# Supplementary material for: Probing dynamic oxygen exchange for hydrogen production with operando neutron diffraction
Source: Nat Chem Eng. 2025 Jun 4;2(7):447–55. doi: 10.1038/s44286-025-00231-9 (PMC12283380; doi:10.1038/s44286-025-00231-9)
Supplement: Supplementary file 2 — Experimental information. [file 44286_2025_231_MOESM2_ESM.xlsx]

## Sheet: all_expts
Run	Filename	Title	Start	current	time	End	Serial	Expt	Sample	T	BlockNumber	ViciValveState	Expt	Pos	Gas	Bed_Order	Length	Colour	Analyse	CLCycleNum	Topas #list File_Name uA Expt Day Month Date Time Year File_Num Tset Tav BlockNumber ViciValveState Pos Gas Bed_Order Length Colour	Copy		Run	Start_temp	Tav	Start_VICIValveState	Delta_VV	Tset-Tav	Run
135893	POL135893	LSF641_RT_argon RT 40x15 beam, chopper 50 Hz	Thu Dec 14 15:49:32 2023	200.05	1h 23m 45s	Thu Dec 14 17:13:48 2023	1	expt0000	LSF641	18.9	1	11	expt0000	1	Argon_top	Bed_order_1234	Long	0	Y	0	POL135893 200.0505 expt0000 Thu Dec 14 15:49:32 2023 135893 18.9 18.20 1 11 1 Argon_top Bed_order_1234 Long 0	copy pol135893*5-TOF*.dat temp		135893	18.15	18.2	3	-8	0.7	135893
135894	POL135894	1. LSF641_RT_argon, 40x15 beam, chopper 50 Hz22C to 23C	Thu Dec 14 17:26:43 2023	2.728	1m 8s	Thu Dec 14 17:27:51 2023	2	expt0000	LSF641	22.5	2	11	expt0000	1	Argon_top	Bed_order_1234	Short	0	Y	0	POL135894 2.728 expt0000 Thu Dec 14 17:26:43 2023 135894 22.5 20.41 2 11 1 Argon_top Bed_order_1234 Short 0	copy pol135894*5-TOF*.dat temp		135894	22.575	20.4119	3	-8	2.08815	135894
135895	POL135895	2. LSF641_RT_argon, 40x15 beam, chopper 50 Hz23C to 23C	Thu Dec 14 17:28:12 2023	2.7113	1m 8s	Thu Dec 14 17:29:20 2023	3	expt0000	LSF641	23	3	11	expt0000	1	Argon_top	Bed_order_1234	Short	0	Y	0	POL135895 2.7113 expt0000 Thu Dec 14 17:28:12 2023 135895 23 23.59 3 11 1 Argon_top Bed_order_1234 Short 0	copy pol135895*5-TOF*.dat temp		135895	23.2683	23.5915	11	0	-0.591475	135895
135896	POL135896	1. LSF641_RT_argon, 40x15 beam, chopper 50 Hz 24C to 25C	Thu Dec 14 17:31:05 2023	2.713	1m 7s	Thu Dec 14 17:32:12 2023	4	expt0000	LSF641	24.5	4	11	expt0000	1	Argon_top	Bed_order_1234	Short	0	Y	0	POL135896 2.713 expt0000 Thu Dec 14 17:31:05 2023 135896 24.5 24.69 4 11 1 Argon_top Bed_order_1234 Short 0	copy pol135896*5-TOF*.dat temp		135896	24.65	24.6879	11	0	-0.187886	135896
135897	POL135897	2. LSF641_RT_argon, 40x15 beam, chopper 50 Hz 25C to 26C	Thu Dec 14 17:32:33 2023	2.7165	1m 7s	Thu Dec 14 17:33:40 2023	5	expt0000	LSF641	25.5	5	11	expt0000	1	Argon_top	Bed_order_1234	Short	0	y	0	POL135897 2.7165 expt0000 Thu Dec 14 17:32:33 2023 135897 25.5 26.24 5 11 1 Argon_top Bed_order_1234 Short 0	copy pol135897*5-TOF*.dat temp		135897	25.5122	26.2405	11	0	-0.74055	135897
135898	POL135898	3. LSF641_RT_argon, 40x15 beam, chopper 50 Hz 27C to 29C	Thu Dec 14 17:34:00 2023	2.7147	1m 8s	Thu Dec 14 17:35:08 2023	6	expt0000	LSF641	28	6	11	expt0000	1	Argon_top	Bed_order_1234	Short	0	Y	0	POL135898 2.7147 expt0000 Thu Dec 14 17:34:00 2023 135898 28 28.62 6 11 1 Argon_top Bed_order_1234 Short 0	copy pol135898*5-TOF*.dat temp		135898	27.3902	28.6178	11	0	-0.617825	135898
135899	POL135899	4. LSF641_RT_argon, 40x15 beam, chopper 50 Hz 30C to 32C	Thu Dec 14 17:35:28 2023	2.7116	1m 7s	Thu Dec 14 17:36:35 2023	7	expt0000	LSF641	31	7	11	expt0000	1	Argon_top	Bed_order_1234	Short	0	Y	0	POL135899 2.7116 expt0000 Thu Dec 14 17:35:28 2023 135899 31 31.33 7 11 1 Argon_top Bed_order_1234 Short 0	copy pol135899*5-TOF*.dat temp		135899	30.1463	31.3302	11	0	-0.330175	135899
135900	POL135900	5. LSF641_RT_argon, 40x15 beam, chopper 50 Hz 32C to 34C	Thu Dec 14 17:36:56 2023	2.7117	1m 7s	Thu Dec 14 17:38:03 2023	8	expt0000	LSF641	33	8	11	expt0000	1	Argon_top	Bed_order_1234	Short	0	Y	0	POL135900 2.7117 expt0000 Thu Dec 14 17:36:56 2023 135900 33 33.60 8 11 1 Argon_top Bed_order_1234 Short 0	copy pol135900*5-TOF*.dat temp		135900	32.725	33.5959	11	0	-0.595875	135900
135901	POL135901	6. LSF641_RT_argon, 40x15 beam, chopper 50 Hz 34C to 36C	Thu Dec 14 17:38:23 2023	2.7128	1m 7s	Thu Dec 14 17:39:30 2023	9	expt0000	LSF641	35	9	11	expt0000	1	Argon_top	Bed_order_1234	Short	0	Y	0	POL135901 2.7128 expt0000 Thu Dec 14 17:38:23 2023 135901 35 35.82 9 11 1 Argon_top Bed_order_1234 Short 0	copy pol135901*5-TOF*.dat temp		135901	34.7073	35.8171	11	0	-0.817075	135901
135902	POL135902	7. LSF641_RT_argon, 40x15 beam, chopper 50 Hz 37C to 41C	Thu Dec 14 17:39:51 2023	2.716	1m 7s	Thu Dec 14 17:40:58 2023	10	expt0000	LSF641	39	10	11	expt0000	1	Argon_top	Bed_order_1234	Short	0	Y	0	POL135902 2.716 expt0000 Thu Dec 14 17:39:51 2023 135902 39 39.99 10 11 1 Argon_top Bed_order_1234 Short 0	copy pol135902*5-TOF*.dat temp		135902	37.525	39.991	11	0	-0.991	135902
135903	POL135903	8. LSF641_RT_argon, 40x15 beam, chopper 50 Hz 44C to 48C	Thu Dec 14 17:41:18 2023	2.7094	1m 8s	Thu Dec 14 17:42:26 2023	11	expt0000	LSF641	46	11	11	expt0000	1	Argon_top	Bed_order_1234	Short	0	Y	0	POL135903 2.7094 expt0000 Thu Dec 14 17:41:18 2023 135903 46 46.55 11 11 1 Argon_top Bed_order_1234 Short 0	copy pol135903*5-TOF*.dat temp		135903	43.6667	46.5508	11	0	-0.550825	135903
135904	POL135904	9. LSF641_RT_argon, 40x15 beam, chopper 50 Hz 50C to 54C	Thu Dec 14 17:42:46 2023	2.7101	1m 7s	Thu Dec 14 17:43:53 2023	12	expt0000	LSF641	52	12	11	expt0000	1	Argon_top	Bed_order_1234	Short	0	Y	0	POL135904 2.7101 expt0000 Thu Dec 14 17:42:46 2023 135904 52 52.70 12 11 1 Argon_top Bed_order_1234 Short 0	copy pol135904*5-TOF*.dat temp		135904	50.119	52.7005	11	0	-0.700475	135904
135905	POL135905	10. LSF641_RT_argon, 40x15 beam, chopper 50 Hz 56C to 59C	Thu Dec 14 17:44:14 2023	2.7134	1m 7s	Thu Dec 14 17:45:21 2023	13	expt0000	LSF641	57.5	13	11	expt0000	1	Argon_top	Bed_order_1234	Short	0	Y	0	POL135905 2.7134 expt0000 Thu Dec 14 17:44:14 2023 135905 57.5 58.22 13 11 1 Argon_top Bed_order_1234 Short 0	copy pol135905*5-TOF*.dat temp		135905	55.878	58.2171	11	0	-0.71705	135905
135906	POL135906	11. LSF641_RT_argon, 40x15 beam, chopper 50 Hz 61C to 65C	Thu Dec 14 17:45:41 2023	2.7156	1m 7s	Thu Dec 14 17:46:48 2023	14	expt0000	LSF641	63	14	11	expt0000	1	Argon_top	Bed_order_1234	Short	0	Y	0	POL135906 2.7156 expt0000 Thu Dec 14 17:45:41 2023 135906 63 63.69 14 11 1 Argon_top Bed_order_1234 Short 0	copy pol135906*5-TOF*.dat temp		135906	61.2381	63.694	11	0	-0.694025	135906
135907	POL135907	12. LSF641_RT_argon, 40x15 beam, chopper 50 Hz 67C to 71C	Thu Dec 14 17:47:09 2023	2.7116	1m 7s	Thu Dec 14 17:48:16 2023	15	expt0000	LSF641	69	15	11	expt0000	1	Argon_top	Bed_order_1234	Short	0	Y	0	POL135907 2.7116 expt0000 Thu Dec 14 17:47:09 2023 135907 69 69.35 15 11 1 Argon_top Bed_order_1234 Short 0	copy pol135907*5-TOF*.dat temp		135907	66.8333	69.3519	11	0	-0.351925	135907
135908	POL135908	13. LSF641_RT_argon, 40x15 beam, chopper 50 Hz 72C to 76C	Thu Dec 14 17:48:37 2023	2.7131	1m 7s	Thu Dec 14 17:49:44 2023	16	expt0000	LSF641	74	16	11	expt0000	1	Argon_top	Bed_order_1234	Short	0	Y	0	POL135908 2.7131 expt0000 Thu Dec 14 17:48:37 2023 135908 74 75.14 16 11 1 Argon_top Bed_order_1234 Short 0	copy pol135908*5-TOF*.dat temp		135908	72.5	75.1401	11	0	-1.1401	135908
135909	POL135909	14. LSF641_RT_argon, 40x15 beam, chopper 50 Hz 78C to 83C	Thu Dec 14 17:50:04 2023	2.7078	1m 7s	Thu Dec 14 17:51:11 2023	17	expt0000	LSF641	80.5	17	11	expt0000	1	Argon_top	Bed_order_1234	Short	0	Y	0	POL135909 2.7078 expt0000 Thu Dec 14 17:50:04 2023 135909 80.5 81.17 17 11 1 Argon_top Bed_order_1234 Short 0	copy pol135909*5-TOF*.dat temp		135909	78.4146	81.1699	11	0	-0.669875	135909
135910	POL135910	15. LSF641_RT_argon, 40x15 beam, chopper 50 Hz 84C to 89C	Thu Dec 14 17:51:32 2023	2.7058	1m 7s	Thu Dec 14 17:52:39 2023	18	expt0000	LSF641	86.5	18	11	expt0000	1	Argon_top	Bed_order_1234	Short	0	Y	0	POL135910 2.7058 expt0000 Thu Dec 14 17:51:32 2023 135910 86.5 87.33 18 11 1 Argon_top Bed_order_1234 Short 0	copy pol135910*5-TOF*.dat temp		135910	84.6098	87.3281	11	0	-0.828125	135910
135911	POL135911	16. LSF641_RT_argon, 40x15 beam, chopper 50 Hz 91C to 95C	Thu Dec 14 17:53:00 2023	2.706	1m 7s	Thu Dec 14 17:54:07 2023	19	expt0000	LSF641	93	19	11	expt0000	1	Argon_top	Bed_order_1234	Short	0	Y	0	POL135911 2.706 expt0000 Thu Dec 14 17:53:00 2023 135911 93 93.33 19 11 1 Argon_top Bed_order_1234 Short 0	copy pol135911*5-TOF*.dat temp		135911	90.7317	93.3281	11	0	-0.3281	135911
135912	POL135912	17. LSF641_RT_argon, 40x15 beam, chopper 50 Hz 96C to 100C	Thu Dec 14 17:54:27 2023	2.7105	1m 7s	Thu Dec 14 17:55:34 2023	20	expt0000	LSF641	98	20	11	expt0000	1	Argon_top	Bed_order_1234	Short	0	Y	0	POL135912 2.7105 expt0000 Thu Dec 14 17:54:27 2023 135912 98 99.19 20 11 1 Argon_top Bed_order_1234 Short 0	copy pol135912*5-TOF*.dat temp		135912	96.6098	99.188	11	0	-1.18795	135912
135913	POL135913	18. LSF641_RT_argon, 40x15 beam, chopper 50 Hz 102C to 106C	Thu Dec 14 17:55:55 2023	2.71	1m 7s	Thu Dec 14 17:57:02 2023	21	expt0000	LSF641	104	21	11	expt0000	1	Argon_top	Bed_order_1234	Short	0	Y	0	POL135913 2.71 expt0000 Thu Dec 14 17:55:55 2023 135913 104 104.83 21 11 1 Argon_top Bed_order_1234 Short 0	copy pol135913*5-TOF*.dat temp		135913	102.341	104.829	11	0	-0.82925	135913
135914	POL135914	19. LSF641_RT_argon, 40x15 beam, chopper 50 Hz 108C to 112C	Thu Dec 14 17:57:22 2023	2.7083	1m 8s	Thu Dec 14 17:58:30 2023	22	expt0000	LSF641	110	22	11	expt0000	1	Argon_top	Bed_order_1234	Short	0	Y	0	POL135914 2.7083 expt0000 Thu Dec 14 17:57:22 2023 135914 110 110.49 22 11 1 Argon_top Bed_order_1234 Short 0	copy pol135914*5-TOF*.dat temp		135914	107.976	110.492	11	0	-0.4925	135914
135915	POL135915	20. LSF641_RT_argon, 40x15 beam, chopper 50 Hz 113C to 117C	Thu Dec 14 17:58:50 2023	2.7107	1m 7s	Thu Dec 14 17:59:57 2023	23	expt0000	LSF641	115	23	11	expt0000	1	Argon_top	Bed_order_1234	Short	0	Y	0	POL135915 2.7107 expt0000 Thu Dec 14 17:58:50 2023 135915 115 116.12 23 11 1 Argon_top Bed_order_1234 Short 0	copy pol135915*5-TOF*.dat temp		135915	113.585	116.122	11	0	-1.12175	135915
135916	POL135916	21. LSF641_RT_argon, 40x15 beam, chopper 50 Hz 119C to 123C	Thu Dec 14 18:00:18 2023	2.7125	1m 7s	Thu Dec 14 18:01:25 2023	24	expt0000	LSF641	121	24	11	expt0000	1	Argon_top	Bed_order_1234	Short	0	Y	0	POL135916 2.7125 expt0000 Thu Dec 14 18:00:18 2023 135916 121 121.96 24 11 1 Argon_top Bed_order_1234 Short 0	copy pol135916*5-TOF*.dat temp		135916	119.366	121.963	11	0	-0.9635	135916
135917	POL135917	22. LSF641_RT_argon, 40x15 beam, chopper 50 Hz 125C to 129C	Thu Dec 14 18:01:45 2023	2.7098	1m 7s	Thu Dec 14 18:02:52 2023	25	expt0000	LSF641	127	25	11	expt0000	1	Argon_top	Bed_order_1234	Short	0	Y	0	POL135917 2.7098 expt0000 Thu Dec 14 18:01:45 2023 135917 127 127.87 25 11 1 Argon_top Bed_order_1234 Short 0	copy pol135917*5-TOF*.dat temp		135917	125.15	127.867	11	0	-0.86725	135917
135918	POL135918	23. LSF641_RT_argon, 40x15 beam, chopper 50 Hz 131C to 135C	Thu Dec 14 18:03:13 2023	2.7054	1m 7s	Thu Dec 14 18:04:20 2023	26	expt0000	LSF641	133	26	11	expt0000	1	Argon_top	Bed_order_1234	Short	0	Y	0	POL135918 2.7054 expt0000 Thu Dec 14 18:03:13 2023 135918 133 133.88 26 11 1 Argon_top Bed_order_1234 Short 0	copy pol135918*5-TOF*.dat temp		135918	131.171	133.88	11	0	-0.88025	135918
135919	POL135919	24. LSF641_RT_argon, 40x15 beam, chopper 50 Hz 137C to 141C	Thu Dec 14 18:04:41 2023	2.7087	1m 7s	Thu Dec 14 18:05:48 2023	27	expt0000	LSF641	139	27	11	expt0000	1	Argon_top	Bed_order_1234	Short	0	Y	0	POL135919 2.7087 expt0000 Thu Dec 14 18:04:41 2023 135919 139 139.91 27 11 1 Argon_top Bed_order_1234 Short 0	copy pol135919*5-TOF*.dat temp		135919	137.25	139.906	11	0	-0.90625	135919
135920	POL135920	25. LSF641_RT_argon, 40x15 beam, chopper 50 Hz 143C to 147C	Thu Dec 14 18:06:08 2023	2.7109	1m 7s	Thu Dec 14 18:07:15 2023	28	expt0000	LSF641	145	28	11	expt0000	1	Argon_top	Bed_order_1234	Short	0	Y	0	POL135920 2.7109 expt0000 Thu Dec 14 18:06:08 2023 135920 145 145.69 28 11 1 Argon_top Bed_order_1234 Short 0	copy pol135920*5-TOF*.dat temp		135920	143.225	145.691	11	0	-0.691	135920
135921	POL135921	26. LSF641_RT_argon, 40x15 beam, chopper 50 Hz 149C to 153C	Thu Dec 14 18:07:36 2023	2.704	1m 7s	Thu Dec 14 18:08:43 2023	29	expt0000	LSF641	151	29	11	expt0000	1	Argon_top	Bed_order_1234	Short	0	Y	0	POL135921 2.704 expt0000 Thu Dec 14 18:07:36 2023 135921 151 151.39 29 11 1 Argon_top Bed_order_1234 Short 0	copy pol135921*5-TOF*.dat temp		135921	148.85	151.387	11	0	-0.3875	135921
135922	POL135922	27. LSF641_RT_argon, 40x15 beam, chopper 50 Hz 154C to 158C	Thu Dec 14 18:09:04 2023	2.7091	1m 7s	Thu Dec 14 18:10:11 2023	30	expt0000	LSF641	156	30	11	expt0000	1	Argon_top	Bed_order_1234	Short	0	Y	0	POL135922 2.7091 expt0000 Thu Dec 14 18:09:04 2023 135922 156 157.02 30 11 1 Argon_top Bed_order_1234 Short 0	copy pol135922*5-TOF*.dat temp		135922	154.5	157.022	11	0	-1.02225	135922
135923	POL135923	28. LSF641_RT_argon, 40x15 beam, chopper 50 Hz 160C to 164C	Thu Dec 14 18:10:31 2023	2.7098	1m 7s	Thu Dec 14 18:11:38 2023	31	expt0000	LSF641	162	31	11	expt0000	1	Argon_top	Bed_order_1234	Short	0	Y	0	POL135923 2.7098 expt0000 Thu Dec 14 18:10:31 2023 135923 162 162.86 31 11 1 Argon_top Bed_order_1234 Short 0	copy pol135923*5-TOF*.dat temp		135923	160.15	162.863	11	0	-0.8625	135923
135924	POL135924	29. LSF641_RT_argon, 40x15 beam, chopper 50 Hz 166C to 170C	Thu Dec 14 18:11:59 2023	2.7111	1m 7s	Thu Dec 14 18:13:06 2023	32	expt0000	LSF641	168	32	11	expt0000	1	Argon_top	Bed_order_1234	Short	0	Y	0	POL135924 2.7111 expt0000 Thu Dec 14 18:11:59 2023 135924 168 168.71 32 11 1 Argon_top Bed_order_1234 Short 0	copy pol135924*5-TOF*.dat temp		135924	166.25	168.706	11	0	-0.70625	135924
135925	POL135925	30. LSF641_RT_argon, 40x15 beam, chopper 50 Hz 172C to 176C	Thu Dec 14 18:13:26 2023	2.7157	1m 8s	Thu Dec 14 18:14:34 2023	33	expt0000	LSF641	174	33	11	expt0000	1	Argon_top	Bed_order_1234	Short	0	Y	0	POL135925 2.7157 expt0000 Thu Dec 14 18:13:26 2023 135925 174 174.33 33 11 1 Argon_top Bed_order_1234 Short 0	copy pol135925*5-TOF*.dat temp		135925	171.775	174.331	11	0	-0.33125	135925
135926	POL135926	31. LSF641_RT_argon, 40x15 beam, chopper 50 Hz 177C to 181C	Thu Dec 14 18:14:54 2023	2.7136	1m 7s	Thu Dec 14 18:16:01 2023	34	expt0000	LSF641	179	34	11	expt0000	1	Argon_top	Bed_order_1234	Short	0	Y	0	POL135926 2.7136 expt0000 Thu Dec 14 18:14:54 2023 135926 179 180.24 34 11 1 Argon_top Bed_order_1234 Short 0	copy pol135926*5-TOF*.dat temp		135926	177.6	180.235	11	0	-1.235	135926
135927	POL135927	32. LSF641_RT_argon, 40x15 beam, chopper 50 Hz 183C to 188C	Thu Dec 14 18:16:22 2023	2.712	1m 7s	Thu Dec 14 18:17:29 2023	35	expt0000	LSF641	185.5	35	11	expt0000	1	Argon_top	Bed_order_1234	Short	0	Y	0	POL135927 2.712 expt0000 Thu Dec 14 18:16:22 2023 135927 185.5 186.21 35 11 1 Argon_top Bed_order_1234 Short 0	copy pol135927*5-TOF*.dat temp		135927	183.5	186.213	11	0	-0.71325	135927
135928	POL135928	33. LSF641_RT_argon, 40x15 beam, chopper 50 Hz 189C to 193C	Thu Dec 14 18:17:49 2023	2.7133	1m 8s	Thu Dec 14 18:18:57 2023	36	expt0000	LSF641	191	36	11	expt0000	1	Argon_top	Bed_order_1234	Short	0	Y	0	POL135928 2.7133 expt0000 Thu Dec 14 18:17:49 2023 135928 191 192.23 36 11 1 Argon_top Bed_order_1234 Short 0	copy pol135928*5-TOF*.dat temp		135928	189.6	192.231	11	0	-1.23125	135928
135929	POL135929	34. LSF641_RT_argon, 40x15 beam, chopper 50 Hz 195C to 199C	Thu Dec 14 18:19:17 2023	2.7134	1m 7s	Thu Dec 14 18:20:24 2023	37	expt0000	LSF641	197	37	11	expt0000	1	Argon_top	Bed_order_1234	Short	0	Y	0	POL135929 2.7134 expt0000 Thu Dec 14 18:19:17 2023 135929 197 198.07 37 11 1 Argon_top Bed_order_1234 Short 0	copy pol135929*5-TOF*.dat temp		135929	195.2	198.069	11	0	-1.06875	135929
135930	POL135930	35. LSF641_RT_argon, 40x15 beam, chopper 50 Hz 201C to 205C	Thu Dec 14 18:20:45 2023	2.7165	1m 7s	Thu Dec 14 18:21:52 2023	38	expt0000	LSF641	203	38	11	expt0000	1	Argon_top	Bed_order_1234	Short	0	Y	0	POL135930 2.7165 expt0000 Thu Dec 14 18:20:45 2023 135930 203 203.68 38 11 1 Argon_top Bed_order_1234 Short 0	copy pol135930*5-TOF*.dat temp		135930	201.385	203.684	11	0	-0.68375	135930
135931	POL135931	36. LSF641_RT_argon, 40x15 beam, chopper 50 Hz 206C to 207C	Thu Dec 14 18:22:13 2023	2.7077	1m 7s	Thu Dec 14 18:23:20 2023	39	expt0000	LSF641	206.5	39	11	expt0000	1	Argon_top	Bed_order_1234	Short	0	Y	0	POL135931 2.7077 expt0000 Thu Dec 14 18:22:13 2023 135931 206.5 207.29 39 11 1 Argon_top Bed_order_1234 Short 0	copy pol135931*5-TOF*.dat temp		135931	206.1	207.287	11	0	-0.78725	135931
135932	POL135932	37. LSF641_RT_argon, 40x15 beam, chopper 50 Hz 208C to 209C	Thu Dec 14 18:23:40 2023	2.7107	1m 7s	Thu Dec 14 18:24:47 2023	40	expt0000	LSF641	208.5	40	11	expt0000	1	Argon_top	Bed_order_1234	Short	0	Y	0	POL135932 2.7107 expt0000 Thu Dec 14 18:23:40 2023 135932 208.5 208.84 40 11 1 Argon_top Bed_order_1234 Short 0	copy pol135932*5-TOF*.dat temp		135932	208.39	208.842	11	0	-0.3425	135932
135933	POL135933	38. LSF641_RT_argon, 40x15 beam, chopper 50 Hz 209C to 210C	Thu Dec 14 18:25:08 2023	2.7093	1m 7s	Thu Dec 14 18:26:15 2023	41	expt0000	LSF641	209.5	41	11	expt0000	1	Argon_top	Bed_order_1234	Short	0	Y	0	POL135933 2.7093 expt0000 Thu Dec 14 18:25:08 2023 135933 209.5 209.86 41 11 1 Argon_top Bed_order_1234 Short 0	copy pol135933*5-TOF*.dat temp		135933	209.325	209.856	11	0	-0.35625	135933
135934	POL135934	39. LSF641_RT_argon, 40x15 beam, chopper 50 Hz 210C to 213C	Thu Dec 14 18:26:35 2023	2.7101	1m 8s	Thu Dec 14 18:27:43 2023	42	expt0000	LSF641	211.5	42	11	expt0000	1	Argon_top	Bed_order_1234	Short	0	Y	0	POL135934 2.7101 expt0000 Thu Dec 14 18:26:35 2023 135934 211.5 212.10 42 11 1 Argon_top Bed_order_1234 Short 0	copy pol135934*5-TOF*.dat temp		135934	210.7	212.1	11	0	-0.6	135934
135935	POL135935	40. LSF641_RT_argon, 40x15 beam, chopper 50 Hz 214C to 220C	Thu Dec 14 18:28:03 2023	2.7072	1m 7s	Thu Dec 14 18:29:10 2023	43	expt0000	LSF641	217	43	11	expt0000	1	Argon_top	Bed_order_1234	Short	0	Y	0	POL135935 2.7072 expt0000 Thu Dec 14 18:28:03 2023 135935 217 218.15 43 11 1 Argon_top Bed_order_1234 Short 0	copy pol135935*5-TOF*.dat temp		135935	214.6	218.15	11	0	-1.15	135935
135936	POL135936	41. LSF641_RT_argon, 40x15 beam, chopper 50 Hz 224C to 232C	Thu Dec 14 18:29:31 2023	2.7028	1m 7s	Thu Dec 14 18:30:38 2023	44	expt0000	LSF641	228	44	11	expt0000	1	Argon_top	Bed_order_1234	Short	0	Y	0	POL135936 2.7028 expt0000 Thu Dec 14 18:29:31 2023 135936 228 228.97 44 11 1 Argon_top Bed_order_1234 Short 0	copy pol135936*5-TOF*.dat temp		135936	223.439	228.973	11	0	-0.97325	135936
135937	POL135937	42. LSF641_RT_argon, 40x15 beam, chopper 50 Hz 236C to 244C	Thu Dec 14 18:30:58 2023	2.6976	1m 7s	Thu Dec 14 18:32:05 2023	45	expt0000	LSF641	240	45	11	expt0000	1	Argon_top	Bed_order_1234	Short	0	Y	0	POL135937 2.6976 expt0000 Thu Dec 14 18:30:58 2023 135937 240 241.05 45 11 1 Argon_top Bed_order_1234 Short 0	copy pol135937*5-TOF*.dat temp		135937	235.9	241.053	11	0	-1.0525	135937
135938	POL135938	43. LSF641_RT_argon, 40x15 beam, chopper 50 Hz 247C to 252C	Thu Dec 14 18:32:26 2023	2.7045	1m 7s	Thu Dec 14 18:33:33 2023	46	expt0000	LSF641	249.5	46	11	expt0000	1	Argon_top	Bed_order_1234	Short	0	Y	0	POL135938 2.7045 expt0000 Thu Dec 14 18:32:26 2023 135938 249.5 250.21 46 11 1 Argon_top Bed_order_1234 Short 0	copy pol135938*5-TOF*.dat temp		135938	246.775	250.21	11	0	-0.7105	135938
135939	POL135939	44. LSF641_RT_argon, 40x15 beam, chopper 50 Hz 254C to 257C	Thu Dec 14 18:33:53 2023	2.7108	1m 8s	Thu Dec 14 18:35:01 2023	47	expt0000	LSF641	255.5	47	11	expt0000	1	Argon_top	Bed_order_1234	Short	0	Y	0	POL135939 2.7108 expt0000 Thu Dec 14 18:33:53 2023 135939 255.5 255.79 47 11 1 Argon_top Bed_order_1234 Short 0	copy pol135939*5-TOF*.dat temp		135939	253.878	255.786	11	0	-0.2865	135939
135940	POL135940	45. LSF641_RT_argon, 40x15 beam, chopper 50 Hz 257C to 259C	Thu Dec 14 18:35:21 2023	2.7091	1m 7s	Thu Dec 14 18:36:28 2023	48	expt0000	LSF641	258	48	11	expt0000	1	Argon_top	Bed_order_1234	Short	0	Y	0	POL135940 2.7091 expt0000 Thu Dec 14 18:35:21 2023 135940 258 258.84 48 11 1 Argon_top Bed_order_1234 Short 0	copy pol135940*5-TOF*.dat temp		135940	257.805	258.841	11	0	-0.8415	135940
135941	POL135941	46. LSF641_RT_argon, 40x15 beam, chopper 50 Hz 260C to 261C	Thu Dec 14 18:36:49 2023	2.7068	1m 7s	Thu Dec 14 18:37:56 2023	49	expt0000	LSF641	260.5	49	11	expt0000	1	Argon_top	Bed_order_1234	Short	0	Y	0	POL135941 2.7068 expt0000 Thu Dec 14 18:36:49 2023 135941 260.5 260.99 49 11 1 Argon_top Bed_order_1234 Short 0	copy pol135941*5-TOF*.dat temp		135941	260	260.993	11	0	-0.4925	135941
135942	POL135942	47. LSF641_RT_argon, 40x15 beam, chopper 50 Hz 262C to 264C	Thu Dec 14 18:38:16 2023	2.7062	1m 7s	Thu Dec 14 18:39:23 2023	50	expt0000	LSF641	263	50	11	expt0000	1	Argon_top	Bed_order_1234	Short	0	Y	0	POL135942 2.7062 expt0000 Thu Dec 14 18:38:16 2023 135942 263 263.50 50 11 1 Argon_top Bed_order_1234 Short 0	copy pol135942*5-TOF*.dat temp		135942	262.22	263.5	11	0	-0.50025	135942
135943	POL135943	48. LSF641_RT_argon, 40x15 beam, chopper 50 Hz 265C to 269C	Thu Dec 14 18:39:44 2023	2.7111	1m 7s	Thu Dec 14 18:40:51 2023	51	expt0000	LSF641	267	51	11	expt0000	1	Argon_top	Bed_order_1234	Short	0	Y	0	POL135943 2.7111 expt0000 Thu Dec 14 18:39:44 2023 135943 267 267.59 51 11 1 Argon_top Bed_order_1234 Short 0	copy pol135943*5-TOF*.dat temp		135943	265.39	267.586	11	0	-0.5855	135943
135944	POL135944	49. LSF641_RT_argon, 40x15 beam, chopper 50 Hz 271C to 277C	Thu Dec 14 18:41:12 2023	2.719	1m 7s	Thu Dec 14 18:42:19 2023	52	expt0000	LSF641	274	52	11	expt0000	1	Argon_top	Bed_order_1234	Short	0	Y	0	POL135944 2.719 expt0000 Thu Dec 14 18:41:12 2023 135944 274 274.64 52 11 1 Argon_top Bed_order_1234 Short 0	copy pol135944*5-TOF*.dat temp		135944	271	274.64	11	0	-0.64025	135944
135945	POL135945	50. LSF641_RT_argon, 40x15 beam, chopper 50 Hz 279C to 286C	Thu Dec 14 18:42:39 2023	2.7173	1m 7s	Thu Dec 14 18:43:46 2023	53	expt0000	LSF641	282.5	53	11	expt0000	1	Argon_top	Bed_order_1234	Short	0	Y	0	POL135945 2.7173 expt0000 Thu Dec 14 18:42:39 2023 135945 282.5 283.75 53 11 1 Argon_top Bed_order_1234 Short 0	copy pol135945*5-TOF*.dat temp		135945	279.5	283.747	11	0	-1.247	135945
135946	POL135946	51. LSF641_RT_argon, 40x15 beam, chopper 50 Hz 289C to 295C	Thu Dec 14 18:44:07 2023	2.715	1m 7s	Thu Dec 14 18:45:14 2023	54	expt0000	LSF641	292	54	11	expt0000	1	Argon_top	Bed_order_1234	Short	0	Y	0	POL135946 2.715 expt0000 Thu Dec 14 18:44:07 2023 135946 292 292.76 54 11 1 Argon_top Bed_order_1234 Short 0	copy pol135946*5-TOF*.dat temp		135946	288.951	292.759	11	0	-0.75925	135946
135947	POL135947	52. LSF641_RT_argon, 40x15 beam, chopper 50 Hz 297C to 302C	Thu Dec 14 18:45:35 2023	2.7127	1m 7s	Thu Dec 14 18:46:42 2023	55	expt0000	LSF641	299.5	55	11	expt0000	1	Argon_top	Bed_order_1234	Short	0	Y	0	POL135947 2.7127 expt0000 Thu Dec 14 18:45:35 2023 135947 299.5 300.07 55 11 1 Argon_top Bed_order_1234 Short 0	copy pol135947*5-TOF*.dat temp		135947	297.167	300.066	11	0	-0.566	135947
135948	POL135948	53. LSF641_RT_argon, 40x15 beam, chopper 50 Hz 303C to 306C	Thu Dec 14 18:47:02 2023	2.7193	1m 7s	Thu Dec 14 18:48:09 2023	56	expt0000	LSF641	304.5	56	11	expt0000	1	Argon_top	Bed_order_1234	Short	0	Y	0	POL135948 2.7193 expt0000 Thu Dec 14 18:47:02 2023 135948 304.5 305.37 56 11 1 Argon_top Bed_order_1234 Short 0	copy pol135948*5-TOF*.dat temp		135948	303.439	305.366	11	0	-0.86575	135948
135949	POL135949	54. LSF641_RT_argon, 40x15 beam, chopper 50 Hz 308C to 310C	Thu Dec 14 18:48:30 2023	2.7148	1m 7s	Thu Dec 14 18:49:37 2023	57	expt0000	LSF641	309	57	11	expt0000	1	Argon_top	Bed_order_1234	Short	0	Y	0	POL135949 2.7148 expt0000 Thu Dec 14 18:48:30 2023 135949 309 309.34 57 11 1 Argon_top Bed_order_1234 Short 0	copy pol135949*5-TOF*.dat temp		135949	307.78	309.335	11	0	-0.3355	135949
135950	POL135950	55. LSF641_RT_argon, 40x15 beam, chopper 50 Hz 311C to 313C	Thu Dec 14 18:49:58 2023	2.7156	1m 7s	Thu Dec 14 18:51:05 2023	58	expt0000	LSF641	312	58	11	expt0000	1	Argon_top	Bed_order_1234	Short	0	Y	0	POL135950 2.7156 expt0000 Thu Dec 14 18:49:58 2023 135950 312 312.82 58 11 1 Argon_top Bed_order_1234 Short 0	copy pol135950*5-TOF*.dat temp		135950	311.143	312.823	11	0	-0.8235	135950
135951	POL135951	56. LSF641_RT_argon, 40x15 beam, chopper 50 Hz 315C to 318C	Thu Dec 14 18:51:25 2023	2.7126	1m 7s	Thu Dec 14 18:52:32 2023	59	expt0000	LSF641	316.5	59	11	expt0000	1	Argon_top	Bed_order_1234	Short	0	Y	0	POL135951 2.7126 expt0000 Thu Dec 14 18:51:25 2023 135951 316.5 317.09 59 11 1 Argon_top Bed_order_1234 Short 0	copy pol135951*5-TOF*.dat temp		135951	314.976	317.089	11	0	-0.58925	135951
135952	POL135952	57. LSF641_RT_argon, 40x15 beam, chopper 50 Hz 320C to 324C	Thu Dec 14 18:52:53 2023	2.7151	1m 7s	Thu Dec 14 18:54:00 2023	60	expt0000	LSF641	322	60	11	expt0000	1	Argon_top	Bed_order_1234	Short	0	Y	0	POL135952 2.7151 expt0000 Thu Dec 14 18:52:53 2023 135952 322 322.79 60 11 1 Argon_top Bed_order_1234 Short 0	copy pol135952*5-TOF*.dat temp		135952	320.024	322.791	11	0	-0.7915	135952
135953	POL135953	58. LSF641_RT_argon, 40x15 beam, chopper 50 Hz 326C to 332C	Thu Dec 14 18:54:21 2023	2.7142	1m 7s	Thu Dec 14 18:55:28 2023	61	expt0000	LSF641	329	61	11	expt0000	1	Argon_top	Bed_order_1234	Short	0	Y	0	POL135953 2.7142 expt0000 Thu Dec 14 18:54:21 2023 135953 329 329.86 61 11 1 Argon_top Bed_order_1234 Short 0	copy pol135953*5-TOF*.dat temp		135953	326.5	329.863	11	0	-0.86325	135953
135954	POL135954	59. LSF641_RT_argon, 40x15 beam, chopper 50 Hz 334C to 339C	Thu Dec 14 18:55:48 2023	2.4965	1m 7s	Thu Dec 14 18:56:55 2023	62	expt0000	LSF641	336.5	62	11	expt0000	1	Argon_top	Bed_order_1234	Short	0	Y	0	POL135954 2.4965 expt0000 Thu Dec 14 18:55:48 2023 135954 336.5 337.58 62 11 1 Argon_top Bed_order_1234 Short 0	copy pol135954*5-TOF*.dat temp		135954	334.167	337.578	11	0	-1.07775	135954
135955	POL135955	60. LSF641_RT_argon, 40x15 beam, chopper 50 Hz 342C to 346C	Thu Dec 14 18:57:16 2023	2.7048	1m 7s	Thu Dec 14 18:58:23 2023	63	expt0000	LSF641	344	63	11	expt0000	1	Argon_top	Bed_order_1234	Short	0	Y	0	POL135955 2.7048 expt0000 Thu Dec 14 18:57:16 2023 135955 344 344.81 63 11 1 Argon_top Bed_order_1234 Short 0	copy pol135955*5-TOF*.dat temp		135955	341.833	344.809	11	0	-0.80925	135955
135956	POL135956	61. LSF641_RT_argon, 40x15 beam, chopper 50 Hz 348C to 352C	Thu Dec 14 18:58:44 2023	2.7024	1m 7s	Thu Dec 14 18:59:51 2023	64	expt0000	LSF641	350	64	11	expt0000	1	Argon_top	Bed_order_1234	Short	0	Y	0	POL135956 2.7024 expt0000 Thu Dec 14 18:58:44 2023 135956 350 350.90 64 11 1 Argon_top Bed_order_1234 Short 0	copy pol135956*5-TOF*.dat temp		135956	348.286	350.905	11	0	-0.90475	135956
135957	POL135957	62. LSF641_RT_argon, 40x15 beam, chopper 50 Hz 354C to 357C	Thu Dec 14 19:00:11 2023	2.706	1m 7s	Thu Dec 14 19:01:18 2023	65	expt0000	LSF641	355.5	65	11	expt0000	1	Argon_top	Bed_order_1234	Short	0	Y	0	POL135957 2.706 expt0000 Thu Dec 14 19:00:11 2023 135957 355.5 355.90 65 11 1 Argon_top Bed_order_1234 Short 0	copy pol135957*5-TOF*.dat temp		135957	353.762	355.905	11	0	-0.40475	135957
135958	POL135958	63. LSF641_RT_argon, 40x15 beam, chopper 50 Hz 358C to 361C	Thu Dec 14 19:01:39 2023	2.7145	1m 7s	Thu Dec 14 19:02:46 2023	66	expt0000	LSF641	359.5	66	11	expt0000	1	Argon_top	Bed_order_1234	Short	0	Y	0	POL135958 2.7145 expt0000 Thu Dec 14 19:01:39 2023 135958 359.5 360.49 66 11 1 Argon_top Bed_order_1234 Short 0	copy pol135958*5-TOF*.dat temp		135958	358.524	360.488	11	0	-0.988	135958
135959	POL135959	64. LSF641_RT_argon, 40x15 beam, chopper 50 Hz 363C to 366C	Thu Dec 14 19:03:06 2023	2.7136	1m 8s	Thu Dec 14 19:04:14 2023	67	expt0000	LSF641	364.5	67	11	expt0000	1	Argon_top	Bed_order_1234	Short	0	Y	0	POL135959 2.7136 expt0000 Thu Dec 14 19:03:06 2023 135959 364.5 365.25 67 11 1 Argon_top Bed_order_1234 Short 0	copy pol135959*5-TOF*.dat temp		135959	363.048	365.25	11	0	-0.75	135959
135960	POL135960	65. LSF641_RT_argon, 40x15 beam, chopper 50 Hz 368C to 372C	Thu Dec 14 19:04:34 2023	2.711	1m 7s	Thu Dec 14 19:05:41 2023	68	expt0000	LSF641	370	68	11	expt0000	1	Argon_top	Bed_order_1234	Short	0	Y	0	POL135960 2.711 expt0000 Thu Dec 14 19:04:34 2023 135960 370 370.73 68 11 1 Argon_top Bed_order_1234 Short 0	copy pol135960*5-TOF*.dat temp		135960	368.048	370.726	11	0	-0.726	135960
135961	POL135961	66. LSF641_RT_argon, 40x15 beam, chopper 50 Hz 374C to 379C	Thu Dec 14 19:06:02 2023	2.7103	1m 7s	Thu Dec 14 19:07:09 2023	69	expt0000	LSF641	376.5	69	11	expt0000	1	Argon_top	Bed_order_1234	Short	0	Y	0	POL135961 2.7103 expt0000 Thu Dec 14 19:06:02 2023 135961 376.5 377.15 69 11 1 Argon_top Bed_order_1234 Short 0	copy pol135961*5-TOF*.dat temp		135961	374.238	377.155	11	0	-0.65475	135961
135962	POL135962	67. LSF641_RT_argon, 40x15 beam, chopper 50 Hz 381C to 386C	Thu Dec 14 19:07:30 2023	2.7093	1m 7s	Thu Dec 14 19:08:37 2023	70	expt0000	LSF641	383.5	70	11	expt0000	1	Argon_top	Bed_order_1234	Short	0	Y	0	POL135962 2.7093 expt0000 Thu Dec 14 19:07:30 2023 135962 383.5 383.98 70 11 1 Argon_top Bed_order_1234 Short 0	copy pol135962*5-TOF*.dat temp		135962	380.905	383.982	11	0	-0.48225	135962
135963	POL135963	68. LSF641_RT_argon, 40x15 beam, chopper 50 Hz 388C to 392C	Thu Dec 14 19:08:57 2023	2.7078	1m 7s	Thu Dec 14 19:10:04 2023	71	expt0000	LSF641	390	71	11	expt0000	1	Argon_top	Bed_order_1234	Short	0	Y	0	POL135963 2.7078 expt0000 Thu Dec 14 19:08:57 2023 135963 390 390.74 71 11 1 Argon_top Bed_order_1234 Short 0	copy pol135963*5-TOF*.dat temp		135963	387.786	390.744	11	0	-0.74425	135963
135964	POL135964	69. LSF641_RT_argon, 40x15 beam, chopper 50 Hz 394C to 398C	Thu Dec 14 19:10:25 2023	2.7125	1m 7s	Thu Dec 14 19:11:32 2023	72	expt0000	LSF641	396	72	11	expt0000	1	Argon_top	Bed_order_1234	Short	0	Y	0	POL135964 2.7125 expt0000 Thu Dec 14 19:10:25 2023 135964 396 396.67 72 11 1 Argon_top Bed_order_1234 Short 0	copy pol135964*5-TOF*.dat temp		135964	394.19	396.672	11	0	-0.67225	135964
135965	POL135965	70. LSF641_RT_argon, 40x15 beam, chopper 50 Hz 400C to 403C	Thu Dec 14 19:11:53 2023	2.7113	1m 7s	Thu Dec 14 19:13:00 2023	73	expt0000	LSF641	401.5	73	11	expt0000	1	Argon_top	Bed_order_1234	Short	0	Y	0	POL135965 2.7113 expt0000 Thu Dec 14 19:11:53 2023 135965 401.5 402.13 73 11 1 Argon_top Bed_order_1234 Short 0	copy pol135965*5-TOF*.dat temp		135965	399.881	402.125	11	0	-0.62525	135965
135966	POL135966	71. LSF641_RT_argon, 40x15 beam, chopper 50 Hz 405C to 408C	Thu Dec 14 19:13:20 2023	2.7042	1m 7s	Thu Dec 14 19:14:27 2023	74	expt0000	LSF641	406.5	74	11	expt0000	1	Argon_top	Bed_order_1234	Short	0	Y	0	POL135966 2.7042 expt0000 Thu Dec 14 19:13:20 2023 135966 406.5 407.21 74 11 1 Argon_top Bed_order_1234 Short 0	copy pol135966*5-TOF*.dat temp		135966	404.837	407.207	11	0	-0.7075	135966
135967	POL135967	72. LSF641_RT_argon, 40x15 beam, chopper 50 Hz 410C to 414C	Thu Dec 14 19:14:48 2023	2.7125	1m 7s	Thu Dec 14 19:15:55 2023	75	expt0000	LSF641	412	75	11	expt0000	1	Argon_top	Bed_order_1234	Short	0	Y	0	POL135967 2.7125 expt0000 Thu Dec 14 19:14:48 2023 135967 412 412.36 75 11 1 Argon_top Bed_order_1234 Short 0	copy pol135967*5-TOF*.dat temp		135967	410.048	412.357	11	0	-0.357	135967
135968	POL135968	73. LSF641_RT_argon, 40x15 beam, chopper 50 Hz 415C to 419C	Thu Dec 14 19:16:15 2023	2.711	1m 8s	Thu Dec 14 19:17:23 2023	76	expt0000	LSF641	417	76	11	expt0000	1	Argon_top	Bed_order_1234	Short	0	Y	0	POL135968 2.711 expt0000 Thu Dec 14 19:16:15 2023 135968 417 418.09 76 11 1 Argon_top Bed_order_1234 Short 0	copy pol135968*5-TOF*.dat temp		135968	415.488	418.086	11	0	-1.08625	135968
135969	POL135969	74. LSF641_RT_argon, 40x15 beam, chopper 50 Hz 421C to 426C	Thu Dec 14 19:17:43 2023	2.714	1m 7s	Thu Dec 14 19:18:50 2023	77	expt0000	LSF641	423.5	77	11	expt0000	1	Argon_top	Bed_order_1234	Short	0	Y	0	POL135969 2.714 expt0000 Thu Dec 14 19:17:43 2023 135969 423.5 424.29 77 11 1 Argon_top Bed_order_1234 Short 0	copy pol135969*5-TOF*.dat temp		135969	421.395	424.289	11	0	-0.78925	135969
135970	POL135970	75. LSF641_RT_argon, 40x15 beam, chopper 50 Hz 428C to 432C	Thu Dec 14 19:19:11 2023	2.715	1m 7s	Thu Dec 14 19:20:18 2023	78	expt0000	LSF641	430	78	11	expt0000	1	Argon_top	Bed_order_1234	Short	0	Y	0	POL135970 2.715 expt0000 Thu Dec 14 19:19:11 2023 135970 430 430.90 78 11 1 Argon_top Bed_order_1234 Short 0	copy pol135970*5-TOF*.dat temp		135970	428	430.895	11	0	-0.89525	135970
135971	POL135971	76. LSF641_RT_argon, 40x15 beam, chopper 50 Hz 434C to 438C	Thu Dec 14 19:20:38 2023	2.7067	1m 8s	Thu Dec 14 19:21:46 2023	79	expt0000	LSF641	436	79	11	expt0000	1	Argon_top	Bed_order_1234	Short	0	Y	0	POL135971 2.7067 expt0000 Thu Dec 14 19:20:38 2023 135971 436 437.09 79 11 1 Argon_top Bed_order_1234 Short 0	copy pol135971*5-TOF*.dat temp		135971	434.381	437.089	11	0	-1.08925	135971
135972	POL135972	77. LSF641_RT_argon, 40x15 beam, chopper 50 Hz 440C to 444C	Thu Dec 14 19:22:06 2023	2.7132	1m 7s	Thu Dec 14 19:23:13 2023	80	expt0000	LSF641	442	80	11	expt0000	1	Argon_top	Bed_order_1234	Short	0	Y	0	POL135972 2.7132 expt0000 Thu Dec 14 19:22:06 2023 135972 442 442.96 80 11 1 Argon_top Bed_order_1234 Short 0	copy pol135972*5-TOF*.dat temp		135972	440.667	442.963	11	0	-0.96325	135972
135973	POL135973	78. LSF641_RT_argon, 40x15 beam, chopper 50 Hz 446C to 449C	Thu Dec 14 19:23:34 2023	2.7171	1m 7s	Thu Dec 14 19:24:41 2023	81	expt0000	LSF641	447.5	81	11	expt0000	1	Argon_top	Bed_order_1234	Short	0	Y	0	POL135973 2.7171 expt0000 Thu Dec 14 19:23:34 2023 135973 447.5 448.28 81 11 1 Argon_top Bed_order_1234 Short 0	copy pol135973*5-TOF*.dat temp		135973	445.929	448.284	11	0	-0.7845	135973
135974	POL135974	79. LSF641_RT_argon, 40x15 beam, chopper 50 Hz 451C to 455C	Thu Dec 14 19:25:01 2023	2.7196	1m 8s	Thu Dec 14 19:26:09 2023	82	expt0000	LSF641	453	82	11	expt0000	1	Argon_top	Bed_order_1234	Short	0	Y	0	POL135974 2.7196 expt0000 Thu Dec 14 19:25:01 2023 135974 453 453.76 82 11 1 Argon_top Bed_order_1234 Short 0	copy pol135974*5-TOF*.dat temp		135974	451.349	453.762	11	0	-0.76175	135974
135975	POL135975	80. LSF641_RT_argon, 40x15 beam, chopper 50 Hz 457C to 461C	Thu Dec 14 19:26:29 2023	2.7125	1m 7s	Thu Dec 14 19:27:36 2023	83	expt0000	LSF641	459	83	11	expt0000	1	Argon_top	Bed_order_1234	Short	0	Y	0	POL135975 2.7125 expt0000 Thu Dec 14 19:26:29 2023 135975 459 459.23 83 11 1 Argon_top Bed_order_1234 Short 0	copy pol135975*5-TOF*.dat temp		135975	456.762	459.232	11	0	-0.23225	135975
135976	POL135976	81. LSF641_RT_argon, 40x15 beam, chopper 50 Hz 462C to 467C	Thu Dec 14 19:27:57 2023	2.7107	1m 7s	Thu Dec 14 19:29:04 2023	84	expt0000	LSF641	464.5	84	11	expt0000	1	Argon_top	Bed_order_1234	Short	0	Y	0	POL135976 2.7107 expt0000 Thu Dec 14 19:27:57 2023 135976 464.5 465.23 84 11 1 Argon_top Bed_order_1234 Short 0	copy pol135976*5-TOF*.dat temp		135976	462.405	465.23	11	0	-0.73025	135976
135977	POL135977	82. LSF641_RT_argon, 40x15 beam, chopper 50 Hz 469C to 473C	Thu Dec 14 19:29:24 2023	2.7172	1m 7s	Thu Dec 14 19:30:31 2023	85	expt0000	LSF641	471	85	11	expt0000	1	Argon_top	Bed_order_1234	Short	0	Y	0	POL135977 2.7172 expt0000 Thu Dec 14 19:29:24 2023 135977 471 471.53 85 11 1 Argon_top Bed_order_1234 Short 0	copy pol135977*5-TOF*.dat temp		135977	468.762	471.527	11	0	-0.527	135977
135978	POL135978	83. LSF641_RT_argon, 40x15 beam, chopper 50 Hz 475C to 479C	Thu Dec 14 19:30:52 2023	2.7148	1m 7s	Thu Dec 14 19:31:59 2023	86	expt0000	LSF641	477	86	11	expt0000	1	Argon_top	Bed_order_1234	Short	0	Y	0	POL135978 2.7148 expt0000 Thu Dec 14 19:30:52 2023 135978 477 477.68 86 11 1 Argon_top Bed_order_1234 Short 0	copy pol135978*5-TOF*.dat temp		135978	475.095	477.684	11	0	-0.6845	135978
135979	POL135979	84. LSF641_RT_argon, 40x15 beam, chopper 50 Hz 481C to 485C	Thu Dec 14 19:32:20 2023	2.7125	1m 7s	Thu Dec 14 19:33:27 2023	87	expt0000	LSF641	483	87	11	expt0000	1	Argon_top	Bed_order_1234	Short	0	Y	0	POL135979 2.7125 expt0000 Thu Dec 14 19:32:20 2023 135979 483 483.56 87 11 1 Argon_top Bed_order_1234 Short 0	copy pol135979*5-TOF*.dat temp		135979	480.977	483.564	11	0	-0.56375	135979
135980	POL135980	85. LSF641_RT_argon, 40x15 beam, chopper 50 Hz 487C to 490C	Thu Dec 14 19:33:47 2023	2.7109	1m 7s	Thu Dec 14 19:34:54 2023	88	expt0000	LSF641	488.5	88	11	expt0000	1	Argon_top	Bed_order_1234	Short	0	Y	0	POL135980 2.7109 expt0000 Thu Dec 14 19:33:47 2023 135980 488.5 489.08 88 11 1 Argon_top Bed_order_1234 Short 0	copy pol135980*5-TOF*.dat temp		135980	486.619	489.079	11	0	-0.579	135980
135981	POL135981	86. LSF641_RT_argon, 40x15 beam, chopper 50 Hz 492C to 496C	Thu Dec 14 19:35:15 2023	2.7144	1m 7s	Thu Dec 14 19:36:22 2023	89	expt0000	LSF641	494	89	11	expt0000	1	Argon_top	Bed_order_1234	Short	0	Y	0	POL135981 2.7144 expt0000 Thu Dec 14 19:35:15 2023 135981 494 494.71 89 11 1 Argon_top Bed_order_1234 Short 0	copy pol135981*5-TOF*.dat temp		135981	492.256	494.713	11	0	-0.71275	135981
135982	POL135982	87. LSF641_RT_argon, 40x15 beam, chopper 50 Hz 498C to 502C	Thu Dec 14 19:36:42 2023	2.7187	1m 7s	Thu Dec 14 19:37:49 2023	90	expt0000	LSF641	500	90	11	expt0000	1	Argon_top	Bed_order_1234	Short	0	Y	0	POL135982 2.7187 expt0000 Thu Dec 14 19:36:42 2023 135982 500 500.35 90 11 1 Argon_top Bed_order_1234 Short 0	copy pol135982*5-TOF*.dat temp		135982	497.884	500.351	11	0	-0.35125	135982
135983	POL135983	88. LSF641_RT_argon, 40x15 beam, chopper 50 Hz 503C to 508C	Thu Dec 14 19:38:10 2023	2.7174	1m 7s	Thu Dec 14 19:39:17 2023	91	expt0000	LSF641	505.5	91	11	expt0000	1	Argon_top	Bed_order_1234	Short	0	Y	0	POL135983 2.7174 expt0000 Thu Dec 14 19:38:10 2023 135983 505.5 506.27 91 11 1 Argon_top Bed_order_1234 Short 0	copy pol135983*5-TOF*.dat temp		135983	503.512	506.273	11	0	-0.77325	135983
135984	POL135984	89. LSF641_RT_argon, 40x15 beam, chopper 50 Hz 510C to 514C	Thu Dec 14 19:39:38 2023	2.7166	1m 7s	Thu Dec 14 19:40:45 2023	92	expt0000	LSF641	512	92	11	expt0000	1	Argon_top	Bed_order_1234	Short	0	Y	0	POL135984 2.7166 expt0000 Thu Dec 14 19:39:38 2023 135984 512 512.37 92 11 1 Argon_top Bed_order_1234 Short 0	copy pol135984*5-TOF*.dat temp		135984	509.619	512.37	11	0	-0.36975	135984
135985	POL135985	90. LSF641_RT_argon, 40x15 beam, chopper 50 Hz 515C to 520C	Thu Dec 14 19:41:05 2023	2.7126	1m 7s	Thu Dec 14 19:42:12 2023	93	expt0000	LSF641	517.5	93	11	expt0000	1	Argon_top	Bed_order_1234	Short	0	Y	0	POL135985 2.7126 expt0000 Thu Dec 14 19:41:05 2023 135985 517.5 518.35 93 11 1 Argon_top Bed_order_1234 Short 0	copy pol135985*5-TOF*.dat temp		135985	515.714	518.353	11	0	-0.853	135985
135986	POL135986	91. LSF641_RT_argon, 40x15 beam, chopper 50 Hz 522C to 525C	Thu Dec 14 19:42:33 2023	2.714	1m 7s	Thu Dec 14 19:43:40 2023	94	expt0000	LSF641	523.5	94	11	expt0000	1	Argon_top	Bed_order_1234	Short	0	Y	0	POL135986 2.714 expt0000 Thu Dec 14 19:42:33 2023 135986 523.5 524.15 94 11 1 Argon_top Bed_order_1234 Short 0	copy pol135986*5-TOF*.dat temp		135986	521.581	524.154	11	0	-0.65375	135986
135987	POL135987	92. LSF641_RT_argon, 40x15 beam, chopper 50 Hz 527C to 531C	Thu Dec 14 19:44:00 2023	2.7148	1m 8s	Thu Dec 14 19:45:08 2023	95	expt0000	LSF641	529	95	11	expt0000	1	Argon_top	Bed_order_1234	Short	0	Y	0	POL135987 2.7148 expt0000 Thu Dec 14 19:44:00 2023 135987 529 529.91 95 11 1 Argon_top Bed_order_1234 Short 0	copy pol135987*5-TOF*.dat temp		135987	527.442	529.906	11	0	-0.90625	135987
135988	POL135988	93. LSF641_RT_argon, 40x15 beam, chopper 50 Hz 533C to 537C	Thu Dec 14 19:45:28 2023	2.7162	1m 7s	Thu Dec 14 19:46:35 2023	96	expt0000	LSF641	535	96	11	expt0000	1	Argon_top	Bed_order_1234	Short	0	Y	0	POL135988 2.7162 expt0000 Thu Dec 14 19:45:28 2023 135988 535 535.47 96 11 1 Argon_top Bed_order_1234 Short 0	copy pol135988*5-TOF*.dat temp		135988	532.837	535.472	11	0	-0.47225	135988
135989	POL135989	94. LSF641_RT_argon, 40x15 beam, chopper 50 Hz 539C to 543C	Thu Dec 14 19:46:56 2023	2.7148	1m 7s	Thu Dec 14 19:48:03 2023	97	expt0000	LSF641	541	97	11	expt0000	1	Argon_top	Bed_order_1234	Short	0	Y	0	POL135989 2.7148 expt0000 Thu Dec 14 19:46:56 2023 135989 541 541.34 97 11 1 Argon_top Bed_order_1234 Short 0	copy pol135989*5-TOF*.dat temp		135989	538.698	541.34	11	0	-0.34025	135989
135990	POL135990	95. LSF641_RT_argon, 40x15 beam, chopper 50 Hz 545C to 549C	Thu Dec 14 19:48:23 2023	2.7146	1m 7s	Thu Dec 14 19:49:30 2023	98	expt0000	LSF641	547	98	11	expt0000	1	Argon_top	Bed_order_1234	Short	0	Y	0	POL135990 2.7146 expt0000 Thu Dec 14 19:48:23 2023 135990 547 547.26 98 11 1 Argon_top Bed_order_1234 Short 0	copy pol135990*5-TOF*.dat temp		135990	544.558	547.259	11	0	-0.259	135990
135991	POL135991	96. LSF641_RT_argon, 40x15 beam, chopper 50 Hz 550C to 554C	Thu Dec 14 19:49:51 2023	2.7162	1m 7s	Thu Dec 14 19:50:58 2023	99	expt0000	LSF641	552	99	11	expt0000	1	Argon_top	Bed_order_1234	Short	0	Y	0	POL135991 2.7162 expt0000 Thu Dec 14 19:49:51 2023 135991 552 553.24 99 11 1 Argon_top Bed_order_1234 Short 0	copy pol135991*5-TOF*.dat temp		135991	550.651	553.238	11	0	-1.23825	135991
135992	POL135992	97. LSF641_RT_argon, 40x15 beam, chopper 50 Hz 556C to 560C	Thu Dec 14 19:51:18 2023	2.719	1m 8s	Thu Dec 14 19:52:26 2023	100	expt0000	LSF641	558	100	11	expt0000	1	Argon_top	Bed_order_1234	Short	0	Y	0	POL135992 2.719 expt0000 Thu Dec 14 19:51:18 2023 135992 558 559.10 100 11 1 Argon_top Bed_order_1234 Short 0	copy pol135992*5-TOF*.dat temp		135992	556.524	559.102	11	0	-1.102	135992
135993	POL135993	98. LSF641_RT_argon, 40x15 beam, chopper 50 Hz 562C to 566C	Thu Dec 14 19:52:46 2023	2.7187	1m 7s	Thu Dec 14 19:53:53 2023	101	expt0000	LSF641	564	101	11	expt0000	1	Argon_top	Bed_order_1234	Short	0	Y	0	POL135993 2.7187 expt0000 Thu Dec 14 19:52:46 2023 135993 564 564.91 101 11 1 Argon_top Bed_order_1234 Short 0	copy pol135993*5-TOF*.dat temp		135993	562.381	564.905	11	0	-0.905	135993
135994	POL135994	99. LSF641_RT_argon, 40x15 beam, chopper 50 Hz 568C to 572C	Thu Dec 14 19:54:14 2023	2.7176	1m 7s	Thu Dec 14 19:55:21 2023	102	expt0000	LSF641	570	102	11	expt0000	1	Argon_top	Bed_order_1234	Short	0	Y	0	POL135994 2.7176 expt0000 Thu Dec 14 19:54:14 2023 135994 570 570.60 102 11 1 Argon_top Bed_order_1234 Short 0	copy pol135994*5-TOF*.dat temp		135994	568.023	570.601	11	0	-0.601	135994
135995	POL135995	100. LSF641_RT_argon, 40x15 beam, chopper 50 Hz 574C to 578C	Thu Dec 14 19:55:41 2023	2.7177	1m 7s	Thu Dec 14 19:56:48 2023	103	expt0000	LSF641	576	103	11	expt0000	1	Argon_top	Bed_order_1234	Short	0	Y	0	POL135995 2.7177 expt0000 Thu Dec 14 19:55:41 2023 135995 576 576.29 103 11 1 Argon_top Bed_order_1234 Short 0	copy pol135995*5-TOF*.dat temp		135995	573.651	576.294	11	0	-0.29425	135995
135996	POL135996	101. LSF641_RT_argon, 40x15 beam, chopper 50 Hz 580C to 583C	Thu Dec 14 19:57:09 2023	2.7159	1m 7s	Thu Dec 14 19:58:16 2023	104	expt0000	LSF641	581.5	104	11	expt0000	1	Argon_top	Bed_order_1234	Short	0	Y	0	POL135996 2.7159 expt0000 Thu Dec 14 19:57:09 2023 135996 581.5 582.22 104 11 1 Argon_top Bed_order_1234 Short 0	copy pol135996*5-TOF*.dat temp		135996	579.524	582.218	11	0	-0.71825	135996
135997	POL135997	102. LSF641_RT_argon, 40x15 beam, chopper 50 Hz 585C to 589C	Thu Dec 14 19:58:36 2023	2.7163	1m 8s	Thu Dec 14 19:59:44 2023	105	expt0000	LSF641	587	105	11	expt0000	1	Argon_top	Bed_order_1234	Short	0	Y	0	POL135997 2.7163 expt0000 Thu Dec 14 19:58:36 2023 135997 587 588.10 105 11 1 Argon_top Bed_order_1234 Short 0	copy pol135997*5-TOF*.dat temp		135997	585.395	588.096	11	0	-1.09575	135997
135998	POL135998	103. LSF641_RT_argon, 40x15 beam, chopper 50 Hz 591C to 595C	Thu Dec 14 20:00:04 2023	2.7163	1m 7s	Thu Dec 14 20:01:11 2023	106	expt0000	LSF641	593	106	11	expt0000	1	Argon_top	Bed_order_1234	Short	0	Y	0	POL135998 2.7163 expt0000 Thu Dec 14 20:00:04 2023 135998 593 594.03 106 11 1 Argon_top Bed_order_1234 Short 0	copy pol135998*5-TOF*.dat temp		135998	591.262	594.03	11	0	-1.02975	135998
135999	POL135999	104. LSF641_RT_argon, 40x15 beam, chopper 50 Hz 597C to 601C	Thu Dec 14 20:01:32 2023	2.7163	1m 7s	Thu Dec 14 20:02:39 2023	107	expt0000	LSF641	599	107	11	expt0000	1	Argon_top	Bed_order_1234	Short	0	Y	0	POL135999 2.7163 expt0000 Thu Dec 14 20:01:32 2023 135999 599 599.84 107 11 1 Argon_top Bed_order_1234 Short 0	copy pol135999*5-TOF*.dat temp		135999	597.372	599.843	11	0	-0.84325	135999
136000	POL136000	105. LSF641_RT_argon, 40x15 beam, chopper 50 Hz 603C to 607C	Thu Dec 14 20:02:59 2023	2.7142	1m 8s	Thu Dec 14 20:04:07 2023	108	expt0000	LSF641	605	108	11	expt0000	1	Argon_top	Bed_order_1234	Short	0	Y	0	POL136000 2.7142 expt0000 Thu Dec 14 20:02:59 2023 136000 605 605.61 108 11 1 Argon_top Bed_order_1234 Short 0	copy pol136000*5-TOF*.dat temp		136000	603.023	605.611	11	0	-0.6105	136000
136001	POL136001	106. LSF641_RT_argon, 40x15 beam, chopper 50 Hz 609C to 613C	Thu Dec 14 20:04:27 2023	2.7167	1m 7s	Thu Dec 14 20:05:34 2023	109	expt0000	LSF641	611	109	11	expt0000	1	Argon_top	Bed_order_1234	Short	0	Y	0	POL136001 2.7167 expt0000 Thu Dec 14 20:04:27 2023 136001 611 611.31 109 11 1 Argon_top Bed_order_1234 Short 0	copy pol136001*5-TOF*.dat temp		136001	608.667	611.315	11	0	-0.315	136001
136002	POL136002	107. LSF641_RT_argon, 40x15 beam, chopper 50 Hz 615C to 619C	Thu Dec 14 20:05:55 2023	2.7186	1m 7s	Thu Dec 14 20:07:02 2023	110	expt0000	LSF641	617	110	11	expt0000	1	Argon_top	Bed_order_1234	Short	0	Y	0	POL136002 2.7186 expt0000 Thu Dec 14 20:05:55 2023 136002 617 617.20 110 11 1 Argon_top Bed_order_1234 Short 0	copy pol136002*5-TOF*.dat temp		136002	614.548	617.199	11	0	-0.19925	136002
136003	POL136003	108. LSF641_RT_argon, 40x15 beam, chopper 50 Hz 620C to 624C	Thu Dec 14 20:07:23 2023	2.7186	1m 7s	Thu Dec 14 20:08:30 2023	111	expt0000	LSF641	622	111	11	expt0000	1	Argon_top	Bed_order_1234	Short	0	Y	0	POL136003 2.7186 expt0000 Thu Dec 14 20:07:23 2023 136003 622 623.20 111 11 1 Argon_top Bed_order_1234 Short 0	copy pol136003*5-TOF*.dat temp		136003	620.442	623.204	11	0	-1.20425	136003
136004	POL136004	109. LSF641_RT_argon, 40x15 beam, chopper 50 Hz 627C to 631C	Thu Dec 14 20:08:52 2023	2.7122	1m 7s	Thu Dec 14 20:09:59 2023	112	expt0000	LSF641	629	112	11	expt0000	1	Argon_top	Bed_order_1234	Short	0	Y	0	POL136004 2.7122 expt0000 Thu Dec 14 20:08:52 2023 136004 629 629.22 112 11 1 Argon_top Bed_order_1234 Short 0	copy pol136004*5-TOF*.dat temp		136004	626.571	629.22	27	16	-0.22	136004
136005	POL136005	110. LSF641_RT_argon, 40x15 beam, chopper 50 Hz 632C to 636C	Thu Dec 14 20:10:20 2023	2.7152	1m 7s	Thu Dec 14 20:11:27 2023	113	expt0000	LSF641	634	113	11	expt0000	1	Argon_top	Bed_order_1234	Short	0	Y	0	POL136005 2.7152 expt0000 Thu Dec 14 20:10:20 2023 136005 634 635.00 113 11 1 Argon_top Bed_order_1234 Short 0	copy pol136005*5-TOF*.dat temp		136005	632.465	635.003	11	0	-1.003	136005
136006	POL136006	111. LSF641_RT_argon, 40x15 beam, chopper 50 Hz 638C to 642C	Thu Dec 14 20:11:47 2023	2.7156	1m 8s	Thu Dec 14 20:12:55 2023	114	expt0000	LSF641	640	114	11	expt0000	1	Argon_top	Bed_order_1234	Short	0	Y	0	POL136006 2.7156 expt0000 Thu Dec 14 20:11:47 2023 136006 640 640.78 114 11 1 Argon_top Bed_order_1234 Short 0	copy pol136006*5-TOF*.dat temp		136006	638.119	640.784	11	0	-0.78425	136006
136007	POL136007	112. LSF641_RT_argon, 40x15 beam, chopper 50 Hz 644C to 648C	Thu Dec 14 20:13:15 2023	2.7141	1m 7s	Thu Dec 14 20:14:22 2023	115	expt0000	LSF641	646	115	11	expt0000	1	Argon_top	Bed_order_1234	Short	0	Y	0	POL136007 2.7141 expt0000 Thu Dec 14 20:13:15 2023 136007 646 646.63 115 11 1 Argon_top Bed_order_1234 Short 0	copy pol136007*5-TOF*.dat temp		136007	644.024	646.631	11	0	-0.63125	136007
136008	POL136008	113. LSF641_RT_argon, 40x15 beam, chopper 50 Hz 650C to 654C	Thu Dec 14 20:14:43 2023	2.7131	1m 7s	Thu Dec 14 20:15:50 2023	116	expt0000	LSF641	652	116	11	expt0000	1	Argon_top	Bed_order_1234	Short	0	Y	0	POL136008 2.7131 expt0000 Thu Dec 14 20:14:43 2023 136008 652 652.54 116 11 1 Argon_top Bed_order_1234 Short 0	copy pol136008*5-TOF*.dat temp		136008	649.952	652.542	11	0	-0.54175	136008
136009	POL136009	114. LSF641_RT_argon, 40x15 beam, chopper 50 Hz 656C to 660C	Thu Dec 14 20:16:10 2023	2.717	1m 7s	Thu Dec 14 20:17:17 2023	117	expt0000	LSF641	658	117	11	expt0000	1	Argon_top	Bed_order_1234	Short	0	Y	0	POL136009 2.717 expt0000 Thu Dec 14 20:16:10 2023 136009 658 658.46 117 11 1 Argon_top Bed_order_1234 Short 0	copy pol136009*5-TOF*.dat temp		136009	655.857	658.46	11	0	-0.45975	136009
136010	POL136010	115. LSF641_RT_argon, 40x15 beam, chopper 50 Hz 662C to 666C	Thu Dec 14 20:17:38 2023	2.7159	1m 7s	Thu Dec 14 20:18:45 2023	118	expt0000	LSF641	664	118	11	expt0000	1	Argon_top	Bed_order_1234	Short	0	Y	0	POL136010 2.7159 expt0000 Thu Dec 14 20:17:38 2023 136010 664 664.27 118 11 1 Argon_top Bed_order_1234 Short 0	copy pol136010*5-TOF*.dat temp		136010	661.548	664.268	11	0	-0.26825	136010
136011	POL136011	116. LSF641_RT_argon, 40x15 beam, chopper 50 Hz 667C to 671C	Thu Dec 14 20:19:06 2023	2.71	1m 7s	Thu Dec 14 20:20:13 2023	119	expt0000	LSF641	669	119	11	expt0000	1	Argon_top	Bed_order_1234	Short	0	Y	0	POL136011 2.71 expt0000 Thu Dec 14 20:19:06 2023 136011 669 670.19 119 11 1 Argon_top Bed_order_1234 Short 0	copy pol136011*5-TOF*.dat temp		136011	667.698	670.192	11	0	-1.19225	136011
136012	POL136012	117. LSF641_RT_argon, 40x15 beam, chopper 50 Hz 673C to 677C	Thu Dec 14 20:20:33 2023	2.7069	1m 7s	Thu Dec 14 20:21:40 2023	120	expt0000	LSF641	675	120	11	expt0000	1	Argon_top	Bed_order_1234	Short	0	Y	0	POL136012 2.7069 expt0000 Thu Dec 14 20:20:33 2023 136012 675 675.95 120 11 1 Argon_top Bed_order_1234 Short 0	copy pol136012*5-TOF*.dat temp		136012	673.405	675.947	11	0	-0.94675	136012
136013	POL136013	118. LSF641_RT_argon, 40x15 beam, chopper 50 Hz 679C to 683C	Thu Dec 14 20:22:01 2023	2.706	1m 7s	Thu Dec 14 20:23:08 2023	121	expt0000	LSF641	681	121	11	expt0000	1	Argon_top	Bed_order_1234	Short	0	Y	0	POL136013 2.706 expt0000 Thu Dec 14 20:22:01 2023 136013 681 681.77 121 11 1 Argon_top Bed_order_1234 Short 0	copy pol136013*5-TOF*.dat temp		136013	679.333	681.774	11	0	-0.77375	136013
136014	POL136014	119. LSF641_RT_argon, 40x15 beam, chopper 50 Hz 685C to 689C	Thu Dec 14 20:23:29 2023	2.7145	1m 7s	Thu Dec 14 20:24:36 2023	122	expt0000	LSF641	687	122	11	expt0000	1	Argon_top	Bed_order_1234	Short	0	Y	0	POL136014 2.7145 expt0000 Thu Dec 14 20:23:29 2023 136014 687 687.47 122 11 1 Argon_top Bed_order_1234 Short 0	copy pol136014*5-TOF*.dat temp		136014	684.81	687.471	11	0	-0.47075	136014
136015	POL136015	120. LSF641_RT_argon, 40x15 beam, chopper 50 Hz 690C to 695C	Thu Dec 14 20:24:56 2023	2.7088	1m 7s	Thu Dec 14 20:26:03 2023	123	expt0000	LSF641	692.5	123	11	expt0000	1	Argon_top	Bed_order_1234	Short	0	Y	0	POL136015 2.7088 expt0000 Thu Dec 14 20:24:56 2023 136015 692.5 693.36 123 11 1 Argon_top Bed_order_1234 Short 0	copy pol136015*5-TOF*.dat temp		136015	690.738	693.357	11	0	-0.85725	136015
136016	POL136016	121. LSF641_RT_argon, 40x15 beam, chopper 50 Hz 697C to 701C	Thu Dec 14 20:26:24 2023	2.705	1m 7s	Thu Dec 14 20:27:31 2023	124	expt0000	LSF641	699	124	11	expt0000	1	Argon_top	Bed_order_1234	Short	0	Y	0	POL136016 2.705 expt0000 Thu Dec 14 20:26:24 2023 136016 699 699.39 124 11 1 Argon_top Bed_order_1234 Short 0	copy pol136016*5-TOF*.dat temp		136016	696.707	699.391	11	0	-0.391	136016
136017	POL136017	122. LSF641_RT_argon, 40x15 beam, chopper 50 Hz 702C to 706C	Thu Dec 14 20:27:51 2023	2.7184	1m 7s	Thu Dec 14 20:28:58 2023	125	expt0000	LSF641	704	125	11	expt0000	1	Argon_top	Bed_order_1234	Short	0	Y	0	POL136017 2.7184 expt0000 Thu Dec 14 20:27:51 2023 136017 704 705.17 125 11 1 Argon_top Bed_order_1234 Short 0	copy pol136017*5-TOF*.dat temp		136017	702.667	705.167	11	0	-1.1665	136017
136018	POL136018	123. LSF641_RT_argon, 40x15 beam, chopper 50 Hz 708C to 712C	Thu Dec 14 20:29:19 2023	2.718	1m 7s	Thu Dec 14 20:30:26 2023	126	expt0000	LSF641	710	126	11	expt0000	1	Argon_top	Bed_order_1234	Short	0	Y	0	POL136018 2.718 expt0000 Thu Dec 14 20:29:19 2023 136018 710 710.90 126 11 1 Argon_top Bed_order_1234 Short 0	copy pol136018*5-TOF*.dat temp		136018	708.39	710.901	11	0	-0.901	136018
136019	POL136019	124. LSF641_RT_argon, 40x15 beam, chopper 50 Hz 714C to 718C	Thu Dec 14 20:30:47 2023	2.7161	1m 7s	Thu Dec 14 20:31:54 2023	127	expt0000	LSF641	716	127	11	expt0000	1	Argon_top	Bed_order_1234	Short	0	Y	0	POL136019 2.7161 expt0000 Thu Dec 14 20:30:47 2023 136019 716 716.64 127 11 1 Argon_top Bed_order_1234 Short 0	copy pol136019*5-TOF*.dat temp		136019	714.122	716.638	11	0	-0.63775	136019
136020	POL136020	125. LSF641_RT_argon, 40x15 beam, chopper 50 Hz 720C to 724C	Thu Dec 14 20:32:14 2023	2.7131	1m 7s	Thu Dec 14 20:33:21 2023	128	expt0000	LSF641	722	128	11	expt0000	1	Argon_top	Bed_order_1234	Short	0	Y	0	POL136020 2.7131 expt0000 Thu Dec 14 20:32:14 2023 136020 722 722.51 128 11 1 Argon_top Bed_order_1234 Short 0	copy pol136020*5-TOF*.dat temp		136020	719.878	722.511	11	0	-0.511	136020
136021	POL136021	126. LSF641_RT_argon, 40x15 beam, chopper 50 Hz 726C to 730C	Thu Dec 14 20:33:42 2023	2.7118	1m 7s	Thu Dec 14 20:34:49 2023	129	expt0000	LSF641	728	129	11	expt0000	1	Argon_top	Bed_order_1234	Short	0	Y	0	POL136021 2.7118 expt0000 Thu Dec 14 20:33:42 2023 136021 728 728.38 129 11 1 Argon_top Bed_order_1234 Short 0	copy pol136021*5-TOF*.dat temp		136021	725.857	728.376	11	0	-0.376	136021
136022	POL136022	127. LSF641_RT_argon, 40x15 beam, chopper 50 Hz 732C to 735C	Thu Dec 14 20:35:09 2023	2.7191	1m 8s	Thu Dec 14 20:36:17 2023	130	expt0000	LSF641	733.5	130	11	expt0000	1	Argon_top	Bed_order_1234	Short	0	Y	0	POL136022 2.7191 expt0000 Thu Dec 14 20:35:09 2023 136022 733.5 734.32 130 11 1 Argon_top Bed_order_1234 Short 0	copy pol136022*5-TOF*.dat temp		136022	731.619	734.324	11	0	-0.824	136022
136023	POL136023	128. LSF641_RT_argon, 40x15 beam, chopper 50 Hz 737C to 741C	Thu Dec 14 20:36:37 2023	1.9903	1m 7s	Thu Dec 14 20:37:44 2023	131	expt0000	LSF641	739	131	11	expt0000	1	Argon_top	Bed_order_1234	Short	0	Y	0	POL136023 1.9903 expt0000 Thu Dec 14 20:36:37 2023 136023 739 740.03 131 11 1 Argon_top Bed_order_1234 Short 0	copy pol136023*5-TOF*.dat temp		136023	737.619	740.03	11	0	-1.02975	136023
136024	POL136024	129. LSF641_RT_argon, 40x15 beam, chopper 50 Hz 743C to 746C	Thu Dec 14 20:38:05 2023	0	1m 7s	Thu Dec 14 20:39:12 2023	132	expt0000	LSF641	744.5	132	11	expt0000	1	Argon_top	Bed_order_1234	Short	0	N	0	'POL136024 0 expt0000 Thu Dec 14 20:38:05 2023 136024 744.5 745.14132 11 1 Argon_top Bed_order_1234 Short 0	copy pol136024*5-TOF*.dat temp		136024	742.905	745.137	11	0	-0.637	136024
136025	POL136025	130. LSF641_RT_argon, 40x15 beam, chopper 50 Hz 748C to 752C	Thu Dec 14 20:39:32 2023	2.7168	1m 7s	Thu Dec 14 20:40:39 2023	133	expt0000	LSF641	750	133	11	expt0000	1	Argon_top	Bed_order_1234	Short	0	Y	0	POL136025 2.7168 expt0000 Thu Dec 14 20:39:32 2023 136025 750 750.50 133 11 1 Argon_top Bed_order_1234 Short 0	copy pol136025*5-TOF*.dat temp		136025	747.976	750.504	11	0	-0.50425	136025
136026	POL136026	131. LSF641_RT_argon, 40x15 beam, chopper 50 Hz 754C to 758C	Thu Dec 14 20:41:00 2023	2.7077	1m 7s	Thu Dec 14 20:42:07 2023	134	expt0000	LSF641	756	134	11	expt0000	1	Argon_top	Bed_order_1234	Short	0	Y	0	POL136026 2.7077 expt0000 Thu Dec 14 20:41:00 2023 136026 756 756.53 134 11 1 Argon_top Bed_order_1234 Short 0	copy pol136026*5-TOF*.dat temp		136026	753.756	756.53	11	0	-0.5305	136026
136027	POL136027	132. LSF641_RT_argon, 40x15 beam, chopper 50 Hz 760C to 764C	Thu Dec 14 20:42:28 2023	2.7133	1m 7s	Thu Dec 14 20:43:35 2023	135	expt0000	LSF641	762	135	11	expt0000	1	Argon_top	Bed_order_1234	Short	0	Y	0	POL136027 2.7133 expt0000 Thu Dec 14 20:42:28 2023 136027 762 762.75 135 11 1 Argon_top Bed_order_1234 Short 0	copy pol136027*5-TOF*.dat temp		136027	760.024	762.745	11	0	-0.74525	136027
136028	POL136028	133. LSF641_RT_argon, 40x15 beam, chopper 50 Hz 766C to 770C	Thu Dec 14 20:43:55 2023	2.7143	1m 7s	Thu Dec 14 20:45:02 2023	136	expt0000	LSF641	768	136	11	expt0000	1	Argon_top	Bed_order_1234	Short	0	Y	0	POL136028 2.7143 expt0000 Thu Dec 14 20:43:55 2023 136028 768 768.61 136 11 1 Argon_top Bed_order_1234 Short 0	copy pol136028*5-TOF*.dat temp		136028	766.073	768.613	11	0	-0.61325	136028
136029	POL136029	134. LSF641_RT_argon, 40x15 beam, chopper 50 Hz 772C to 775C	Thu Dec 14 20:45:23 2023	2.711	1m 7s	Thu Dec 14 20:46:30 2023	137	expt0000	LSF641	773.5	137	11	expt0000	1	Argon_top	Bed_order_1234	Short	0	Y	0	POL136029 2.711 expt0000 Thu Dec 14 20:45:23 2023 136029 773.5 774.12 137 11 1 Argon_top Bed_order_1234 Short 0	copy pol136029*5-TOF*.dat temp		136029	771.878	774.122	11	0	-0.62175	136029
136030	POL136030	135. LSF641_RT_argon, 40x15 beam, chopper 50 Hz 776C to 780C	Thu Dec 14 20:46:50 2023	2.7074	1m 8s	Thu Dec 14 20:47:58 2023	138	expt0000	LSF641	778	138	11	expt0000	1	Argon_top	Bed_order_1234	Short	0	Y	0	POL136030 2.7074 expt0000 Thu Dec 14 20:46:50 2023 136030 778 778.85 138 11 1 Argon_top Bed_order_1234 Short 0	copy pol136030*5-TOF*.dat temp		136030	776.976	778.851	27	16	-0.85125	136030
136031	POL136031	136. LSF641_RT_argon, 40x15 beam, chopper 50 Hz 781C to 784C	Thu Dec 14 20:48:18 2023	2.7058	1m 7s	Thu Dec 14 20:49:25 2023	139	expt0000	LSF641	782.5	139	11	expt0000	1	Argon_top	Bed_order_1234	Short	0	Y	0	POL136031 2.7058 expt0000 Thu Dec 14 20:48:18 2023 136031 782.5 783.11 139 11 1 Argon_top Bed_order_1234 Short 0	copy pol136031*5-TOF*.dat temp		136031	781.341	783.108	19	8	-0.608	136031
136032	POL136032	137. LSF641_RT_argon, 40x15 beam, chopper 50 Hz 785C to 787C	Thu Dec 14 20:49:46 2023	2.7045	1m 7s	Thu Dec 14 20:50:53 2023	140	expt0000	LSF641	786	140	11	expt0000	1	Argon_top	Bed_order_1234	Short	0	Y	0	POL136032 2.7045 expt0000 Thu Dec 14 20:49:46 2023 136032 786 786.81 140 11 1 Argon_top Bed_order_1234 Short 0	copy pol136032*5-TOF*.dat temp		136032	785.22	786.805	19	8	-0.805	136032
136033	POL136033	138. LSF641_RT_argon, 40x15 beam, chopper 50 Hz 788C to 791C	Thu Dec 14 20:51:13 2023	2.7061	1m 7s	Thu Dec 14 20:52:20 2023	141	expt0000	LSF641	789.5	141	11	expt0000	1	Argon_top	Bed_order_1234	Short	0	Y	0	POL136033 2.7061 expt0000 Thu Dec 14 20:51:13 2023 136033 789.5 790.16 141 11 1 Argon_top Bed_order_1234 Short 0	copy pol136033*5-TOF*.dat temp		136033	788.878	790.158	19	8	-0.6585	136033
136034	POL136034	139. LSF641_RT_argon, 40x15 beam, chopper 50 Hz 791C to 793C	Thu Dec 14 20:52:41 2023	2.7031	1m 7s	Thu Dec 14 20:53:48 2023	142	expt0000	LSF641	792	142	11	expt0000	1	Argon_top	Bed_order_1234	Short	0	Y	0	POL136034 2.7031 expt0000 Thu Dec 14 20:52:41 2023 136034 792 793.01 142 11 1 Argon_top Bed_order_1234 Short 0	copy pol136034*5-TOF*.dat temp		136034	791.805	793.008	19	8	-1.00775	136034
136035	POL136035	140. LSF641_RT_argon, 40x15 beam, chopper 50 Hz 794C to 796C	Thu Dec 14 20:54:09 2023	2.701	1m 7s	Thu Dec 14 20:55:16 2023	143	expt0000	LSF641	795	143	11	expt0000	1	Argon_top	Bed_order_1234	Short	0	Y	0	POL136035 2.701 expt0000 Thu Dec 14 20:54:09 2023 136035 795 795.50 143 11 1 Argon_top Bed_order_1234 Short 0	copy pol136035*5-TOF*.dat temp		136035	794.463	795.5	19	8	-0.5	136035
136036	POL136036	141. LSF641_RT_argon, 40x15 beam, chopper 50 Hz 796C to 798C	Thu Dec 14 20:55:36 2023	2.6995	1m 7s	Thu Dec 14 20:56:43 2023	144	expt0000	LSF641	797	144	11	expt0000	1	Argon_top	Bed_order_1234	Short	0	Y	0	POL136036 2.6995 expt0000 Thu Dec 14 20:55:36 2023 136036 797 797.63 144 11 1 Argon_top Bed_order_1234 Short 0	copy pol136036*5-TOF*.dat temp		136036	796.659	797.634	19	8	-0.63425	136036
136037	POL136037	142. LSF641_RT_argon, 40x15 beam, chopper 50 Hz 798C to 800C	Thu Dec 14 20:57:04 2023	2.7002	1m 7s	Thu Dec 14 20:58:11 2023	145	expt0000	LSF641	799	145	11	expt0000	1	Argon_top	Bed_order_1234	Short	0	Y	0	POL136037 2.7002 expt0000 Thu Dec 14 20:57:04 2023 136037 799 799.59 145 11 1 Argon_top Bed_order_1234 Short 0	copy pol136037*5-TOF*.dat temp		136037	798.854	799.585	19	8	-0.58525	136037
136038	POL136038	143. LSF641_RT_argon, 40x15 beam, chopper 50 Hz 800C to 801C	Thu Dec 14 20:58:31 2023	2.7038	1m 8s	Thu Dec 14 20:59:39 2023	146	expt0000	LSF641	800.5	146	11	expt0000	1	Argon_top	Bed_order_1234	Short	0	Y	0	POL136038 2.7038 expt0000 Thu Dec 14 20:58:31 2023 136038 800.5 800.87 146 11 1 Argon_top Bed_order_1234 Short 0	copy pol136038*5-TOF*.dat temp		136038	800.561	800.866	19	8	-0.366	136038
136039	POL136039	144. LSF641_RT_argon, 40x15 beam, chopper 50 Hz 801C to 800C	Thu Dec 14 20:59:59 2023	2.7003	1m 7s	Thu Dec 14 21:01:06 2023	147	expt0000	LSF641	800.5	147	11	expt0000	1	Argon_top	Bed_order_1234	Short	0	Y	0	POL136039 2.7003 expt0000 Thu Dec 14 20:59:59 2023 136039 800.5 800.89 147 11 1 Argon_top Bed_order_1234 Short 0	copy pol136039*5-TOF*.dat temp		136039	801.049	800.886	19	8	-0.386333	136039
136040	POL136040	145. LSF641_RT_argon, 40x15 beam, chopper 50 Hz 800C to 799C	Thu Dec 14 21:01:27 2023	2.6967	1m 7s	Thu Dec 14 21:02:34 2023	148	expt0000	LSF641	799.5	148	11	expt0000	1	Argon_top	Bed_order_1234	Short	0	Y	0	POL136040 2.6967 expt0000 Thu Dec 14 21:01:27 2023 136040 799.5 800.13 148 11 1 Argon_top Bed_order_1234 Short 0	copy pol136040*5-TOF*.dat temp		136040	800.561	800.134	19	8	-0.634	136040
136041	POL136041	146. LSF641_RT_argon, 40x15 beam, chopper 50 Hz 799C to 799C	Thu Dec 14 21:02:54 2023	2.7012	1m 7s	Thu Dec 14 21:04:01 2023	149	expt0000	LSF641	799	149	11	expt0000	1	Argon_top	Bed_order_1234	Short	0	Y	0	POL136041 2.7012 expt0000 Thu Dec 14 21:02:54 2023 136041 799 799.42 149 11 1 Argon_top Bed_order_1234 Short 0	copy pol136041*5-TOF*.dat temp		136041	799.585	799.422	19	8	-0.422333	136041
136042	POL136042	147. LSF641_RT_argon, 40x15 beam, chopper 50 Hz 799C to 799C	Thu Dec 14 21:04:22 2023	2.7025	1m 7s	Thu Dec 14 21:05:29 2023	150	expt0000	LSF641	799	150	11	expt0000	1	Argon_top	Bed_order_1234	Short	0	Y	0	POL136042 2.7025 expt0000 Thu Dec 14 21:04:22 2023 136042 799 799.50 150 11 1 Argon_top Bed_order_1234 Short 0	copy pol136042*5-TOF*.dat temp		136042	799.341	799.504	19	8	-0.503667	136042
136043	POL136043	148. LSF641_RT_argon, 40x15 beam, chopper 50 Hz 799C to 800C	Thu Dec 14 21:05:50 2023	2.7055	1m 7s	Thu Dec 14 21:06:57 2023	151	expt0000	LSF641	799.5	151	11	expt0000	1	Argon_top	Bed_order_1234	Short	0	Y	0	POL136043 2.7055 expt0000 Thu Dec 14 21:05:50 2023 136043 799.5 800.07 151 11 1 Argon_top Bed_order_1234 Short 0	copy pol136043*5-TOF*.dat temp		136043	799.829	800.073	19	8	-0.573	136043
136044	POL136044	149. LSF641_RT_argon, 40x15 beam, chopper 50 Hz 800C to 800C	Thu Dec 14 21:07:18 2023	2.7074	1m 7s	Thu Dec 14 21:08:25 2023	152	expt0000	LSF641	800	152	11	expt0000	1	Argon_top	Bed_order_1234	Short	0	Y	0	POL136044 2.7074 expt0000 Thu Dec 14 21:07:18 2023 136044 800 800.48 152 11 1 Argon_top Bed_order_1234 Short 0	copy pol136044*5-TOF*.dat temp		136044	800.317	800.48	19	8	-0.479667	136044
136045	POL136045	150. LSF641_RT_argon, 40x15 beam, chopper 50 Hz 800C to 800C	Thu Dec 14 21:08:45 2023	1.36	1m 7s	Thu Dec 14 21:09:52 2023	153	expt0000	LSF641	800	153	11	expt0000	1	Argon_top	Bed_order_1234	Short	0	Y	0	POL136045 1.36 expt0000 Thu Dec 14 21:08:45 2023 136045 800 800.40 153 11 1 Argon_top Bed_order_1234 Short 0	copy pol136045*5-TOF*.dat temp		136045	800.561	800.398	19	8	-0.398333	136045
136046	POL136046	151. LSF641_RT_argon, 40x15 beam, chopper 50 Hz 800C to 800C	Thu Dec 14 21:10:13 2023	0	1m 7s	Thu Dec 14 21:11:20 2023	154	expt0000	LSF641	800	154	11	expt0000	1	Argon_top	Bed_order_1234	Short	0	N	0	'POL136046 0 expt0000 Thu Dec 14 21:10:13 2023 136046 800 800.15154 11 1 Argon_top Bed_order_1234 Short 0	copy pol136046*5-TOF*.dat temp		136046	800.317	800.154	19	8	-0.154333	136046
136047	POL136047	152. LSF641_RT_argon, 40x15 beam, chopper 50 Hz 799C to 799C	Thu Dec 14 21:11:40 2023	0	1m 8s	Thu Dec 14 21:12:48 2023	155	expt0000	LSF641	799	155	11	expt0000	1	Argon_top	Bed_order_1234	Short	0	N	0	'POL136047 0 expt0000 Thu Dec 14 21:11:40 2023 136047 799 799.83155 11 1 Argon_top Bed_order_1234 Short 0	copy pol136047*5-TOF*.dat temp		136047	799.829	799.829	19	8	-0.829	136047
136048	POL136048	153. LSF641_RT_argon, 40x15 beam, chopper 50 Hz 799C to 800C	Thu Dec 14 21:13:08 2023	1.4141	1m 7s	Thu Dec 14 21:14:15 2023	156	expt0000	LSF641	799.5	156	11	expt0000	1	Argon_top	Bed_order_1234	Short	0	Y	0	POL136048 1.4141 expt0000 Thu Dec 14 21:13:08 2023 136048 799.5 799.99 156 11 1 Argon_top Bed_order_1234 Short 0	copy pol136048*5-TOF*.dat temp		136048	799.829	799.992	19	8	-0.491667	136048
136049	POL136049	154. LSF641_RT_argon, 40x15 beam, chopper 50 Hz 800C to 800C	Thu Dec 14 21:14:36 2023	2.656	1m 7s	Thu Dec 14 21:15:43 2023	157	expt0000	LSF641	800	157	11	expt0000	1	Argon_top	Bed_order_1234	Short	0	Y	0	POL136049 2.656 expt0000 Thu Dec 14 21:14:36 2023 136049 800 800.24 157 11 1 Argon_top Bed_order_1234 Short 0	copy pol136049*5-TOF*.dat temp		136049	800.073	800.236	19	8	-0.235667	136049
136050	POL136050	155. LSF641_RT_argon, 40x15 beam, chopper 50 Hz 800C to 800C	Thu Dec 14 21:16:03 2023	2.678	1m 7s	Thu Dec 14 21:17:10 2023	158	expt0000	LSF641	800	158	11	expt0000	1	Argon_top	Bed_order_1234	Short	0	Y	0	POL136050 2.678 expt0000 Thu Dec 14 21:16:03 2023 136050 800 800.32 158 11 1 Argon_top Bed_order_1234 Short 0	copy pol136050*5-TOF*.dat temp		136050	800.317	800.317	19	8	-0.317	136050
136051	POL136051	156. LSF641_RT_argon, 40x15 beam, chopper 50 Hz 800C to 800C	Thu Dec 14 21:17:31 2023	2.6718	1m 7s	Thu Dec 14 21:18:38 2023	159	expt0000	LSF641	800	159	11	expt0000	1	Argon_top	Bed_order_1234	Short	0	Y	0	POL136051 2.6718 expt0000 Thu Dec 14 21:17:31 2023 136051 800 800.15 159 11 1 Argon_top Bed_order_1234 Short 0	copy pol136051*5-TOF*.dat temp		136051	800.317	800.154	19	8	-0.154333	136051
136052	POL136052	157. LSF641_RT_argon, 40x15 beam, chopper 50 Hz 800C to 800C	Thu Dec 14 21:18:59 2023	2.678	1m 7s	Thu Dec 14 21:20:06 2023	160	expt0000	LSF641	800	160	11	expt0000	1	Argon_top	Bed_order_1234	Short	0	Y	0	POL136052 2.678 expt0000 Thu Dec 14 21:18:59 2023 136052 800 800.07 160 11 1 Argon_top Bed_order_1234 Short 0	copy pol136052*5-TOF*.dat temp		136052	800.073	800.073	19	8	-0.073	136052
136053	POL136053	158. LSF641_RT_argon, 40x15 beam, chopper 50 Hz 800C to 800C	Thu Dec 14 21:20:26 2023	2.6714	1m 7s	Thu Dec 14 21:21:33 2023	161	expt0000	LSF641	800	161	11	expt0000	1	Argon_top	Bed_order_1234	Short	0	Y	0	POL136053 2.6714 expt0000 Thu Dec 14 21:20:26 2023 136053 800 800.07 161 11 1 Argon_top Bed_order_1234 Short 0	copy pol136053*5-TOF*.dat temp		136053	800.073	800.073	19	8	-0.073	136053
136054	POL136054	159. LSF641_RT_argon, 40x15 beam, chopper 50 Hz 800C to 800C	Thu Dec 14 21:21:54 2023	2.6838	1m 7s	Thu Dec 14 21:23:01 2023	162	expt0000	LSF641	800	162	11	expt0000	1	Argon_top	Bed_order_1234	Short	0	Y	0	POL136054 2.6838 expt0000 Thu Dec 14 21:21:54 2023 136054 800 800.07 162 11 1 Argon_top Bed_order_1234 Short 0	copy pol136054*5-TOF*.dat temp		136054	800.073	800.073	19	8	-0.073	136054
136055	POL136055	160. LSF641_RT_argon, 40x15 beam, chopper 50 Hz 800C to 800C	Thu Dec 14 21:23:21 2023	2.6832	1m 8s	Thu Dec 14 21:24:29 2023	163	expt0000	LSF641	800	163	11	expt0000	1	Argon_top	Bed_order_1234	Short	0	Y	0	POL136055 2.6832 expt0000 Thu Dec 14 21:23:21 2023 136055 800 800.07 163 11 1 Argon_top Bed_order_1234 Short 0	copy pol136055*5-TOF*.dat temp		136055	800.073	800.073	19	8	-0.073	136055
136056	POL136056	161. LSF641_RT_argon, 40x15 beam, chopper 50 Hz 800C to 800C	Thu Dec 14 21:24:49 2023	2.6706	1m 7s	Thu Dec 14 21:25:56 2023	164	expt0000	LSF641	800	164	11	expt0000	1	Argon_top	Bed_order_1234	Short	0	Y	0	POL136056 2.6706 expt0000 Thu Dec 14 21:24:49 2023 136056 800 800.24 164 11 1 Argon_top Bed_order_1234 Short 0	copy pol136056*5-TOF*.dat temp		136056	800.073	800.236	19	8	-0.235667	136056
136057	POL136057	162. LSF641_RT_argon, 40x15 beam, chopper 50 Hz 800C to 800C	Thu Dec 14 21:26:17 2023	2.6915	1m 7s	Thu Dec 14 21:27:24 2023	165	expt0000	LSF641	800	165	11	expt0000	1	Argon_top	Bed_order_1234	Short	0	Y	0	POL136057 2.6915 expt0000 Thu Dec 14 21:26:17 2023 136057 800 800.15 165 11 1 Argon_top Bed_order_1234 Short 0	copy pol136057*5-TOF*.dat temp		136057	800.317	800.154	19	8	-0.154333	136057
136058	POL136058	163. LSF641_RT_argon, 40x15 beam, chopper 50 Hz 800C to 800C	Thu Dec 14 21:27:44 2023	2.6944	1m 8s	Thu Dec 14 21:28:52 2023	166	expt0000	LSF641	800	166	11	expt0000	1	Argon_top	Bed_order_1234	Short	0	Y	0	POL136058 2.6944 expt0000 Thu Dec 14 21:27:44 2023 136058 800 800.07 166 11 1 Argon_top Bed_order_1234 Short 0	copy pol136058*5-TOF*.dat temp		136058	800.073	800.073	19	8	-0.073	136058
136059	POL136059	164. LSF641_RT_argon, 40x15 beam, chopper 50 Hz 800C to 800C	Thu Dec 14 21:29:12 2023	2.692	1m 7s	Thu Dec 14 21:30:19 2023	167	expt0000	LSF641	800	167	11	expt0000	1	Argon_top	Bed_order_1234	Short	0	Y	0	POL136059 2.692 expt0000 Thu Dec 14 21:29:12 2023 136059 800 800.07 167 11 1 Argon_top Bed_order_1234 Short 0	copy pol136059*5-TOF*.dat temp		136059	800.073	800.073	19	8	-0.073	136059
136060	POL136060	165. LSF641_RT_argon, 40x15 beam, chopper 50 Hz 800C to 800C	Thu Dec 14 21:30:40 2023	2.6996	1m 7s	Thu Dec 14 21:31:47 2023	168	expt0000	LSF641	800	168	11	expt0000	1	Argon_top	Bed_order_1234	Short	0	Y	0	POL136060 2.6996 expt0000 Thu Dec 14 21:30:40 2023 136060 800 800.07 168 11 1 Argon_top Bed_order_1234 Short 0	copy pol136060*5-TOF*.dat temp		136060	800.073	800.073	19	8	-0.073	136060
136061	POL136061	166. LSF641_RT_argon, 40x15 beam, chopper 50 Hz 800C to 800C	Thu Dec 14 21:32:07 2023	2.6942	1m 7s	Thu Dec 14 21:33:14 2023	169	expt0000	LSF641	800	169	11	expt0000	1	Argon_top	Bed_order_1234	Short	0	Y	0	POL136061 2.6942 expt0000 Thu Dec 14 21:32:07 2023 136061 800 800.07 169 11 1 Argon_top Bed_order_1234 Short 0	copy pol136061*5-TOF*.dat temp		136061	800.073	800.073	19	8	-0.073	136061
136062	POL136062	167. LSF641_RT_argon, 40x15 beam, chopper 50 Hz 800C to 800C	Thu Dec 14 21:33:35 2023	2.7017	1m 7s	Thu Dec 14 21:34:42 2023	170	expt0000	LSF641	800	170	11	expt0000	1	Argon_top	Bed_order_1234	Short	0	Y	0	POL136062 2.7017 expt0000 Thu Dec 14 21:33:35 2023 136062 800 800.07 170 11 1 Argon_top Bed_order_1234 Short 0	copy pol136062*5-TOF*.dat temp		136062	800.073	800.073	19	8	-0.073	136062
136063	POL136063	168. LSF641_RT_argon, 40x15 beam, chopper 50 Hz 800C to 800C	Thu Dec 14 21:35:03 2023	2.6963	1m 7s	Thu Dec 14 21:36:10 2023	171	expt0000	LSF641	800	171	11	expt0000	1	Argon_top	Bed_order_1234	Short	0	Y	0	POL136063 2.6963 expt0000 Thu Dec 14 21:35:03 2023 136063 800 800.07 171 11 1 Argon_top Bed_order_1234 Short 0	copy pol136063*5-TOF*.dat temp		136063	800.073	800.073	19	8	-0.073	136063
136064	POL136064	169. LSF641_RT_argon, 40x15 beam, chopper 50 Hz 800C to 800C	Thu Dec 14 21:36:30 2023	2.6904	1m 7s	Thu Dec 14 21:37:37 2023	172	expt0000	LSF641	800	172	11	expt0000	1	Argon_top	Bed_order_1234	Short	0	Y	0	POL136064 2.6904 expt0000 Thu Dec 14 21:36:30 2023 136064 800 800.07 172 11 1 Argon_top Bed_order_1234 Short 0	copy pol136064*5-TOF*.dat temp		136064	800.073	800.073	11	0	-0.073	136064
136065	POL136065	170. LSF641_RT_argon, 40x15 beam, chopper 50 Hz 800C to 800C	Thu Dec 14 21:37:58 2023	2.6967	1m 7s	Thu Dec 14 21:39:05 2023	173	expt0000	LSF641	800	173	11	expt0000	1	Argon_top	Bed_order_1234	Short	0	Y	0	POL136065 2.6967 expt0000 Thu Dec 14 21:37:58 2023 136065 800 800.07 173 11 1 Argon_top Bed_order_1234 Short 0	copy pol136065*5-TOF*.dat temp		136065	800.073	800.073	11	0	-0.073	136065
136066	POL136066	171. LSF641_RT_argon, 40x15 beam, chopper 50 Hz 800C to 800C	Thu Dec 14 21:39:26 2023	2.6954	1m 7s	Thu Dec 14 21:40:33 2023	174	expt0000	LSF641	800	174	11	expt0000	1	Argon_top	Bed_order_1234	Short	0	Y	0	POL136066 2.6954 expt0000 Thu Dec 14 21:39:26 2023 136066 800 800.07 174 11 1 Argon_top Bed_order_1234 Short 0	copy pol136066*5-TOF*.dat temp		136066	800.073	800.073	11	0	-0.073	136066
136067	POL136067	172. LSF641_RT_argon, 40x15 beam, chopper 50 Hz 800C to 800C	Thu Dec 14 21:40:53 2023	2.705	1m 7s	Thu Dec 14 21:42:00 2023	175	expt0000	LSF641	800	175	11	expt0000	1	Argon_top	Bed_order_1234	Short	0	Y	0	POL136067 2.705 expt0000 Thu Dec 14 21:40:53 2023 136067 800 800.07 175 11 1 Argon_top Bed_order_1234 Short 0	copy pol136067*5-TOF*.dat temp		136067	800.073	800.073	11	0	-0.073	136067
136068	POL136068	173. LSF641_RT_argon, 40x15 beam, chopper 50 Hz 800C to 800C	Thu Dec 14 21:42:21 2023	2.7018	1m 7s	Thu Dec 14 21:43:28 2023	176	expt0000	LSF641	800	176	11	expt0000	1	Argon_top	Bed_order_1234	Short	0	Y	0	POL136068 2.7018 expt0000 Thu Dec 14 21:42:21 2023 136068 800 800.07 176 11 1 Argon_top Bed_order_1234 Short 0	copy pol136068*5-TOF*.dat temp		136068	800.073	800.073	3	-8	-0.073	136068
136069	POL136069	174. LSF641_RT_argon, 40x15 beam, chopper 50 Hz 800C to 800C	Thu Dec 14 21:43:48 2023	2.6995	1m 8s	Thu Dec 14 21:44:56 2023	177	expt0000	LSF641	800	177	11	expt0000	1	Argon_top	Bed_order_1234	Short	0	Y	0	POL136069 2.6995 expt0000 Thu Dec 14 21:43:48 2023 136069 800 800.07 177 11 1 Argon_top Bed_order_1234 Short 0	copy pol136069*5-TOF*.dat temp		136069	800.073	800.073	3	-8	-0.073	136069
136070	POL136070	175. LSF641_RT_argon, 40x15 beam, chopper 50 Hz 800C to 800C	Thu Dec 14 21:45:16 2023	2.7051	1m 7s	Thu Dec 14 21:46:23 2023	178	expt0000	LSF641	800	178	11	expt0000	1	Argon_top	Bed_order_1234	Short	0	Y	0	POL136070 2.7051 expt0000 Thu Dec 14 21:45:16 2023 136070 800 800.07 178 11 1 Argon_top Bed_order_1234 Short 0	copy pol136070*5-TOF*.dat temp		136070	800.073	800.073	3	-8	-0.073	136070
136071	POL136071	176. LSF641_RT_argon, 40x15 beam, chopper 50 Hz 800C to 800C	Thu Dec 14 21:46:44 2023	2.7109	1m 7s	Thu Dec 14 21:47:51 2023	179	expt0000	LSF641	800	179	11	expt0000	1	Argon_top	Bed_order_1234	Short	0	Y	0	POL136071 2.7109 expt0000 Thu Dec 14 21:46:44 2023 136071 800 800.07 179 11 1 Argon_top Bed_order_1234 Short 0	copy pol136071*5-TOF*.dat temp		136071	800.073	800.073	3	-8	-0.073	136071
136072	POL136072	177. LSF641_RT_argon, 40x15 beam, chopper 50 Hz 800C to 800C	Thu Dec 14 21:48:11 2023	2.7131	1m 7s	Thu Dec 14 21:49:18 2023	180	expt0000	LSF641	800	180	11	expt0000	1	Argon_top	Bed_order_1234	Short	0	Y	0	POL136072 2.7131 expt0000 Thu Dec 14 21:48:11 2023 136072 800 800.07 180 11 1 Argon_top Bed_order_1234 Short 0	copy pol136072*5-TOF*.dat temp		136072	800.073	800.073	3	-8	-0.073	136072
136073	POL136073	178. LSF641_RT_argon, 40x15 beam, chopper 50 Hz 800C to 800C	Thu Dec 14 21:49:39 2023	2.7077	1m 7s	Thu Dec 14 21:50:46 2023	181	expt0000	LSF641	800	181	11	expt0000	1	Argon_top	Bed_order_1234	Short	0	Y	0	POL136073 2.7077 expt0000 Thu Dec 14 21:49:39 2023 136073 800 800.07 181 11 1 Argon_top Bed_order_1234 Short 0	copy pol136073*5-TOF*.dat temp		136073	800.073	800.073	3	-8	-0.073	136073
136074	POL136074	179. LSF641_RT_argon, 40x15 beam, chopper 50 Hz 800C to 800C	Thu Dec 14 21:51:07 2023	2.7188	1m 7s	Thu Dec 14 21:52:14 2023	182	expt0000	LSF641	800	182	11	expt0000	1	Argon_top	Bed_order_1234	Short	0	Y	0	POL136074 2.7188 expt0000 Thu Dec 14 21:51:07 2023 136074 800 800.07 182 11 1 Argon_top Bed_order_1234 Short 0	copy pol136074*5-TOF*.dat temp		136074	800.073	800.073	3	-8	-0.073	136074
136075	POL136075	180. LSF641_RT_argon, 40x15 beam, chopper 50 Hz 800C to 800C	Thu Dec 14 21:52:34 2023	2.7133	1m 7s	Thu Dec 14 21:53:41 2023	183	expt0000	LSF641	800	183	11	expt0000	1	Argon_top	Bed_order_1234	Short	0	Y	0	POL136075 2.7133 expt0000 Thu Dec 14 21:52:34 2023 136075 800 800.07 183 11 1 Argon_top Bed_order_1234 Short 0	copy pol136075*5-TOF*.dat temp		136075	800.073	800.073	3	-8	-0.073	136075
136076	POL136076	181. LSF641_RT_argon, 40x15 beam, chopper 50 Hz 800C to 800C	Thu Dec 14 21:54:02 2023	2.7161	1m 7s	Thu Dec 14 21:55:09 2023	184	expt0000	LSF641	800	184	11	expt0000	1	Argon_top	Bed_order_1234	Short	0	Y	0	POL136076 2.7161 expt0000 Thu Dec 14 21:54:02 2023 136076 800 800.07 184 11 1 Argon_top Bed_order_1234 Short 0	copy pol136076*5-TOF*.dat temp		136076	800.073	800.073	3	-8	-0.073	136076
136077	POL136077	182. LSF641_RT_argon, 40x15 beam, chopper 50 Hz 800C to 800C	Thu Dec 14 21:55:30 2023	2.709	1m 7s	Thu Dec 14 21:56:37 2023	185	expt0000	LSF641	800	185	11	expt0000	1	Argon_top	Bed_order_1234	Short	0	Y	0	POL136077 2.709 expt0000 Thu Dec 14 21:55:30 2023 136077 800 800.07 185 11 1 Argon_top Bed_order_1234 Short 0	copy pol136077*5-TOF*.dat temp		136077	800.073	800.073	3	-8	-0.073	136077
136078	POL136078	183. LSF641_RT_argon, 40x15 beam, chopper 50 Hz 800C to 800C	Thu Dec 14 21:56:57 2023	2.6952	1m 7s	Thu Dec 14 21:58:04 2023	186	expt0000	LSF641	800	186	11	expt0000	1	Argon_top	Bed_order_1234	Short	0	Y	0	POL136078 2.6952 expt0000 Thu Dec 14 21:56:57 2023 136078 800 800.07 186 11 1 Argon_top Bed_order_1234 Short 0	copy pol136078*5-TOF*.dat temp		136078	800.073	800.073	3	-8	-0.073	136078
136079	POL136079	184. LSF641_RT_argon, 40x15 beam, chopper 50 Hz 800C to 800C	Thu Dec 14 21:58:25 2023	2.6942	1m 7s	Thu Dec 14 21:59:32 2023	187	expt0000	LSF641	800	187	11	expt0000	1	Argon_top	Bed_order_1234	Short	0	Y	0	POL136079 2.6942 expt0000 Thu Dec 14 21:58:25 2023 136079 800 800.07 187 11 1 Argon_top Bed_order_1234 Short 0	copy pol136079*5-TOF*.dat temp		136079	800.073	800.073	3	-8	-0.073	136079
136080	POL136080	185. LSF641_RT_argon, 40x15 beam, chopper 50 Hz 800C to 800C	Thu Dec 14 21:59:53 2023	2.6941	1m 7s	Thu Dec 14 22:01:00 2023	188	expt0000	LSF641	800	188	11	expt0000	1	Argon_top	Bed_order_1234	Short	0	Y	0	POL136080 2.6941 expt0000 Thu Dec 14 21:59:53 2023 136080 800 800.07 188 11 1 Argon_top Bed_order_1234 Short 0	copy pol136080*5-TOF*.dat temp		136080	800.073	800.073	3	-8	-0.073	136080
136081	POL136081	186. LSF641_RT_argon, 40x15 beam, chopper 50 Hz 800C to 800C	Thu Dec 14 22:01:20 2023	2.691	1m 7s	Thu Dec 14 22:02:27 2023	189	expt0000	LSF641	800	189	11	expt0000	1	Argon_top	Bed_order_1234	Short	0	Y	0	POL136081 2.691 expt0000 Thu Dec 14 22:01:20 2023 136081 800 800.01 189 11 1 Argon_top Bed_order_1234 Short 0	copy pol136081*5-TOF*.dat temp		136081	800.073	800.012	3	-8	-0.012	136081
136082	POL136082	187. LSF641_RT_argon, 40x15 beam, chopper 50 Hz 800C to 800C	Thu Dec 14 22:02:48 2023	2.6943	1m 7s	Thu Dec 14 22:03:55 2023	190	expt0000	LSF641	800	190	11	expt0000	1	Argon_top	Bed_order_1234	Short	0	Y	0	POL136082 2.6943 expt0000 Thu Dec 14 22:02:48 2023 136082 800 800.07 190 11 1 Argon_top Bed_order_1234 Short 0	copy pol136082*5-TOF*.dat temp		136082	800.073	800.073	3	-8	-0.073	136082
136083	POL136083	188. LSF641_RT_argon, 40x15 beam, chopper 50 Hz 800C to 800C	Thu Dec 14 22:04:16 2023	2.6948	1m 7s	Thu Dec 14 22:05:23 2023	191	expt0000	LSF641	800	191	11	expt0000	1	Argon_top	Bed_order_1234	Short	0	Y	0	POL136083 2.6948 expt0000 Thu Dec 14 22:04:16 2023 136083 800 800.07 191 11 1 Argon_top Bed_order_1234 Short 0	copy pol136083*5-TOF*.dat temp		136083	800.073	800.073	3	-8	-0.073	136083
136084	POL136084	189. LSF641_RT_argon, 40x15 beam, chopper 50 Hz 800C to 800C	Thu Dec 14 22:05:43 2023	2.6937	1m 8s	Thu Dec 14 22:06:51 2023	192	expt0000	LSF641	800	192	11	expt0000	1	Argon_top	Bed_order_1234	Short	0	Y	0	POL136084 2.6937 expt0000 Thu Dec 14 22:05:43 2023 136084 800 800.07 192 11 1 Argon_top Bed_order_1234 Short 0	copy pol136084*5-TOF*.dat temp		136084	800.073	800.073	11	0	-0.073	136084
136085	POL136085	190. LSF641_RT_argon, 40x15 beam, chopper 50 Hz 800C to 800C	Thu Dec 14 22:07:11 2023	2.6923	1m 7s	Thu Dec 14 22:08:18 2023	193	expt0000	LSF641	800	193	11	expt0000	1	Argon_top	Bed_order_1234	Short	0	Y	0	POL136085 2.6923 expt0000 Thu Dec 14 22:07:11 2023 136085 800 800.07 193 11 1 Argon_top Bed_order_1234 Short 0	copy pol136085*5-TOF*.dat temp		136085	800.073	800.073	11	0	-0.073	136085
136086	POL136086	191. LSF641_RT_argon, 40x15 beam, chopper 50 Hz 800C to 800C	Thu Dec 14 22:08:39 2023	2.6873	1m 7s	Thu Dec 14 22:09:46 2023	194	expt0000	LSF641	800	194	11	expt0000	1	Argon_top	Bed_order_1234	Short	0	Y	0	POL136086 2.6873 expt0000 Thu Dec 14 22:08:39 2023 136086 800 800.07 194 11 1 Argon_top Bed_order_1234 Short 0	copy pol136086*5-TOF*.dat temp		136086	800.073	800.073	11	0	-0.073	136086
136087	POL136087	192. LSF641_RT_argon, 40x15 beam, chopper 50 Hz 800C to 800C	Thu Dec 14 22:10:06 2023	2.6892	1m 8s	Thu Dec 14 22:11:14 2023	195	expt0000	LSF641	800	195	11	expt0000	1	Argon_top	Bed_order_1234	Short	0	Y	0	POL136087 2.6892 expt0000 Thu Dec 14 22:10:06 2023 136087 800 800.07 195 11 1 Argon_top Bed_order_1234 Short 0	copy pol136087*5-TOF*.dat temp		136087	800.073	800.073	11	0	-0.073	136087
136088	POL136088	193. LSF641_RT_argon, 40x15 beam, chopper 50 Hz 800C to 800C	Thu Dec 14 22:11:34 2023	2.691	1m 7s	Thu Dec 14 22:12:41 2023	196	expt0000	LSF641	800	196	11	expt0000	1	Argon_top	Bed_order_1234	Short	0	Y	0	POL136088 2.691 expt0000 Thu Dec 14 22:11:34 2023 136088 800 800.07 196 11 1 Argon_top Bed_order_1234 Short 0	copy pol136088*5-TOF*.dat temp		136088	800.073	800.073	11	0	-0.073	136088
136089	POL136089	194. LSF641_RT_argon, 40x15 beam, chopper 50 Hz 800C to 800C	Thu Dec 14 22:13:02 2023	2.6911	1m 7s	Thu Dec 14 22:14:09 2023	197	expt0000	LSF641	800	197	11	expt0000	1	Argon_top	Bed_order_1234	Short	0	Y	0	POL136089 2.6911 expt0000 Thu Dec 14 22:13:02 2023 136089 800 800.07 197 11 1 Argon_top Bed_order_1234 Short 0	copy pol136089*5-TOF*.dat temp		136089	800.073	800.073	11	0	-0.073	136089
136090	POL136090	195. LSF641_RT_argon, 40x15 beam, chopper 50 Hz 800C to 800C	Thu Dec 14 22:14:30 2023	2.6876	1m 7s	Thu Dec 14 22:15:37 2023	198	expt0000	LSF641	800	198	11	expt0000	1	Argon_top	Bed_order_1234	Short	0	Y	0	POL136090 2.6876 expt0000 Thu Dec 14 22:14:30 2023 136090 800 800.07 198 11 1 Argon_top Bed_order_1234 Short 0	copy pol136090*5-TOF*.dat temp		136090	800.073	800.073	11	0	-0.073	136090
136091	POL136091	196. LSF641_RT_argon, 40x15 beam, chopper 50 Hz 800C to 800C	Thu Dec 14 22:15:57 2023	2.5961	1m 7s	Thu Dec 14 22:17:04 2023	199	expt0000	LSF641	800	199	11	expt0000	1	Argon_top	Bed_order_1234	Short	0	Y	0	POL136091 2.5961 expt0000 Thu Dec 14 22:15:57 2023 136091 800 800.07 199 11 1 Argon_top Bed_order_1234 Short 0	copy pol136091*5-TOF*.dat temp		136091	800.073	800.073	11	0	-0.073	136091
136092	POL136092	197. LSF641_RT_argon, 40x15 beam, chopper 50 Hz 800C to 800C	Thu Dec 14 22:17:25 2023	2.6891	1m 7s	Thu Dec 14 22:18:32 2023	200	expt0000	LSF641	800	200	11	expt0000	1	Argon_top	Bed_order_1234	Short	0	Y	0	POL136092 2.6891 expt0000 Thu Dec 14 22:17:25 2023 136092 800 800.07 200 11 1 Argon_top Bed_order_1234 Short 0	copy pol136092*5-TOF*.dat temp		136092	800.073	800.073	11	0	-0.073	136092
136093	POL136093	198. LSF641_RT_argon, 40x15 beam, chopper 50 Hz 800C to 800C	Thu Dec 14 22:18:53 2023	2.6953	1m 7s	Thu Dec 14 22:20:00 2023	1	expt0001	LSF641	800	1	11	expt0001	1	Argon_top	Bed_order_1234	Short	1	Y	0	POL136093 2.6953 expt0001 Thu Dec 14 22:18:53 2023 136093 800 800.07 1 11 1 Argon_top Bed_order_1234 Short 1	copy pol136093*5-TOF*.dat temp		136093	800.073	800.073	11	0	-0.073	136093
136094	POL136094	199. LSF641_RT_argon, 40x15 beam, chopper 50 Hz 800C to 800C	Thu Dec 14 22:20:20 2023	2.6951	1m 7s	Thu Dec 14 22:21:27 2023	2	expt0001	LSF641	800	2	9	expt0001	1	Water_top	Bed_order_1234	Short	1	Y	1	POL136094 2.6951 expt0001 Thu Dec 14 22:20:20 2023 136094 800 800.07 2 9 1 Water_top Bed_order_1234 Short 1	copy pol136094*5-TOF*.dat temp		136094	800.073	800.073	9	0	-0.073	136094
136095	POL136095	200. LSF641_RT_argon, 40x15 beam, chopper 50 Hz 800C to 800C	Thu Dec 14 22:21:48 2023	2.6877	1m 7s	Thu Dec 14 22:22:55 2023	3	expt0001	LSF641	800	3	9	expt0001	1	Water_top	Bed_order_1234	Short	1	Y	1	POL136095 2.6877 expt0001 Thu Dec 14 22:21:48 2023 136095 800 800.07 3 9 1 Water_top Bed_order_1234 Short 1	copy pol136095*5-TOF*.dat temp		136095	800.073	800.073	9	0	-0.073	136095
136096	POL136096	201. LSF641_RT_argon, 40x15 beam, chopper 50 Hz 800C to 800C	Thu Dec 14 22:23:16 2023	2.6838	1m 7s	Thu Dec 14 22:24:23 2023	4	expt0001	LSF641	800	4	11	expt0001	1	Argon_top	Bed_order_1234	Short	1	Y	1	POL136096 2.6838 expt0001 Thu Dec 14 22:23:16 2023 136096 800 800.07 4 11 1 Argon_top Bed_order_1234 Short 1	copy pol136096*5-TOF*.dat temp		136096	800.073	800.073	11	0	-0.073	136096
136097	POL136097	202. LSF641_RT_argon, 40x15 beam, chopper 50 Hz 800C to 800C	Thu Dec 14 22:24:43 2023	2.6812	1m 7s	Thu Dec 14 22:25:50 2023	5	expt0001	LSF641	800	5	11	expt0001	1	Argon_top	Bed_order_1234	Short	1	Y	1	POL136097 2.6812 expt0001 Thu Dec 14 22:24:43 2023 136097 800 800.07 5 11 1 Argon_top Bed_order_1234 Short 1	copy pol136097*5-TOF*.dat temp		136097	800.073	800.073	11	0	-0.073	136097
136098	POL136098	203. LSF641_RT_argon, 40x15 beam, chopper 50 Hz 800C to 800C	Thu Dec 14 22:26:11 2023	2.687	1m 7s	Thu Dec 14 22:27:18 2023	6	expt0001	LSF641	800	6	11	expt0001	1	Argon_top	Bed_order_1234	Short	1	Y	1	POL136098 2.687 expt0001 Thu Dec 14 22:26:11 2023 136098 800 800.07 6 11 1 Argon_top Bed_order_1234 Short 1	copy pol136098*5-TOF*.dat temp		136098	800.073	800.073	11	0	-0.073	136098
136099	POL136099	204. LSF641_RT_argon, 40x15 beam, chopper 50 Hz 800C to 800C	Thu Dec 14 22:27:39 2023	2.6829	1m 7s	Thu Dec 14 22:28:46 2023	7	expt0001	LSF641	800	7	11	expt0001	1	Argon_top	Bed_order_1234	Short	1	Y	1	POL136099 2.6829 expt0001 Thu Dec 14 22:27:39 2023 136099 800 800.07 7 11 1 Argon_top Bed_order_1234 Short 1	copy pol136099*5-TOF*.dat temp		136099	800.073	800.073	11	0	-0.073	136099
136100	POL136100	205. LSF641_RT_argon, 40x15 beam, chopper 50 Hz 800C to 800C	Thu Dec 14 22:29:06 2023	2.6824	1m 7s	Thu Dec 14 22:30:13 2023	8	expt0001	LSF641	800	8	15	expt0001	1	Argon_bottom	Bed_order_1234	Short	1	Y	1	POL136100 2.6824 expt0001 Thu Dec 14 22:29:06 2023 136100 800 800.07 8 15 1 Argon_bottom Bed_order_1234 Short 1	copy pol136100*5-TOF*.dat temp		136100	800.073	800.073	15	0	-0.073	136100
136101	POL136101	206. LSF641_RT_argon, 40x15 beam, chopper 50 Hz 800C to 800C	Thu Dec 14 22:30:34 2023	2.6789	1m 7s	Thu Dec 14 22:31:41 2023	9	expt0001	LSF641	800	9	14	expt0001	1	CO_bottom	Bed_order_1234	Short	1	Y	1	POL136101 2.6789 expt0001 Thu Dec 14 22:30:34 2023 136101 800 800.32 9 14 1 CO_bottom Bed_order_1234 Short 1	copy pol136101*5-TOF*.dat temp		136101	800.317	800.317	14	0	-0.317	136101
136102	POL136102	207. LSF641_RT_argon, 40x15 beam, chopper 50 Hz 800C to 800C	Thu Dec 14 22:32:02 2023	2.6776	1m 7s	Thu Dec 14 22:33:09 2023	10	expt0001	LSF641	800	10	14	expt0001	1	CO_bottom	Bed_order_1234	Short	1	Y	1	POL136102 2.6776 expt0001 Thu Dec 14 22:32:02 2023 136102 800 800.15 10 14 1 CO_bottom Bed_order_1234 Short 1	copy pol136102*5-TOF*.dat temp		136102	800.317	800.154	14	0	-0.154333	136102
136103	POL136103	208. LSF641_RT_argon, 40x15 beam, chopper 50 Hz 800C to 799C	Thu Dec 14 22:33:30 2023	2.6717	1m 7s	Thu Dec 14 22:34:37 2023	11	expt0001	LSF641	800	11	14	expt0001	1	CO_bottom	Bed_order_1234	Short	1	Y	1	POL136103 2.6717 expt0001 Thu Dec 14 22:33:30 2023 136103 800 799.91 11 14 1 CO_bottom Bed_order_1234 Short 1	copy pol136103*5-TOF*.dat temp		136103	800.073	799.91	14	0	0.0896667	136103
136104	POL136104	209. LSF641_RT_argon, 40x15 beam, chopper 50 Hz 799C to 799C	Thu Dec 14 22:34:57 2023	2.6852	1m 7s	Thu Dec 14 22:36:04 2023	12	expt0001	LSF641	800	12	15	expt0001	1	Argon_bottom	Bed_order_1234	Short	1	Y	1	POL136104 2.6852 expt0001 Thu Dec 14 22:34:57 2023 136104 800 799.83 12 15 1 Argon_bottom Bed_order_1234 Short 1	copy pol136104*5-TOF*.dat temp		136104	799.829	799.829	15	0	0.171	136104
136105	POL136105	210. LSF641_RT_argon, 40x15 beam, chopper 50 Hz 799C to 799C	Thu Dec 14 22:36:25 2023	2.6894	1m 7s	Thu Dec 14 22:37:32 2023	13	expt0001	LSF641	800	13	15	expt0001	1	Argon_bottom	Bed_order_1234	Short	1	Y	1	POL136105 2.6894 expt0001 Thu Dec 14 22:36:25 2023 136105 800 799.83 13 15 1 Argon_bottom Bed_order_1234 Short 1	copy pol136105*5-TOF*.dat temp		136105	799.829	799.829	15	0	0.171	136105
136106	POL136106	211. LSF641_RT_argon, 40x15 beam, chopper 50 Hz 799C to 800C	Thu Dec 14 22:37:53 2023	2.6861	1m 7s	Thu Dec 14 22:39:00 2023	14	expt0001	LSF641	800	14	15	expt0001	1	Argon_bottom	Bed_order_1234	Short	1	Y	1	POL136106 2.6861 expt0001 Thu Dec 14 22:37:53 2023 136106 800 799.99 14 15 1 Argon_bottom Bed_order_1234 Short 1	copy pol136106*5-TOF*.dat temp		136106	799.829	799.992	15	0	0.00833333	136106
136107	POL136107	212. LSF641_RT_argon, 40x15 beam, chopper 50 Hz 800C to 800C	Thu Dec 14 22:39:20 2023	2.6757	1m 8s	Thu Dec 14 22:40:28 2023	15	expt0001	LSF641	800	15	15	expt0001	1	Argon_bottom	Bed_order_1234	Short	1	Y	1	POL136107 2.6757 expt0001 Thu Dec 14 22:39:20 2023 136107 800 800.07 15 15 1 Argon_bottom Bed_order_1234 Short 1	copy pol136107*5-TOF*.dat temp		136107	800.073	800.073	15	0	-0.073	136107
136108	POL136108	213. LSF641_RT_argon, 40x15 beam, chopper 50 Hz 800C to 800C	Thu Dec 14 22:40:48 2023	2.6574	1m 7s	Thu Dec 14 22:41:55 2023	16	expt0001	LSF641	800	16	11	expt0001	1	Argon_top	Bed_order_1234	Short	1	Y	1	POL136108 2.6574 expt0001 Thu Dec 14 22:40:48 2023 136108 800 800.07 16 11 1 Argon_top Bed_order_1234 Short 1	copy pol136108*5-TOF*.dat temp		136108	800.073	800.073	11	0	-0.073	136108
136109	POL136109	214. LSF641_RT_argon, 40x15 beam, chopper 50 Hz 799C to 799C	Thu Dec 14 22:42:16 2023	2.6663	1m 7s	Thu Dec 14 22:43:23 2023	17	expt0001	LSF641	800	17	9	expt0001	1	Water_top	Bed_order_1234	Short	1	Y	2	POL136109 2.6663 expt0001 Thu Dec 14 22:42:16 2023 136109 800 799.91 17 9 1 Water_top Bed_order_1234 Short 1	copy pol136109*5-TOF*.dat temp		136109	800.073	799.91	9	0	0.0896667	136109
136110	POL136110	215. LSF641_RT_argon, 40x15 beam, chopper 50 Hz 799C to 799C	Thu Dec 14 22:43:43 2023	2.685	1m 8s	Thu Dec 14 22:44:51 2023	18	expt0001	LSF641	800	18	9	expt0001	1	Water_top	Bed_order_1234	Short	1	Y	2	POL136110 2.685 expt0001 Thu Dec 14 22:43:43 2023 136110 800 799.83 18 9 1 Water_top Bed_order_1234 Short 1	copy pol136110*5-TOF*.dat temp		136110	799.829	799.829	9	0	0.171	136110
136111	POL136111	216. LSF641_RT_argon, 40x15 beam, chopper 50 Hz 799C to 800C	Thu Dec 14 22:45:11 2023	2.6747	1m 7s	Thu Dec 14 22:46:18 2023	19	expt0001	LSF641	800	19	9	expt0001	1	Water_top	Bed_order_1234	Short	1	Y	2	POL136111 2.6747 expt0001 Thu Dec 14 22:45:11 2023 136111 800 799.99 19 9 1 Water_top Bed_order_1234 Short 1	copy pol136111*5-TOF*.dat temp		136111	799.829	799.992	9	0	0.00833333	136111
136112	POL136112	217. LSF641_RT_argon, 40x15 beam, chopper 50 Hz 800C to 800C	Thu Dec 14 22:46:39 2023	2.6816	1m 7s	Thu Dec 14 22:47:46 2023	20	expt0001	LSF641	800	20	11	expt0001	1	Argon_top	Bed_order_1234	Short	1	Y	2	POL136112 2.6816 expt0001 Thu Dec 14 22:46:39 2023 136112 800 800.07 20 11 1 Argon_top Bed_order_1234 Short 1	copy pol136112*5-TOF*.dat temp		136112	800.073	800.073	11	0	-0.073	136112
136113	POL136113	218. LSF641_RT_argon, 40x15 beam, chopper 50 Hz 800C to 800C	Thu Dec 14 22:48:07 2023	2.6744	1m 7s	Thu Dec 14 22:49:14 2023	21	expt0001	LSF641	800	21	11	expt0001	1	Argon_top	Bed_order_1234	Short	1	Y	2	POL136113 2.6744 expt0001 Thu Dec 14 22:48:07 2023 136113 800 800.07 21 11 1 Argon_top Bed_order_1234 Short 1	copy pol136113*5-TOF*.dat temp		136113	800.073	800.073	11	0	-0.073	136113
136114	POL136114	219. LSF641_RT_argon, 40x15 beam, chopper 50 Hz 800C to 800C	Thu Dec 14 22:49:35 2023	2.6703	1m 7s	Thu Dec 14 22:50:42 2023	22	expt0001	LSF641	800	22	11	expt0001	1	Argon_top	Bed_order_1234	Short	1	Y	2	POL136114 2.6703 expt0001 Thu Dec 14 22:49:35 2023 136114 800 800.07 22 11 1 Argon_top Bed_order_1234 Short 1	copy pol136114*5-TOF*.dat temp		136114	800.073	800.073	11	0	-0.073	136114
136115	POL136115	220. LSF641_RT_argon, 40x15 beam, chopper 50 Hz 800C to 800C	Thu Dec 14 22:51:02 2023	2.6666	1m 8s	Thu Dec 14 22:52:10 2023	23	expt0001	LSF641	800	23	11	expt0001	1	Argon_top	Bed_order_1234	Short	1	Y	2	POL136115 2.6666 expt0001 Thu Dec 14 22:51:02 2023 136115 800 800.07 23 11 1 Argon_top Bed_order_1234 Short 1	copy pol136115*5-TOF*.dat temp		136115	800.073	800.073	11	0	-0.073	136115
136116	POL136116	221. LSF641_RT_argon, 40x15 beam, chopper 50 Hz 800C to 800C	Thu Dec 14 22:52:30 2023	2.6627	1m 7s	Thu Dec 14 22:53:37 2023	24	expt0001	LSF641	800	24	15	expt0001	1	Argon_bottom	Bed_order_1234	Short	1	Y	2	POL136116 2.6627 expt0001 Thu Dec 14 22:52:30 2023 136116 800 800.07 24 15 1 Argon_bottom Bed_order_1234 Short 1	copy pol136116*5-TOF*.dat temp		136116	800.073	800.073	15	0	-0.073	136116
136117	POL136117	222. LSF641_RT_argon, 40x15 beam, chopper 50 Hz 800C to 800C	Thu Dec 14 22:53:58 2023	2.6648	1m 7s	Thu Dec 14 22:55:05 2023	25	expt0001	LSF641	800	25	14	expt0001	1	CO_bottom	Bed_order_1234	Short	1	Y	2	POL136117 2.6648 expt0001 Thu Dec 14 22:53:58 2023 136117 800 800.32 25 14 1 CO_bottom Bed_order_1234 Short 1	copy pol136117*5-TOF*.dat temp		136117	800.317	800.317	14	0	-0.317	136117
136118	POL136118	223. LSF641_RT_argon, 40x15 beam, chopper 50 Hz 800C to 800C	Thu Dec 14 22:55:26 2023	2.6677	1m 7s	Thu Dec 14 22:56:33 2023	26	expt0001	LSF641	800	26	14	expt0001	1	CO_bottom	Bed_order_1234	Short	1	Y	2	POL136118 2.6677 expt0001 Thu Dec 14 22:55:26 2023 136118 800 800.07 26 14 1 CO_bottom Bed_order_1234 Short 1	copy pol136118*5-TOF*.dat temp		136118	800.073	800.073	14	0	-0.073	136118
136119	POL136119	224. LSF641_RT_argon, 40x15 beam, chopper 50 Hz 800C to 799C	Thu Dec 14 22:56:53 2023	2.6682	1m 7s	Thu Dec 14 22:58:00 2023	27	expt0001	LSF641	800	27	14	expt0001	1	CO_bottom	Bed_order_1234	Short	1	Y	2	POL136119 2.6682 expt0001 Thu Dec 14 22:56:53 2023 136119 800 799.91 27 14 1 CO_bottom Bed_order_1234 Short 1	copy pol136119*5-TOF*.dat temp		136119	800.073	799.91	14	0	0.0896667	136119
136120	POL136120	225. LSF641_RT_argon, 40x15 beam, chopper 50 Hz 799C to 799C	Thu Dec 14 22:58:21 2023	2.6628	1m 7s	Thu Dec 14 22:59:28 2023	28	expt0001	LSF641	800	28	15	expt0001	1	Argon_bottom	Bed_order_1234	Short	1	Y	2	POL136120 2.6628 expt0001 Thu Dec 14 22:58:21 2023 136120 800 799.83 28 15 1 Argon_bottom Bed_order_1234 Short 1	copy pol136120*5-TOF*.dat temp		136120	799.829	799.829	15	0	0.171	136120
136121	POL136121	226. LSF641_RT_argon, 40x15 beam, chopper 50 Hz 799C to 799C	Thu Dec 14 22:59:49 2023	2.6742	1m 7s	Thu Dec 14 23:00:56 2023	29	expt0001	LSF641	800	29	15	expt0001	1	Argon_bottom	Bed_order_1234	Short	1	Y	2	POL136121 2.6742 expt0001 Thu Dec 14 22:59:49 2023 136121 800 799.83 29 15 1 Argon_bottom Bed_order_1234 Short 1	copy pol136121*5-TOF*.dat temp		136121	799.829	799.829	15	0	0.171	136121
136122	POL136122	227. LSF641_RT_argon, 40x15 beam, chopper 50 Hz 800C to 800C	Thu Dec 14 23:01:16 2023	2.6798	1m 7s	Thu Dec 14 23:02:23 2023	30	expt0001	LSF641	800	30	15	expt0001	1	Argon_bottom	Bed_order_1234	Short	1	Y	2	POL136122 2.6798 expt0001 Thu Dec 14 23:01:16 2023 136122 800 799.99 30 15 1 Argon_bottom Bed_order_1234 Short 1	copy pol136122*5-TOF*.dat temp		136122	799.829	799.992	15	0	0.00833333	136122
136123	POL136123	228. LSF641_RT_argon, 40x15 beam, chopper 50 Hz 800C to 800C	Thu Dec 14 23:02:44 2023	2.6864	1m 7s	Thu Dec 14 23:03:51 2023	31	expt0001	LSF641	800	31	11	expt0001	1	Argon_top	Bed_order_1234	Short	1	Y	2	POL136123 2.6864 expt0001 Thu Dec 14 23:02:44 2023 136123 800 800.07 31 11 1 Argon_top Bed_order_1234 Short 1	copy pol136123*5-TOF*.dat temp		136123	800.073	800.073	11	0	-0.073	136123
136124	POL136124	229. LSF641_RT_argon, 40x15 beam, chopper 50 Hz 800C to 799C	Thu Dec 14 23:04:12 2023	2.6704	1m 7s	Thu Dec 14 23:05:19 2023	32	expt0001	LSF641	800	32	11	expt0001	1	Argon_top	Bed_order_1234	Short	1	Y	2	POL136124 2.6704 expt0001 Thu Dec 14 23:04:12 2023 136124 800 799.91 32 11 1 Argon_top Bed_order_1234 Short 1	copy pol136124*5-TOF*.dat temp		136124	800.073	799.91	11	0	0.0896667	136124
136125	POL136125	230. LSF641_RT_argon, 40x15 beam, chopper 50 Hz 799C to 799C	Thu Dec 14 23:05:41 2023	2.6722	1m 7s	Thu Dec 14 23:06:48 2023	33	expt0001	LSF641	800	33	9	expt0001	1	Water_top	Bed_order_1234	Short	1	Y	3	POL136125 2.6722 expt0001 Thu Dec 14 23:05:41 2023 136125 800 799.83 33 9 1 Water_top Bed_order_1234 Short 1	copy pol136125*5-TOF*.dat temp		136125	799.829	799.829	9	0	0.171	136125
136126	POL136126	231. LSF641_RT_argon, 40x15 beam, chopper 50 Hz 799C to 799C	Thu Dec 14 23:07:08 2023	2.6677	1m 8s	Thu Dec 14 23:08:16 2023	34	expt0001	LSF641	800	34	9	expt0001	1	Water_top	Bed_order_1234	Short	1	Y	3	POL136126 2.6677 expt0001 Thu Dec 14 23:07:08 2023 136126 800 799.83 34 9 1 Water_top Bed_order_1234 Short 1	copy pol136126*5-TOF*.dat temp		136126	799.829	799.829	9	0	0.171	136126
136127	POL136127	232. LSF641_RT_argon, 40x15 beam, chopper 50 Hz 800C to 800C	Thu Dec 14 23:08:36 2023	2.6518	1m 7s	Thu Dec 14 23:09:43 2023	35	expt0001	LSF641	800	35	11	expt0001	1	Argon_top	Bed_order_1234	Short	1	Y	3	POL136127 2.6518 expt0001 Thu Dec 14 23:08:36 2023 136127 800 800.07 35 11 1 Argon_top Bed_order_1234 Short 1	copy pol136127*5-TOF*.dat temp		136127	800.073	800.073	11	0	-0.073	136127
136128	POL136128	233. LSF641_RT_argon, 40x15 beam, chopper 50 Hz 800C to 800C	Thu Dec 14 23:10:04 2023	2.6497	1m 7s	Thu Dec 14 23:11:11 2023	36	expt0001	LSF641	800	36	11	expt0001	1	Argon_top	Bed_order_1234	Short	1	Y	3	POL136128 2.6497 expt0001 Thu Dec 14 23:10:04 2023 136128 800 800.07 36 11 1 Argon_top Bed_order_1234 Short 1	copy pol136128*5-TOF*.dat temp		136128	800.073	800.073	11	0	-0.073	136128
136129	POL136129	234. LSF641_RT_argon, 40x15 beam, chopper 50 Hz 800C to 800C	Thu Dec 14 23:11:33 2023	2.6474	1m 8s	Thu Dec 14 23:12:41 2023	37	expt0001	LSF641	800	37	11	expt0001	1	Argon_top	Bed_order_1234	Short	1	Y	3	POL136129 2.6474 expt0001 Thu Dec 14 23:11:33 2023 136129 800 800.07 37 11 1 Argon_top Bed_order_1234 Short 1	copy pol136129*5-TOF*.dat temp		136129	800.073	800.073	11	0	-0.073	136129
136130	POL136130	235. LSF641_RT_argon, 40x15 beam, chopper 50 Hz 800C to 800C	Thu Dec 14 23:13:02 2023	2.6542	1m 8s	Thu Dec 14 23:14:10 2023	38	expt0001	LSF641	800	38	11	expt0001	1	Argon_top	Bed_order_1234	Short	1	Y	3	POL136130 2.6542 expt0001 Thu Dec 14 23:13:02 2023 136130 800 800.07 38 11 1 Argon_top Bed_order_1234 Short 1	copy pol136130*5-TOF*.dat temp		136130	800.073	800.073	11	0	-0.073	136130
136131	POL136131	236. LSF641_RT_argon, 40x15 beam, chopper 50 Hz 800C to 800C	Thu Dec 14 23:14:31 2023	2.6559	1m 7s	Thu Dec 14 23:15:38 2023	39	expt0001	LSF641	800	39	15	expt0001	1	Argon_bottom	Bed_order_1234	Short	1	Y	3	POL136131 2.6559 expt0001 Thu Dec 14 23:14:31 2023 136131 800 800.07 39 15 1 Argon_bottom Bed_order_1234 Short 1	copy pol136131*5-TOF*.dat temp		136131	800.073	800.073	15	0	-0.073	136131
136132	POL136132	237. LSF641_RT_argon, 40x15 beam, chopper 50 Hz 800C to 800C	Thu Dec 14 23:15:59 2023	2.5618	1m 7s	Thu Dec 14 23:17:06 2023	40	expt0001	LSF641	800	40	14	expt0001	1	CO_bottom	Bed_order_1234	Short	1	Y	3	POL136132 2.5618 expt0001 Thu Dec 14 23:15:59 2023 136132 800 800.24 40 14 1 CO_bottom Bed_order_1234 Short 1	copy pol136132*5-TOF*.dat temp		136132	800.073	800.236	14	0	-0.235667	136132
136133	POL136133	238. LSF641_RT_argon, 40x15 beam, chopper 50 Hz 800C to 800C	Thu Dec 14 23:17:27 2023	2.6355	1m 7s	Thu Dec 14 23:18:34 2023	41	expt0001	LSF641	800	41	14	expt0001	1	CO_bottom	Bed_order_1234	Short	1	Y	3	POL136133 2.6355 expt0001 Thu Dec 14 23:17:27 2023 136133 800 800.15 41 14 1 CO_bottom Bed_order_1234 Short 1	copy pol136133*5-TOF*.dat temp		136133	800.317	800.154	14	0	-0.154333	136133
136134	POL136134	239. LSF641_RT_argon, 40x15 beam, chopper 50 Hz 800C to 799C	Thu Dec 14 23:18:54 2023	2.6424	1m 7s	Thu Dec 14 23:20:01 2023	42	expt0001	LSF641	800	42	14	expt0001	1	CO_bottom	Bed_order_1234	Short	1	Y	3	POL136134 2.6424 expt0001 Thu Dec 14 23:18:54 2023 136134 800 799.91 42 14 1 CO_bottom Bed_order_1234 Short 1	copy pol136134*5-TOF*.dat temp		136134	800.073	799.91	14	0	0.0896667	136134
136135	POL136135	240. LSF641_RT_argon, 40x15 beam, chopper 50 Hz 799C to 799C	Thu Dec 14 23:20:22 2023	2.6591	1m 7s	Thu Dec 14 23:21:29 2023	43	expt0001	LSF641	800	43	15	expt0001	1	Argon_bottom	Bed_order_1234	Short	1	Y	3	POL136135 2.6591 expt0001 Thu Dec 14 23:20:22 2023 136135 800 799.83 43 15 1 Argon_bottom Bed_order_1234 Short 1	copy pol136135*5-TOF*.dat temp		136135	799.829	799.829	15	0	0.171	136135
136136	POL136136	241. LSF641_RT_argon, 40x15 beam, chopper 50 Hz 799C to 799C	Thu Dec 14 23:21:50 2023	2.6501	1m 7s	Thu Dec 14 23:22:57 2023	44	expt0001	LSF641	800	44	15	expt0001	1	Argon_bottom	Bed_order_1234	Short	1	Y	3	POL136136 2.6501 expt0001 Thu Dec 14 23:21:50 2023 136136 800 799.83 44 15 1 Argon_bottom Bed_order_1234 Short 1	copy pol136136*5-TOF*.dat temp		136136	799.829	799.829	15	0	0.171	136136
136137	POL136137	242. LSF641_RT_argon, 40x15 beam, chopper 50 Hz 799C to 800C	Thu Dec 14 23:23:17 2023	2.6456	1m 7s	Thu Dec 14 23:24:24 2023	45	expt0001	LSF641	800	45	15	expt0001	1	Argon_bottom	Bed_order_1234	Short	1	Y	3	POL136137 2.6456 expt0001 Thu Dec 14 23:23:17 2023 136137 800 799.99 45 15 1 Argon_bottom Bed_order_1234 Short 1	copy pol136137*5-TOF*.dat temp		136137	799.829	799.992	15	0	0.00833333	136137
136138	POL136138	243. LSF641_RT_argon, 40x15 beam, chopper 50 Hz 800C to 800C	Thu Dec 14 23:24:45 2023	2.6512	1m 7s	Thu Dec 14 23:25:52 2023	46	expt0001	LSF641	800	46	15	expt0001	1	Argon_bottom	Bed_order_1234	Short	1	Y	3	POL136138 2.6512 expt0001 Thu Dec 14 23:24:45 2023 136138 800 800.19 46 15 1 Argon_bottom Bed_order_1234 Short 1	copy pol136138*5-TOF*.dat temp		136138	800.073	800.195	15	0	-0.195	136138
136139	POL136139	244. LSF641_RT_argon, 40x15 beam, chopper 50 Hz 800C to 800C	Thu Dec 14 23:26:13 2023	2.6512	1m 7s	Thu Dec 14 23:27:20 2023	47	expt0001	LSF641	800	47	11	expt0001	1	Argon_top	Bed_order_1234	Short	1	Y	3	POL136139 2.6512 expt0001 Thu Dec 14 23:26:13 2023 136139 800 800.15 47 11 1 Argon_top Bed_order_1234 Short 1	copy pol136139*5-TOF*.dat temp		136139	800.317	800.154	11	0	-0.154333	136139
136140	POL136140	245. LSF641_RT_argon, 40x15 beam, chopper 50 Hz 799C to 799C	Thu Dec 14 23:27:41 2023	2.6489	1m 7s	Thu Dec 14 23:28:48 2023	48	expt0001	LSF641	800	48	9	expt0001	1	Water_top	Bed_order_1234	Short	1	Y	4	POL136140 2.6489 expt0001 Thu Dec 14 23:27:41 2023 136140 800 799.83 48 9 1 Water_top Bed_order_1234 Short 1	copy pol136140*5-TOF*.dat temp		136140	799.829	799.829	9	0	0.171	136140
136141	POL136141	246. LSF641_RT_argon, 40x15 beam, chopper 50 Hz 799C to 799C	Thu Dec 14 23:29:08 2023	2.6526	1m 7s	Thu Dec 14 23:30:15 2023	49	expt0001	LSF641	800	49	9	expt0001	1	Water_top	Bed_order_1234	Short	1	Y	4	POL136141 2.6526 expt0001 Thu Dec 14 23:29:08 2023 136141 800 799.83 49 9 1 Water_top Bed_order_1234 Short 1	copy pol136141*5-TOF*.dat temp		136141	799.829	799.829	9	0	0.171	136141
136142	POL136142	247. LSF641_RT_argon, 40x15 beam, chopper 50 Hz 799C to 800C	Thu Dec 14 23:30:36 2023	2.6624	1m 7s	Thu Dec 14 23:31:43 2023	50	expt0001	LSF641	800	50	9	expt0001	1	Water_top	Bed_order_1234	Short	1	Y	4	POL136142 2.6624 expt0001 Thu Dec 14 23:30:36 2023 136142 800 799.99 50 9 1 Water_top Bed_order_1234 Short 1	copy pol136142*5-TOF*.dat temp		136142	799.829	799.992	9	0	0.00833333	136142
136143	POL136143	248. LSF641_RT_argon, 40x15 beam, chopper 50 Hz 800C to 800C	Thu Dec 14 23:32:04 2023	2.6542	1m 7s	Thu Dec 14 23:33:11 2023	51	expt0001	LSF641	800	51	11	expt0001	1	Argon_top	Bed_order_1234	Short	1	Y	4	POL136143 2.6542 expt0001 Thu Dec 14 23:32:04 2023 136143 800 800.07 51 11 1 Argon_top Bed_order_1234 Short 1	copy pol136143*5-TOF*.dat temp		136143	800.073	800.073	11	0	-0.073	136143
136144	POL136144	249. LSF641_RT_argon, 40x15 beam, chopper 50 Hz 800C to 800C	Thu Dec 14 23:33:31 2023	2.6652	1m 7s	Thu Dec 14 23:34:38 2023	52	expt0001	LSF641	800	52	11	expt0001	1	Argon_top	Bed_order_1234	Short	1	Y	4	POL136144 2.6652 expt0001 Thu Dec 14 23:33:31 2023 136144 800 800.07 52 11 1 Argon_top Bed_order_1234 Short 1	copy pol136144*5-TOF*.dat temp		136144	800.073	800.073	11	0	-0.073	136144
136145	POL136145	250. LSF641_RT_argon, 40x15 beam, chopper 50 Hz 800C to 800C	Thu Dec 14 23:34:59 2023	2.67	1m 7s	Thu Dec 14 23:36:06 2023	53	expt0001	LSF641	800	53	11	expt0001	1	Argon_top	Bed_order_1234	Short	1	Y	4	POL136145 2.67 expt0001 Thu Dec 14 23:34:59 2023 136145 800 800.07 53 11 1 Argon_top Bed_order_1234 Short 1	copy pol136145*5-TOF*.dat temp		136145	800.073	800.073	11	0	-0.073	136145
136146	POL136146	251. LSF641_RT_argon, 40x15 beam, chopper 50 Hz 800C to 800C	Thu Dec 14 23:36:26 2023	2.6712	1m 8s	Thu Dec 14 23:37:34 2023	54	expt0001	LSF641	800	54	15	expt0001	1	Argon_bottom	Bed_order_1234	Short	1	Y	4	POL136146 2.6712 expt0001 Thu Dec 14 23:36:26 2023 136146 800 800.07 54 15 1 Argon_bottom Bed_order_1234 Short 1	copy pol136146*5-TOF*.dat temp		136146	800.073	800.073	15	0	-0.073	136146
136147	POL136147	252. LSF641_RT_argon, 40x15 beam, chopper 50 Hz 800C to 800C	Thu Dec 14 23:37:54 2023	2.6778	1m 7s	Thu Dec 14 23:39:01 2023	55	expt0001	LSF641	800	55	15	expt0001	1	Argon_bottom	Bed_order_1234	Short	1	Y	4	POL136147 2.6778 expt0001 Thu Dec 14 23:37:54 2023 136147 800 800.07 55 15 1 Argon_bottom Bed_order_1234 Short 1	copy pol136147*5-TOF*.dat temp		136147	800.073	800.073	15	0	-0.073	136147
136148	POL136148	253. LSF641_RT_argon, 40x15 beam, chopper 50 Hz 800C to 800C	Thu Dec 14 23:39:23 2023	2.6733	1m 7s	Thu Dec 14 23:40:30 2023	56	expt0001	LSF641	800	56	14	expt0001	1	CO_bottom	Bed_order_1234	Short	1	Y	4	POL136148 2.6733 expt0001 Thu Dec 14 23:39:23 2023 136148 800 800.19 56 14 1 CO_bottom Bed_order_1234 Short 1	copy pol136148*5-TOF*.dat temp		136148	800.317	800.195	14	0	-0.195	136148
136149	POL136149	254. LSF641_RT_argon, 40x15 beam, chopper 50 Hz 800C to 800C	Thu Dec 14 23:40:53 2023	2.6704	1m 7s	Thu Dec 14 23:42:00 2023	57	expt0001	LSF641	800	57	14	expt0001	1	CO_bottom	Bed_order_1234	Short	1	Y	4	POL136149 2.6704 expt0001 Thu Dec 14 23:40:53 2023 136149 800 800.07 57 14 1 CO_bottom Bed_order_1234 Short 1	copy pol136149*5-TOF*.dat temp		136149	800.073	800.073	14	0	-0.073	136149
136150	POL136150	255. LSF641_RT_argon, 40x15 beam, chopper 50 Hz 799C to 799C	Thu Dec 14 23:42:20 2023	2.6718	1m 7s	Thu Dec 14 23:43:27 2023	58	expt0001	LSF641	800	58	14	expt0001	1	CO_bottom	Bed_order_1234	Short	1	Y	4	POL136150 2.6718 expt0001 Thu Dec 14 23:42:20 2023 136150 800 799.95 58 14 1 CO_bottom Bed_order_1234 Short 1	copy pol136150*5-TOF*.dat temp		136150	800.073	799.951	14	0	0.049	136150
136151	POL136151	256. LSF641_RT_argon, 40x15 beam, chopper 50 Hz 799C to 799C	Thu Dec 14 23:43:48 2023	2.6671	1m 7s	Thu Dec 14 23:44:55 2023	59	expt0001	LSF641	800	59	15	expt0001	1	Argon_bottom	Bed_order_1234	Short	1	Y	4	POL136151 2.6671 expt0001 Thu Dec 14 23:43:48 2023 136151 800 799.83 59 15 1 Argon_bottom Bed_order_1234 Short 1	copy pol136151*5-TOF*.dat temp		136151	799.829	799.829	15	0	0.171	136151
136152	POL136152	257. LSF641_RT_argon, 40x15 beam, chopper 50 Hz 799C to 800C	Thu Dec 14 23:45:16 2023	2.6637	1m 7s	Thu Dec 14 23:46:23 2023	60	expt0001	LSF641	800	60	15	expt0001	1	Argon_bottom	Bed_order_1234	Short	1	Y	4	POL136152 2.6637 expt0001 Thu Dec 14 23:45:16 2023 136152 800 799.95 60 15 1 Argon_bottom Bed_order_1234 Short 1	copy pol136152*5-TOF*.dat temp		136152	799.829	799.951	15	0	0.049	136152
136153	POL136153	258. LSF641_RT_argon, 40x15 beam, chopper 50 Hz 800C to 800C	Thu Dec 14 23:46:43 2023	2.6606	1m 7s	Thu Dec 14 23:47:50 2023	61	expt0001	LSF641	800	61	15	expt0001	1	Argon_bottom	Bed_order_1234	Short	1	Y	4	POL136153 2.6606 expt0001 Thu Dec 14 23:46:43 2023 136153 800 800.07 61 15 1 Argon_bottom Bed_order_1234 Short 1	copy pol136153*5-TOF*.dat temp		136153	800.073	800.073	15	0	-0.073	136153
136154	POL136154	259. LSF641_RT_argon, 40x15 beam, chopper 50 Hz 800C to 800C	Thu Dec 14 23:48:11 2023	2.6717	1m 7s	Thu Dec 14 23:49:18 2023	62	expt0001	LSF641	800	62	11	expt0001	1	Argon_top	Bed_order_1234	Short	1	Y	4	POL136154 2.6717 expt0001 Thu Dec 14 23:48:11 2023 136154 800 800.07 62 11 1 Argon_top Bed_order_1234 Short 1	copy pol136154*5-TOF*.dat temp		136154	800.073	800.073	11	0	-0.073	136154
136155	POL136155	260. LSF641_RT_argon, 40x15 beam, chopper 50 Hz 800C to 799C	Thu Dec 14 23:49:38 2023	2.6689	1m 7s	Thu Dec 14 23:50:45 2023	63	expt0001	LSF641	800	63	11	expt0001	1	Argon_top	Bed_order_1234	Short	1	Y	4	POL136155 2.6689 expt0001 Thu Dec 14 23:49:38 2023 136155 800 799.91 63 11 1 Argon_top Bed_order_1234 Short 1	copy pol136155*5-TOF*.dat temp		136155	800.073	799.91	11	0	0.0896667	136155
136156	POL136156	261. LSF641_RT_argon, 40x15 beam, chopper 50 Hz 799C to 799C	Thu Dec 14 23:51:06 2023	2.673	1m 7s	Thu Dec 14 23:52:13 2023	64	expt0001	LSF641	800	64	9	expt0001	1	Water_top	Bed_order_1234	Short	1	Y	5	POL136156 2.673 expt0001 Thu Dec 14 23:51:06 2023 136156 800 799.83 64 9 1 Water_top Bed_order_1234 Short 1	copy pol136156*5-TOF*.dat temp		136156	799.829	799.829	9	0	0.171	136156
136157	POL136157	262. LSF641_RT_argon, 40x15 beam, chopper 50 Hz 799C to 799C	Thu Dec 14 23:52:33 2023	2.6709	1m 8s	Thu Dec 14 23:53:41 2023	65	expt0001	LSF641	800	65	9	expt0001	1	Water_top	Bed_order_1234	Short	1	Y	5	POL136157 2.6709 expt0001 Thu Dec 14 23:52:33 2023 136157 800 799.83 65 9 1 Water_top Bed_order_1234 Short 1	copy pol136157*5-TOF*.dat temp		136157	799.829	799.829	9	0	0.171	136157
136158	POL136158	263. LSF641_RT_argon, 40x15 beam, chopper 50 Hz 800C to 800C	Thu Dec 14 23:54:01 2023	2.6678	1m 7s	Thu Dec 14 23:55:08 2023	66	expt0001	LSF641	800	66	11	expt0001	1	Argon_top	Bed_order_1234	Short	1	Y	5	POL136158 2.6678 expt0001 Thu Dec 14 23:54:01 2023 136158 800 800.07 66 11 1 Argon_top Bed_order_1234 Short 1	copy pol136158*5-TOF*.dat temp		136158	800.073	800.073	11	0	-0.073	136158
136159	POL136159	264. LSF641_RT_argon, 40x15 beam, chopper 50 Hz 800C to 800C	Thu Dec 14 23:55:29 2023	2.6647	1m 7s	Thu Dec 14 23:56:36 2023	67	expt0001	LSF641	800	67	11	expt0001	1	Argon_top	Bed_order_1234	Short	1	Y	5	POL136159 2.6647 expt0001 Thu Dec 14 23:55:29 2023 136159 800 800.07 67 11 1 Argon_top Bed_order_1234 Short 1	copy pol136159*5-TOF*.dat temp		136159	800.073	800.073	11	0	-0.073	136159
136160	POL136160	265. LSF641_RT_argon, 40x15 beam, chopper 50 Hz 800C to 800C	Thu Dec 14 23:56:56 2023	2.6605	1m 7s	Thu Dec 14 23:58:03 2023	68	expt0001	LSF641	800	68	11	expt0001	1	Argon_top	Bed_order_1234	Short	1	Y	5	POL136160 2.6605 expt0001 Thu Dec 14 23:56:56 2023 136160 800 800.07 68 11 1 Argon_top Bed_order_1234 Short 1	copy pol136160*5-TOF*.dat temp		136160	800.073	800.073	11	0	-0.073	136160
136161	POL136161	266. LSF641_RT_argon, 40x15 beam, chopper 50 Hz 800C to 800C	Thu Dec 14 23:58:24 2023	2.673	1m 7s	Thu Dec 14 23:59:31 2023	69	expt0001	LSF641	800	69	11	expt0001	1	Argon_top	Bed_order_1234	Short	1	Y	5	POL136161 2.673 expt0001 Thu Dec 14 23:58:24 2023 136161 800 800.07 69 11 1 Argon_top Bed_order_1234 Short 1	copy pol136161*5-TOF*.dat temp		136161	800.073	800.073	11	0	-0.073	136161
136162	POL136162	267. LSF641_RT_argon, 40x15 beam, chopper 50 Hz 800C to 800C	Thu Dec 14 23:59:52 2023	2.6861	1m 7s	Fri Dec 15 00:00:59 2023	70	expt0001	LSF641	800	70	15	expt0001	1	Argon_bottom	Bed_order_1234	Short	1	Y	5	POL136162 2.6861 expt0001 Thu Dec 14 23:59:52 2023 136162 800 800.07 70 15 1 Argon_bottom Bed_order_1234 Short 1	copy pol136162*5-TOF*.dat temp		136162	800.073	800.073	15	0	-0.073	136162
136163	POL136163	268. LSF641_RT_argon, 40x15 beam, chopper 50 Hz 800C to 800C	Fri Dec 15 00:01:19 2023	2.6833	1m 7s	Fri Dec 15 00:02:26 2023	71	expt0001	LSF641	800	71	14	expt0001	1	CO_bottom	Bed_order_1234	Short	1	Y	5	POL136163 2.6833 expt0001 Fri Dec 15 00:01:19 2023 136163 800 800.07 71 14 1 CO_bottom Bed_order_1234 Short 1	copy pol136163*5-TOF*.dat temp		136163	800.073	800.073	14	0	-0.073	136163
136164	POL136164	269. LSF641_RT_argon, 40x15 beam, chopper 50 Hz 800C to 800C	Fri Dec 15 00:02:48 2023	2.6858	1m 7s	Fri Dec 15 00:03:55 2023	72	expt0001	LSF641	800	72	14	expt0001	1	CO_bottom	Bed_order_1234	Short	1	Y	5	POL136164 2.6858 expt0001 Fri Dec 15 00:02:48 2023 136164 800 800.07 72 14 1 CO_bottom Bed_order_1234 Short 1	copy pol136164*5-TOF*.dat temp		136164	800.073	800.073	14	0	-0.073	136164
136165	POL136165	270. LSF641_RT_argon, 40x15 beam, chopper 50 Hz 800C to 799C	Fri Dec 15 00:04:16 2023	2.6858	1m 8s	Fri Dec 15 00:05:24 2023	73	expt0001	LSF641	800	73	14	expt0001	1	CO_bottom	Bed_order_1234	Short	1	Y	5	POL136165 2.6858 expt0001 Fri Dec 15 00:04:16 2023 136165 800 799.91 73 14 1 CO_bottom Bed_order_1234 Short 1	copy pol136165*5-TOF*.dat temp		136165	800.073	799.91	14	0	0.0896667	136165
136166	POL136166	271. LSF641_RT_argon, 40x15 beam, chopper 50 Hz 799C to 799C	Fri Dec 15 00:05:44 2023	2.6855	1m 7s	Fri Dec 15 00:06:51 2023	74	expt0001	LSF641	800	74	15	expt0001	1	Argon_bottom	Bed_order_1234	Short	1	Y	5	POL136166 2.6855 expt0001 Fri Dec 15 00:05:44 2023 136166 800 799.83 74 15 1 Argon_bottom Bed_order_1234 Short 1	copy pol136166*5-TOF*.dat temp		136166	799.829	799.829	15	0	0.171	136166
136167	POL136167	272. LSF641_RT_argon, 40x15 beam, chopper 50 Hz 799C to 799C	Fri Dec 15 00:07:12 2023	2.6866	1m 7s	Fri Dec 15 00:08:19 2023	75	expt0001	LSF641	800	75	15	expt0001	1	Argon_bottom	Bed_order_1234	Short	1	Y	5	POL136167 2.6866 expt0001 Fri Dec 15 00:07:12 2023 136167 800 799.83 75 15 1 Argon_bottom Bed_order_1234 Short 1	copy pol136167*5-TOF*.dat temp		136167	799.829	799.829	15	0	0.171	136167
136168	POL136168	273. LSF641_RT_argon, 40x15 beam, chopper 50 Hz 799C to 800C	Fri Dec 15 00:08:39 2023	2.6836	1m 7s	Fri Dec 15 00:09:46 2023	76	expt0001	LSF641	800	76	15	expt0001	1	Argon_bottom	Bed_order_1234	Short	1	Y	5	POL136168 2.6836 expt0001 Fri Dec 15 00:08:39 2023 136168 800 799.99 76 15 1 Argon_bottom Bed_order_1234 Short 1	copy pol136168*5-TOF*.dat temp		136168	799.829	799.992	15	0	0.00833333	136168
136169	POL136169	274. LSF641_RT_argon, 40x15 beam, chopper 50 Hz 800C to 800C	Fri Dec 15 00:10:07 2023	2.6863	1m 7s	Fri Dec 15 00:11:14 2023	77	expt0001	LSF641	800	77	11	expt0001	1	Argon_top	Bed_order_1234	Short	1	Y	5	POL136169 2.6863 expt0001 Fri Dec 15 00:10:07 2023 136169 800 800.07 77 11 1 Argon_top Bed_order_1234 Short 1	copy pol136169*5-TOF*.dat temp		136169	800.073	800.073	11	0	-0.073	136169
136170	POL136170	275. LSF641_RT_argon, 40x15 beam, chopper 50 Hz 800C to 799C	Fri Dec 15 00:11:36 2023	2.6893	1m 7s	Fri Dec 15 00:12:43 2023	78	expt0001	LSF641	800	78	11	expt0001	1	Argon_top	Bed_order_1234	Short	1	Y	5	POL136170 2.6893 expt0001 Fri Dec 15 00:11:36 2023 136170 800 799.91 78 11 1 Argon_top Bed_order_1234 Short 1	copy pol136170*5-TOF*.dat temp		136170	800.073	799.91	11	0	0.0896667	136170
136171	POL136171	276. LSF641_RT_argon, 40x15 beam, chopper 50 Hz 799C to 799C	Fri Dec 15 00:13:04 2023	2.6823	1m 7s	Fri Dec 15 00:14:11 2023	79	expt0001	LSF641	800	79	11	expt0001	1	Argon_top	Bed_order_1234	Short	1	Y	5	POL136171 2.6823 expt0001 Fri Dec 15 00:13:04 2023 136171 800 799.99 79 11 1 Argon_top Bed_order_1234 Short 1	copy pol136171*5-TOF*.dat temp		136171	799.829	799.992	11	0	0.00833333	136171
136172	POL136172	277. LSF641_RT_argon, 40x15 beam, chopper 50 Hz 800C to 800C	Fri Dec 15 00:14:31 2023	2.6877	1m 7s	Fri Dec 15 00:15:38 2023	80	expt0001	LSF641	800	80	11	expt0001	1	Argon_top	Bed_order_1234	Short	1	Y	5	POL136172 2.6877 expt0001 Fri Dec 15 00:14:31 2023 136172 800 800.07 80 11 1 Argon_top Bed_order_1234 Short 1	copy pol136172*5-TOF*.dat temp		136172	800.073	800.073	11	0	-0.073	136172
136173	POL136173	278. LSF641_RT_argon, 40x15 beam, chopper 50 Hz 800C to 800C	Fri Dec 15 00:15:59 2023	2.6849	1m 7s	Fri Dec 15 00:17:06 2023	81	expt0001	LSF641	800	81	11	expt0001	1	Argon_top	Bed_order_1234	Short	1	Y	5	POL136173 2.6849 expt0001 Fri Dec 15 00:15:59 2023 136173 800 800.07 81 11 1 Argon_top Bed_order_1234 Short 1	copy pol136173*5-TOF*.dat temp		136173	800.073	800.073	11	0	-0.073	136173
136174	POL136174	279. LSF641_RT_argon, 40x15 beam, chopper 50 Hz 800C to 800C	Fri Dec 15 00:17:26 2023	2.6765	1m 7s	Fri Dec 15 00:18:33 2023	82	expt0001	LSF641	800	82	11	expt0001	1	Argon_top	Bed_order_1234	Short	1	Y	5	POL136174 2.6765 expt0001 Fri Dec 15 00:17:26 2023 136174 800 800.07 82 11 1 Argon_top Bed_order_1234 Short 1	copy pol136174*5-TOF*.dat temp		136174	800.073	800.073	11	0	-0.073	136174
136175	POL136175	280. LSF641_RT_argon, 40x15 beam, chopper 50 Hz 800C to 800C	Fri Dec 15 00:18:54 2023	2.6799	1m 7s	Fri Dec 15 00:20:01 2023	83	expt0001	LSF641	800	83	11	expt0001	1	Argon_top	Bed_order_1234	Short	1	Y	5	POL136175 2.6799 expt0001 Fri Dec 15 00:18:54 2023 136175 800 800.07 83 11 1 Argon_top Bed_order_1234 Short 1	copy pol136175*5-TOF*.dat temp		136175	800.073	800.073	11	0	-0.073	136175
136176	POL136176	280. LSF641_RT_argon, 40x15 beam, chopper 50 Hz 800C to 800C	Fri Dec 15 00:20:21 2023	1.5629	46s	Fri Dec 15 00:21:07 2023	84	expt0001	LSF641	800	84	11	expt0001	1	Argon_top	Bed_order_1234	Short	1	Y	5	POL136176 1.5629 expt0001 Fri Dec 15 00:20:21 2023 136176 800 800.07 84 11 1 Argon_top Bed_order_1234 Short 1	copy pol136176*5-TOF*.dat temp		136176	800.073	800.073	11	0	-0.073	136176
136177	POL136177	LSF641_bed1234_post5cycles_151223_#1	Fri Dec 15 00:23:52 2023	150.05	1h 4m 30s	Fri Dec 15 01:28:22 2023	85	expt0001	LSF641	800	85	11	expt0001	1	Argon_top	Bed_order_1234	Long	1	Y	5	POL136177 150.0502 expt0001 Fri Dec 15 00:23:52 2023 136177 800 800.00 85 11 1 Argon_top Bed_order_1234 Long 1	copy pol136177*5-TOF*.dat temp		136177	800.073	800.003	11	0	-0.00328571	136177
136178	POL136178	LSF641_bed1234_post5cycles_151223_#2	Fri Dec 15 01:28:44 2023	150.054	1h 3m 16s	Fri Dec 15 02:32:00 2023	86	expt0001	LSF641	800	86	11	expt0001	1	Argon_top	Bed_order_1234	Long	1	Y	5	POL136178 150.0543 expt0001 Fri Dec 15 01:28:44 2023 136178 800 800.46 86 11 1 Argon_top Bed_order_1234 Long 1	copy pol136178*5-TOF*.dat temp		136178	800.073	800.459	11	0	-0.459333	136178
136179	POL136179	LSF641_bed1234_post5cycles_151223_#3	Fri Dec 15 02:32:24 2023	150.049	1h 5m 49s	Fri Dec 15 03:38:13 2023	87	expt0001	LSF641	800	87	11	expt0001	1	Argon_top	Bed_order_1234	Long	1	Y	5	POL136179 150.0494 expt0001 Fri Dec 15 02:32:24 2023 136179 800 800.09 87 11 1 Argon_top Bed_order_1234 Long 1	copy pol136179*5-TOF*.dat temp		136179	801.049	800.087	11	0	-0.0873529	136179
136180	POL136180	LSF641_bed1234_post5cycles_151223_#4	Fri Dec 15 03:38:35 2023	150.053	1h 3m 22s	Fri Dec 15 04:41:57 2023	88	expt0001	LSF641	800	88	11	expt0001	1	Argon_top	Bed_order_1234	Long	1	Y	5	POL136180 150.0529 expt0001 Fri Dec 15 03:38:35 2023 136180 800 800.00 88 11 1 Argon_top Bed_order_1234 Long 1	copy pol136180*5-TOF*.dat temp		136180	800.073	800.003	11	0	-0.00328571	136180
136181	POL136181	LSF641_bed1234_post5cycles_151223_#5	Fri Dec 15 04:42:20 2023	150.049	1h 2m 56s	Fri Dec 15 05:45:16 2023	89	expt0001	LSF641	800	89	11	expt0001	1	Argon_top	Bed_order_1234	Long	1	Y	5	POL136181 150.0492 expt0001 Fri Dec 15 04:42:20 2023 136181 800 800.07 89 11 1 Argon_top Bed_order_1234 Long 1	copy pol136181*5-TOF*.dat temp		136181	800.073	800.073	11	0	-0.073	136181
136182	POL136182	LSF641_bed1234_post5cycles_151223_#6	Fri Dec 15 05:45:38 2023	150.057	1h 2m 26s	Fri Dec 15 06:48:04 2023	90	expt0001	LSF641	800	90	11	expt0001	1	Argon_top	Bed_order_1234	Long	1	Y	5	POL136182 150.0569 expt0001 Fri Dec 15 05:45:38 2023 136182 800 800.07 90 11 1 Argon_top Bed_order_1234 Long 1	copy pol136182*5-TOF*.dat temp		136182	800.073	800.073	11	0	-0.073	136182
136183	POL136183	LSF641_bed1234_post5cycles_151223_#7	Fri Dec 15 06:48:26 2023	150.055	1h 5m 15s	Fri Dec 15 07:53:41 2023	91	expt0001	LSF641	800	91	11	expt0001	1	Argon_top	Bed_order_1234	Long	1	Y	5	POL136183 150.0553 expt0001 Fri Dec 15 06:48:26 2023 136183 800 800.07 91 11 1 Argon_top Bed_order_1234 Long 1	copy pol136183*5-TOF*.dat temp		136183	800.073	800.073	11	0	-0.073	136183
136184	POL136184	LSF641_bed1234_post5cycles_151223_#8	Fri Dec 15 07:54:03 2023	150.055	1h 2m 33s	Fri Dec 15 08:56:36 2023	92	expt0001	LSF641	800	92	11	expt0001	1	Argon_top	Bed_order_1234	Long	1	Y	5	POL136184 150.0549 expt0001 Fri Dec 15 07:54:03 2023 136184 800 800.00 92 11 1 Argon_top Bed_order_1234 Long 1	copy pol136184*5-TOF*.dat temp		136184	800.073	800.003	11	0	-0.00328571	136184
136185	POL136185	LSF641_bed1234_post5cycles_151223_#9	Fri Dec 15 08:56:59 2023	102.707	43m 24s	Fri Dec 15 09:40:23 2023	93	expt0001	LSF641	800	93	11	expt0001	1	Argon_top	Bed_order_1234	Long	1	Y	5	POL136185 102.7074 expt0001 Fri Dec 15 08:56:59 2023 136185 800 799.99 93 11 1 Argon_top Bed_order_1234 Long 1	copy pol136185*5-TOF*.dat temp		136185	800.073	799.992	11	0	0.00833333	136185
136186	POL136186	1. expt0001_LSF641_103_11	Fri Dec 15 10:02:16 2023	2.7166	1m 7s	Fri Dec 15 10:03:23 2023	0	expt0002	LSF641	800	1	11	expt0002	1	Argon_top	Bed_order_1234	Short	2	N	5	'POL136186 2.7166 expt0002 Fri Dec 15 10:02:16 2023 136186 800 800.071 11 1 Argon_top Bed_order_1234 Short 2	copy pol136186*5-TOF*.dat temp		136186	800.073	800.073	19	8	-0.073	136186
136187	POL136187	2. expt0001_LSF641_103_11	Fri Dec 15 10:03:44 2023	2.7006	1m 7s	Fri Dec 15 10:04:51 2023	0	expt0002	LSF641	800	1	11	expt0002	1	Argon_top	Bed_order_1234	Short	2	N	5	'POL136187 2.7006 expt0002 Fri Dec 15 10:03:44 2023 136187 800 800.071 11 1 Argon_top Bed_order_1234 Short 2	copy pol136187*5-TOF*.dat temp		136187	800.073	800.073	19	8	-0.073	136187
136188	POL136188	3. expt0001_LSF641_103_11	Fri Dec 15 10:05:11 2023	2.6959	1m 8s	Fri Dec 15 10:06:19 2023	0	expt0002	LSF641	800	1	11	expt0002	1	Argon_top	Bed_order_1234	Short	2	N	5	'POL136188 2.6959 expt0002 Fri Dec 15 10:05:11 2023 136188 800 800.071 11 1 Argon_top Bed_order_1234 Short 2	copy pol136188*5-TOF*.dat temp		136188	800.073	800.073	19	8	-0.073	136188
136189	POL136189	1_expt0001_LSF641_103_11	Fri Dec 15 10:07:38 2023	2.702	1m 7s	Fri Dec 15 10:08:45 2023	1	expt0002	LSF641	800	1	11	expt0002	1	Argon_top	Bed_order_1234	Short	2	N	5	'POL136189 2.702 expt0002 Fri Dec 15 10:07:38 2023 136189 800 800.071 11 1 Argon_top Bed_order_1234 Short 2	copy pol136189*5-TOF*.dat temp		136189	800.073	800.073	3	-8	-0.073	136189
136190	POL136190	1_expt0001_LSF641_800_202_9	Fri Dec 15 10:33:25 2023	2.7053	1m 8s	Fri Dec 15 10:34:33 2023	1	expt0002	LSF641	800	202	9	expt0002	1	Water_top	Bed_order_1234	Short	2	Y	6	POL136190 2.7053 expt0002 Fri Dec 15 10:33:25 2023 136190 800 800.01 202 9 1 Water_top Bed_order_1234 Short 2	copy pol136190*5-TOF*.dat temp		136190	800.073	800.012	9	0	-0.012	136190
136191	POL136191	2_expt0001_LSF641_800_202_9	Fri Dec 15 10:34:53 2023	2.7059	1m 7s	Fri Dec 15 10:36:00 2023	2	expt0002	LSF641	800	202	9	expt0002	1	Water_top	Bed_order_1234	Short	2	Y	6	POL136191 2.7059 expt0002 Fri Dec 15 10:34:53 2023 136191 800 800.07 202 9 1 Water_top Bed_order_1234 Short 2	copy pol136191*5-TOF*.dat temp		136191	800.073	800.073	9	0	-0.073	136191
136192	POL136192	3_expt0001_LSF641_800_202_9	Fri Dec 15 10:36:21 2023	2.7067	1m 7s	Fri Dec 15 10:37:28 2023	3	expt0002	LSF641	800	202	9	expt0002	1	Water_top	Bed_order_1234	Short	2	Y	6	POL136192 2.7067 expt0002 Fri Dec 15 10:36:21 2023 136192 800 800.07 202 9 1 Water_top Bed_order_1234 Short 2	copy pol136192*5-TOF*.dat temp		136192	800.073	800.073	9	0	-0.073	136192
136193	POL136193	4_expt0001_LSF641_800_203_11	Fri Dec 15 10:37:48 2023	2.7072	1m 7s	Fri Dec 15 10:38:55 2023	4	expt0002	LSF641	800	203	11	expt0002	1	Argon_top	Bed_order_1234	Short	2	Y	6	POL136193 2.7072 expt0002 Fri Dec 15 10:37:48 2023 136193 800 800.07 203 11 1 Argon_top Bed_order_1234 Short 2	copy pol136193*5-TOF*.dat temp		136193	800.073	800.073	11	0	-0.073	136193
136194	POL136194	5_expt0001_LSF641_800_203_11	Fri Dec 15 10:39:16 2023	2.7022	1m 7s	Fri Dec 15 10:40:23 2023	5	expt0002	LSF641	800	203	11	expt0002	1	Argon_top	Bed_order_1234	Short	2	Y	6	POL136194 2.7022 expt0002 Fri Dec 15 10:39:16 2023 136194 800 800.07 203 11 1 Argon_top Bed_order_1234 Short 2	copy pol136194*5-TOF*.dat temp		136194	800.073	800.073	11	0	-0.073	136194
136195	POL136195	6_expt0001_LSF641_800_203_11	Fri Dec 15 10:40:44 2023	2.7036	1m 7s	Fri Dec 15 10:41:51 2023	6	expt0002	LSF641	800	203	11	expt0002	1	Argon_top	Bed_order_1234	Short	2	Y	6	POL136195 2.7036 expt0002 Fri Dec 15 10:40:44 2023 136195 800 800.07 203 11 1 Argon_top Bed_order_1234 Short 2	copy pol136195*5-TOF*.dat temp		136195	800.073	800.073	11	0	-0.073	136195
136196	POL136196	7_expt0001_LSF641_800_203_11	Fri Dec 15 10:42:11 2023	2.703	1m 7s	Fri Dec 15 10:43:18 2023	7	expt0002	LSF641	800	203	11	expt0002	1	Argon_top	Bed_order_1234	Short	2	Y	6	POL136196 2.703 expt0002 Fri Dec 15 10:42:11 2023 136196 800 800.07 203 11 1 Argon_top Bed_order_1234 Short 2	copy pol136196*5-TOF*.dat temp		136196	800.073	800.073	15	4	-0.073	136196
136197	POL136197	8_expt0001_LSF641_800_204_15	Fri Dec 15 10:43:39 2023	2.7091	1m 7s	Fri Dec 15 10:44:46 2023	8	expt0002	LSF641	800	204	15	expt0002	1	Argon_bottom	Bed_order_1234	Short	2	Y	6	POL136197 2.7091 expt0002 Fri Dec 15 10:43:39 2023 136197 800 800.07 204 15 1 Argon_bottom Bed_order_1234 Short 2	copy pol136197*5-TOF*.dat temp		136197	800.073	800.073	15	0	-0.073	136197
136198	POL136198	9_expt0001_LSF641_800_205_14	Fri Dec 15 10:45:07 2023	2.7064	1m 7s	Fri Dec 15 10:46:14 2023	9	expt0002	LSF641	800	205	14	expt0002	1	CO_bottom	Bed_order_1234	Short	2	Y	6	POL136198 2.7064 expt0002 Fri Dec 15 10:45:07 2023 136198 800 800.32 205 14 1 CO_bottom Bed_order_1234 Short 2	copy pol136198*5-TOF*.dat temp		136198	800.317	800.317	14	0	-0.317	136198
136199	POL136199	10_expt0001_LSF641_800_205_14	Fri Dec 15 10:46:34 2023	2.7075	1m 7s	Fri Dec 15 10:47:41 2023	10	expt0002	LSF641	800	205	14	expt0002	1	CO_bottom	Bed_order_1234	Short	2	Y	6	POL136199 2.7075 expt0002 Fri Dec 15 10:46:34 2023 136199 800 800.15 205 14 1 CO_bottom Bed_order_1234 Short 2	copy pol136199*5-TOF*.dat temp		136199	800.317	800.154	14	0	-0.154333	136199
136200	POL136200	11_expt0001_LSF641_800_205_14	Fri Dec 15 10:48:02 2023	2.707	1m 7s	Fri Dec 15 10:49:09 2023	11	expt0002	LSF641	800	205	14	expt0002	1	CO_bottom	Bed_order_1234	Short	2	Y	6	POL136200 2.707 expt0002 Fri Dec 15 10:48:02 2023 136200 800 799.91 205 14 1 CO_bottom Bed_order_1234 Short 2	copy pol136200*5-TOF*.dat temp		136200	800.073	799.91	14	0	0.0896667	136200
136201	POL136201	12_expt0001_LSF641_800_206_15	Fri Dec 15 10:49:30 2023	2.7074	1m 7s	Fri Dec 15 10:50:37 2023	12	expt0002	LSF641	800	206	15	expt0002	1	Argon_bottom	Bed_order_1234	Short	2	Y	6	POL136201 2.7074 expt0002 Fri Dec 15 10:49:30 2023 136201 800 799.83 206 15 1 Argon_bottom Bed_order_1234 Short 2	copy pol136201*5-TOF*.dat temp		136201	799.829	799.829	15	0	0.171	136201
136202	POL136202	13_expt0001_LSF641_800_206_15	Fri Dec 15 10:50:57 2023	2.7082	1m 7s	Fri Dec 15 10:52:04 2023	13	expt0002	LSF641	800	206	15	expt0002	1	Argon_bottom	Bed_order_1234	Short	2	Y	6	POL136202 2.7082 expt0002 Fri Dec 15 10:50:57 2023 136202 800 799.83 206 15 1 Argon_bottom Bed_order_1234 Short 2	copy pol136202*5-TOF*.dat temp		136202	799.829	799.829	15	0	0.171	136202
136203	POL136203	14_expt0001_LSF641_800_206_15	Fri Dec 15 10:52:25 2023	2.7061	1m 7s	Fri Dec 15 10:53:32 2023	14	expt0002	LSF641	800	206	15	expt0002	1	Argon_bottom	Bed_order_1234	Short	2	Y	6	POL136203 2.7061 expt0002 Fri Dec 15 10:52:25 2023 136203 800 800.07 206 15 1 Argon_bottom Bed_order_1234 Short 2	copy pol136203*5-TOF*.dat temp		136203	800.073	800.073	15	0	-0.073	136203
136204	POL136204	15_expt0001_LSF641_800_207_11	Fri Dec 15 10:53:52 2023	2.7043	1m 7s	Fri Dec 15 10:54:59 2023	15	expt0002	LSF641	800	207	11	expt0002	1	Argon_top	Bed_order_1234	Short	2	Y	6	POL136204 2.7043 expt0002 Fri Dec 15 10:53:52 2023 136204 800 800.07 207 11 1 Argon_top Bed_order_1234 Short 2	copy pol136204*5-TOF*.dat temp		136204	800.073	800.073	11	0	-0.073	136204
136205	POL136205	16_expt0001_LSF641_800_207_11	Fri Dec 15 10:55:20 2023	2.7019	1m 7s	Fri Dec 15 10:56:27 2023	16	expt0002	LSF641	800	207	11	expt0002	1	Argon_top	Bed_order_1234	Short	2	Y	6	POL136205 2.7019 expt0002 Fri Dec 15 10:55:20 2023 136205 800 800.07 207 11 1 Argon_top Bed_order_1234 Short 2	copy pol136205*5-TOF*.dat temp		136205	800.073	800.073	11	0	-0.073	136205
136206	POL136206	17_expt0001_LSF641_800_208_9	Fri Dec 15 10:56:48 2023	2.7066	1m 7s	Fri Dec 15 10:57:55 2023	17	expt0002	LSF641	800	208	9	expt0002	1	Water_top	Bed_order_1234	Short	2	Y	7	POL136206 2.7066 expt0002 Fri Dec 15 10:56:48 2023 136206 800 799.83 208 9 1 Water_top Bed_order_1234 Short 2	copy pol136206*5-TOF*.dat temp		136206	799.829	799.829	9	0	0.171	136206
136207	POL136207	18_expt0001_LSF641_800_208_9	Fri Dec 15 10:58:15 2023	2.7109	1m 7s	Fri Dec 15 10:59:22 2023	18	expt0002	LSF641	800	208	9	expt0002	1	Water_top	Bed_order_1234	Short	2	Y	7	POL136207 2.7109 expt0002 Fri Dec 15 10:58:15 2023 136207 800 799.83 208 9 1 Water_top Bed_order_1234 Short 2	copy pol136207*5-TOF*.dat temp		136207	799.829	799.829	9	0	0.171	136207
136208	POL136208	19_expt0001_LSF641_800_209_11	Fri Dec 15 10:59:43 2023	2.5059	1m 7s	Fri Dec 15 11:00:50 2023	19	expt0002	LSF641	800	209	11	expt0002	1	Argon_top	Bed_order_1234	Short	2	Y	7	POL136208 2.5059 expt0002 Fri Dec 15 10:59:43 2023 136208 800 799.99 209 11 1 Argon_top Bed_order_1234 Short 2	copy pol136208*5-TOF*.dat temp		136208	799.829	799.992	11	0	0.00833333	136208
136209	POL136209	20_expt0001_LSF641_800_209_11	Fri Dec 15 11:01:10 2023	2.5157	1m 8s	Fri Dec 15 11:02:18 2023	20	expt0002	LSF641	800	209	11	expt0002	1	Argon_top	Bed_order_1234	Short	2	Y	7	POL136209 2.5157 expt0002 Fri Dec 15 11:01:10 2023 136209 800 800.07 209 11 1 Argon_top Bed_order_1234 Short 2	copy pol136209*5-TOF*.dat temp		136209	800.073	800.073	11	0	-0.073	136209
136210	POL136210	21_expt0001_LSF641_800_209_11	Fri Dec 15 11:02:38 2023	2.7065	1m 7s	Fri Dec 15 11:03:45 2023	21	expt0002	LSF641	800	209	11	expt0002	1	Argon_top	Bed_order_1234	Short	2	Y	7	POL136210 2.7065 expt0002 Fri Dec 15 11:02:38 2023 136210 800 800.07 209 11 1 Argon_top Bed_order_1234 Short 2	copy pol136210*5-TOF*.dat temp		136210	800.073	800.073	11	0	-0.073	136210
136211	POL136211	22_expt0001_LSF641_800_209_11	Fri Dec 15 11:04:06 2023	2.7049	1m 7s	Fri Dec 15 11:05:13 2023	22	expt0002	LSF641	800	209	11	expt0002	1	Argon_top	Bed_order_1234	Short	2	Y	7	POL136211 2.7049 expt0002 Fri Dec 15 11:04:06 2023 136211 800 800.07 209 11 1 Argon_top Bed_order_1234 Short 2	copy pol136211*5-TOF*.dat temp		136211	800.073	800.073	11	0	-0.073	136211
136212	POL136212	23_expt0001_LSF641_800_210_15	Fri Dec 15 11:05:34 2023	1.7938	1m 7s	Fri Dec 15 11:06:41 2023	23	expt0002	LSF641	800	210	15	expt0002	1	Argon_bottom	Bed_order_1234	Short	2	Y	7	POL136212 1.7938 expt0002 Fri Dec 15 11:05:34 2023 136212 800 800.07 210 15 1 Argon_bottom Bed_order_1234 Short 2	copy pol136212*5-TOF*.dat temp		136212	800.073	800.073	15	0	-0.073	136212
136213	POL136213	24_expt0001_LSF641_800_211_14	Fri Dec 15 11:07:02 2023	0	1m 7s	Fri Dec 15 11:08:09 2023	24	expt0002	LSF641	800	211	14	expt0002	1	CO_bottom	Bed_order_1234	Short	2	N	7	'POL136213 0 expt0002 Fri Dec 15 11:07:02 2023 136213 800 800.07211 14 1 CO_bottom Bed_order_1234 Short 2	copy pol136213*5-TOF*.dat temp		136213	800.073	800.073	14	0	-0.073	136213
136214	POL136214	25_expt0001_LSF641_800_211_14	Fri Dec 15 11:08:30 2023	0	1m 7s	Fri Dec 15 11:09:37 2023	25	expt0002	LSF641	800	211	14	expt0002	1	CO_bottom	Bed_order_1234	Short	2	N	7	'POL136214 0 expt0002 Fri Dec 15 11:08:30 2023 136214 800 800.07211 14 1 CO_bottom Bed_order_1234 Short 2	copy pol136214*5-TOF*.dat temp		136214	800.073	800.073	14	0	-0.073	136214
136215	POL136215	26_expt0001_LSF641_800_211_14	Fri Dec 15 11:09:57 2023	0	1m 7s	Fri Dec 15 11:11:04 2023	26	expt0002	LSF641	800	211	14	expt0002	1	CO_bottom	Bed_order_1234	Short	2	N	7	'POL136215 0 expt0002 Fri Dec 15 11:09:57 2023 136215 800 799.91211 14 1 CO_bottom Bed_order_1234 Short 2	copy pol136215*5-TOF*.dat temp		136215	800.073	799.91	14	0	0.0896667	136215
136216	POL136216	27_expt0001_LSF641_800_212_15	Fri Dec 15 11:11:26 2023	0.5851	1m 7s	Fri Dec 15 11:12:33 2023	27	expt0002	LSF641	800	212	15	expt0002	1	Argon_bottom	Bed_order_1234	Short	2	N	7	'POL136216 0.5851 expt0002 Fri Dec 15 11:11:26 2023 136216 800 799.83212 15 1 Argon_bottom Bed_order_1234 Short 2	copy pol136216*5-TOF*.dat temp		136216	799.829	799.829	15	0	0.171	136216
136217	POL136217	28_expt0001_LSF641_800_212_15	Fri Dec 15 11:12:54 2023	2.7025	1m 7s	Fri Dec 15 11:14:01 2023	28	expt0002	LSF641	800	212	15	expt0002	1	Argon_bottom	Bed_order_1234	Short	2	Y	7	POL136217 2.7025 expt0002 Fri Dec 15 11:12:54 2023 136217 800 799.83 212 15 1 Argon_bottom Bed_order_1234 Short 2	copy pol136217*5-TOF*.dat temp		136217	799.829	799.829	15	0	0.171	136217
136218	POL136218	29_expt0001_LSF641_800_212_15	Fri Dec 15 11:14:21 2023	2.7065	1m 8s	Fri Dec 15 11:15:29 2023	29	expt0002	LSF641	800	212	15	expt0002	1	Argon_bottom	Bed_order_1234	Short	2	Y	7	POL136218 2.7065 expt0002 Fri Dec 15 11:14:21 2023 136218 800 799.99 212 15 1 Argon_bottom Bed_order_1234 Short 2	copy pol136218*5-TOF*.dat temp		136218	799.829	799.992	15	0	0.00833333	136218
136219	POL136219	30_expt0001_LSF641_800_212_15	Fri Dec 15 11:15:49 2023	2.707	1m 7s	Fri Dec 15 11:16:56 2023	30	expt0002	LSF641	800	212	15	expt0002	1	Argon_bottom	Bed_order_1234	Short	2	Y	7	POL136219 2.707 expt0002 Fri Dec 15 11:15:49 2023 136219 800 800.07 212 15 1 Argon_bottom Bed_order_1234 Short 2	copy pol136219*5-TOF*.dat temp		136219	800.073	800.073	11	-4	-0.073	136219
136220	POL136220	31_expt0001_LSF641_800_213_11	Fri Dec 15 11:17:17 2023	2.7048	1m 7s	Fri Dec 15 11:18:24 2023	31	expt0002	LSF641	800	213	11	expt0002	1	Argon_top	Bed_order_1234	Short	2	Y	7	POL136220 2.7048 expt0002 Fri Dec 15 11:17:17 2023 136220 800 800.07 213 11 1 Argon_top Bed_order_1234 Short 2	copy pol136220*5-TOF*.dat temp		136220	800.073	800.073	11	0	-0.073	136220
136221	POL136221	32_expt0001_LSF641_800_214_9	Fri Dec 15 11:18:44 2023	2.7046	1m 7s	Fri Dec 15 11:19:51 2023	32	expt0002	LSF641	800	214	9	expt0002	1	Water_top	Bed_order_1234	Short	2	Y	8	POL136221 2.7046 expt0002 Fri Dec 15 11:18:44 2023 136221 800 800.07 214 9 1 Water_top Bed_order_1234 Short 2	copy pol136221*5-TOF*.dat temp		136221	800.073	800.073	9	0	-0.073	136221
136222	POL136222	33_expt0001_LSF641_800_214_9	Fri Dec 15 11:20:12 2023	2.7033	1m 7s	Fri Dec 15 11:21:19 2023	33	expt0002	LSF641	800	214	9	expt0002	1	Water_top	Bed_order_1234	Short	2	Y	8	POL136222 2.7033 expt0002 Fri Dec 15 11:20:12 2023 136222 800 800.07 214 9 1 Water_top Bed_order_1234 Short 2	copy pol136222*5-TOF*.dat temp		136222	800.073	800.073	9	0	-0.073	136222
136223	POL136223	34_expt0001_LSF641_800_214_9	Fri Dec 15 11:21:40 2023	2.7038	1m 7s	Fri Dec 15 11:22:47 2023	34	expt0002	LSF641	800	214	9	expt0002	1	Water_top	Bed_order_1234	Short	2	Y	8	POL136223 2.7038 expt0002 Fri Dec 15 11:21:40 2023 136223 800 799.91 214 9 1 Water_top Bed_order_1234 Short 2	copy pol136223*5-TOF*.dat temp		136223	800.073	799.91	9	0	0.0896667	136223
136224	POL136224	35_expt0001_LSF641_800_215_11	Fri Dec 15 11:23:07 2023	2.7099	1m 7s	Fri Dec 15 11:24:14 2023	35	expt0002	LSF641	800	215	11	expt0002	1	Argon_top	Bed_order_1234	Short	2	Y	8	POL136224 2.7099 expt0002 Fri Dec 15 11:23:07 2023 136224 800 799.99 215 11 1 Argon_top Bed_order_1234 Short 2	copy pol136224*5-TOF*.dat temp		136224	799.829	799.992	11	0	0.00833333	136224
136225	POL136225	36_expt0001_LSF641_800_215_11	Fri Dec 15 11:24:35 2023	2.7092	1m 7s	Fri Dec 15 11:25:42 2023	36	expt0002	LSF641	800	215	11	expt0002	1	Argon_top	Bed_order_1234	Short	2	Y	8	POL136225 2.7092 expt0002 Fri Dec 15 11:24:35 2023 136225 800 800.07 215 11 1 Argon_top Bed_order_1234 Short 2	copy pol136225*5-TOF*.dat temp		136225	800.073	800.073	11	0	-0.073	136225
136226	POL136226	37_expt0001_LSF641_800_215_11	Fri Dec 15 11:26:02 2023	2.709	1m 8s	Fri Dec 15 11:27:10 2023	37	expt0002	LSF641	800	215	11	expt0002	1	Argon_top	Bed_order_1234	Short	2	Y	8	POL136226 2.709 expt0002 Fri Dec 15 11:26:02 2023 136226 800 800.07 215 11 1 Argon_top Bed_order_1234 Short 2	copy pol136226*5-TOF*.dat temp		136226	800.073	800.073	11	0	-0.073	136226
136227	POL136227	38_expt0001_LSF641_800_216_15	Fri Dec 15 11:27:30 2023	2.7036	1m 7s	Fri Dec 15 11:28:37 2023	38	expt0002	LSF641	800	216	15	expt0002	1	Argon_bottom	Bed_order_1234	Short	2	Y	8	POL136227 2.7036 expt0002 Fri Dec 15 11:27:30 2023 136227 800 800.07 216 15 1 Argon_bottom Bed_order_1234 Short 2	copy pol136227*5-TOF*.dat temp		136227	800.073	800.073	15	0	-0.073	136227
136228	POL136228	39_expt0001_LSF641_800_216_15	Fri Dec 15 11:28:58 2023	2.7027	1m 7s	Fri Dec 15 11:30:05 2023	39	expt0002	LSF641	800	216	15	expt0002	1	Argon_bottom	Bed_order_1234	Short	2	Y	8	POL136228 2.7027 expt0002 Fri Dec 15 11:28:58 2023 136228 800 800.24 216 15 1 Argon_bottom Bed_order_1234 Short 2	copy pol136228*5-TOF*.dat temp		136228	800.073	800.236	15	0	-0.235667	136228
136229	POL136229	40_expt0001_LSF641_800_217_14	Fri Dec 15 11:30:25 2023	2.7098	1m 7s	Fri Dec 15 11:31:32 2023	40	expt0002	LSF641	800	217	14	expt0002	1	CO_bottom	Bed_order_1234	Short	2	Y	8	POL136229 2.7098 expt0002 Fri Dec 15 11:30:25 2023 136229 800 800.07 217 14 1 CO_bottom Bed_order_1234 Short 2	copy pol136229*5-TOF*.dat temp		136229	800.073	800.073	14	0	-0.073	136229
136230	POL136230	41_expt0001_LSF641_800_217_14	Fri Dec 15 11:31:53 2023	2.7103	1m 7s	Fri Dec 15 11:33:00 2023	41	expt0002	LSF641	800	217	14	expt0002	1	CO_bottom	Bed_order_1234	Short	2	Y	8	POL136230 2.7103 expt0002 Fri Dec 15 11:31:53 2023 136230 800 799.95 217 14 1 CO_bottom Bed_order_1234 Short 2	copy pol136230*5-TOF*.dat temp		136230	800.073	799.951	14	0	0.049	136230
136231	POL136231	42_expt0001_LSF641_800_217_15	Fri Dec 15 11:33:21 2023	2.7057	1m 7s	Fri Dec 15 11:34:28 2023	42	expt0002	LSF641	800	217	15	expt0002	1	Argon_bottom	Bed_order_1234	Short	2	Y	8	POL136231 2.7057 expt0002 Fri Dec 15 11:33:21 2023 136231 800 799.83 217 15 1 Argon_bottom Bed_order_1234 Short 2	copy pol136231*5-TOF*.dat temp		136231	799.829	799.829	15	0	0.171	136231
136232	POL136232	43_expt0001_LSF641_800_218_15	Fri Dec 15 11:34:48 2023	2.7016	1m 7s	Fri Dec 15 11:35:55 2023	43	expt0002	LSF641	800	218	15	expt0002	1	Argon_bottom	Bed_order_1234	Short	2	Y	8	POL136232 2.7016 expt0002 Fri Dec 15 11:34:48 2023 136232 800 799.83 218 15 1 Argon_bottom Bed_order_1234 Short 2	copy pol136232*5-TOF*.dat temp		136232	799.829	799.829	15	0	0.171	136232
136233	POL136233	44_expt0001_LSF641_800_218_15	Fri Dec 15 11:36:16 2023	2.7034	1m 7s	Fri Dec 15 11:37:23 2023	44	expt0002	LSF641	800	218	15	expt0002	1	Argon_bottom	Bed_order_1234	Short	2	Y	8	POL136233 2.7034 expt0002 Fri Dec 15 11:36:16 2023 136233 800 799.99 218 15 1 Argon_bottom Bed_order_1234 Short 2	copy pol136233*5-TOF*.dat temp		136233	799.829	799.992	15	0	0.00833333	136233
136234	POL136234	45_expt0001_LSF641_800_218_15	Fri Dec 15 11:37:44 2023	2.7022	1m 7s	Fri Dec 15 11:38:51 2023	45	expt0002	LSF641	800	218	15	expt0002	1	Argon_bottom	Bed_order_1234	Short	2	Y	8	POL136234 2.7022 expt0002 Fri Dec 15 11:37:44 2023 136234 800 800.07 218 15 1 Argon_bottom Bed_order_1234 Short 2	copy pol136234*5-TOF*.dat temp		136234	800.073	800.073	15	0	-0.073	136234
136235	POL136235	46_expt0001_LSF641_800_219_11	Fri Dec 15 11:39:11 2023	2.7008	1m 8s	Fri Dec 15 11:40:19 2023	46	expt0002	LSF641	800	219	11	expt0002	1	Argon_top	Bed_order_1234	Short	2	Y	8	POL136235 2.7008 expt0002 Fri Dec 15 11:39:11 2023 136235 800 800.07 219 11 1 Argon_top Bed_order_1234 Short 2	copy pol136235*5-TOF*.dat temp		136235	800.073	800.073	11	0	-0.073	136235
136236	POL136236	47_expt0001_LSF641_800_220_9	Fri Dec 15 11:40:39 2023	2.696	1m 7s	Fri Dec 15 11:41:46 2023	47	expt0002	LSF641	800	220	9	expt0002	1	Water_top	Bed_order_1234	Short	2	Y	9	POL136236 2.696 expt0002 Fri Dec 15 11:40:39 2023 136236 800 799.91 220 9 1 Water_top Bed_order_1234 Short 2	copy pol136236*5-TOF*.dat temp		136236	800.073	799.91	9	0	0.0896667	136236
136237	POL136237	48_expt0001_LSF641_800_220_9	Fri Dec 15 11:42:07 2023	2.6892	1m 7s	Fri Dec 15 11:43:14 2023	48	expt0002	LSF641	800	220	9	expt0002	1	Water_top	Bed_order_1234	Short	2	Y	9	POL136237 2.6892 expt0002 Fri Dec 15 11:42:07 2023 136237 800 799.99 220 9 1 Water_top Bed_order_1234 Short 2	copy pol136237*5-TOF*.dat temp		136237	799.829	799.992	9	0	0.00833333	136237
136238	POL136238	49_expt0001_LSF641_800_220_9	Fri Dec 15 11:43:34 2023	2.6937	1m 7s	Fri Dec 15 11:44:41 2023	49	expt0002	LSF641	800	220	9	expt0002	1	Water_top	Bed_order_1234	Short	2	Y	9	POL136238 2.6937 expt0002 Fri Dec 15 11:43:34 2023 136238 800 800.07 220 9 1 Water_top Bed_order_1234 Short 2	copy pol136238*5-TOF*.dat temp		136238	800.073	800.073	9	0	-0.073	136238
136239	POL136239	50_expt0001_LSF641_800_221_11	Fri Dec 15 11:45:02 2023	2.6991	1m 7s	Fri Dec 15 11:46:09 2023	50	expt0002	LSF641	800	221	11	expt0002	1	Argon_top	Bed_order_1234	Short	2	Y	9	POL136239 2.6991 expt0002 Fri Dec 15 11:45:02 2023 136239 800 800.07 221 11 1 Argon_top Bed_order_1234 Short 2	copy pol136239*5-TOF*.dat temp		136239	800.073	800.073	11	0	-0.073	136239
136240	POL136240	51_expt0001_LSF641_800_221_11	Fri Dec 15 11:46:30 2023	2.6973	1m 7s	Fri Dec 15 11:47:37 2023	51	expt0002	LSF641	800	221	11	expt0002	1	Argon_top	Bed_order_1234	Short	2	Y	9	POL136240 2.6973 expt0002 Fri Dec 15 11:46:30 2023 136240 800 800.07 221 11 1 Argon_top Bed_order_1234 Short 2	copy pol136240*5-TOF*.dat temp		136240	800.073	800.073	11	0	-0.073	136240
136241	POL136241	52_expt0001_LSF641_800_221_11	Fri Dec 15 11:47:57 2023	2.6939	1m 7s	Fri Dec 15 11:49:04 2023	52	expt0002	LSF641	800	221	11	expt0002	1	Argon_top	Bed_order_1234	Short	2	Y	9	POL136241 2.6939 expt0002 Fri Dec 15 11:47:57 2023 136241 800 800.07 221 11 1 Argon_top Bed_order_1234 Short 2	copy pol136241*5-TOF*.dat temp		136241	800.073	800.073	11	0	-0.073	136241
136242	POL136242	53_expt0001_LSF641_800_221_11	Fri Dec 15 11:49:25 2023	2.6894	1m 7s	Fri Dec 15 11:50:32 2023	53	expt0002	LSF641	800	221	11	expt0002	1	Argon_top	Bed_order_1234	Short	2	Y	9	POL136242 2.6894 expt0002 Fri Dec 15 11:49:25 2023 136242 800 800.07 221 11 1 Argon_top Bed_order_1234 Short 2	copy pol136242*5-TOF*.dat temp		136242	800.073	800.073	11	0	-0.073	136242
136243	POL136243	54_expt0001_LSF641_800_222_15	Fri Dec 15 11:50:52 2023	2.6894	1m 8s	Fri Dec 15 11:52:00 2023	54	expt0002	LSF641	800	222	15	expt0002	1	Argon_bottom	Bed_order_1234	Short	2	Y	9	POL136243 2.6894 expt0002 Fri Dec 15 11:50:52 2023 136243 800 800.07 222 15 1 Argon_bottom Bed_order_1234 Short 2	copy pol136243*5-TOF*.dat temp		136243	800.073	800.073	15	0	-0.073	136243
136244	POL136244	55_expt0001_LSF641_800_223_14	Fri Dec 15 11:52:20 2023	2.6921	1m 7s	Fri Dec 15 11:53:27 2023	55	expt0002	LSF641	800	223	14	expt0002	1	CO_bottom	Bed_order_1234	Short	2	Y	9	POL136244 2.6921 expt0002 Fri Dec 15 11:52:20 2023 136244 800 800.15 223 14 1 CO_bottom Bed_order_1234 Short 2	copy pol136244*5-TOF*.dat temp		136244	800.317	800.154	14	0	-0.154333	136244
136245	POL136245	56_expt0001_LSF641_800_223_14	Fri Dec 15 11:53:48 2023	2.6932	1m 7s	Fri Dec 15 11:54:55 2023	56	expt0002	LSF641	800	223	14	expt0002	1	CO_bottom	Bed_order_1234	Short	2	Y	9	POL136245 2.6932 expt0002 Fri Dec 15 11:53:48 2023 136245 800 800.07 223 14 1 CO_bottom Bed_order_1234 Short 2	copy pol136245*5-TOF*.dat temp		136245	800.073	800.073	14	0	-0.073	136245
136246	POL136246	57_expt0001_LSF641_800_223_14	Fri Dec 15 11:55:16 2023	2.6856	1m 8s	Fri Dec 15 11:56:24 2023	57	expt0002	LSF641	800	223	14	expt0002	1	CO_bottom	Bed_order_1234	Short	2	Y	9	POL136246 2.6856 expt0002 Fri Dec 15 11:55:16 2023 136246 800 799.91 223 14 1 CO_bottom Bed_order_1234 Short 2	copy pol136246*5-TOF*.dat temp		136246	800.073	799.91	14	0	0.0896667	136246
136247	POL136247	58_expt0001_LSF641_800_224_15	Fri Dec 15 11:56:45 2023	2.6859	1m 7s	Fri Dec 15 11:57:52 2023	58	expt0002	LSF641	800	224	15	expt0002	1	Argon_bottom	Bed_order_1234	Short	2	Y	9	POL136247 2.6859 expt0002 Fri Dec 15 11:56:45 2023 136247 800 799.99 224 15 1 Argon_bottom Bed_order_1234 Short 2	copy pol136247*5-TOF*.dat temp		136247	799.829	799.992	15	0	0.00833333	136247
136248	POL136248	59_expt0001_LSF641_800_224_15	Fri Dec 15 11:58:13 2023	2.6898	1m 7s	Fri Dec 15 11:59:20 2023	59	expt0002	LSF641	800	224	15	expt0002	1	Argon_bottom	Bed_order_1234	Short	2	Y	9	POL136248 2.6898 expt0002 Fri Dec 15 11:58:13 2023 136248 800 800.07 224 15 1 Argon_bottom Bed_order_1234 Short 2	copy pol136248*5-TOF*.dat temp		136248	800.073	800.073	15	0	-0.073	136248
136249	POL136249	60_expt0001_LSF641_800_224_15	Fri Dec 15 11:59:40 2023	2.6915	1m 8s	Fri Dec 15 12:00:48 2023	60	expt0002	LSF641	800	224	15	expt0002	1	Argon_bottom	Bed_order_1234	Short	2	Y	9	POL136249 2.6915 expt0002 Fri Dec 15 11:59:40 2023 136249 800 800.07 224 15 1 Argon_bottom Bed_order_1234 Short 2	copy pol136249*5-TOF*.dat temp		136249	800.073	800.073	15	0	-0.073	136249
136250	POL136250	61_expt0001_LSF641_800_225_11	Fri Dec 15 12:01:08 2023	2.6857	1m 7s	Fri Dec 15 12:02:15 2023	61	expt0002	LSF641	800	225	11	expt0002	1	Argon_top	Bed_order_1234	Short	2	Y	9	POL136250 2.6857 expt0002 Fri Dec 15 12:01:08 2023 136250 800 799.91 225 11 1 Argon_top Bed_order_1234 Short 2	copy pol136250*5-TOF*.dat temp		136250	800.073	799.91	11	0	0.0896667	136250
136251	POL136251	62_expt0001_LSF641_800_225_11	Fri Dec 15 12:02:36 2023	2.6854	1m 7s	Fri Dec 15 12:03:43 2023	62	expt0002	LSF641	800	225	11	expt0002	1	Argon_top	Bed_order_1234	Short	2	Y	9	POL136251 2.6854 expt0002 Fri Dec 15 12:02:36 2023 136251 800 799.83 225 11 1 Argon_top Bed_order_1234 Short 2	copy pol136251*5-TOF*.dat temp		136251	799.829	799.829	11	0	0.171	136251
136252	POL136252	63_expt0001_LSF641_800_226_9	Fri Dec 15 12:04:03 2023	2.688	1m 7s	Fri Dec 15 12:05:10 2023	63	expt0002	LSF641	800	226	9	expt0002	1	Water_top	Bed_order_1234	Short	2	Y	10	POL136252 2.688 expt0002 Fri Dec 15 12:04:03 2023 136252 800 799.99 226 9 1 Water_top Bed_order_1234 Short 2	copy pol136252*5-TOF*.dat temp		136252	799.829	799.992	9	0	0.00833333	136252
136253	POL136253	64_expt0001_LSF641_800_226_9	Fri Dec 15 12:05:31 2023	2.6924	1m 7s	Fri Dec 15 12:06:38 2023	64	expt0002	LSF641	800	226	9	expt0002	1	Water_top	Bed_order_1234	Short	2	Y	10	POL136253 2.6924 expt0002 Fri Dec 15 12:05:31 2023 136253 800 800.07 226 9 1 Water_top Bed_order_1234 Short 2	copy pol136253*5-TOF*.dat temp		136253	800.073	800.073	9	0	-0.073	136253
136254	POL136254	65_expt0001_LSF641_800_226_9	Fri Dec 15 12:06:58 2023	2.6923	1m 8s	Fri Dec 15 12:08:06 2023	65	expt0002	LSF641	800	226	9	expt0002	1	Water_top	Bed_order_1234	Short	2	Y	10	POL136254 2.6923 expt0002 Fri Dec 15 12:06:58 2023 136254 800 800.07 226 9 1 Water_top Bed_order_1234 Short 2	copy pol136254*5-TOF*.dat temp		136254	800.073	800.073	11	2	-0.073	136254
136255	POL136255	66_expt0001_LSF641_800_227_11	Fri Dec 15 12:08:26 2023	2.6858	1m 7s	Fri Dec 15 12:09:33 2023	66	expt0002	LSF641	800	227	11	expt0002	1	Argon_top	Bed_order_1234	Short	2	Y	10	POL136255 2.6858 expt0002 Fri Dec 15 12:08:26 2023 136255 800 800.07 227 11 1 Argon_top Bed_order_1234 Short 2	copy pol136255*5-TOF*.dat temp		136255	800.073	800.073	11	0	-0.073	136255
136256	POL136256	67_expt0001_LSF641_800_227_11	Fri Dec 15 12:09:54 2023	2.6835	1m 7s	Fri Dec 15 12:11:01 2023	67	expt0002	LSF641	800	227	11	expt0002	1	Argon_top	Bed_order_1234	Short	2	Y	10	POL136256 2.6835 expt0002 Fri Dec 15 12:09:54 2023 136256 800 800.07 227 11 1 Argon_top Bed_order_1234 Short 2	copy pol136256*5-TOF*.dat temp		136256	800.073	800.073	11	0	-0.073	136256
136257	POL136257	68_expt0001_LSF641_800_227_11	Fri Dec 15 12:11:21 2023	2.6798	1m 7s	Fri Dec 15 12:12:28 2023	68	expt0002	LSF641	800	227	11	expt0002	1	Argon_top	Bed_order_1234	Short	2	Y	10	POL136257 2.6798 expt0002 Fri Dec 15 12:11:21 2023 136257 800 800.07 227 11 1 Argon_top Bed_order_1234 Short 2	copy pol136257*5-TOF*.dat temp		136257	800.073	800.073	11	0	-0.073	136257
136258	POL136258	69_expt0001_LSF641_800_228_15	Fri Dec 15 12:12:49 2023	2.68	1m 7s	Fri Dec 15 12:13:56 2023	69	expt0002	LSF641	800	228	15	expt0002	1	Argon_bottom	Bed_order_1234	Short	2	Y	10	POL136258 2.68 expt0002 Fri Dec 15 12:12:49 2023 136258 800 800.07 228 15 1 Argon_bottom Bed_order_1234 Short 2	copy pol136258*5-TOF*.dat temp		136258	800.073	800.073	15	0	-0.073	136258
136259	POL136259	70_expt0001_LSF641_800_229_14	Fri Dec 15 12:14:16 2023	2.6817	1m 8s	Fri Dec 15 12:15:24 2023	70	expt0002	LSF641	800	229	14	expt0002	1	CO_bottom	Bed_order_1234	Short	2	Y	10	POL136259 2.6817 expt0002 Fri Dec 15 12:14:16 2023 136259 800 800.24 229 14 1 CO_bottom Bed_order_1234 Short 2	copy pol136259*5-TOF*.dat temp		136259	800.073	800.236	14	0	-0.235667	136259
136260	POL136260	71_expt0001_LSF641_800_229_14	Fri Dec 15 12:15:44 2023	2.6853	1m 7s	Fri Dec 15 12:16:51 2023	71	expt0002	LSF641	800	229	14	expt0002	1	CO_bottom	Bed_order_1234	Short	2	Y	10	POL136260 2.6853 expt0002 Fri Dec 15 12:15:44 2023 136260 800 800.15 229 14 1 CO_bottom Bed_order_1234 Short 2	copy pol136260*5-TOF*.dat temp		136260	800.317	800.154	14	0	-0.154333	136260
136261	POL136261	72_expt0001_LSF641_800_229_14	Fri Dec 15 12:17:12 2023	2.6838	1m 7s	Fri Dec 15 12:18:19 2023	72	expt0002	LSF641	800	229	14	expt0002	1	CO_bottom	Bed_order_1234	Short	2	Y	10	POL136261 2.6838 expt0002 Fri Dec 15 12:17:12 2023 136261 800 799.91 229 14 1 CO_bottom Bed_order_1234 Short 2	copy pol136261*5-TOF*.dat temp		136261	800.073	799.91	14	0	0.0896667	136261
136262	POL136262	73_expt0001_LSF641_800_230_15	Fri Dec 15 12:18:39 2023	2.6818	1m 7s	Fri Dec 15 12:19:46 2023	73	expt0002	LSF641	800	230	15	expt0002	1	Argon_bottom	Bed_order_1234	Short	2	Y	10	POL136262 2.6818 expt0002 Fri Dec 15 12:18:39 2023 136262 800 799.83 230 15 1 Argon_bottom Bed_order_1234 Short 2	copy pol136262*5-TOF*.dat temp		136262	799.829	799.829	15	0	0.171	136262
136263	POL136263	74_expt0001_LSF641_800_230_15	Fri Dec 15 12:20:07 2023	2.6798	1m 7s	Fri Dec 15 12:21:14 2023	74	expt0002	LSF641	800	230	15	expt0002	1	Argon_bottom	Bed_order_1234	Short	2	Y	10	POL136263 2.6798 expt0002 Fri Dec 15 12:20:07 2023 136263 800 799.83 230 15 1 Argon_bottom Bed_order_1234 Short 2	copy pol136263*5-TOF*.dat temp		136263	799.829	799.829	15	0	0.171	136263
136264	POL136264	75_expt0001_LSF641_800_230_15	Fri Dec 15 12:21:35 2023	2.6818	1m 7s	Fri Dec 15 12:22:42 2023	75	expt0002	LSF641	800	230	15	expt0002	1	Argon_bottom	Bed_order_1234	Short	2	Y	10	POL136264 2.6818 expt0002 Fri Dec 15 12:21:35 2023 136264 800 799.99 230 15 1 Argon_bottom Bed_order_1234 Short 2	copy pol136264*5-TOF*.dat temp		136264	799.829	799.992	15	0	0.00833333	136264
136265	POL136265	76_expt0001_LSF641_800_230_15	Fri Dec 15 12:23:02 2023	2.6903	1m 7s	Fri Dec 15 12:24:09 2023	76	expt0002	LSF641	800	230	15	expt0002	1	Argon_bottom	Bed_order_1234	Short	2	Y	10	POL136265 2.6903 expt0002 Fri Dec 15 12:23:02 2023 136265 800 800.07 230 15 1 Argon_bottom Bed_order_1234 Short 2	copy pol136265*5-TOF*.dat temp		136265	800.073	800.073	15	0	-0.073	136265
136266	POL136266	77_expt0001_LSF641_800_230_15	Fri Dec 15 12:24:30 2023	2.6887	1m 7s	Fri Dec 15 12:25:37 2023	77	expt0002	LSF641	800	230	15	expt0002	1	Argon_bottom	Bed_order_1234	Short	2	Y	10	POL136266 2.6887 expt0002 Fri Dec 15 12:24:30 2023 136266 800 800.07 230 15 1 Argon_bottom Bed_order_1234 Short 2	copy pol136266*5-TOF*.dat temp		136266	800.073	800.073	15	0	-0.073	136266
136267	POL136267	78_expt0001_LSF641_800_230_15	Fri Dec 15 12:25:57 2023	2.6821	1m 7s	Fri Dec 15 12:27:04 2023	78	expt0002	LSF641	800	230	15	expt0002	1	Argon_bottom	Bed_order_1234	Short	2	Y	10	POL136267 2.6821 expt0002 Fri Dec 15 12:25:57 2023 136267 800 800.07 230 15 1 Argon_bottom Bed_order_1234 Short 2	copy pol136267*5-TOF*.dat temp		136267	800.073	800.073	15	0	-0.073	136267
136268	POL136268	79_expt0001_LSF641_800_230_15	Fri Dec 15 12:27:25 2023	2.6862	1m 7s	Fri Dec 15 12:28:32 2023	79	expt0002	LSF641	800	230	15	expt0002	1	Argon_bottom	Bed_order_1234	Short	2	Y	10	POL136268 2.6862 expt0002 Fri Dec 15 12:27:25 2023 136268 800 800.07 230 15 1 Argon_bottom Bed_order_1234 Short 2	copy pol136268*5-TOF*.dat temp		136268	800.073	800.073	15	0	-0.073	136268
136269	POL136269	80_expt0001_LSF641_800_230_15	Fri Dec 15 12:28:53 2023	2.6877	1m 7s	Fri Dec 15 12:30:00 2023	80	expt0002	LSF641	800	230	15	expt0002	1	Argon_bottom	Bed_order_1234	Short	2	Y	10	POL136269 2.6877 expt0002 Fri Dec 15 12:28:53 2023 136269 800 799.99 230 15 1 Argon_bottom Bed_order_1234 Short 2	copy pol136269*5-TOF*.dat temp		136269	799.829	799.992	15	0	0.00833333	136269
136270	POL136270	81_expt0001_LSF641_800_230_15	Fri Dec 15 12:30:20 2023	2.6916	1m 7s	Fri Dec 15 12:31:27 2023	81	expt0002	LSF641	800	230	15	expt0002	1	Argon_bottom	Bed_order_1234	Short	2	Y	10	POL136270 2.6916 expt0002 Fri Dec 15 12:30:20 2023 136270 800 800.07 230 15 1 Argon_bottom Bed_order_1234 Short 2	copy pol136270*5-TOF*.dat temp		136270	800.073	800.073	15	0	-0.073	136270
136271	POL136271	82_expt0001_LSF641_800_230_15	Fri Dec 15 12:31:48 2023	2.6855	1m 7s	Fri Dec 15 12:32:55 2023	82	expt0002	LSF641	800	230	15	expt0002	1	Argon_bottom	Bed_order_1234	Short	2	Y	10	POL136271 2.6855 expt0002 Fri Dec 15 12:31:48 2023 136271 800 800.07 230 15 1 Argon_bottom Bed_order_1234 Short 2	copy pol136271*5-TOF*.dat temp		136271	800.073	800.073	11	-4	-0.073	136271
136272	POL136272	83_expt0001_LSF641_800_230_15	Fri Dec 15 12:33:16 2023	2.6855	1m 7s	Fri Dec 15 12:34:23 2023	83	expt0002	LSF641	800	230	15	expt0002	1	Argon_bottom	Bed_order_1234	Short	2	Y	10	POL136272 2.6855 expt0002 Fri Dec 15 12:33:16 2023 136272 800 799.91 230 15 1 Argon_bottom Bed_order_1234 Short 2	copy pol136272*5-TOF*.dat temp		136272	800.073	799.91	11	-4	0.0896667	136272
136273	POL136273	84_expt0001_LSF641_800_230_15	Fri Dec 15 12:34:43 2023	2.6825	1m 8s	Fri Dec 15 12:35:51 2023	84	expt0002	LSF641	800	230	15	expt0002	1	Argon_bottom	Bed_order_1234	Short	2	Y	10	POL136273 2.6825 expt0002 Fri Dec 15 12:34:43 2023 136273 800 799.99 230 15 1 Argon_bottom Bed_order_1234 Short 2	copy pol136273*5-TOF*.dat temp		136273	799.829	799.992	11	-4	0.00833333	136273
136274	POL136274	84_expt0001_LSF641_800_230_15	Fri Dec 15 12:36:11 2023	0.3931	10s	Fri Dec 15 12:36:21 2023	84	expt0002	LSF641	800	230	15	expt0002	1	Argon_bottom	Bed_order_1234	Short	2	N	10	'POL136274 0.3931 expt0002 Fri Dec 15 12:36:11 2023 136274 800 800.07230 15 1 Argon_bottom Bed_order_1234 Short 2	copy pol136274*5-TOF*.dat temp		136274	800.073	800.073	11	-4	-0.073	136274
136275	POL136275	expt0001_LSF641_bed1234_post10cycles#1	Fri Dec 15 12:41:03 2023	150.055	1h 3m 40s	Fri Dec 15 13:44:43 2023	85	expt0002	LSF641	800	231	15	expt0002	1	Argon_bottom	Bed_order_1234	Long	2	Y	10	POL136275 150.0552 expt0002 Fri Dec 15 12:41:03 2023 136275 800 800.02 231 15 1 Argon_bottom Bed_order_1234 Long 2	copy pol136275*5-TOF*.dat temp		136275	800.073	800.024	11	-4	-0.0242	136275
136276	POL136276	expt0001_LSF641_bed1234_post10cycles#2	Fri Dec 15 13:45:03 2023	93.1924	38m 26s	Fri Dec 15 14:23:29 2023	86	expt0002	LSF641	800	232	15	expt0002	1	Argon_bottom	Bed_order_1234	Long	2	Y	10	POL136276 93.1924 expt0002 Fri Dec 15 13:45:03 2023 136276 800 799.99 232 15 1 Argon_bottom Bed_order_1234 Long 2	copy pol136276*5-TOF*.dat temp		136276	799.829	799.992	11	-4	0.00833333	136276
136277	POL136277	1_expt0003_LSF641_800_102_11	Fri Dec 15 14:28:03 2023	2.5861	1m 4s	Fri Dec 15 14:29:07 2023	1	expt0003	LSF641	800	102	11	expt0003	2	Argon_top	Bed_order_1234	Short	3	N	10	'POL136277 2.5861 expt0003 Fri Dec 15 14:28:03 2023 136277 800 799.99102 11 2 Argon_top Bed_order_1234 Short 3	copy pol136277*5-TOF*.dat temp		136277	800.073	799.992	11	0	0.00833333	136277
136278	POL136278	2_expt0003_LSF641_800_102_11	Fri Dec 15 14:31:35 2023	2.5945	1m 4s	Fri Dec 15 14:32:39 2023	2	expt0003	LSF641	800	102	11	expt0003	2	Argon_top	Bed_order_1234	Short	3	N	10	'POL136278 2.5945 expt0003 Fri Dec 15 14:31:35 2023 136278 800 800.07102 11 2 Argon_top Bed_order_1234 Short 3	copy pol136278*5-TOF*.dat temp		136278	800.073	800.073	11	0	-0.073	136278
136279	POL136279	1_expt0003_LSF641_800_303_585	Fri Dec 15 14:48:36 2023	4.8021	1m 59s	Fri Dec 15 14:50:35 2023	1	expt0003	LSF641	800	303	585	expt0003	2	Water_top	Bed_order_4123	Short	3	Y	11	POL136279 4.8021 expt0003 Fri Dec 15 14:48:36 2023 136279 800 800.07 303 585 2 Water_top Bed_order_4123 Short 3	copy pol136279*5-TOF*.dat temp		136279	800.073	800.073	585	0	-0.073	136279
136280	POL136280	2_expt0003_LSF641_800_303_585	Fri Dec 15 15:17:27 2023	4.793	1m 59s	Fri Dec 15 15:19:26 2023	2	expt0003	LSF641	800	303	585	expt0003	2	Water_top	Bed_order_4123	Short	3	Y	11	POL136280 4.793 expt0003 Fri Dec 15 15:17:27 2023 136280 800 799.98 303 585 2 Water_top Bed_order_4123 Short 3	copy pol136280*5-TOF*.dat temp		136280	800.073	799.981	585	0	0.0185	136280
136281	POL136281	3_expt0003_LSF641_800_306_587	Fri Dec 15 15:22:36 2023	4.7963	1m 59s	Fri Dec 15 15:24:35 2023	3	expt0003	LSF641	800	306	587	expt0003	2	Argon_top	Bed_order_4123	Short	3	Y	11	POL136281 4.7963 expt0003 Fri Dec 15 15:22:36 2023 136281 800 800.01 306 587 2 Argon_top Bed_order_4123 Short 3	copy pol136281*5-TOF*.dat temp		136281	800.073	800.012	587	0	-0.012	136281
136282	POL136282	4_expt0003_LSF641_800_310_590	Fri Dec 15 15:28:51 2023	4.8759	2m 1s	Fri Dec 15 15:30:52 2023	4	expt0003	LSF641	800	310	590	expt0003	2	CO_bottom	Bed_order_4123	Short	3	Y	11	POL136282 4.8759 expt0003 Fri Dec 15 15:28:51 2023 136282 800 800.04 310 590 2 CO_bottom Bed_order_4123 Short 3	copy pol136282*5-TOF*.dat temp		136282	800.317	800.038	590	0	-0.0381429	136282
136283	POL136283	5_expt0003_LSF641_800_313_591	Fri Dec 15 15:34:02 2023	4.7973	1m 59s	Fri Dec 15 15:36:01 2023	5	expt0003	LSF641	800	313	591	expt0003	2	Argon_bottom	Bed_order_4123	Short	3	Y	11	POL136283 4.7973 expt0003 Fri Dec 15 15:34:02 2023 136283 800 799.88 313 591 2 Argon_bottom Bed_order_4123 Short 3	copy pol136283*5-TOF*.dat temp		136283	799.829	799.878	591	0	0.1222	136283
136284	POL136284	6_expt0003_LSF641_800_317_585	Fri Dec 15 15:40:20 2023	4.7902	1m 58s	Fri Dec 15 15:42:18 2023	6	expt0003	LSF641	800	317	585	expt0003	2	Water_top	Bed_order_4123	Short	3	Y	12	POL136284 4.7902 expt0003 Fri Dec 15 15:40:20 2023 136284 800 799.83 317 585 2 Water_top Bed_order_4123 Short 3	copy pol136284*5-TOF*.dat temp		136284	799.829	799.829	585	0	0.171	136284
136285	POL136285	7_expt0003_LSF641_800_320_587	Fri Dec 15 15:45:29 2023	4.7808	1m 58s	Fri Dec 15 15:47:27 2023	7	expt0003	LSF641	800	320	587	expt0003	2	Argon_top	Bed_order_4123	Short	3	Y	12	POL136285 4.7808 expt0003 Fri Dec 15 15:45:29 2023 136285 800 800.07 320 587 2 Argon_top Bed_order_4123 Short 3	copy pol136285*5-TOF*.dat temp		136285	800.073	800.073	587	0	-0.073	136285
136286	POL136286	8_expt0003_LSF641_800_324_590	Fri Dec 15 15:51:44 2023	4.8802	2m 1s	Fri Dec 15 15:53:45 2023	8	expt0003	LSF641	800	324	590	expt0003	2	CO_bottom	Bed_order_4123	Short	3	Y	12	POL136286 4.8802 expt0003 Fri Dec 15 15:51:44 2023 136286 800 800.02 324 590 2 CO_bottom Bed_order_4123 Short 3	copy pol136286*5-TOF*.dat temp		136286	800.073	800.024	590	0	-0.0242	136286
136287	POL136287	9_expt0003_LSF641_800_327_591	Fri Dec 15 15:56:55 2023	4.795	1m 59s	Fri Dec 15 15:58:54 2023	9	expt0003	LSF641	800	327	591	expt0003	2	Argon_bottom	Bed_order_4123	Short	3	Y	12	POL136287 4.795 expt0003 Fri Dec 15 15:56:55 2023 136287 800 800.07 327 591 2 Argon_bottom Bed_order_4123 Short 3	copy pol136287*5-TOF*.dat temp		136287	800.073	800.073	591	0	-0.073	136287
136288	POL136288	10_expt0003_LSF641_800_331_585	Fri Dec 15 16:03:11 2023	4.7903	1m 58s	Fri Dec 15 16:05:09 2023	10	expt0003	LSF641	800	331	585	expt0003	2	Water_top	Bed_order_4123	Short	3	Y	13	POL136288 4.7903 expt0003 Fri Dec 15 16:03:11 2023 136288 800 799.95 331 585 2 Water_top Bed_order_4123 Short 3	copy pol136288*5-TOF*.dat temp		136288	799.829	799.951	585	0	0.049	136288
136289	POL136289	11_expt0003_LSF641_800_334_587	Fri Dec 15 16:08:22 2023	4.7867	1m 58s	Fri Dec 15 16:10:20 2023	11	expt0003	LSF641	800	334	587	expt0003	2	Argon_top	Bed_order_4123	Short	3	Y	13	POL136289 4.7867 expt0003 Fri Dec 15 16:08:22 2023 136289 800 800.07 334 587 2 Argon_top Bed_order_4123 Short 3	copy pol136289*5-TOF*.dat temp		136289	800.073	800.073	587	0	-0.073	136289
136290	POL136290	12_expt0003_LSF641_800_338_590	Fri Dec 15 16:14:39 2023	4.7988	1m 59s	Fri Dec 15 16:16:38 2023	12	expt0003	LSF641	800	338	590	expt0003	2	CO_bottom	Bed_order_4123	Short	3	Y	13	POL136290 4.7988 expt0003 Fri Dec 15 16:14:39 2023 136290 800 799.91 338 590 2 CO_bottom Bed_order_4123 Short 3	copy pol136290*5-TOF*.dat temp		136290	800.073	799.91	590	0	0.0896667	136290
136291	POL136291	13_expt0003_LSF641_800_341_591	Fri Dec 15 16:19:48 2023	4.8002	1m 59s	Fri Dec 15 16:21:47 2023	13	expt0003	LSF641	800	341	591	expt0003	2	Argon_bottom	Bed_order_4123	Short	3	Y	13	POL136291 4.8002 expt0003 Fri Dec 15 16:19:48 2023 136291 800 800.07 341 591 2 Argon_bottom Bed_order_4123 Short 3	copy pol136291*5-TOF*.dat temp		136291	800.073	800.073	591	0	-0.073	136291
136292	POL136292	14_expt0003_LSF641_800_345_585	Fri Dec 15 16:26:05 2023	4.7651	1m 59s	Fri Dec 15 16:28:04 2023	14	expt0003	LSF641	800	345	585	expt0003	2	Water_top	Bed_order_4123	Short	3	Y	14	POL136292 4.7651 expt0003 Fri Dec 15 16:26:05 2023 136292 800 799.95 345 585 2 Water_top Bed_order_4123 Short 3	copy pol136292*5-TOF*.dat temp		136292	799.829	799.951	585	0	0.049	136292
136293	POL136293	15_expt0003_LSF641_800_348_587	Fri Dec 15 16:31:14 2023	4.8725	2m 1s	Fri Dec 15 16:33:15 2023	15	expt0003	LSF641	800	348	587	expt0003	2	Argon_top	Bed_order_4123	Short	3	Y	14	POL136293 4.8725 expt0003 Fri Dec 15 16:31:14 2023 136293 800 799.95 348 587 2 Argon_top Bed_order_4123 Short 3	copy pol136293*5-TOF*.dat temp		136293	799.829	799.951	587	0	0.049	136293
136294	POL136294	16_expt0003_LSF641_800_352_590	Fri Dec 15 16:37:32 2023	4.8077	1m 58s	Fri Dec 15 16:39:30 2023	16	expt0003	LSF641	800	352	590	expt0003	2	CO_bottom	Bed_order_4123	Short	3	Y	14	POL136294 4.8077 expt0003 Fri Dec 15 16:37:32 2023 136294 800 800.02 352 590 2 CO_bottom Bed_order_4123 Short 3	copy pol136294*5-TOF*.dat temp		136294	800.073	800.024	590	0	-0.0242	136294
136295	POL136295	17_expt0003_LSF641_800_355_591	Fri Dec 15 16:42:41 2023	4.7955	1m 58s	Fri Dec 15 16:44:39 2023	17	expt0003	LSF641	800	355	591	expt0003	2	Argon_bottom	Bed_order_4123	Short	3	Y	14	POL136295 4.7955 expt0003 Fri Dec 15 16:42:41 2023 136295 800 799.99 355 591 2 Argon_bottom Bed_order_4123 Short 3	copy pol136295*5-TOF*.dat temp		136295	799.829	799.992	591	0	0.00833333	136295
136296	POL136296	18_expt0003_LSF641_800_359_585	Fri Dec 15 16:48:58 2023	4.7897	1m 59s	Fri Dec 15 16:50:57 2023	18	expt0003	LSF641	800	359	585	expt0003	2	Water_top	Bed_order_4123	Short	3	Y	15	POL136296 4.7897 expt0003 Fri Dec 15 16:48:58 2023 136296 800 799.95 359 585 2 Water_top Bed_order_4123 Short 3	copy pol136296*5-TOF*.dat temp		136296	799.829	799.951	585	0	0.049	136296
136297	POL136297	19_expt0003_LSF641_800_362_587	Fri Dec 15 16:54:07 2023	4.7919	1m 59s	Fri Dec 15 16:56:06 2023	19	expt0003	LSF641	800	362	587	expt0003	2	Argon_top	Bed_order_4123	Short	3	Y	15	POL136297 4.7919 expt0003 Fri Dec 15 16:54:07 2023 136297 800 799.99 362 587 2 Argon_top Bed_order_4123 Short 3	copy pol136297*5-TOF*.dat temp		136297	800.073	799.992	587	0	0.00833333	136297
136298	POL136298	20_expt0003_LSF641_800_366_590	Fri Dec 15 17:00:25 2023	4.7676	1m 58s	Fri Dec 15 17:02:23 2023	20	expt0003	LSF641	800	366	590	expt0003	2	CO_bottom	Bed_order_4123	Short	3	Y	15	POL136298 4.7676 expt0003 Fri Dec 15 17:00:25 2023 136298 800 799.95 366 590 2 CO_bottom Bed_order_4123 Short 3	copy pol136298*5-TOF*.dat temp		136298	800.073	799.951	590	0	0.049	136298
136299	POL136299	21_expt0003_LSF641_800_369_591	Fri Dec 15 17:05:33 2023	4.8585	2m 1s	Fri Dec 15 17:07:34 2023	21	expt0003	LSF641	800	369	591	expt0003	2	Argon_bottom	Bed_order_4123	Short	3	Y	15	POL136299 4.8585 expt0003 Fri Dec 15 17:05:33 2023 136299 800 799.99 369 591 2 Argon_bottom Bed_order_4123 Short 3	copy pol136299*5-TOF*.dat temp		136299	799.829	799.992	591	0	0.00833333	136299
136300	POL136300	22_expt0003_LSF641_800_373_585	Fri Dec 15 17:11:51 2023	4.7775	1m 58s	Fri Dec 15 17:13:49 2023	22	expt0003	LSF641	800	373	585	expt0003	2	Water_top	Bed_order_4123	Short	3	Y	16	POL136300 4.7775 expt0003 Fri Dec 15 17:11:51 2023 136300 800 799.95 373 585 2 Water_top Bed_order_4123 Short 3	copy pol136300*5-TOF*.dat temp		136300	799.829	799.951	585	0	0.049	136300
136301	POL136301	23_expt0003_LSF641_800_376_587	Fri Dec 15 17:17:00 2023	4.855	2m 0s	Fri Dec 15 17:19:00 2023	23	expt0003	LSF641	800	376	587	expt0003	2	Argon_top	Bed_order_4123	Short	3	Y	16	POL136301 4.855 expt0003 Fri Dec 15 17:17:00 2023 136301 800 800.07 376 587 2 Argon_top Bed_order_4123 Short 3	copy pol136301*5-TOF*.dat temp		136301	800.073	800.073	587	0	-0.073	136301
136302	POL136302	24_expt0003_LSF641_800_380_590	Fri Dec 15 17:23:17 2023	4.7667	1m 59s	Fri Dec 15 17:25:16 2023	24	expt0003	LSF641	800	380	590	expt0003	2	CO_bottom	Bed_order_4123	Short	3	Y	16	POL136302 4.7667 expt0003 Fri Dec 15 17:23:17 2023 136302 800 799.91 380 590 2 CO_bottom Bed_order_4123 Short 3	copy pol136302*5-TOF*.dat temp		136302	800.073	799.91	590	0	0.0896667	136302
136303	POL136303	25_expt0003_LSF641_800_383_591	Fri Dec 15 17:28:28 2023	4.7625	1m 59s	Fri Dec 15 17:30:27 2023	25	expt0003	LSF641	800	383	591	expt0003	2	Argon_bottom	Bed_order_4123	Short	3	Y	16	POL136303 4.7625 expt0003 Fri Dec 15 17:28:28 2023 136303 800 800.07 383 591 2 Argon_bottom Bed_order_4123 Short 3	copy pol136303*5-TOF*.dat temp		136303	800.073	800.073	591	0	-0.073	136303
136304	POL136304	26_expt0003_LSF641_800_387_585	Fri Dec 15 17:34:43 2023	4.7845	1m 59s	Fri Dec 15 17:36:42 2023	26	expt0003	LSF641	800	387	585	expt0003	2	Water_top	Bed_order_4123	Short	3	Y	17	POL136304 4.7845 expt0003 Fri Dec 15 17:34:43 2023 136304 800 799.95 387 585 2 Water_top Bed_order_4123 Short 3	copy pol136304*5-TOF*.dat temp		136304	799.829	799.951	585	0	0.049	136304
136305	POL136305	27_expt0003_LSF641_800_390_587	Fri Dec 15 17:39:54 2023	4.7806	1m 59s	Fri Dec 15 17:41:53 2023	27	expt0003	LSF641	800	390	587	expt0003	2	Argon_top	Bed_order_4123	Short	3	Y	17	POL136305 4.7806 expt0003 Fri Dec 15 17:39:54 2023 136305 800 800.01 390 587 2 Argon_top Bed_order_4123 Short 3	copy pol136305*5-TOF*.dat temp		136305	800.073	800.012	587	0	-0.012	136305
136306	POL136306	28_expt0003_LSF641_800_394_590	Fri Dec 15 17:46:10 2023	4.7814	1m 58s	Fri Dec 15 17:48:08 2023	28	expt0003	LSF641	800	394	590	expt0003	2	CO_bottom	Bed_order_4123	Short	3	Y	17	POL136306 4.7814 expt0003 Fri Dec 15 17:46:10 2023 136306 800 799.95 394 590 2 CO_bottom Bed_order_4123 Short 3	copy pol136306*5-TOF*.dat temp		136306	800.073	799.951	590	0	0.049	136306
136307	POL136307	29_expt0003_LSF641_800_397_591	Fri Dec 15 17:51:19 2023	4.8521	2m 0s	Fri Dec 15 17:53:19 2023	29	expt0003	LSF641	800	397	591	expt0003	2	Argon_bottom	Bed_order_4123	Short	3	Y	17	POL136307 4.8521 expt0003 Fri Dec 15 17:51:19 2023 136307 800 800.07 397 591 2 Argon_bottom Bed_order_4123 Short 3	copy pol136307*5-TOF*.dat temp		136307	800.073	800.073	591	0	-0.073	136307
136308	POL136308	30_expt0003_LSF641_800_401_585	Fri Dec 15 17:57:36 2023	4.759	1m 59s	Fri Dec 15 17:59:35 2023	30	expt0003	LSF641	800	401	585	expt0003	2	Water_top	Bed_order_4123	Short	3	Y	18	POL136308 4.759 expt0003 Fri Dec 15 17:57:36 2023 136308 800 799.95 401 585 2 Water_top Bed_order_4123 Short 3	copy pol136308*5-TOF*.dat temp		136308	799.829	799.951	585	0	0.049	136308
136309	POL136309	31_expt0003_LSF641_800_404_587	Fri Dec 15 18:02:45 2023	4.84	2m 1s	Fri Dec 15 18:04:46 2023	31	expt0003	LSF641	800	404	587	expt0003	2	Argon_top	Bed_order_4123	Short	3	Y	18	POL136309 4.84 expt0003 Fri Dec 15 18:02:45 2023 136309 800 799.83 404 587 2 Argon_top Bed_order_4123 Short 3	copy pol136309*5-TOF*.dat temp		136309	799.829	799.829	587	0	0.171	136309
136310	POL136310	32_expt0003_LSF641_800_408_590	Fri Dec 15 18:09:02 2023	4.7609	1m 59s	Fri Dec 15 18:11:01 2023	32	expt0003	LSF641	800	408	590	expt0003	2	CO_bottom	Bed_order_4123	Short	3	Y	18	POL136310 4.7609 expt0003 Fri Dec 15 18:09:02 2023 136310 800 800.03 408 590 2 CO_bottom Bed_order_4123 Short 3	copy pol136310*5-TOF*.dat temp		136310	800.073	800.032	590	0	-0.0323333	136310
136311	POL136311	33_expt0003_LSF641_800_411_591	Fri Dec 15 18:14:12 2023	4.8041	2m 0s	Fri Dec 15 18:16:12 2023	33	expt0003	LSF641	800	411	591	expt0003	2	Argon_bottom	Bed_order_4123	Short	3	Y	18	POL136311 4.8041 expt0003 Fri Dec 15 18:14:12 2023 136311 800 799.99 411 591 2 Argon_bottom Bed_order_4123 Short 3	copy pol136311*5-TOF*.dat temp		136311	799.829	799.992	591	0	0.00833333	136311
136312	POL136312	34_expt0003_LSF641_800_415_585	Fri Dec 15 18:20:29 2023	4.7702	1m 59s	Fri Dec 15 18:22:28 2023	34	expt0003	LSF641	800	415	585	expt0003	2	Water_top	Bed_order_4123	Short	3	Y	19	POL136312 4.7702 expt0003 Fri Dec 15 18:20:29 2023 136312 800 799.95 415 585 2 Water_top Bed_order_4123 Short 3	copy pol136312*5-TOF*.dat temp		136312	799.829	799.951	585	0	0.049	136312
136313	POL136313	35_expt0003_LSF641_800_418_587	Fri Dec 15 18:25:38 2023	4.7638	1m 58s	Fri Dec 15 18:27:36 2023	35	expt0003	LSF641	800	418	587	expt0003	2	Argon_top	Bed_order_4123	Short	3	Y	19	POL136313 4.7638 expt0003 Fri Dec 15 18:25:38 2023 136313 800 800.07 418 587 2 Argon_top Bed_order_4123 Short 3	copy pol136313*5-TOF*.dat temp		136313	800.073	800.073	587	0	-0.073	136313
136314	POL136314	36_expt0003_LSF641_800_422_590	Fri Dec 15 18:31:55 2023	4.7778	1m 59s	Fri Dec 15 18:33:54 2023	36	expt0003	LSF641	800	422	590	expt0003	2	CO_bottom	Bed_order_4123	Short	3	Y	19	POL136314 4.7778 expt0003 Fri Dec 15 18:31:55 2023 136314 800 799.95 422 590 2 CO_bottom Bed_order_4123 Short 3	copy pol136314*5-TOF*.dat temp		136314	800.073	799.951	590	0	0.049	136314
136315	POL136315	37_expt0003_LSF641_800_425_591	Fri Dec 15 18:37:04 2023	4.7797	1m 59s	Fri Dec 15 18:39:03 2023	37	expt0003	LSF641	800	425	591	expt0003	2	Argon_bottom	Bed_order_4123	Short	3	Y	19	POL136315 4.7797 expt0003 Fri Dec 15 18:37:04 2023 136315 800 799.99 425 591 2 Argon_bottom Bed_order_4123 Short 3	copy pol136315*5-TOF*.dat temp		136315	799.829	799.992	591	0	0.00833333	136315
136316	POL136316	38_expt0003_LSF641_800_429_585	Fri Dec 15 18:43:20 2023	4.7856	1m 58s	Fri Dec 15 18:45:18 2023	38	expt0003	LSF641	800	429	585	expt0003	2	Water_top	Bed_order_4123	Short	3	Y	20	POL136316 4.7856 expt0003 Fri Dec 15 18:43:20 2023 136316 800 799.95 429 585 2 Water_top Bed_order_4123 Short 3	copy pol136316*5-TOF*.dat temp		136316	799.829	799.951	585	0	0.049	136316
136317	POL136317	39_expt0003_LSF641_800_432_587	Fri Dec 15 18:48:31 2023	4.7805	1m 58s	Fri Dec 15 18:50:29 2023	39	expt0003	LSF641	800	432	587	expt0003	2	Argon_top	Bed_order_4123	Short	3	Y	20	POL136317 4.7805 expt0003 Fri Dec 15 18:48:31 2023 136317 800 800.01 432 587 2 Argon_top Bed_order_4123 Short 3	copy pol136317*5-TOF*.dat temp		136317	800.073	800.012	587	0	-0.012	136317
136318	POL136318	40_expt0003_LSF641_800_436_590	Fri Dec 15 18:54:48 2023	4.7857	1m 59s	Fri Dec 15 18:56:47 2023	40	expt0003	LSF641	800	436	590	expt0003	2	CO_bottom	Bed_order_4123	Short	3	Y	20	POL136318 4.7857 expt0003 Fri Dec 15 18:54:48 2023 136318 800 800.07 436 590 2 CO_bottom Bed_order_4123 Short 3	copy pol136318*5-TOF*.dat temp		136318	800.073	800.073	590	0	-0.073	136318
136319	POL136319	41_expt0003_LSF641_800_439_591	Fri Dec 15 18:59:57 2023	4.7844	1m 59s	Fri Dec 15 19:01:56 2023	41	expt0003	LSF641	800	439	591	expt0003	2	Argon_bottom	Bed_order_4123	Short	3	Y	20	POL136319 4.7844 expt0003 Fri Dec 15 18:59:57 2023 136319 800 799.95 439 591 2 Argon_bottom Bed_order_4123 Short 3	copy pol136319*5-TOF*.dat temp		136319	799.829	799.951	591	0	0.049	136319
136320	POL136320	42_expt0003_LSF641_800_441_587	Fri Dec 15 19:03:05 2023	24.6754	10m 11s	Fri Dec 15 19:13:16 2023	42	expt0003	LSF641	800	441	587	expt0003	2	Argon_top	Bed_order_4123	Long	3	N	20	'POL136320 24.6754 expt0003 Fri Dec 15 19:03:05 2023 136320 800 800.01441 587 2 Argon_top Bed_order_4123 Long 3	copy pol136320*5-TOF*.dat temp		136320	800.073	800.012	587	0	-0.012	136320
136321	POL136321	expt0005_LSF641_bed4123_post20cycles#1	Fri Dec 15 19:13:40 2023	75.055	31m 0s	Fri Dec 15 19:44:40 2023	43	expt0003	LSF641	800	442	587	expt0003	2	Argon_top	Bed_order_4123	Long	3	Y	20	POL136321 75.055 expt0003 Fri Dec 15 19:13:40 2023 136321 800 800.07 442 587 2 Argon_top Bed_order_4123 Long 3	copy pol136321*5-TOF*.dat temp		136321	800.073	800.073	587	0	-0.073	136321
136322	POL136322	expt0005_LSF641_bed4123_post20cycles#2	Fri Dec 15 19:45:00 2023	75.0616	31m 0s	Fri Dec 15 20:16:01 2023	44	expt0003	LSF641	800	443	587	expt0003	2	Argon_top	Bed_order_4123	Long	3	Y	20	POL136322 75.0616 expt0003 Fri Dec 15 19:45:00 2023 136322 800 800.07 443 587 2 Argon_top Bed_order_4123 Long 3	copy pol136322*5-TOF*.dat temp		136322	800.073	800.073	587	0	-0.073	136322
136323	POL136323	expt0005_LSF641_bed4123_post20cycles#3	Fri Dec 15 20:16:22 2023	21.9757	31m 0s	Fri Dec 15 20:25:27 2023	45	expt0003	LSF641	800	444	587	expt0003	2	Argon_top	Bed_order_4123	Long	3	Y	20	POL136323 21.9757 expt0003 Fri Dec 15 20:16:22 2023 136323 800 800.07 444 587 2 Argon_top Bed_order_4123 Long 3	copy pol136323*5-TOF*.dat temp		136323	800.073	800.073	587	0	-0.073	136323
136324	POL136324	1_expt0003_LSF641_800_441_587	Fri Dec 15 20:28:43 2023	1.5913	40s	Fri Dec 15 20:29:23 2023	1	expt0004	LSF641	800	441	587	expt0004	3	Argon_top	Bed_order_4123	Short	4	N	20	'POL136324 1.5913 expt0004 Fri Dec 15 20:28:43 2023 136324 800 800.07441 587 3 Argon_top Bed_order_4123 Short 4	copy pol136324*5-TOF*.dat temp		136324	800.073	800.073	331	-256	-0.073	136324
136325	POL136325	2_expt0003_LSF641_800_403_329	Fri Dec 15 20:32:35 2023	4.784	1m 59s	Fri Dec 15 20:34:34 2023	2	expt0004	LSF641	800	403	329	expt0004	3	Water_top	Bed_order_3412	Short	4	Y	21	POL136325 4.784 expt0004 Fri Dec 15 20:32:35 2023 136325 800 800.07 403 329 3 Water_top Bed_order_3412 Short 4	copy pol136325*5-TOF*.dat temp		136325	800.073	800.073	329	0	-0.073	136325
136326	POL136326	3_expt0003_LSF641_800_406_331	Fri Dec 15 20:37:44 2023	4.7917	1m 58s	Fri Dec 15 20:39:42 2023	3	expt0004	LSF641	800	406	331	expt0004	3	Argon_top	Bed_order_3412	Short	4	Y	21	POL136326 4.7917 expt0004 Fri Dec 15 20:37:44 2023 136326 800 800.07 406 331 3 Argon_top Bed_order_3412 Short 4	copy pol136326*5-TOF*.dat temp		136326	800.073	800.073	331	0	-0.073	136326
136327	POL136327	4_expt0003_LSF641_800_410_334	Fri Dec 15 20:44:01 2023	4.7801	1m 59s	Fri Dec 15 20:46:00 2023	4	expt0004	LSF641	800	410	334	expt0004	3	CO_bottom	Bed_order_3412	Short	4	Y	21	POL136327 4.7801 expt0004 Fri Dec 15 20:44:01 2023 136327 800 800.01 410 334 3 CO_bottom Bed_order_3412 Short 4	copy pol136327*5-TOF*.dat temp		136327	800.073	800.012	334	0	-0.012	136327
136328	POL136328	5_expt0003_LSF641_800_413_335	Fri Dec 15 20:49:10 2023	4.785	1m 59s	Fri Dec 15 20:51:09 2023	5	expt0004	LSF641	800	413	335	expt0004	3	Argon_bottom	Bed_order_3412	Short	4	Y	21	POL136328 4.785 expt0004 Fri Dec 15 20:49:10 2023 136328 800 799.99 413 335 3 Argon_bottom Bed_order_3412 Short 4	copy pol136328*5-TOF*.dat temp		136328	799.829	799.992	335	0	0.00833333	136328
136329	POL136329	6_expt0003_LSF641_800_417_329	Fri Dec 15 20:55:28 2023	4.76	1m 58s	Fri Dec 15 20:57:26 2023	6	expt0004	LSF641	800	417	329	expt0004	3	Water_top	Bed_order_3412	Short	4	Y	22	POL136329 4.76 expt0004 Fri Dec 15 20:55:28 2023 136329 800 799.83 417 329 3 Water_top Bed_order_3412 Short 4	copy pol136329*5-TOF*.dat temp		136329	799.829	799.829	329	0	0.171	136329
136330	POL136330	7_expt0003_LSF641_800_420_331	Fri Dec 15 21:00:37 2023	4.7896	1m 58s	Fri Dec 15 21:02:35 2023	7	expt0004	LSF641	800	420	331	expt0004	3	Argon_top	Bed_order_3412	Short	4	Y	22	POL136330 4.7896 expt0004 Fri Dec 15 21:00:37 2023 136330 800 800.07 420 331 3 Argon_top Bed_order_3412 Short 4	copy pol136330*5-TOF*.dat temp		136330	800.073	800.073	331	0	-0.073	136330
136331	POL136331	8_expt0003_LSF641_800_424_334	Fri Dec 15 21:06:52 2023	4.7799	1m 59s	Fri Dec 15 21:08:51 2023	8	expt0004	LSF641	800	424	334	expt0004	3	CO_bottom	Bed_order_3412	Short	4	Y	22	POL136331 4.7799 expt0004 Fri Dec 15 21:06:52 2023 136331 800 799.91 424 334 3 CO_bottom Bed_order_3412 Short 4	copy pol136331*5-TOF*.dat temp		136331	800.073	799.91	334	0	0.0896667	136331
136332	POL136332	9_expt0003_LSF641_800_427_335	Fri Dec 15 21:12:03 2023	4.7883	1m 58s	Fri Dec 15 21:14:01 2023	9	expt0004	LSF641	800	427	335	expt0004	3	Argon_bottom	Bed_order_3412	Short	4	Y	22	POL136332 4.7883 expt0004 Fri Dec 15 21:12:03 2023 136332 800 799.99 427 335 3 Argon_bottom Bed_order_3412 Short 4	copy pol136332*5-TOF*.dat temp		136332	799.829	799.992	335	0	0.00833333	136332
136333	POL136333	10_expt0003_LSF641_800_431_329	Fri Dec 15 21:18:18 2023	4.7926	1m 59s	Fri Dec 15 21:20:17 2023	10	expt0004	LSF641	800	431	329	expt0004	3	Water_top	Bed_order_3412	Short	4	Y	23	POL136333 4.7926 expt0004 Fri Dec 15 21:18:18 2023 136333 800 799.99 431 329 3 Water_top Bed_order_3412 Short 4	copy pol136333*5-TOF*.dat temp		136333	800.073	799.992	329	0	0.00833333	136333
136334	POL136334	11_expt0003_LSF641_800_434_331	Fri Dec 15 21:23:27 2023	4.8722	2m 1s	Fri Dec 15 21:25:28 2023	11	expt0004	LSF641	800	434	331	expt0004	3	Argon_top	Bed_order_3412	Short	4	Y	23	POL136334 4.8722 expt0004 Fri Dec 15 21:23:27 2023 136334 800 800.01 434 331 3 Argon_top Bed_order_3412 Short 4	copy pol136334*5-TOF*.dat temp		136334	800.073	800.012	331	0	-0.012	136334
136335	POL136335	12_expt0003_LSF641_800_438_334	Fri Dec 15 21:29:45 2023	0.9778	1m 58s	Fri Dec 15 21:31:43 2023	12	expt0004	LSF641	800	438	334	expt0004	3	CO_bottom	Bed_order_3412	Short	4	Y	23	POL136335 0.9778 expt0004 Fri Dec 15 21:29:45 2023 136335 800 799.91 438 334 3 CO_bottom Bed_order_3412 Short 4	copy pol136335*5-TOF*.dat temp		136335	800.073	799.91	334	0	0.0896667	136335
136336	POL136336	13_expt0003_LSF641_800_441_335	Fri Dec 15 21:34:53 2023	0	1m 59s	Fri Dec 15 21:36:52 2023	13	expt0004	LSF641	800	441	335	expt0004	3	Argon_bottom	Bed_order_3412	Short	4	N	23	'POL136336 0 expt0004 Fri Dec 15 21:34:53 2023 136336 800 800.07441 335 3 Argon_bottom Bed_order_3412 Short 4	copy pol136336*5-TOF*.dat temp		136336	800.073	800.073	335	0	-0.073	136336
136337	POL136337	14_expt0003_LSF641_800_445_329	Fri Dec 15 21:41:09 2023	4.872	2m 1s	Fri Dec 15 21:43:10 2023	14	expt0004	LSF641	800	445	329	expt0004	3	Water_top	Bed_order_3412	Short	4	Y	24	POL136337 4.872 expt0004 Fri Dec 15 21:41:09 2023 136337 800 799.95 445 329 3 Water_top Bed_order_3412 Short 4	copy pol136337*5-TOF*.dat temp		136337	799.829	799.951	329	0	0.049	136337
136338	POL136338	15_expt0003_LSF641_800_448_331	Fri Dec 15 21:46:20 2023	4.6759	1m 59s	Fri Dec 15 21:48:19 2023	15	expt0004	LSF641	800	448	331	expt0004	3	Argon_top	Bed_order_3412	Short	4	Y	24	POL136338 4.6759 expt0004 Fri Dec 15 21:46:20 2023 136338 800 800.07 448 331 3 Argon_top Bed_order_3412 Short 4	copy pol136338*5-TOF*.dat temp		136338	800.073	800.073	331	0	-0.073	136338
136339	POL136339	16_expt0003_LSF641_800_452_334	Fri Dec 15 21:52:35 2023	0	1m 59s	Fri Dec 15 21:54:34 2023	16	expt0004	LSF641	800	452	334	expt0004	3	CO_bottom	Bed_order_3412	Short	4	N	24	'POL136339 0 expt0004 Fri Dec 15 21:52:35 2023 136339 800 799.91452 334 3 CO_bottom Bed_order_3412 Short 4	copy pol136339*5-TOF*.dat temp		136339	800.073	799.91	334	0	0.0896667	136339
136340	POL136340	17_expt0003_LSF641_800_455_335	Fri Dec 15 21:57:46 2023	4.7889	1m 59s	Fri Dec 15 21:59:45 2023	17	expt0004	LSF641	800	455	335	expt0004	3	Argon_bottom	Bed_order_3412	Short	4	Y	24	POL136340 4.7889 expt0004 Fri Dec 15 21:57:46 2023 136340 800 800.07 455 335 3 Argon_bottom Bed_order_3412 Short 4	copy pol136340*5-TOF*.dat temp		136340	800.073	800.073	335	0	-0.073	136340
136341	POL136341	18_expt0003_LSF641_800_459_329	Fri Dec 15 22:04:02 2023	4.8781	2m 1s	Fri Dec 15 22:06:03 2023	18	expt0004	LSF641	800	459	329	expt0004	3	Water_top	Bed_order_3412	Short	4	Y	25	POL136341 4.8781 expt0004 Fri Dec 15 22:04:02 2023 136341 800 799.95 459 329 3 Water_top Bed_order_3412 Short 4	copy pol136341*5-TOF*.dat temp		136341	799.829	799.951	329	0	0.049	136341
136342	POL136342	19_expt0003_LSF641_800_462_331	Fri Dec 15 22:09:13 2023	4.7902	1m 58s	Fri Dec 15 22:11:11 2023	19	expt0004	LSF641	800	462	331	expt0004	3	Argon_top	Bed_order_3412	Short	4	Y	25	POL136342 4.7902 expt0004 Fri Dec 15 22:09:13 2023 136342 800 800.07 462 331 3 Argon_top Bed_order_3412 Short 4	copy pol136342*5-TOF*.dat temp		136342	800.073	800.073	331	0	-0.073	136342
136343	POL136343	20_expt0003_LSF641_800_466_334	Fri Dec 15 22:15:30 2023	4.6441	1m 57s	Fri Dec 15 22:17:27 2023	20	expt0004	LSF641	800	466	334	expt0004	3	CO_bottom	Bed_order_3412	Short	4	Y	25	POL136343 4.6441 expt0004 Fri Dec 15 22:15:30 2023 136343 800 800.07 466 334 3 CO_bottom Bed_order_3412 Short 4	copy pol136343*5-TOF*.dat temp		136343	800.073	800.073	334	0	-0.073	136343
136344	POL136344	21_expt0003_LSF641_800_469_335	Fri Dec 15 22:20:39 2023	4.7958	1m 59s	Fri Dec 15 22:22:38 2023	21	expt0004	LSF641	800	469	335	expt0004	3	Argon_bottom	Bed_order_3412	Short	4	Y	25	POL136344 4.7958 expt0004 Fri Dec 15 22:20:39 2023 136344 800 799.99 469 335 3 Argon_bottom Bed_order_3412 Short 4	copy pol136344*5-TOF*.dat temp		136344	799.829	799.992	335	0	0.00833333	136344
136345	POL136345	22_expt0003_LSF641_800_473_329	Fri Dec 15 22:26:55 2023	4.7917	1m 58s	Fri Dec 15 22:28:53 2023	22	expt0004	LSF641	800	473	329	expt0004	3	Water_top	Bed_order_3412	Short	4	Y	26	POL136345 4.7917 expt0004 Fri Dec 15 22:26:55 2023 136345 800 799.95 473 329 3 Water_top Bed_order_3412 Short 4	copy pol136345*5-TOF*.dat temp		136345	799.829	799.951	329	0	0.049	136345
136346	POL136346	23_expt0003_LSF641_800_476_331	Fri Dec 15 22:32:04 2023	4.7915	1m 58s	Fri Dec 15 22:34:02 2023	23	expt0004	LSF641	800	476	331	expt0004	3	Argon_top	Bed_order_3412	Short	4	Y	26	POL136346 4.7915 expt0004 Fri Dec 15 22:32:04 2023 136346 800 799.95 476 331 3 Argon_top Bed_order_3412 Short 4	copy pol136346*5-TOF*.dat temp		136346	799.829	799.951	331	0	0.049	136346
136347	POL136347	24_expt0003_LSF641_800_480_334	Fri Dec 15 22:38:21 2023	4.787	1m 59s	Fri Dec 15 22:40:20 2023	24	expt0004	LSF641	800	480	334	expt0004	3	CO_bottom	Bed_order_3412	Short	4	Y	26	POL136347 4.787 expt0004 Fri Dec 15 22:38:21 2023 136347 800 800.07 480 334 3 CO_bottom Bed_order_3412 Short 4	copy pol136347*5-TOF*.dat temp		136347	800.073	800.073	334	0	-0.073	136347
136348	POL136348	25_expt0003_LSF641_800_483_335	Fri Dec 15 22:43:30 2023	4.7903	1m 59s	Fri Dec 15 22:45:29 2023	25	expt0004	LSF641	800	483	335	expt0004	3	Argon_bottom	Bed_order_3412	Short	4	Y	26	POL136348 4.7903 expt0004 Fri Dec 15 22:43:30 2023 136348 800 799.98 483 335 3 Argon_bottom Bed_order_3412 Short 4	copy pol136348*5-TOF*.dat temp		136348	800.073	799.975	335	0	0.0246	136348
136349	POL136349	26_expt0003_LSF641_800_487_329	Fri Dec 15 22:49:48 2023	4.7853	1m 58s	Fri Dec 15 22:51:46 2023	26	expt0004	LSF641	800	487	329	expt0004	3	Water_top	Bed_order_3412	Short	4	Y	27	POL136349 4.7853 expt0004 Fri Dec 15 22:49:48 2023 136349 800 799.95 487 329 3 Water_top Bed_order_3412 Short 4	copy pol136349*5-TOF*.dat temp		136349	799.829	799.951	329	0	0.049	136349
136350	POL136350	27_expt0003_LSF641_800_490_331	Fri Dec 15 22:54:56 2023	4.7927	1m 59s	Fri Dec 15 22:56:55 2023	27	expt0004	LSF641	800	490	331	expt0004	3	Argon_top	Bed_order_3412	Short	4	Y	27	POL136350 4.7927 expt0004 Fri Dec 15 22:54:56 2023 136350 800 799.91 490 331 3 Argon_top Bed_order_3412 Short 4	copy pol136350*5-TOF*.dat temp		136350	799.829	799.91	331	0	0.0896667	136350
136351	POL136351	28_expt0003_LSF641_800_494_334	Fri Dec 15 23:01:14 2023	4.7959	1m 59s	Fri Dec 15 23:03:13 2023	28	expt0004	LSF641	800	494	334	expt0004	3	CO_bottom	Bed_order_3412	Short	4	Y	27	POL136351 4.7959 expt0004 Fri Dec 15 23:01:14 2023 136351 800 800.02 494 334 3 CO_bottom Bed_order_3412 Short 4	copy pol136351*5-TOF*.dat temp		136351	800.073	800.024	334	0	-0.0242	136351
136352	POL136352	29_expt0003_LSF641_800_497_335	Fri Dec 15 23:06:23 2023	4.7934	1m 58s	Fri Dec 15 23:08:21 2023	29	expt0004	LSF641	800	497	335	expt0004	3	Argon_bottom	Bed_order_3412	Short	4	Y	27	POL136352 4.7934 expt0004 Fri Dec 15 23:06:23 2023 136352 800 799.99 497 335 3 Argon_bottom Bed_order_3412 Short 4	copy pol136352*5-TOF*.dat temp		136352	799.829	799.992	335	0	0.00833333	136352
136353	POL136353	30_expt0003_LSF641_800_501_329	Fri Dec 15 23:12:38 2023	4.8698	2m 1s	Fri Dec 15 23:14:39 2023	30	expt0004	LSF641	800	501	329	expt0004	3	Water_top	Bed_order_3412	Short	4	Y	28	POL136353 4.8698 expt0004 Fri Dec 15 23:12:38 2023 136353 800 799.95 501 329 3 Water_top Bed_order_3412 Short 4	copy pol136353*5-TOF*.dat temp		136353	799.829	799.951	329	0	0.049	136353
136354	POL136354	31_expt0003_LSF641_800_504_331	Fri Dec 15 23:17:49 2023	4.7564	1m 59s	Fri Dec 15 23:19:48 2023	31	expt0004	LSF641	800	504	331	expt0004	3	Argon_top	Bed_order_3412	Short	4	Y	28	POL136354 4.7564 expt0004 Fri Dec 15 23:17:49 2023 136354 800 799.95 504 331 3 Argon_top Bed_order_3412 Short 4	copy pol136354*5-TOF*.dat temp		136354	799.829	799.951	331	0	0.049	136354
136355	POL136355	32_expt0003_LSF641_800_508_334	Fri Dec 15 23:24:05 2023	4.7744	1m 58s	Fri Dec 15 23:26:03 2023	32	expt0004	LSF641	800	508	334	expt0004	3	CO_bottom	Bed_order_3412	Short	4	Y	28	POL136355 4.7744 expt0004 Fri Dec 15 23:24:05 2023 136355 800 800.07 508 334 3 CO_bottom Bed_order_3412 Short 4	copy pol136355*5-TOF*.dat temp		136355	800.073	800.073	334	0	-0.073	136355
136356	POL136356	33_expt0003_LSF641_800_511_335	Fri Dec 15 23:29:13 2023	4.8504	2m 1s	Fri Dec 15 23:31:14 2023	33	expt0004	LSF641	800	511	335	expt0004	3	Argon_bottom	Bed_order_3412	Short	4	Y	28	POL136356 4.8504 expt0004 Fri Dec 15 23:29:13 2023 136356 800 799.99 511 335 3 Argon_bottom Bed_order_3412 Short 4	copy pol136356*5-TOF*.dat temp		136356	799.829	799.992	335	0	0.00833333	136356
136357	POL136357	34_expt0003_LSF641_800_515_329	Fri Dec 15 23:35:31 2023	4.7626	1m 59s	Fri Dec 15 23:37:30 2023	34	expt0004	LSF641	800	515	329	expt0004	3	Water_top	Bed_order_3412	Short	4	Y	29	POL136357 4.7626 expt0004 Fri Dec 15 23:35:31 2023 136357 800 799.95 515 329 3 Water_top Bed_order_3412 Short 4	copy pol136357*5-TOF*.dat temp		136357	799.829	799.951	329	0	0.049	136357
136358	POL136358	35_expt0003_LSF641_800_518_331	Fri Dec 15 23:40:40 2023	4.7608	1m 59s	Fri Dec 15 23:42:39 2023	35	expt0004	LSF641	800	518	331	expt0004	3	Argon_top	Bed_order_3412	Short	4	Y	29	POL136358 4.7608 expt0004 Fri Dec 15 23:40:40 2023 136358 800 799.95 518 331 3 Argon_top Bed_order_3412 Short 4	copy pol136358*5-TOF*.dat temp		136358	799.829	799.951	331	0	0.049	136358
136359	POL136359	36_expt0003_LSF641_800_522_334	Fri Dec 15 23:46:57 2023	4.7859	1m 59s	Fri Dec 15 23:48:56 2023	36	expt0004	LSF641	800	522	334	expt0004	3	CO_bottom	Bed_order_3412	Short	4	Y	29	POL136359 4.7859 expt0004 Fri Dec 15 23:46:57 2023 136359 800 800.02 522 334 3 CO_bottom Bed_order_3412 Short 4	copy pol136359*5-TOF*.dat temp		136359	800.073	800.024	334	0	-0.0242	136359
136360	POL136360	37_expt0003_LSF641_800_525_335	Fri Dec 15 23:52:06 2023	4.7902	1m 59s	Fri Dec 15 23:54:05 2023	37	expt0004	LSF641	800	525	335	expt0004	3	Argon_bottom	Bed_order_3412	Short	4	Y	29	POL136360 4.7902 expt0004 Fri Dec 15 23:52:06 2023 136360 800 800.07 525 335 3 Argon_bottom Bed_order_3412 Short 4	copy pol136360*5-TOF*.dat temp		136360	800.073	800.073	335	0	-0.073	136360
136361	POL136361	38_expt0003_LSF641_800_529_329	Fri Dec 15 23:58:22 2023	4.8739	2m 0s	Sat Dec 16 00:00:22 2023	38	expt0004	LSF641	800	529	329	expt0004	3	Water_top	Bed_order_3412	Short	4	Y	30	POL136361 4.8739 expt0004 Fri Dec 15 23:58:22 2023 136361 800 799.95 529 329 3 Water_top Bed_order_3412 Short 4	copy pol136361*5-TOF*.dat temp		136361	799.829	799.951	329	0	0.049	136361
136362	POL136362	39_expt0003_LSF641_800_532_331	Sat Dec 16 00:03:32 2023	4.7848	1m 59s	Sat Dec 16 00:05:31 2023	39	expt0004	LSF641	800	532	331	expt0004	3	Argon_top	Bed_order_3412	Short	4	Y	30	POL136362 4.7848 expt0004 Sat Dec 16 00:03:32 2023 136362 800 799.95 532 331 3 Argon_top Bed_order_3412 Short 4	copy pol136362*5-TOF*.dat temp		136362	799.829	799.951	331	0	0.049	136362
136363	POL136363	40_expt0003_LSF641_800_536_334	Sat Dec 16 00:09:48 2023	4.2797	1m 59s	Sat Dec 16 00:11:47 2023	40	expt0004	LSF641	800	536	334	expt0004	3	CO_bottom	Bed_order_3412	Short	4	Y	30	POL136363 4.2797 expt0004 Sat Dec 16 00:09:48 2023 136363 800 800.02 536 334 3 CO_bottom Bed_order_3412 Short 4	copy pol136363*5-TOF*.dat temp		136363	800.073	800.024	334	0	-0.0242	136363
136364	POL136364	41_expt0003_LSF641_800_539_335	Sat Dec 16 00:14:59 2023	2.6245	1m 59s	Sat Dec 16 00:16:58 2023	41	expt0004	LSF641	800	539	335	expt0004	3	Argon_bottom	Bed_order_3412	Short	4	Y	30	POL136364 2.6245 expt0004 Sat Dec 16 00:14:59 2023 136364 800 799.99 539 335 3 Argon_bottom Bed_order_3412 Short 4	copy pol136364*5-TOF*.dat temp		136364	799.829	799.992	335	0	0.00833333	136364
136365	POL136365	42_expt0003_LSF641_800_541_331	Sat Dec 16 00:18:07 2023	24.711	10m 21s	Sat Dec 16 00:28:28 2023	42	expt0004	LSF641	800	541	331	expt0004	3	Argon_top	Bed_order_3412	Long	4	Y	30	POL136365 24.711 expt0004 Sat Dec 16 00:18:07 2023 136365 800 799.99 541 331 3 Argon_top Bed_order_3412 Long 4	copy pol136365*5-TOF*.dat temp		136365	800.073	799.992	331	0	0.00833333	136365
136366	POL136366	expt0006_LSF641_bed3412_post30cycles#1	Sat Dec 16 00:18:07 2023	24.711	10m 21s	Sat Dec 16 00:28:28 2023	42	expt0004	LSF641	800	541	331	expt0004	3	Argon_top	Bed_order_3412	Long	4	Y	30	POL136366 24.711 expt0004 Sat Dec 16 00:18:07 2023 136366 800 799.99 541 331 3 Argon_top Bed_order_3412 Long 4	copy pol136366*5-TOF*.dat temp		136366	800.073	799.992	331	0	0.00833333	136366
136367	POL136367	expt0006_LSF641_bed3412_post30cycles#2	Sat Dec 16 00:18:07 2023	24.711	10m 21s	Sat Dec 16 00:28:28 2023	42	expt0004	LSF641	800	541	331	expt0004	3	Argon_top	Bed_order_3412	Long	4	Y	30	POL136367 24.711 expt0004 Sat Dec 16 00:18:07 2023 136367 800 799.99 541 331 3 Argon_top Bed_order_3412 Long 4	copy pol136367*5-TOF*.dat temp		136367	800.073	799.992	331	0	0.00833333	136367
136368	POL136368	expt0006_LSF641_bed3412_post30cycles#3	Sat Dec 16 00:18:07 2023	24.711	10m 21s	Sat Dec 16 00:28:28 2023	42	expt0004	LSF641	800	541	331	expt0004	3	Argon_top	Bed_order_3412	Long	4	Y	30	POL136368 24.711 expt0004 Sat Dec 16 00:18:07 2023 136368 800 800.01 541 331 3 Argon_top Bed_order_3412 Long 4	copy pol136368*5-TOF*.dat temp		136368	800.073	800.012	331	0	-0.012	136368
136369	POL136369	expt0006_LSF641_bed3412_post30cycles#4	Sat Dec 16 00:18:07 2023	24.711	10m 21s	Sat Dec 16 00:28:28 2023	42	expt0004	LSF641	800	541	331	expt0004	3	Argon_top	Bed_order_3412	Long	4	Y	30	POL136369 24.711 expt0004 Sat Dec 16 00:18:07 2023 136369 800 799.93 541 331 3 Argon_top Bed_order_3412 Long 4	copy pol136369*5-TOF*.dat temp		136369	800.073	799.927	331	0	0.0734	136369
136370	POL136370	expt0006_LSF641_bed3412_post30cycles#5	Sat Dec 16 00:18:07 2023	24.711	10m 21s	Sat Dec 16 00:28:28 2023	42	expt0004	LSF641	800	541	331	expt0004	3	Argon_top	Bed_order_3412	Long	4	Y	30	POL136370 24.711 expt0004 Sat Dec 16 00:18:07 2023 136370 800 800.01 541 331 3 Argon_top Bed_order_3412 Long 4	copy pol136370*5-TOF*.dat temp		136370	799.829	800.012	331	0	-0.012	136370
136371	POL136371	expt0006_LSF641_bed3412_post30cycles#6	Sat Dec 16 00:18:07 2023	24.711	10m 21s	Sat Dec 16 00:28:28 2023	42	expt0004	LSF641	800	541	331	expt0004	3	Argon_top	Bed_order_3412	Long	4	Y	30	POL136371 24.711 expt0004 Sat Dec 16 00:18:07 2023 136371 800 800.07 541 331 3 Argon_top Bed_order_3412 Long 4	copy pol136371*5-TOF*.dat temp		136371	800.073	800.073	331	0	-0.073	136371
136372	POL136372	expt0006_LSF641_bed3412_post30cycles#7	Sat Dec 16 00:18:07 2023	24.711	10m 21s	Sat Dec 16 00:28:28 2023	42	expt0004	LSF641	800	541	331	expt0004	3	Argon_top	Bed_order_3412	Long	4	Y	30	POL136372 24.711 expt0004 Sat Dec 16 00:18:07 2023 136372 800 800.07 541 331 3 Argon_top Bed_order_3412 Long 4	copy pol136372*5-TOF*.dat temp		136372	800.073	800.073	331	0	-0.073	136372
136373	POL136373	expt0006_LSF641_bed3412_post30cycles#8	Sat Dec 16 00:18:07 2023	24.711	10m 21s	Sat Dec 16 00:28:28 2023	42	expt0004	LSF641	800	541	331	expt0004	3	Argon_top	Bed_order_3412	Long	4	Y	30	POL136373 24.711 expt0004 Sat Dec 16 00:18:07 2023 136373 800 800.07 541 331 3 Argon_top Bed_order_3412 Long 4	copy pol136373*5-TOF*.dat temp		136373	800.073	800.073	331	0	-0.073	136373
136374	POL136374	expt0006_LSF641_bed3412_post30cycles#9	Sat Dec 16 00:18:07 2023	24.711	10m 21s	Sat Dec 16 00:28:28 2023	42	expt0004	LSF641	800	541	331	expt0004	3	Argon_top	Bed_order_3412	Long	4	Y	30	POL136374 24.711 expt0004 Sat Dec 16 00:18:07 2023 136374 800 800.07 541 331 3 Argon_top Bed_order_3412 Long 4	copy pol136374*5-TOF*.dat temp		136374	800.073	800.073	331	0	-0.073	136374
136375	POL136375	expt0006_LSF641_bed3412_post30cycles#10	Sat Dec 16 00:18:07 2023	24.711	10m 21s	Sat Dec 16 00:28:28 2023	42	expt0004	LSF641	800	541	331	expt0004	3	Argon_top	Bed_order_3412	Long	4	Y	30	POL136375 24.711 expt0004 Sat Dec 16 00:18:07 2023 136375 800 800.07 541 331 3 Argon_top Bed_order_3412 Long 4	copy pol136375*5-TOF*.dat temp		136375	800.073	800.073	331	0	-0.073	136375
136376	POL136376	expt0006_LSF641_bed3412_post30cycles#11	Sat Dec 16 00:18:07 2023	24.711	10m 21s	Sat Dec 16 00:28:28 2023	42	expt0004	LSF641	800	541	331	expt0004	3	Argon_top	Bed_order_3412	Long	4	Y	30	POL136376 24.711 expt0004 Sat Dec 16 00:18:07 2023 136376 800 800.07 541 331 3 Argon_top Bed_order_3412 Long 4	copy pol136376*5-TOF*.dat temp		136376	800.073	800.073	331	0	-0.073	136376
136377	POL136377	expt0006_LSF641_bed3412_post30cycles#12	Sat Dec 16 00:18:07 2023	24.711	10m 21s	Sat Dec 16 00:28:28 2023	42	expt0004	LSF641	800	541	331	expt0004	3	Argon_top	Bed_order_3412	Long	4	Y	30	POL136377 24.711 expt0004 Sat Dec 16 00:18:07 2023 136377 800 800.07 541 331 3 Argon_top Bed_order_3412 Long 4	copy pol136377*5-TOF*.dat temp		136377	800.073	800.073	331	0	-0.073	136377
136378	POL136378	expt0006_LSF641_bed3412_post30cycles#13	Sat Dec 16 00:18:07 2023	24.711	10m 21s	Sat Dec 16 00:28:28 2023	42	expt0004	LSF641	800	541	331	expt0004	3	Argon_top	Bed_order_3412	Long	4	Y	30	POL136378 24.711 expt0004 Sat Dec 16 00:18:07 2023 136378 800 800.07 541 331 3 Argon_top Bed_order_3412 Long 4	copy pol136378*5-TOF*.dat temp		136378	800.073	800.073	331	0	-0.073	136378
136379	POL136379	expt0006_LSF641_bed3412_post30cycles#14	Sat Dec 16 00:18:07 2023	24.711	10m 21s	Sat Dec 16 00:28:28 2023	42	expt0004	LSF641	800	541	331	expt0004	3	Argon_top	Bed_order_3412	Long	4	Y	30	POL136379 24.711 expt0004 Sat Dec 16 00:18:07 2023 136379 800 800.07 541 331 3 Argon_top Bed_order_3412 Long 4	copy pol136379*5-TOF*.dat temp		136379	800.073	800.073	331	0	-0.073	136379
136380	POL136380	expt0006_LSF641_bed3412_post30cycles#15	Sat Dec 16 00:18:07 2023	24.711	10m 21s	Sat Dec 16 00:28:28 2023	42	expt0004	LSF641	800	541	331	expt0004	3	Argon_top	Bed_order_3412	Long	4	Y	30	POL136380 24.711 expt0004 Sat Dec 16 00:18:07 2023 136380 800 800.07 541 331 3 Argon_top Bed_order_3412 Long 4	copy pol136380*5-TOF*.dat temp		136380	800.073	800.073	331	0	-0.073	136380
136381	POL136381	1_expt0005_LSF641_800_541_331	Sat Dec 16 09:03:10 2023	5.1945	2m 8s	Sat Dec 16 09:05:18 2023	1	expt0005	LSF641	800	541	331	expt0005	4	Argon_top	Bed_order_3412	Short	5	Y	30	POL136381 5.1945 expt0005 Sat Dec 16 09:03:10 2023 136381 800 799.99 541 331 4 Argon_top Bed_order_3412 Short 5	copy pol136381*5-TOF*.dat temp		136381	800.073	799.992	203	-128	0.00833333	136381
136382	POL136382	2_expt0005_LSF641_800_503_201	Sat Dec 16 09:08:28 2023	4.9154	2m 1s	Sat Dec 16 09:10:29 2023	2	expt0005	LSF641	800	503	201	expt0005	4	Water_top	Bed_order_2341	Short	5	Y	31	POL136382 4.9154 expt0005 Sat Dec 16 09:08:28 2023 136382 800 800.07 503 201 4 Water_top Bed_order_2341 Short 5	copy pol136382*5-TOF*.dat temp		136382	800.073	800.073	201	0	-0.073	136382
136383	POL136383	3_expt0005_LSF641_800_506_203	Sat Dec 16 09:13:39 2023	4.8376	1m 59s	Sat Dec 16 09:15:38 2023	3	expt0005	LSF641	800	506	203	expt0005	4	Argon_top	Bed_order_2341	Short	5	Y	31	POL136383 4.8376 expt0005 Sat Dec 16 09:13:39 2023 136383 800 800.07 506 203 4 Argon_top Bed_order_2341 Short 5	copy pol136383*5-TOF*.dat temp		136383	800.073	800.073	203	0	-0.073	136383
136384	POL136384	4_expt0005_LSF641_800_510_206	Sat Dec 16 09:19:55 2023	4.9137	2m 0s	Sat Dec 16 09:21:55 2023	4	expt0005	LSF641	800	510	206	expt0005	4	CO_bottom	Bed_order_2341	Short	5	Y	31	POL136384 4.9137 expt0005 Sat Dec 16 09:19:55 2023 136384 800 799.99 510 206 4 CO_bottom Bed_order_2341 Short 5	copy pol136384*5-TOF*.dat temp		136384	800.073	799.992	206	0	0.00833333	136384
136385	POL136385	5_expt0005_LSF641_800_513_207	Sat Dec 16 09:25:05 2023	4.8344	1m 59s	Sat Dec 16 09:27:04 2023	5	expt0005	LSF641	800	513	207	expt0005	4	Argon_bottom	Bed_order_2341	Short	5	Y	31	POL136385 4.8344 expt0005 Sat Dec 16 09:25:05 2023 136385 800 799.99 513 207 4 Argon_bottom Bed_order_2341 Short 5	copy pol136385*5-TOF*.dat temp		136385	799.829	799.992	207	0	0.00833333	136385
136386	POL136386	6_expt0005_LSF641_800_517_201	Sat Dec 16 09:31:21 2023	4.1316	2m 1s	Sat Dec 16 09:33:22 2023	6	expt0005	LSF641	800	517	201	expt0005	4	Water_top	Bed_order_2341	Short	5	Y	32	POL136386 4.1316 expt0005 Sat Dec 16 09:31:21 2023 136386 800 799.83 517 201 4 Water_top Bed_order_2341 Short 5	copy pol136386*5-TOF*.dat temp		136386	799.829	799.829	201	0	0.171	136386
136387	POL136387	7_expt0005_LSF641_800_520_203	Sat Dec 16 09:36:32 2023	4.8268	1m 59s	Sat Dec 16 09:38:31 2023	7	expt0005	LSF641	800	520	203	expt0005	4	Argon_top	Bed_order_2341	Short	5	Y	32	POL136387 4.8268 expt0005 Sat Dec 16 09:36:32 2023 136387 800 800.07 520 203 4 Argon_top Bed_order_2341 Short 5	copy pol136387*5-TOF*.dat temp		136387	800.073	800.073	203	0	-0.073	136387
136388	POL136388	8_expt0005_LSF641_800_524_206	Sat Dec 16 09:42:47 2023	4.9085	2m 1s	Sat Dec 16 09:44:48 2023	8	expt0005	LSF641	800	524	206	expt0005	4	CO_bottom	Bed_order_2341	Short	5	Y	32	POL136388 4.9085 expt0005 Sat Dec 16 09:42:47 2023 136388 800 800.00 524 206 4 CO_bottom Bed_order_2341 Short 5	copy pol136388*5-TOF*.dat temp		136388	800.073	800.003	206	0	-0.00328571	136388
136389	POL136389	9_expt0005_LSF641_800_527_207	Sat Dec 16 09:47:58 2023	4.8283	1m 59s	Sat Dec 16 09:49:57 2023	9	expt0005	LSF641	800	527	207	expt0005	4	Argon_bottom	Bed_order_2341	Short	5	Y	32	POL136389 4.8283 expt0005 Sat Dec 16 09:47:58 2023 136389 800 800.07 527 207 4 Argon_bottom Bed_order_2341 Short 5	copy pol136389*5-TOF*.dat temp		136389	800.073	800.073	207	0	-0.073	136389
136390	POL136390	10_expt0005_LSF641_800_531_201	Sat Dec 16 09:54:14 2023	4.8262	1m 58s	Sat Dec 16 09:56:12 2023	10	expt0005	LSF641	800	531	201	expt0005	4	Water_top	Bed_order_2341	Short	5	Y	33	POL136390 4.8262 expt0005 Sat Dec 16 09:54:14 2023 136390 800 800.01 531 201 4 Water_top Bed_order_2341 Short 5	copy pol136390*5-TOF*.dat temp		136390	800.073	800.012	201	0	-0.012	136390
136391	POL136391	11_expt0005_LSF641_800_534_203	Sat Dec 16 09:59:25 2023	4.8261	1m 58s	Sat Dec 16 10:01:23 2023	11	expt0005	LSF641	800	534	203	expt0005	4	Argon_top	Bed_order_2341	Short	5	Y	33	POL136391 4.8261 expt0005 Sat Dec 16 09:59:25 2023 136391 800 799.95 534 203 4 Argon_top Bed_order_2341 Short 5	copy pol136391*5-TOF*.dat temp		136391	799.829	799.951	203	0	0.049	136391
136392	POL136392	12_expt0005_LSF641_800_538_206	Sat Dec 16 10:05:42 2023	4.8293	1m 59s	Sat Dec 16 10:07:41 2023	12	expt0005	LSF641	800	538	206	expt0005	4	CO_bottom	Bed_order_2341	Short	5	Y	33	POL136392 4.8293 expt0005 Sat Dec 16 10:05:42 2023 136392 800 799.95 538 206 4 CO_bottom Bed_order_2341 Short 5	copy pol136392*5-TOF*.dat temp		136392	800.073	799.951	206	0	0.049	136392
136393	POL136393	13_expt0005_LSF641_800_541_207	Sat Dec 16 10:10:51 2023	4.9048	2m 1s	Sat Dec 16 10:12:52 2023	13	expt0005	LSF641	800	541	207	expt0005	4	Argon_bottom	Bed_order_2341	Short	5	Y	33	POL136393 4.9048 expt0005 Sat Dec 16 10:10:51 2023 136393 800 800.07 541 207 4 Argon_bottom Bed_order_2341 Short 5	copy pol136393*5-TOF*.dat temp		136393	800.073	800.073	207	0	-0.073	136393
136394	POL136394	14_expt0005_LSF641_800_545_201	Sat Dec 16 10:17:08 2023	4.8316	1m 59s	Sat Dec 16 10:19:07 2023	14	expt0005	LSF641	800	545	201	expt0005	4	Water_top	Bed_order_2341	Short	5	Y	34	POL136394 4.8316 expt0005 Sat Dec 16 10:17:08 2023 136394 800 799.95 545 201 4 Water_top Bed_order_2341 Short 5	copy pol136394*5-TOF*.dat temp		136394	799.829	799.951	201	0	0.049	136394
136395	POL136395	15_expt0005_LSF641_800_548_203	Sat Dec 16 10:22:19 2023	4.8294	1m 59s	Sat Dec 16 10:24:18 2023	15	expt0005	LSF641	800	548	203	expt0005	4	Argon_top	Bed_order_2341	Short	5	Y	34	POL136395 4.8294 expt0005 Sat Dec 16 10:22:19 2023 136395 800 799.91 548 203 4 Argon_top Bed_order_2341 Short 5	copy pol136395*5-TOF*.dat temp		136395	799.829	799.91	203	0	0.0896667	136395
136396	POL136396	16_expt0005_LSF641_800_552_206	Sat Dec 16 10:28:35 2023	4.8285	1m 58s	Sat Dec 16 10:30:33 2023	16	expt0005	LSF641	800	552	206	expt0005	4	CO_bottom	Bed_order_2341	Short	5	Y	34	POL136396 4.8285 expt0005 Sat Dec 16 10:28:35 2023 136396 800 800.07 552 206 4 CO_bottom Bed_order_2341 Short 5	copy pol136396*5-TOF*.dat temp		136396	800.073	800.073	206	0	-0.073	136396
136397	POL136397	17_expt0005_LSF641_800_555_207	Sat Dec 16 10:33:44 2023	4.9088	2m 0s	Sat Dec 16 10:35:44 2023	17	expt0005	LSF641	800	555	207	expt0005	4	Argon_bottom	Bed_order_2341	Short	5	Y	34	POL136397 4.9088 expt0005 Sat Dec 16 10:33:44 2023 136397 800 800.07 555 207 4 Argon_bottom Bed_order_2341 Short 5	copy pol136397*5-TOF*.dat temp		136397	800.073	800.073	207	0	-0.073	136397
136398	POL136398	18_expt0005_LSF641_800_559_201	Sat Dec 16 10:40:01 2023	4.8321	1m 59s	Sat Dec 16 10:42:00 2023	18	expt0005	LSF641	800	559	201	expt0005	4	Water_top	Bed_order_2341	Short	5	Y	35	POL136398 4.8321 expt0005 Sat Dec 16 10:40:01 2023 136398 800 800.07 559 201 4 Water_top Bed_order_2341 Short 5	copy pol136398*5-TOF*.dat temp		136398	800.073	800.073	201	0	-0.073	136398
136399	POL136399	19_expt0005_LSF641_800_562_203	Sat Dec 16 10:45:12 2023	4.8316	1m 59s	Sat Dec 16 10:47:11 2023	19	expt0005	LSF641	800	562	203	expt0005	4	Argon_top	Bed_order_2341	Short	5	Y	35	POL136399 4.8316 expt0005 Sat Dec 16 10:45:12 2023 136399 800 799.91 562 203 4 Argon_top Bed_order_2341 Short 5	copy pol136399*5-TOF*.dat temp		136399	800.073	799.91	203	0	0.0896667	136399
136400	POL136400	20_expt0005_LSF641_800_566_206	Sat Dec 16 10:51:27 2023	4.828	1m 59s	Sat Dec 16 10:53:26 2023	20	expt0005	LSF641	800	566	206	expt0005	4	CO_bottom	Bed_order_2341	Short	5	Y	35	POL136400 4.828 expt0005 Sat Dec 16 10:51:27 2023 136400 800 799.99 566 206 4 CO_bottom Bed_order_2341 Short 5	copy pol136400*5-TOF*.dat temp		136400	800.073	799.992	206	0	0.00833333	136400
136401	POL136401	21_expt0005_LSF641_800_569_207	Sat Dec 16 10:56:36 2023	4.9078	2m 1s	Sat Dec 16 10:58:37 2023	21	expt0005	LSF641	800	569	207	expt0005	4	Argon_bottom	Bed_order_2341	Short	5	Y	35	POL136401 4.9078 expt0005 Sat Dec 16 10:56:36 2023 136401 800 799.95 569 207 4 Argon_bottom Bed_order_2341 Short 5	copy pol136401*5-TOF*.dat temp		136401	799.829	799.951	207	0	0.049	136401
136402	POL136402	22_expt0005_LSF641_800_573_201	Sat Dec 16 11:02:54 2023	4.8339	1m 59s	Sat Dec 16 11:04:53 2023	22	expt0005	LSF641	800	573	201	expt0005	4	Water_top	Bed_order_2341	Short	5	Y	36	POL136402 4.8339 expt0005 Sat Dec 16 11:02:54 2023 136402 800 800.01 573 201 4 Water_top Bed_order_2341 Short 5	copy pol136402*5-TOF*.dat temp		136402	800.073	800.012	201	0	-0.012	136402
136403	POL136403	23_expt0005_LSF641_800_576_203	Sat Dec 16 11:08:03 2023	4.9213	2m 1s	Sat Dec 16 11:10:04 2023	23	expt0005	LSF641	800	576	203	expt0005	4	Argon_top	Bed_order_2341	Short	5	Y	36	POL136403 4.9213 expt0005 Sat Dec 16 11:08:03 2023 136403 800 799.83 576 203 4 Argon_top Bed_order_2341 Short 5	copy pol136403*5-TOF*.dat temp		136403	799.829	799.829	203	0	0.171	136403
136404	POL136404	24_expt0005_LSF641_800_580_206	Sat Dec 16 11:14:20 2023	4.8325	1m 59s	Sat Dec 16 11:16:19 2023	24	expt0005	LSF641	800	580	206	expt0005	4	CO_bottom	Bed_order_2341	Short	5	Y	36	POL136404 4.8325 expt0005 Sat Dec 16 11:14:20 2023 136404 800 800.12 580 206 4 CO_bottom Bed_order_2341 Short 5	copy pol136404*5-TOF*.dat temp		136404	800.073	800.122	206	0	-0.1218	136404
136405	POL136405	25_expt0005_LSF641_800_583_207	Sat Dec 16 11:19:31 2023	4.8328	1m 59s	Sat Dec 16 11:21:30 2023	25	expt0005	LSF641	800	583	207	expt0005	4	Argon_bottom	Bed_order_2341	Short	5	Y	36	POL136405 4.8328 expt0005 Sat Dec 16 11:19:31 2023 136405 800 799.95 583 207 4 Argon_bottom Bed_order_2341 Short 5	copy pol136405*5-TOF*.dat temp		136405	799.829	799.951	207	0	0.049	136405
136406	POL136406	26_expt0005_LSF641_800_587_201	Sat Dec 16 11:25:47 2023	4.8332	1m 58s	Sat Dec 16 11:27:45 2023	26	expt0005	LSF641	800	587	201	expt0005	4	Water_top	Bed_order_2341	Short	5	Y	37	POL136406 4.8332 expt0005 Sat Dec 16 11:25:47 2023 136406 800 800.01 587 201 4 Water_top Bed_order_2341 Short 5	copy pol136406*5-TOF*.dat temp		136406	800.073	800.012	201	0	-0.012	136406
136407	POL136407	27_expt0005_LSF641_800_590_203	Sat Dec 16 11:30:55 2023	4.9142	2m 1s	Sat Dec 16 11:32:56 2023	27	expt0005	LSF641	800	590	203	expt0005	4	Argon_top	Bed_order_2341	Short	5	Y	37	POL136407 4.9142 expt0005 Sat Dec 16 11:30:55 2023 136407 800 800.07 590 203 4 Argon_top Bed_order_2341 Short 5	copy pol136407*5-TOF*.dat temp		136407	800.073	800.073	203	0	-0.073	136407
136408	POL136408	28_expt0005_LSF641_800_594_206	Sat Dec 16 11:37:13 2023	4.8365	1m 59s	Sat Dec 16 11:39:12 2023	28	expt0005	LSF641	800	594	206	expt0005	4	CO_bottom	Bed_order_2341	Short	5	Y	37	POL136408 4.8365 expt0005 Sat Dec 16 11:37:13 2023 136408 800 799.95 594 206 4 CO_bottom Bed_order_2341 Short 5	copy pol136408*5-TOF*.dat temp		136408	800.073	799.951	206	0	0.049	136408
136409	POL136409	29_expt0005_LSF641_800_597_207	Sat Dec 16 11:42:24 2023	4.831	1m 58s	Sat Dec 16 11:44:22 2023	29	expt0005	LSF641	800	597	207	expt0005	4	Argon_bottom	Bed_order_2341	Short	5	Y	37	POL136409 4.831 expt0005 Sat Dec 16 11:42:24 2023 136409 800 799.99 597 207 4 Argon_bottom Bed_order_2341 Short 5	copy pol136409*5-TOF*.dat temp		136409	799.829	799.992	207	0	0.00833333	136409
136410	POL136410	30_expt0005_LSF641_800_601_201	Sat Dec 16 11:48:39 2023	4.8359	1m 59s	Sat Dec 16 11:50:38 2023	30	expt0005	LSF641	800	601	201	expt0005	4	Water_top	Bed_order_2341	Short	5	Y	38	POL136410 4.8359 expt0005 Sat Dec 16 11:48:39 2023 136410 800 799.95 601 201 4 Water_top Bed_order_2341 Short 5	copy pol136410*5-TOF*.dat temp		136410	799.829	799.951	201	0	0.049	136410
136411	POL136411	31_expt0005_LSF641_800_604_203	Sat Dec 16 11:53:50 2023	4.8294	1m 59s	Sat Dec 16 11:55:49 2023	31	expt0005	LSF641	800	604	203	expt0005	4	Argon_top	Bed_order_2341	Short	5	Y	38	POL136411 4.8294 expt0005 Sat Dec 16 11:53:50 2023 136411 800 800.07 604 203 4 Argon_top Bed_order_2341 Short 5	copy pol136411*5-TOF*.dat temp		136411	800.073	800.073	203	0	-0.073	136411
136412	POL136412	32_expt0005_LSF641_800_608_206	Sat Dec 16 12:00:05 2023	4.8291	1m 59s	Sat Dec 16 12:02:04 2023	32	expt0005	LSF641	800	608	206	expt0005	4	CO_bottom	Bed_order_2341	Short	5	Y	38	POL136412 4.8291 expt0005 Sat Dec 16 12:00:05 2023 136412 800 800.07 608 206 4 CO_bottom Bed_order_2341 Short 5	copy pol136412*5-TOF*.dat temp		136412	800.317	800.073	206	0	-0.073	136412
136413	POL136413	33_expt0005_LSF641_800_611_207	Sat Dec 16 12:05:14 2023	4.9119	2m 1s	Sat Dec 16 12:07:15 2023	33	expt0005	LSF641	800	611	207	expt0005	4	Argon_bottom	Bed_order_2341	Short	5	Y	38	POL136413 4.9119 expt0005 Sat Dec 16 12:05:14 2023 136413 800 799.99 611 207 4 Argon_bottom Bed_order_2341 Short 5	copy pol136413*5-TOF*.dat temp		136413	799.829	799.992	207	0	0.00833333	136413
136414	POL136414	34_expt0005_LSF641_800_615_201	Sat Dec 16 12:11:32 2023	4.8265	1m 59s	Sat Dec 16 12:13:31 2023	34	expt0005	LSF641	800	615	201	expt0005	4	Water_top	Bed_order_2341	Short	5	Y	39	POL136414 4.8265 expt0005 Sat Dec 16 12:11:32 2023 136414 800 799.95 615 201 4 Water_top Bed_order_2341 Short 5	copy pol136414*5-TOF*.dat temp		136414	799.829	799.951	201	0	0.049	136414
136415	POL136415	35_expt0005_LSF641_800_618_203	Sat Dec 16 12:16:41 2023	4.8279	1m 59s	Sat Dec 16 12:18:40 2023	35	expt0005	LSF641	800	618	203	expt0005	4	Argon_top	Bed_order_2341	Short	5	Y	39	POL136415 4.8279 expt0005 Sat Dec 16 12:16:41 2023 136415 800 800.07 618 203 4 Argon_top Bed_order_2341 Short 5	copy pol136415*5-TOF*.dat temp		136415	800.073	800.073	203	0	-0.073	136415
136416	POL136416	36_expt0005_LSF641_800_622_206	Sat Dec 16 12:22:58 2023	4.8256	1m 59s	Sat Dec 16 12:24:57 2023	36	expt0005	LSF641	800	622	206	expt0005	4	CO_bottom	Bed_order_2341	Short	5	Y	39	POL136416 4.8256 expt0005 Sat Dec 16 12:22:58 2023 136416 800 799.95 622 206 4 CO_bottom Bed_order_2341 Short 5	copy pol136416*5-TOF*.dat temp		136416	800.073	799.951	206	0	0.049	136416
136417	POL136417	37_expt0005_LSF641_800_625_207	Sat Dec 16 12:28:07 2023	4.825	1m 59s	Sat Dec 16 12:30:06 2023	37	expt0005	LSF641	800	625	207	expt0005	4	Argon_bottom	Bed_order_2341	Short	5	Y	39	POL136417 4.825 expt0005 Sat Dec 16 12:28:07 2023 136417 800 799.99 625 207 4 Argon_bottom Bed_order_2341 Short 5	copy pol136417*5-TOF*.dat temp		136417	799.829	799.992	207	0	0.00833333	136417
136418	POL136418	38_expt0005_LSF641_800_629_201	Sat Dec 16 12:34:25 2023	4.824	1m 58s	Sat Dec 16 12:36:23 2023	38	expt0005	LSF641	800	629	201	expt0005	4	Water_top	Bed_order_2341	Short	5	Y	40	POL136418 4.824 expt0005 Sat Dec 16 12:34:25 2023 136418 800 799.95 629 201 4 Water_top Bed_order_2341 Short 5	copy pol136418*5-TOF*.dat temp		136418	799.829	799.951	201	0	0.049	136418
136419	POL136419	39_expt0005_LSF641_800_632_203	Sat Dec 16 12:39:34 2023	4.8229	1m 58s	Sat Dec 16 12:41:32 2023	39	expt0005	LSF641	800	632	203	expt0005	4	Argon_top	Bed_order_2341	Short	5	Y	40	POL136419 4.8229 expt0005 Sat Dec 16 12:39:34 2023 136419 800 799.95 632 203 4 Argon_top Bed_order_2341 Short 5	copy pol136419*5-TOF*.dat temp		136419	800.073	799.951	203	0	0.049	136419
136420	POL136420	40_expt0005_LSF641_800_636_206	Sat Dec 16 12:45:49 2023	4.8228	1m 59s	Sat Dec 16 12:47:48 2023	40	expt0005	LSF641	800	636	206	expt0005	4	CO_bottom	Bed_order_2341	Short	5	Y	40	POL136420 4.8228 expt0005 Sat Dec 16 12:45:49 2023 136420 800 800.07 636 206 4 CO_bottom Bed_order_2341 Short 5	copy pol136420*5-TOF*.dat temp		136420	800.317	800.073	206	0	-0.073	136420
136421	POL136421	41_expt0005_LSF641_800_639_207	Sat Dec 16 12:51:00 2023	4.8245	1m 59s	Sat Dec 16 12:52:59 2023	41	expt0005	LSF641	800	639	207	expt0005	4	Argon_bottom	Bed_order_2341	Short	5	Y	40	POL136421 4.8245 expt0005 Sat Dec 16 12:51:00 2023 136421 800 799.99 639 207 4 Argon_bottom Bed_order_2341 Short 5	copy pol136421*5-TOF*.dat temp		136421	799.829	799.992	207	0	0.00833333	136421
136422	POL136422	42_expt0005_LSF641_800_641_203	Sat Dec 16 12:54:08 2023	25.6618	10m 31s	Sat Dec 16 13:04:39 2023	42	expt0005	LSF641	800	640	207	expt0005	4	Argon_bottom	Bed_order_2341	Long	5	Y	40	POL136422 25.6618 expt0005 Sat Dec 16 12:54:08 2023 136422 800 800.01 640 207 4 Argon_bottom Bed_order_2341 Long 5	copy pol136422*5-TOF*.dat temp		136422	800.073	800.012	203	-4	-0.012	136422
136423	POL136423	00_expt0005_LSF641_800_bed2341_post40cycles#1	Sat Dec 16 13:06:38 2023	75.0534	30m 58s	Sat Dec 16 13:37:36 2023	43	expt0005	LSF641	800	641	203	expt0005	4	Argon_top	Bed_order_2341	Long	5	Y	40	POL136423 75.0534 expt0005 Sat Dec 16 13:06:38 2023 136423 800 799.98 641 203 4 Argon_top Bed_order_2341 Long 5	copy pol136423*5-TOF*.dat temp		136423	799.829	799.975	203	0	0.0246	136423
136424	POL136424	00_expt0005_LSF641_800_bed2341_post40cycles#2	Sat Dec 16 13:37:56 2023	75.0504	30m 48s	Sat Dec 16 14:08:44 2023	44	expt0005	LSF641	800	642	203	expt0005	4	Argon_top	Bed_order_2341	Long	5	Y	40	POL136424 75.0504 expt0005 Sat Dec 16 13:37:56 2023 136424 800 800.07 642 203 4 Argon_top Bed_order_2341 Long 5	copy pol136424*5-TOF*.dat temp		136424	800.073	800.073	203	0	-0.073	136424
136425	POL136425	00_expt0005_LSF641_800_bed2341_post40cycles#3	Sat Dec 16 14:09:05 2023	75.0487	30m 47s	Sat Dec 16 14:39:52 2023	45	expt0005	LSF641	800	643	203	expt0005	4	Argon_top	Bed_order_2341	Long	5	Y	40	POL136425 75.0487 expt0005 Sat Dec 16 14:09:05 2023 136425 800 800.07 643 203 4 Argon_top Bed_order_2341 Long 5	copy pol136425*5-TOF*.dat temp		136425	800.073	800.073	203	0	-0.073	136425
136425	POL136425	00_expt0005_LSF641_800_bed2341_post40cycles#3	Sat Dec 16 14:09:05 2023	75.0487	30m 47s	Sat Dec 16 14:39:52 2023	46	expt0005	LSF641	800	644	203	expt0005	4	Argon_top	Bed_order_2341	Long	5	Y	40	POL136425 75.0487 expt0005 Sat Dec 16 14:09:05 2023 136425 800 800.07 644 203 4 Argon_top Bed_order_2341 Long 5	copy pol136425*5-TOF*.dat temp		136425	800.073	800.073	203	0	-0.073	136425
136426	POL136426	00_expt0005_LSF641_800_bed2341_post40cycles#4	Sat Dec 16 14:40:13 2023	75.0498	30m 47s	Sat Dec 16 15:11:00 2023	47	expt0005	LSF641	800	645	203	expt0005	4	Argon_top	Bed_order_2341	Long	5	Y	40	POL136426 75.0498 expt0005 Sat Dec 16 14:40:13 2023 136426 800 800.07 645 203 4 Argon_top Bed_order_2341 Long 5	copy pol136426*5-TOF*.dat temp		136426	800.073	800.073	203	0	-0.073	136426
136427	POL136427	00_expt0005_LSF641_800_bed2341_post40cycles#5	Sat Dec 16 15:11:21 2023	58.0552	23m 49s	Sat Dec 16 15:35:10 2023	48	expt0005	LSF641	800	646	203	expt0005	4	Argon_top	Bed_order_2341	Long	5	Y	40	POL136427 58.0552 expt0005 Sat Dec 16 15:11:21 2023 136427 800 800.07 646 203 4 Argon_top Bed_order_2341 Long 5	copy pol136427*5-TOF*.dat temp		136427	800.073	800.073	203	0	-0.073	136427
136428	POL136428	1_expt0006_LSF641_800_641_203	Sat Dec 16 15:35:34 2023	1.0319	25s	Sat Dec 16 15:35:59 2023	1	expt0006	LSF641	800	641	203	expt0006	1	Argon_top	Bed_order_2341	Short	6	Y	40	POL136428 1.0319 expt0006 Sat Dec 16 15:35:34 2023 136428 800 800.07 641 203 1 Argon_top Bed_order_2341 Short 6	copy pol136428*5-TOF*.dat temp		136428	800.073	800.073	11	-192	-0.073	136428
136429	POL136429	2_expt0006_LSF641_800_603_9	Sat Dec 16 15:39:09 2023	4.8218	1m 59s	Sat Dec 16 15:41:08 2023	2	expt0006	LSF641	800	603	9	expt0006	1	Water_top	Bed_order_1234	Short	6	Y	41	POL136429 4.8218 expt0006 Sat Dec 16 15:39:09 2023 136429 800 799.95 603 9 1 Water_top Bed_order_1234 Short 6	copy pol136429*5-TOF*.dat temp		136429	800.073	799.951	9	0	0.049	136429
136430	POL136430	3_expt0006_LSF641_800_606_11	Sat Dec 16 15:44:18 2023	4.9089	2m 1s	Sat Dec 16 15:46:19 2023	3	expt0006	LSF641	800	606	11	expt0006	1	Argon_top	Bed_order_1234	Short	6	Y	41	POL136430 4.9089 expt0006 Sat Dec 16 15:44:18 2023 136430 800 800.01 606 11 1 Argon_top Bed_order_1234 Short 6	copy pol136430*5-TOF*.dat temp		136430	799.829	800.012	11	0	-0.012	136430
136431	POL136431	4_expt0006_LSF641_800_610_14	Sat Dec 16 15:50:36 2023	4.8212	1m 59s	Sat Dec 16 15:52:35 2023	4	expt0006	LSF641	800	610	14	expt0006	1	CO_bottom	Bed_order_1234	Short	6	Y	41	POL136431 4.8212 expt0006 Sat Dec 16 15:50:36 2023 136431 800 800.02 610 14 1 CO_bottom Bed_order_1234 Short 6	copy pol136431*5-TOF*.dat temp		136431	800.073	800.024	14	0	-0.0242	136431
136432	POL136432	5_expt0006_LSF641_800_613_15	Sat Dec 16 15:55:45 2023	4.9079	2m 0s	Sat Dec 16 15:57:45 2023	5	expt0006	LSF641	800	613	15	expt0006	1	Argon_bottom	Bed_order_1234	Short	6	Y	41	POL136432 4.9079 expt0006 Sat Dec 16 15:55:45 2023 136432 800 800.07 613 15 1 Argon_bottom Bed_order_1234 Short 6	copy pol136432*5-TOF*.dat temp		136432	800.073	800.073	15	0	-0.073	136432
136433	POL136433	6_expt0006_LSF641_800_617_9	Sat Dec 16 16:02:02 2023	4.8237	1m 59s	Sat Dec 16 16:04:01 2023	6	expt0006	LSF641	800	617	9	expt0006	1	Water_top	Bed_order_1234	Short	6	Y	42	POL136433 4.8237 expt0006 Sat Dec 16 16:02:02 2023 136433 800 799.83 617 9 1 Water_top Bed_order_1234 Short 6	copy pol136433*5-TOF*.dat temp		136433	799.829	799.829	9	0	0.171	136433
136434	POL136434	7_expt0006_LSF641_800_620_11	Sat Dec 16 16:07:13 2023	4.8206	1m 59s	Sat Dec 16 16:09:12 2023	7	expt0006	LSF641	800	620	11	expt0006	1	Argon_top	Bed_order_1234	Short	6	Y	42	POL136434 4.8206 expt0006 Sat Dec 16 16:07:13 2023 136434 800 800.07 620 11 1 Argon_top Bed_order_1234 Short 6	copy pol136434*5-TOF*.dat temp		136434	800.073	800.073	11	0	-0.073	136434
136435	POL136435	8_expt0006_LSF641_800_624_14	Sat Dec 16 16:13:28 2023	4.8263	1m 59s	Sat Dec 16 16:15:27 2023	8	expt0006	LSF641	800	624	14	expt0006	1	CO_bottom	Bed_order_1234	Short	6	Y	42	POL136435 4.8263 expt0006 Sat Dec 16 16:13:28 2023 136435 800 799.91 624 14 1 CO_bottom Bed_order_1234 Short 6	copy pol136435*5-TOF*.dat temp		136435	800.073	799.91	14	0	0.0896667	136435
136436	POL136436	9_expt0006_LSF641_800_627_15	Sat Dec 16 16:18:37 2023	4.8226	1m 59s	Sat Dec 16 16:20:36 2023	9	expt0006	LSF641	800	627	15	expt0006	1	Argon_bottom	Bed_order_1234	Short	6	Y	42	POL136436 4.8226 expt0006 Sat Dec 16 16:18:37 2023 136436 800 800.07 627 15 1 Argon_bottom Bed_order_1234 Short 6	copy pol136436*5-TOF*.dat temp		136436	800.073	800.073	15	0	-0.073	136436
136437	POL136437	10_expt0006_LSF641_800_631_9	Sat Dec 16 16:24:55 2023	4.8224	1m 59s	Sat Dec 16 16:26:54 2023	10	expt0006	LSF641	800	631	9	expt0006	1	Water_top	Bed_order_1234	Short	6	Y	43	POL136437 4.8224 expt0006 Sat Dec 16 16:24:55 2023 136437 800 800.01 631 9 1 Water_top Bed_order_1234 Short 6	copy pol136437*5-TOF*.dat temp		136437	800.073	800.012	9	0	-0.012	136437
136438	POL136438	11_expt0006_LSF641_800_634_11	Sat Dec 16 16:30:04 2023	4.7887	1m 59s	Sat Dec 16 16:32:03 2023	11	expt0006	LSF641	800	634	11	expt0006	1	Argon_top	Bed_order_1234	Short	6	Y	43	POL136438 4.7887 expt0006 Sat Dec 16 16:30:04 2023 136438 800 800.07 634 11 1 Argon_top Bed_order_1234 Short 6	copy pol136438*5-TOF*.dat temp		136438	800.073	800.073	11	0	-0.073	136438
136439	POL136439	12_expt0006_LSF641_800_638_14	Sat Dec 16 16:36:19 2023	4.7326	1m 59s	Sat Dec 16 16:38:18 2023	12	expt0006	LSF641	800	638	14	expt0006	1	CO_bottom	Bed_order_1234	Short	6	Y	43	POL136439 4.7326 expt0006 Sat Dec 16 16:36:19 2023 136439 800 800.07 638 14 1 CO_bottom Bed_order_1234 Short 6	copy pol136439*5-TOF*.dat temp		136439	800.073	800.073	14	0	-0.073	136439
136440	POL136440	13_expt0006_LSF641_800_641_15	Sat Dec 16 16:41:30 2023	4.8155	1m 59s	Sat Dec 16 16:43:29 2023	13	expt0006	LSF641	800	641	15	expt0006	1	Argon_bottom	Bed_order_1234	Short	6	Y	43	POL136440 4.8155 expt0006 Sat Dec 16 16:41:30 2023 136440 800 799.95 641 15 1 Argon_bottom Bed_order_1234 Short 6	copy pol136440*5-TOF*.dat temp		136440	799.829	799.951	15	0	0.049	136440
136441	POL136441	14_expt0006_LSF641_800_645_9	Sat Dec 16 16:47:46 2023	4.8247	1m 58s	Sat Dec 16 16:49:44 2023	14	expt0006	LSF641	800	645	9	expt0006	1	Water_top	Bed_order_1234	Short	6	Y	44	POL136441 4.8247 expt0006 Sat Dec 16 16:47:46 2023 136441 800 799.95 645 9 1 Water_top Bed_order_1234 Short 6	copy pol136441*5-TOF*.dat temp		136441	800.073	799.951	9	0	0.049	136441
136442	POL136442	15_expt0006_LSF641_800_648_11	Sat Dec 16 16:52:54 2023	4.9022	2m 1s	Sat Dec 16 16:54:55 2023	15	expt0006	LSF641	800	648	11	expt0006	1	Argon_top	Bed_order_1234	Short	6	Y	44	POL136442 4.9022 expt0006 Sat Dec 16 16:52:54 2023 136442 800 800.07 648 11 1 Argon_top Bed_order_1234 Short 6	copy pol136442*5-TOF*.dat temp		136442	800.073	800.073	11	0	-0.073	136442
136443	POL136443	16_expt0006_LSF641_800_652_14	Sat Dec 16 16:59:12 2023	4.8263	1m 59s	Sat Dec 16 17:01:11 2023	16	expt0006	LSF641	800	652	14	expt0006	1	CO_bottom	Bed_order_1234	Short	6	Y	44	POL136443 4.8263 expt0006 Sat Dec 16 16:59:12 2023 136443 800 800.07 652 14 1 CO_bottom Bed_order_1234 Short 6	copy pol136443*5-TOF*.dat temp		136443	800.073	800.073	14	0	-0.073	136443
136444	POL136444	17_expt0006_LSF641_800_655_15	Sat Dec 16 17:04:21 2023	4.8223	1m 59s	Sat Dec 16 17:06:20 2023	17	expt0006	LSF641	800	655	15	expt0006	1	Argon_bottom	Bed_order_1234	Short	6	Y	44	POL136444 4.8223 expt0006 Sat Dec 16 17:04:21 2023 136444 800 799.95 655 15 1 Argon_bottom Bed_order_1234 Short 6	copy pol136444*5-TOF*.dat temp		136444	799.829	799.951	15	0	0.049	136444
136445	POL136445	18_expt0006_LSF641_800_659_9	Sat Dec 16 17:10:36 2023	4.8161	1m 59s	Sat Dec 16 17:12:35 2023	18	expt0006	LSF641	800	659	9	expt0006	1	Water_top	Bed_order_1234	Short	6	Y	45	POL136445 4.8161 expt0006 Sat Dec 16 17:10:36 2023 136445 800 800.01 659 9 1 Water_top Bed_order_1234 Short 6	copy pol136445*5-TOF*.dat temp		136445	800.073	800.012	9	0	-0.012	136445
136446	POL136446	19_expt0006_LSF641_800_662_11	Sat Dec 16 17:15:47 2023	4.8198	1m 59s	Sat Dec 16 17:17:46 2023	19	expt0006	LSF641	800	662	11	expt0006	1	Argon_top	Bed_order_1234	Short	6	Y	45	POL136446 4.8198 expt0006 Sat Dec 16 17:15:47 2023 136446 800 800.07 662 11 1 Argon_top Bed_order_1234 Short 6	copy pol136446*5-TOF*.dat temp		136446	800.073	800.073	11	0	-0.073	136446
136447	POL136447	20_expt0006_LSF641_800_666_14	Sat Dec 16 17:22:03 2023	4.8118	1m 58s	Sat Dec 16 17:24:01 2023	20	expt0006	LSF641	800	666	14	expt0006	1	CO_bottom	Bed_order_1234	Short	6	Y	45	POL136447 4.8118 expt0006 Sat Dec 16 17:22:03 2023 136447 800 800.07 666 14 1 CO_bottom Bed_order_1234 Short 6	copy pol136447*5-TOF*.dat temp		136447	800.073	800.073	14	0	-0.073	136447
136448	POL136448	21_expt0006_LSF641_800_669_15	Sat Dec 16 17:27:12 2023	4.8085	1m 58s	Sat Dec 16 17:29:10 2023	21	expt0006	LSF641	800	669	15	expt0006	1	Argon_bottom	Bed_order_1234	Short	6	Y	45	POL136448 4.8085 expt0006 Sat Dec 16 17:27:12 2023 136448 800 799.95 669 15 1 Argon_bottom Bed_order_1234 Short 6	copy pol136448*5-TOF*.dat temp		136448	799.829	799.951	15	0	0.049	136448
136449	POL136449	22_expt0006_LSF641_800_673_9	Sat Dec 16 17:33:27 2023	4.8901	2m 1s	Sat Dec 16 17:35:28 2023	22	expt0006	LSF641	800	673	9	expt0006	1	Water_top	Bed_order_1234	Short	6	Y	46	POL136449 4.8901 expt0006 Sat Dec 16 17:33:27 2023 136449 800 799.83 673 9 1 Water_top Bed_order_1234 Short 6	copy pol136449*5-TOF*.dat temp		136449	799.829	799.829	9	0	0.171	136449
136450	POL136450	23_expt0006_LSF641_800_676_11	Sat Dec 16 17:38:38 2023	4.8139	1m 59s	Sat Dec 16 17:40:37 2023	23	expt0006	LSF641	800	676	11	expt0006	1	Argon_top	Bed_order_1234	Short	6	Y	46	POL136450 4.8139 expt0006 Sat Dec 16 17:38:38 2023 136450 800 800.07 676 11 1 Argon_top Bed_order_1234 Short 6	copy pol136450*5-TOF*.dat temp		136450	800.073	800.073	11	0	-0.073	136450
136451	POL136451	24_expt0006_LSF641_800_680_14	Sat Dec 16 17:44:53 2023	4.8958	2m 1s	Sat Dec 16 17:46:54 2023	24	expt0006	LSF641	800	680	14	expt0006	1	CO_bottom	Bed_order_1234	Short	6	Y	46	POL136451 4.8958 expt0006 Sat Dec 16 17:44:53 2023 136451 800 800.07 680 14 1 CO_bottom Bed_order_1234 Short 6	copy pol136451*5-TOF*.dat temp		136451	800.073	800.073	14	0	-0.073	136451
136452	POL136452	25_expt0006_LSF641_800_683_15	Sat Dec 16 17:50:04 2023	4.8211	1m 59s	Sat Dec 16 17:52:03 2023	25	expt0006	LSF641	800	683	15	expt0006	1	Argon_bottom	Bed_order_1234	Short	6	Y	46	POL136452 4.8211 expt0006 Sat Dec 16 17:50:04 2023 136452 800 799.95 683 15 1 Argon_bottom Bed_order_1234 Short 6	copy pol136452*5-TOF*.dat temp		136452	799.829	799.951	15	0	0.049	136452
136453	POL136453	26_expt0006_LSF641_800_687_9	Sat Dec 16 17:56:20 2023	4.8112	1m 59s	Sat Dec 16 17:58:19 2023	26	expt0006	LSF641	800	687	9	expt0006	1	Water_top	Bed_order_1234	Short	6	Y	47	POL136453 4.8112 expt0006 Sat Dec 16 17:56:20 2023 136453 800 799.99 687 9 1 Water_top Bed_order_1234 Short 6	copy pol136453*5-TOF*.dat temp		136453	800.073	799.992	9	0	0.00833333	136453
136454	POL136454	27_expt0006_LSF641_800_690_11	Sat Dec 16 18:01:31 2023	4.8123	1m 58s	Sat Dec 16 18:03:29 2023	27	expt0006	LSF641	800	690	11	expt0006	1	Argon_top	Bed_order_1234	Short	6	Y	47	POL136454 4.8123 expt0006 Sat Dec 16 18:01:31 2023 136454 800 800.07 690 11 1 Argon_top Bed_order_1234 Short 6	copy pol136454*5-TOF*.dat temp		136454	800.073	800.073	11	0	-0.073	136454
136455	POL136455	28_expt0006_LSF641_800_694_14	Sat Dec 16 18:07:46 2023	4.8093	1m 59s	Sat Dec 16 18:09:45 2023	28	expt0006	LSF641	800	694	14	expt0006	1	CO_bottom	Bed_order_1234	Short	6	Y	47	POL136455 4.8093 expt0006 Sat Dec 16 18:07:46 2023 136455 800 800.07 694 14 1 CO_bottom Bed_order_1234 Short 6	copy pol136455*5-TOF*.dat temp		136455	800.073	800.073	14	0	-0.073	136455
136456	POL136456	29_expt0006_LSF641_800_697_15	Sat Dec 16 18:12:55 2023	4.8094	1m 59s	Sat Dec 16 18:14:54 2023	29	expt0006	LSF641	800	697	15	expt0006	1	Argon_bottom	Bed_order_1234	Short	6	Y	47	POL136456 4.8094 expt0006 Sat Dec 16 18:12:55 2023 136456 800 799.95 697 15 1 Argon_bottom Bed_order_1234 Short 6	copy pol136456*5-TOF*.dat temp		136456	799.829	799.951	15	0	0.049	136456
136457	POL136457	30_expt0006_LSF641_800_701_9	Sat Dec 16 18:19:12 2023	4.811	1m 59s	Sat Dec 16 18:21:11 2023	30	expt0006	LSF641	800	701	9	expt0006	1	Water_top	Bed_order_1234	Short	6	Y	48	POL136457 4.811 expt0006 Sat Dec 16 18:19:12 2023 136457 800 799.95 701 9 1 Water_top Bed_order_1234 Short 6	copy pol136457*5-TOF*.dat temp		136457	799.829	799.951	9	0	0.049	136457
136458	POL136458	31_expt0006_LSF641_800_704_11	Sat Dec 16 18:24:21 2023	4.8093	1m 59s	Sat Dec 16 18:26:20 2023	31	expt0006	LSF641	800	704	11	expt0006	1	Argon_top	Bed_order_1234	Short	6	Y	48	POL136458 4.8093 expt0006 Sat Dec 16 18:24:21 2023 136458 800 800.07 704 11 1 Argon_top Bed_order_1234 Short 6	copy pol136458*5-TOF*.dat temp		136458	800.073	800.073	11	0	-0.073	136458
136459	POL136459	32_expt0006_LSF641_800_708_14	Sat Dec 16 18:30:39 2023	4.8049	1m 59s	Sat Dec 16 18:32:38 2023	32	expt0006	LSF641	800	708	14	expt0006	1	CO_bottom	Bed_order_1234	Short	6	Y	48	POL136459 4.8049 expt0006 Sat Dec 16 18:30:39 2023 136459 800 799.91 708 14 1 CO_bottom Bed_order_1234 Short 6	copy pol136459*5-TOF*.dat temp		136459	800.073	799.91	14	0	0.0896667	136459
136460	POL136460	33_expt0006_LSF641_800_711_15	Sat Dec 16 18:35:48 2023	4.8825	2m 0s	Sat Dec 16 18:37:48 2023	33	expt0006	LSF641	800	711	15	expt0006	1	Argon_bottom	Bed_order_1234	Short	6	Y	48	POL136460 4.8825 expt0006 Sat Dec 16 18:35:48 2023 136460 800 800.07 711 15 1 Argon_bottom Bed_order_1234 Short 6	copy pol136460*5-TOF*.dat temp		136460	800.073	800.073	15	0	-0.073	136460
136461	POL136461	34_expt0006_LSF641_800_715_9	Sat Dec 16 18:42:05 2023	4.8094	1m 59s	Sat Dec 16 18:44:04 2023	34	expt0006	LSF641	800	715	9	expt0006	1	Water_top	Bed_order_1234	Short	6	Y	49	POL136461 4.8094 expt0006 Sat Dec 16 18:42:05 2023 136461 800 799.88 715 9 1 Water_top Bed_order_1234 Short 6	copy pol136461*5-TOF*.dat temp		136461	799.829	799.878	9	0	0.1222	136461
136462	POL136462	35_expt0006_LSF641_800_718_11	Sat Dec 16 18:47:14 2023	4.8056	1m 59s	Sat Dec 16 18:49:13 2023	35	expt0006	LSF641	800	718	11	expt0006	1	Argon_top	Bed_order_1234	Short	6	Y	49	POL136462 4.8056 expt0006 Sat Dec 16 18:47:14 2023 136462 800 800.07 718 11 1 Argon_top Bed_order_1234 Short 6	copy pol136462*5-TOF*.dat temp		136462	800.073	800.073	11	0	-0.073	136462
136463	POL136463	36_expt0006_LSF641_800_722_14	Sat Dec 16 18:53:32 2023	0	1m 58s	Sat Dec 16 18:55:30 2023	36	expt0006	LSF641	800	722	14	expt0006	1	CO_bottom	Bed_order_1234	Short	6	N	49	'POL136463 0 expt0006 Sat Dec 16 18:53:32 2023 136463 800 799.91722 14 1 CO_bottom Bed_order_1234 Short 6	copy pol136463*5-TOF*.dat temp		136463	800.073	799.91	14	0	0.0896667	136463
136464	POL136464	37_expt0006_LSF641_800_725_15	Sat Dec 16 18:58:42 2023	0	1m 59s	Sat Dec 16 19:00:41 2023	37	expt0006	LSF641	800	725	15	expt0006	1	Argon_bottom	Bed_order_1234	Short	6	N	49	'POL136464 0 expt0006 Sat Dec 16 18:58:42 2023 136464 800 799.99725 15 1 Argon_bottom Bed_order_1234 Short 6	copy pol136464*5-TOF*.dat temp		136464	799.829	799.992	15	0	0.00833333	136464
136465	POL136465	38_expt0006_LSF641_800_729_9	Sat Dec 16 19:05:00 2023	3.1888	1m 59s	Sat Dec 16 19:06:59 2023	38	expt0006	LSF641	800	729	9	expt0006	1	Water_top	Bed_order_1234	Short	6	Y	50	POL136465 3.1888 expt0006 Sat Dec 16 19:05:00 2023 136465 800 799.91 729 9 1 Water_top Bed_order_1234 Short 6	copy pol136465*5-TOF*.dat temp		136465	799.829	799.91	9	0	0.0896667	136465
136466	POL136466	39_expt0006_LSF641_800_732_11	Sat Dec 16 19:10:09 2023	4.8888	2m 1s	Sat Dec 16 19:12:10 2023	39	expt0006	LSF641	800	732	11	expt0006	1	Argon_top	Bed_order_1234	Short	6	Y	50	POL136466 4.8888 expt0006 Sat Dec 16 19:10:09 2023 136466 800 800.07 732 11 1 Argon_top Bed_order_1234 Short 6	copy pol136466*5-TOF*.dat temp		136466	800.073	800.073	11	0	-0.073	136466
136467	POL136467	40_expt0006_LSF641_800_736_14	Sat Dec 16 19:16:26 2023	4.8115	1m 59s	Sat Dec 16 19:18:25 2023	40	expt0006	LSF641	800	736	14	expt0006	1	CO_bottom	Bed_order_1234	Short	6	Y	50	POL136467 4.8115 expt0006 Sat Dec 16 19:16:26 2023 136467 800 799.95 736 14 1 CO_bottom Bed_order_1234 Short 6	copy pol136467*5-TOF*.dat temp		136467	800.073	799.951	14	0	0.049	136467
136468	POL136468	41_expt0006_LSF641_800_739_15	Sat Dec 16 19:21:37 2023	4.8063	1m 59s	Sat Dec 16 19:23:36 2023	41	expt0006	LSF641	800	739	15	expt0006	1	Argon_bottom	Bed_order_1234	Short	6	Y	50	POL136468 4.8063 expt0006 Sat Dec 16 19:21:37 2023 136468 800 800.07 739 15 1 Argon_bottom Bed_order_1234 Short 6	copy pol136468*5-TOF*.dat temp		136468	800.073	800.073	15	0	-0.073	136468
136469	POL136469	42_expt0006_LSF641_800_741_11	Sat Dec 16 19:24:45 2023	8.7046	3m 35s	Sat Dec 16 19:28:20 2023	42	expt0006	LSF641	800	741	11	expt0006	1	Argon_top	Bed_order_1234	Short	6	Y	50	POL136469 8.7046 expt0006 Sat Dec 16 19:24:45 2023 136469 800 799.91 741 11 1 Argon_top Bed_order_1234 Short 6	copy pol136469*5-TOF*.dat temp		136469	800.073	799.91	11	0	0.0896667	136469
136470	POL136470	expt0006_LSF641_bed1234_11#1	Sat Dec 16 19:30:10 2023	75.0514	30m 55s	Sat Dec 16 20:01:05 2023	43	expt0006	LSF641	800	742	11	expt0006	1	Argon_top	Bed_order_1234	Long	6	Y	50	POL136470 75.0514 expt0006 Sat Dec 16 19:30:10 2023 136470 800 800.07 742 11 1 Argon_top Bed_order_1234 Long 6	copy pol136470*5-TOF*.dat temp		136470	800.073	800.073	11	0	-0.073	136470
136471	POL136471	expt0006_LSF641_bed1234_11#2	Sat Dec 16 20:01:26 2023	75.047	34m 15s	Sat Dec 16 20:35:41 2023	44	expt0006	LSF641	800	743	11	expt0006	1	Argon_top	Bed_order_1234	Long	6	Y	50	POL136471 75.047 expt0006 Sat Dec 16 20:01:26 2023 136471 800 800.07 743 11 1 Argon_top Bed_order_1234 Long 6	copy pol136471*5-TOF*.dat temp		136471	800.073	800.073	11	0	-0.073	136471
136472	POL136472	expt0006_LSF641_bed1234_11#3	Sat Dec 16 20:36:02 2023	24.8439	10m 15s	Sat Dec 16 20:46:17 2023	45	expt0006	LSF641	800	744	11	expt0006	1	Argon_top	Bed_order_1234	Long	6	Y	50	POL136472 24.8439 expt0006 Sat Dec 16 20:36:02 2023 136472 800 800.07 744 11 1 Argon_top Bed_order_1234 Long 6	copy pol136472*5-TOF*.dat temp		136472	800.073	800.073	11	0	-0.073	136472
136473	POL136473	1_expt0007_LSF641_800_703_13	Sat Dec 16 20:49:42 2023	4.7861	1m 58s	Sat Dec 16 20:51:40 2023	1	expt0007	LSF641	800	703	13	expt0007	8	Water_bottom	Bed_order_1234	Short	7	Y	51	POL136473 4.7861 expt0007 Sat Dec 16 20:49:42 2023 136473 800 800.13 703 13 8 Water_bottom Bed_order_1234 Short 7	copy pol136473*5-TOF*.dat temp		136473	800.073	800.134	13	0	-0.134	136473
136474	POL136474	2_expt0007_LSF641_800_706_11	Sat Dec 16 20:54:50 2023	4.7844	1m 59s	Sat Dec 16 20:56:49 2023	2	expt0007	LSF641	800	706	11	expt0007	8	Argon_top	Bed_order_1234	Short	7	Y	51	POL136474 4.7844 expt0007 Sat Dec 16 20:54:50 2023 136474 800 799.83 706 11 8 Argon_top Bed_order_1234 Short 7	copy pol136474*5-TOF*.dat temp		136474	799.829	799.829	11	0	0.171	136474
136475	POL136475	3_expt0007_LSF641_800_710_10	Sat Dec 16 21:01:06 2023	0	2m 1s	Sat Dec 16 21:03:07 2023	3	expt0007	LSF641	800	710	10	expt0007	8	CO_top	Bed_order_1234	Short	7	N	51	'POL136475 0 expt0007 Sat Dec 16 21:01:06 2023 136475 800 800.03710 10 8 CO_top Bed_order_1234 Short 7	copy pol136475*5-TOF*.dat temp		136475	800.073	800.032	10	0	-0.0323333	136475
136476	POL136476	4_expt0007_LSF641_800_713_15	Sat Dec 16 21:06:17 2023	4.7925	1m 59s	Sat Dec 16 21:08:16 2023	4	expt0007	LSF641	800	713	15	expt0007	8	Argon_bottom	Bed_order_1234	Short	7	Y	51	POL136476 4.7925 expt0007 Sat Dec 16 21:06:17 2023 136476 800 800.07 713 15 8 Argon_bottom Bed_order_1234 Short 7	copy pol136476*5-TOF*.dat temp		136476	800.073	800.073	15	0	-0.073	136476
136477	POL136477	5_expt0007_LSF641_800_717_13	Sat Dec 16 21:12:34 2023	4.7869	1m 59s	Sat Dec 16 21:14:33 2023	5	expt0007	LSF641	800	717	13	expt0007	8	Water_bottom	Bed_order_1234	Short	7	Y	52	POL136477 4.7869 expt0007 Sat Dec 16 21:12:34 2023 136477 800 800.01 717 13 8 Water_bottom Bed_order_1234 Short 7	copy pol136477*5-TOF*.dat temp		136477	799.829	800.012	13	0	-0.012	136477
136478	POL136478	6_expt0007_LSF641_800_720_11	Sat Dec 16 21:17:43 2023	4.7862	1m 59s	Sat Dec 16 21:19:42 2023	6	expt0007	LSF641	800	720	11	expt0007	8	Argon_top	Bed_order_1234	Short	7	Y	52	POL136478 4.7862 expt0007 Sat Dec 16 21:17:43 2023 136478 800 799.89 720 11 8 Argon_top Bed_order_1234 Short 7	copy pol136478*5-TOF*.dat temp		136478	799.829	799.89	11	0	0.11	136478
136479	POL136479	7_expt0007_LSF641_800_703_13	Sat Dec 16 21:35:46 2023	4.8004	1m 59s	Sat Dec 16 21:37:45 2023	7	expt0007	LSF641	800	703	13	expt0007	8	Water_bottom	Bed_order_1234	Short	7	Y	53	POL136479 4.8004 expt0007 Sat Dec 16 21:35:46 2023 136479 800 800.05 703 13 8 Water_bottom Bed_order_1234 Short 7	copy pol136479*5-TOF*.dat temp		136479	800.073	800.046	13	0	-0.0458889	136479
136480	POL136480	8_expt0007_LSF641_800_706_15	Sat Dec 16 21:40:55 2023	4.8725	2m 1s	Sat Dec 16 21:42:56 2023	8	expt0007	LSF641	800	706	15	expt0007	8	Argon_bottom	Bed_order_1234	Short	7	Y	53	POL136480 4.8725 expt0007 Sat Dec 16 21:40:55 2023 136480 800 799.95 706 15 8 Argon_bottom Bed_order_1234 Short 7	copy pol136480*5-TOF*.dat temp		136480	799.829	799.951	15	0	0.049	136480
136481	POL136481	9_expt0007_LSF641_800_710_10	Sat Dec 16 21:47:13 2023	4.788	1m 59s	Sat Dec 16 21:49:12 2023	9	expt0007	LSF641	800	710	10	expt0007	8	CO_top	Bed_order_1234	Short	7	Y	53	POL136481 4.788 expt0007 Sat Dec 16 21:47:13 2023 136481 800 799.91 710 10 8 CO_top Bed_order_1234 Short 7	copy pol136481*5-TOF*.dat temp		136481	799.829	799.91	10	0	0.0896667	136481
136482	POL136482	10_expt0007_LSF641_800_713_11	Sat Dec 16 21:52:24 2023	4.7955	1m 59s	Sat Dec 16 21:54:23 2023	10	expt0007	LSF641	800	713	11	expt0007	8	Argon_top	Bed_order_1234	Short	7	Y	53	POL136482 4.7955 expt0007 Sat Dec 16 21:52:24 2023 136482 800 800.07 713 11 8 Argon_top Bed_order_1234 Short 7	copy pol136482*5-TOF*.dat temp		136482	800.073	800.073	11	0	-0.073	136482
136483	POL136483	11_expt0007_LSF641_800_717_13	Sat Dec 16 21:58:39 2023	4.7904	1m 59s	Sat Dec 16 22:00:38 2023	11	expt0007	LSF641	800	717	13	expt0007	8	Water_bottom	Bed_order_1234	Short	7	Y	54	POL136483 4.7904 expt0007 Sat Dec 16 21:58:39 2023 136483 800 800.07 717 13 8 Water_bottom Bed_order_1234 Short 7	copy pol136483*5-TOF*.dat temp		136483	800.073	800.073	13	0	-0.073	136483
136484	POL136484	12_expt0007_LSF641_800_720_15	Sat Dec 16 22:03:48 2023	4.8727	2m 1s	Sat Dec 16 22:05:49 2023	12	expt0007	LSF641	800	720	15	expt0007	8	Argon_bottom	Bed_order_1234	Short	7	Y	54	POL136484 4.8727 expt0007 Sat Dec 16 22:03:48 2023 136484 800 799.88 720 15 8 Argon_bottom Bed_order_1234 Short 7	copy pol136484*5-TOF*.dat temp		136484	799.829	799.878	15	0	0.1222	136484
136485	POL136485	13_expt0007_LSF641_800_724_10	Sat Dec 16 22:10:06 2023	4.7821	1m 58s	Sat Dec 16 22:12:04 2023	13	expt0007	LSF641	800	724	10	expt0007	8	CO_top	Bed_order_1234	Short	7	Y	54	POL136485 4.7821 expt0007 Sat Dec 16 22:10:06 2023 136485 800 800.07 724 10 8 CO_top Bed_order_1234 Short 7	copy pol136485*5-TOF*.dat temp		136485	800.073	800.073	10	0	-0.073	136485
136486	POL136486	14_expt0007_LSF641_800_727_11	Sat Dec 16 22:15:14 2023	4.7866	1m 59s	Sat Dec 16 22:17:13 2023	14	expt0007	LSF641	800	727	11	expt0007	8	Argon_top	Bed_order_1234	Short	7	Y	54	POL136486 4.7866 expt0007 Sat Dec 16 22:15:14 2023 136486 800 800.07 727 11 8 Argon_top Bed_order_1234 Short 7	copy pol136486*5-TOF*.dat temp		136486	800.073	800.073	11	0	-0.073	136486
136487	POL136487	15_expt0007_LSF641_800_731_13	Sat Dec 16 22:21:30 2023	4.8635	2m 1s	Sat Dec 16 22:23:31 2023	15	expt0007	LSF641	800	731	13	expt0007	8	Water_bottom	Bed_order_1234	Short	7	Y	55	POL136487 4.8635 expt0007 Sat Dec 16 22:21:30 2023 136487 800 799.95 731 13 8 Water_bottom Bed_order_1234 Short 7	copy pol136487*5-TOF*.dat temp		136487	800.073	799.951	13	0	0.049	136487
136488	POL136488	16_expt0007_LSF641_800_734_15	Sat Dec 16 22:26:41 2023	4.7882	1m 59s	Sat Dec 16 22:28:40 2023	16	expt0007	LSF641	800	734	15	expt0007	8	Argon_bottom	Bed_order_1234	Short	7	Y	55	POL136488 4.7882 expt0007 Sat Dec 16 22:26:41 2023 136488 800 799.91 734 15 8 Argon_bottom Bed_order_1234 Short 7	copy pol136488*5-TOF*.dat temp		136488	799.829	799.91	15	0	0.0896667	136488
136489	POL136489	17_expt0007_LSF641_800_738_10	Sat Dec 16 22:32:56 2023	4.7776	1m 59s	Sat Dec 16 22:34:55 2023	17	expt0007	LSF641	800	738	10	expt0007	8	CO_top	Bed_order_1234	Short	7	Y	55	POL136489 4.7776 expt0007 Sat Dec 16 22:32:56 2023 136489 800 799.98 738 10 8 CO_top Bed_order_1234 Short 7	copy pol136489*5-TOF*.dat temp		136489	799.829	799.975	10	0	0.0246	136489
136490	POL136490	18_expt0007_LSF641_800_741_11	Sat Dec 16 22:38:05 2023	4.7516	1m 59s	Sat Dec 16 22:40:04 2023	18	expt0007	LSF641	800	741	11	expt0007	8	Argon_top	Bed_order_1234	Short	7	Y	55	POL136490 4.7516 expt0007 Sat Dec 16 22:38:05 2023 136490 800 800.07 741 11 8 Argon_top Bed_order_1234 Short 7	copy pol136490*5-TOF*.dat temp		136490	800.073	800.073	11	0	-0.073	136490
136491	POL136491	19_expt0007_LSF641_800_745_13	Sat Dec 16 22:44:23 2023	0.1124	1m 58s	Sat Dec 16 22:46:21 2023	19	expt0007	LSF641	800	745	13	expt0007	8	Water_bottom	Bed_order_1234	Short	7	N	56	'POL136491 0.1124 expt0007 Sat Dec 16 22:44:23 2023 136491 800 800.07745 13 8 Water_bottom Bed_order_1234 Short 7	copy pol136491*5-TOF*.dat temp		136491	800.073	800.073	13	0	-0.073	136491
136492	POL136492	20_expt0007_LSF641_800_748_15	Sat Dec 16 22:49:32 2023	4.786	1m 58s	Sat Dec 16 22:51:30 2023	20	expt0007	LSF641	800	748	15	expt0007	8	Argon_bottom	Bed_order_1234	Short	7	Y	56	POL136492 4.786 expt0007 Sat Dec 16 22:49:32 2023 136492 800 799.91 748 15 8 Argon_bottom Bed_order_1234 Short 7	copy pol136492*5-TOF*.dat temp		136492	800.073	799.91	15	0	0.0896667	136492
136493	POL136493	21_expt0007_LSF641_800_752_10	Sat Dec 16 22:55:49 2023	4.7886	1m 59s	Sat Dec 16 22:57:48 2023	21	expt0007	LSF641	800	752	10	expt0007	8	CO_top	Bed_order_1234	Short	7	Y	56	POL136493 4.7886 expt0007 Sat Dec 16 22:55:49 2023 136493 800 799.97 752 10 8 CO_top Bed_order_1234 Short 7	copy pol136493*5-TOF*.dat temp		136493	799.829	799.968	10	0	0.0315714	136493
136494	POL136494	22_expt0007_LSF641_800_755_11	Sat Dec 16 23:00:58 2023	4.876	2m 1s	Sat Dec 16 23:02:59 2023	22	expt0007	LSF641	800	755	11	expt0007	8	Argon_top	Bed_order_1234	Short	7	Y	56	POL136494 4.876 expt0007 Sat Dec 16 23:00:58 2023 136494 800 800.07 755 11 8 Argon_top Bed_order_1234 Short 7	copy pol136494*5-TOF*.dat temp		136494	800.073	800.073	11	0	-0.073	136494
136495	POL136495	23_expt0007_LSF641_800_759_13	Sat Dec 16 23:07:16 2023	0.5676	1m 58s	Sat Dec 16 23:09:14 2023	23	expt0007	LSF641	800	759	13	expt0007	8	Water_bottom	Bed_order_1234	Short	7	N	57	'POL136495 0.5676 expt0007 Sat Dec 16 23:07:16 2023 136495 800 800.07759 13 8 Water_bottom Bed_order_1234 Short 7	copy pol136495*5-TOF*.dat temp		136495	800.073	800.073	13	0	-0.073	136495
136496	POL136496	24_expt0007_LSF641_800_762_15	Sat Dec 16 23:12:24 2023	4.8681	2m 1s	Sat Dec 16 23:14:25 2023	24	expt0007	LSF641	800	762	15	expt0007	8	Argon_bottom	Bed_order_1234	Short	7	Y	57	POL136496 4.8681 expt0007 Sat Dec 16 23:12:24 2023 136496 800 799.93 762 15 8 Argon_bottom Bed_order_1234 Short 7	copy pol136496*5-TOF*.dat temp		136496	800.073	799.927	15	0	0.0734	136496
136497	POL136497	25_expt0007_LSF641_800_766_10	Sat Dec 16 23:18:42 2023	4.7892	1m 59s	Sat Dec 16 23:20:41 2023	25	expt0007	LSF641	800	766	10	expt0007	8	CO_top	Bed_order_1234	Short	7	Y	57	POL136497 4.7892 expt0007 Sat Dec 16 23:18:42 2023 136497 800 799.98 766 10 8 CO_top Bed_order_1234 Short 7	copy pol136497*5-TOF*.dat temp		136497	799.829	799.975	10	0	0.0246	136497
136498	POL136498	26_expt0007_LSF641_800_769_11	Sat Dec 16 23:23:53 2023	4.7939	1m 59s	Sat Dec 16 23:25:52 2023	26	expt0007	LSF641	800	769	11	expt0007	8	Argon_top	Bed_order_1234	Short	7	Y	57	POL136498 4.7939 expt0007 Sat Dec 16 23:23:53 2023 136498 800 800.07 769 11 8 Argon_top Bed_order_1234 Short 7	copy pol136498*5-TOF*.dat temp		136498	800.073	800.073	11	0	-0.073	136498
136499	POL136499	27_expt0007_LSF641_800_773_13	Sat Dec 16 23:30:08 2023	4.7904	1m 59s	Sat Dec 16 23:32:07 2023	27	expt0007	LSF641	800	773	13	expt0007	8	Water_bottom	Bed_order_1234	Short	7	Y	58	POL136499 4.7904 expt0007 Sat Dec 16 23:30:08 2023 136499 800 799.95 773 13 8 Water_bottom Bed_order_1234 Short 7	copy pol136499*5-TOF*.dat temp		136499	800.073	799.951	13	0	0.049	136499
136500	POL136500	28_expt0007_LSF641_800_776_15	Sat Dec 16 23:35:19 2023	4.7919	1m 59s	Sat Dec 16 23:37:18 2023	28	expt0007	LSF641	800	776	15	expt0007	8	Argon_bottom	Bed_order_1234	Short	7	Y	58	POL136500 4.7919 expt0007 Sat Dec 16 23:35:19 2023 136500 800 799.95 776 15 8 Argon_bottom Bed_order_1234 Short 7	copy pol136500*5-TOF*.dat temp		136500	800.073	799.951	15	0	0.049	136500
136501	POL136501	29_expt0007_LSF641_800_780_10	Sat Dec 16 23:41:35 2023	4.8675	2m 0s	Sat Dec 16 23:43:35 2023	29	expt0007	LSF641	800	780	10	expt0007	8	CO_top	Bed_order_1234	Short	7	Y	58	POL136501 4.8675 expt0007 Sat Dec 16 23:41:35 2023 136501 800 799.98 780 10 8 CO_top Bed_order_1234 Short 7	copy pol136501*5-TOF*.dat temp		136501	799.829	799.975	10	0	0.0246	136501
136502	POL136502	30_expt0007_LSF641_800_783_11	Sat Dec 16 23:46:45 2023	4.7946	1m 59s	Sat Dec 16 23:48:44 2023	30	expt0007	LSF641	800	783	11	expt0007	8	Argon_top	Bed_order_1234	Short	7	Y	58	POL136502 4.7946 expt0007 Sat Dec 16 23:46:45 2023 136502 800 800.07 783 11 8 Argon_top Bed_order_1234 Short 7	copy pol136502*5-TOF*.dat temp		136502	800.073	800.073	11	0	-0.073	136502
136503	POL136503	31_expt0007_LSF641_800_787_13	Sat Dec 16 23:53:01 2023	4.7825	1m 59s	Sat Dec 16 23:55:00 2023	31	expt0007	LSF641	800	787	13	expt0007	8	Water_bottom	Bed_order_1234	Short	7	Y	59	POL136503 4.7825 expt0007 Sat Dec 16 23:53:01 2023 136503 800 799.95 787 13 8 Water_bottom Bed_order_1234 Short 7	copy pol136503*5-TOF*.dat temp		136503	800.073	799.951	13	0	0.049	136503
136504	POL136504	32_expt0007_LSF641_800_790_15	Sat Dec 16 23:58:12 2023	4.7833	1m 59s	Sun Dec 17 00:00:11 2023	32	expt0007	LSF641	800	790	15	expt0007	8	Argon_bottom	Bed_order_1234	Short	7	Y	59	POL136504 4.7833 expt0007 Sat Dec 16 23:58:12 2023 136504 800 799.93 790 15 8 Argon_bottom Bed_order_1234 Short 7	copy pol136504*5-TOF*.dat temp		136504	800.073	799.927	15	0	0.0734	136504
136505	POL136505	33_expt0007_LSF641_800_794_10	Sun Dec 17 00:04:27 2023	4.7814	1m 59s	Sun Dec 17 00:06:26 2023	33	expt0007	LSF641	800	794	10	expt0007	8	CO_top	Bed_order_1234	Short	7	Y	59	POL136505 4.7814 expt0007 Sun Dec 17 00:04:27 2023 136505 800 799.97 794 10 8 CO_top Bed_order_1234 Short 7	copy pol136505*5-TOF*.dat temp		136505	799.829	799.968	10	0	0.0315714	136505
136506	POL136506	34_expt0007_LSF641_800_797_11	Sun Dec 17 00:09:36 2023	4.8518	2m 1s	Sun Dec 17 00:11:37 2023	34	expt0007	LSF641	800	797	11	expt0007	8	Argon_top	Bed_order_1234	Short	7	Y	59	POL136506 4.8518 expt0007 Sun Dec 17 00:09:36 2023 136506 800 800.07 797 11 8 Argon_top Bed_order_1234 Short 7	copy pol136506*5-TOF*.dat temp		136506	800.073	800.073	11	0	-0.073	136506
136507	POL136507	35_expt0007_LSF641_800_801_13	Sun Dec 17 00:15:54 2023	4.7734	1m 58s	Sun Dec 17 00:17:52 2023	35	expt0007	LSF641	800	801	13	expt0007	8	Water_bottom	Bed_order_1234	Short	7	Y	60	POL136507 4.7734 expt0007 Sun Dec 17 00:15:54 2023 136507 800 800.07 801 13 8 Water_bottom Bed_order_1234 Short 7	copy pol136507*5-TOF*.dat temp		136507	800.073	800.073	13	0	-0.073	136507
136508	POL136508	36_expt0007_LSF641_800_804_15	Sun Dec 17 00:21:02 2023	4.7568	1m 59s	Sun Dec 17 00:23:01 2023	36	expt0007	LSF641	800	804	15	expt0007	8	Argon_bottom	Bed_order_1234	Short	7	Y	60	POL136508 4.7568 expt0007 Sun Dec 17 00:21:02 2023 136508 800 799.88 804 15 8 Argon_bottom Bed_order_1234 Short 7	copy pol136508*5-TOF*.dat temp		136508	799.829	799.878	15	0	0.1222	136508
136509	POL136509	37_expt0007_LSF641_800_808_10	Sun Dec 17 00:27:20 2023	4.7632	1m 59s	Sun Dec 17 00:29:19 2023	37	expt0007	LSF641	800	808	10	expt0007	8	CO_top	Bed_order_1234	Short	7	Y	60	POL136509 4.7632 expt0007 Sun Dec 17 00:27:20 2023 136509 800 799.97 808 10 8 CO_top Bed_order_1234 Short 7	copy pol136509*5-TOF*.dat temp		136509	799.829	799.968	10	0	0.0315714	136509
136510	POL136510	38_expt0007_LSF641_800_811_11	Sun Dec 17 00:32:29 2023	4.7744	1m 59s	Sun Dec 17 00:34:28 2023	38	expt0007	LSF641	800	811	11	expt0007	8	Argon_top	Bed_order_1234	Short	7	Y	60	POL136510 4.7744 expt0007 Sun Dec 17 00:32:29 2023 136510 800 800.07 811 11 8 Argon_top Bed_order_1234 Short 7	copy pol136510*5-TOF*.dat temp		136510	800.073	800.073	11	0	-0.073	136510
136511	POL136511	39_expt0007_LSF641_800_815_13	Sun Dec 17 00:38:44 2023	4.8518	2m 1s	Sun Dec 17 00:40:45 2023	39	expt0007	LSF641	800	815	13	expt0007	8	Water_bottom	Bed_order_1234	Short	7	Y	61	POL136511 4.8518 expt0007 Sun Dec 17 00:38:44 2023 136511 800 799.93 815 13 8 Water_bottom Bed_order_1234 Short 7	copy pol136511*5-TOF*.dat temp		136511	800.073	799.927	13	0	0.0734	136511
136512	POL136512	40_expt0007_LSF641_800_818_15	Sun Dec 17 00:43:55 2023	4.7481	1m 59s	Sun Dec 17 00:45:54 2023	40	expt0007	LSF641	800	818	15	expt0007	8	Argon_bottom	Bed_order_1234	Short	7	Y	61	POL136512 4.7481 expt0007 Sun Dec 17 00:43:55 2023 136512 800 799.95 818 15 8 Argon_bottom Bed_order_1234 Short 7	copy pol136512*5-TOF*.dat temp		136512	800.073	799.951	15	0	0.049	136512
136513	POL136513	41_expt0007_LSF641_800_822_10	Sun Dec 17 00:50:11 2023	4.752	1m 59s	Sun Dec 17 00:52:10 2023	41	expt0007	LSF641	800	822	10	expt0007	8	CO_top	Bed_order_1234	Short	7	Y	61	POL136513 4.752 expt0007 Sun Dec 17 00:50:11 2023 136513 800 800.07 822 10 8 CO_top Bed_order_1234 Short 7	copy pol136513*5-TOF*.dat temp		136513	800.073	800.073	10	0	-0.073	136513
136514	POL136514	42_expt0007_LSF641_800_825_11	Sun Dec 17 00:55:22 2023	4.7476	1m 58s	Sun Dec 17 00:57:20 2023	42	expt0007	LSF641	800	825	11	expt0007	8	Argon_top	Bed_order_1234	Short	7	Y	61	POL136514 4.7476 expt0007 Sun Dec 17 00:55:22 2023 136514 800 799.95 825 11 8 Argon_top Bed_order_1234 Short 7	copy pol136514*5-TOF*.dat temp		136514	800.073	799.951	11	0	0.049	136514
136515	POL136515	43_expt0007_LSF641_800_829_13	Sun Dec 17 01:01:37 2023	4.7621	1m 59s	Sun Dec 17 01:03:36 2023	43	expt0007	LSF641	800	829	13	expt0007	8	Water_bottom	Bed_order_1234	Short	7	Y	62	POL136515 4.7621 expt0007 Sun Dec 17 01:01:37 2023 136515 800 800.13 829 13 8 Water_bottom Bed_order_1234 Short 7	copy pol136515*5-TOF*.dat temp		136515	800.073	800.134	13	0	-0.134	136515
136516	POL136516	44_expt0007_LSF641_800_832_15	Sun Dec 17 01:06:46 2023	4.7693	1m 59s	Sun Dec 17 01:08:45 2023	44	expt0007	LSF641	800	832	15	expt0007	8	Argon_bottom	Bed_order_1234	Short	7	Y	62	POL136516 4.7693 expt0007 Sun Dec 17 01:06:46 2023 136516 800 799.91 832 15 8 Argon_bottom Bed_order_1234 Short 7	copy pol136516*5-TOF*.dat temp		136516	800.073	799.91	15	0	0.0896667	136516
136517	POL136517	45_expt0007_LSF641_800_836_10	Sun Dec 17 01:13:03 2023	4.7421	1m 59s	Sun Dec 17 01:15:02 2023	45	expt0007	LSF641	800	836	10	expt0007	8	CO_top	Bed_order_1234	Short	7	Y	62	POL136517 4.7421 expt0007 Sun Dec 17 01:13:03 2023 136517 800 799.99 836 10 8 CO_top Bed_order_1234 Short 7	copy pol136517*5-TOF*.dat temp		136517	799.829	799.992	10	0	0.00833333	136517
136518	POL136518	46_expt0007_LSF641_800_839_11	Sun Dec 17 01:18:12 2023	42.3376	17m 34s	Sun Dec 17 01:35:46 2023	46	expt0007	LSF641	800	839	11	expt0007	8	Argon_top	Bed_order_1234	Long	7	N	62	'POL136518 42.3376 expt0007 Sun Dec 17 01:18:12 2023 136518 800 800.01839 11 8 Argon_top Bed_order_1234 Long 7	copy pol136518*5-TOF*.dat temp		136518	800.073	800.012	11	0	-0.012	136518
136519	POL136519	00_expt0007_LSF641_800_bed1234_11_postcycles#1	Sun Dec 17 01:40:33 2023	75.0513	31m 4s	Sun Dec 17 02:11:37 2023	47	expt0007	LSF641	800	840	11	expt0007	8	Argon_top	Bed_order_1234	Long	7	Y	62	POL136519 75.0513 expt0007 Sun Dec 17 01:40:33 2023 136519 800 800.07 840 11 8 Argon_top Bed_order_1234 Long 7	copy pol136519*5-TOF*.dat temp		136519	800.073	800.073	11	0	-0.073	136519
136520	POL136520	00_expt0007_LSF641_800_bed1234_11_postcycles#2	Sun Dec 17 02:11:57 2023	75.0498	31m 7s	Sun Dec 17 02:43:04 2023	48	expt0007	LSF641	800	841	11	expt0007	8	Argon_top	Bed_order_1234	Long	7	Y	62	POL136520 75.0498 expt0007 Sun Dec 17 02:11:57 2023 136520 800 800.07 841 11 8 Argon_top Bed_order_1234 Long 7	copy pol136520*5-TOF*.dat temp		136520	800.073	800.073	11	0	-0.073	136520
136521	POL136521	00_expt0007_LSF641_800_bed1234_11_postcycles#3	Sun Dec 17 02:43:24 2023	75.0521	31m 36s	Sun Dec 17 03:15:00 2023	49	expt0007	LSF641	800	842	11	expt0007	8	Argon_top	Bed_order_1234	Long	7	Y	62	POL136521 75.0521 expt0007 Sun Dec 17 02:43:24 2023 136521 800 800.07 842 11 8 Argon_top Bed_order_1234 Long 7	copy pol136521*5-TOF*.dat temp		136521	800.073	800.073	11	0	-0.073	136521
136522	POL136522	00_expt0007_LSF641_800_bed1234_11_postcycles#4	Sun Dec 17 03:15:20 2023	75.0495	31m 20s	Sun Dec 17 03:46:40 2023	50	expt0007	LSF641	800	843	11	expt0007	8	Argon_top	Bed_order_1234	Long	7	Y	62	POL136522 75.0495 expt0007 Sun Dec 17 03:15:20 2023 136522 800 799.99 843 11 8 Argon_top Bed_order_1234 Long 7	copy pol136522*5-TOF*.dat temp		136522	800.073	799.992	11	0	0.00833333	136522
136523	POL136523	00_expt0007_LSF641_800_bed1234_11_postcycles#5	Sun Dec 17 03:47:01 2023	75.0469	31m 36s	Sun Dec 17 04:18:37 2023	51	expt0007	LSF641	800	844	11	expt0007	8	Argon_top	Bed_order_1234	Long	7	Y	62	POL136523 75.0469 expt0007 Sun Dec 17 03:47:01 2023 136523 800 800.07 844 11 8 Argon_top Bed_order_1234 Long 7	copy pol136523*5-TOF*.dat temp		136523	800.073	800.073	11	0	-0.073	136523
136524	POL136524	00_expt0007_LSF641_800_bed1234_11_postcycles#6	Sun Dec 17 04:18:58 2023	75.0504	31m 34s	Sun Dec 17 04:50:32 2023	52	expt0007	LSF641	800	845	11	expt0007	8	Argon_top	Bed_order_1234	Long	7	Y	62	POL136524 75.0504 expt0007 Sun Dec 17 04:18:58 2023 136524 800 800.07 845 11 8 Argon_top Bed_order_1234 Long 7	copy pol136524*5-TOF*.dat temp		136524	800.073	800.073	11	0	-0.073	136524
136525	POL136525	00_expt0007_LSF641_800_bed1234_11_postcycles#7	Sun Dec 17 04:50:53 2023	75.0524	31m 17s	Sun Dec 17 05:22:10 2023	53	expt0007	LSF641	800	846	11	expt0007	8	Argon_top	Bed_order_1234	Long	7	Y	62	POL136525 75.0524 expt0007 Sun Dec 17 04:50:53 2023 136525 800 800.07 846 11 8 Argon_top Bed_order_1234 Long 7	copy pol136525*5-TOF*.dat temp		136525	800.073	800.073	11	0	-0.073	136525
136526	POL136526	00_expt0007_LSF641_800_bed1234_11_postcycles#8	Sun Dec 17 05:22:31 2023	75.0466	31m 54s	Sun Dec 17 05:54:25 2023	54	expt0007	LSF641	800	847	11	expt0007	8	Argon_top	Bed_order_1234	Long	7	Y	62	POL136526 75.0466 expt0007 Sun Dec 17 05:22:31 2023 136526 800 800.01 847 11 8 Argon_top Bed_order_1234 Long 7	copy pol136526*5-TOF*.dat temp		136526	800.073	800.012	11	0	-0.012	136526
136527	POL136527	00_expt0007_LSF641_800_bed1234_11_postcycles#9	Sun Dec 17 05:54:45 2023	75.0471	31m 19s	Sun Dec 17 06:26:04 2023	55	expt0007	LSF641	800	848	11	expt0007	8	Argon_top	Bed_order_1234	Long	7	Y	62	POL136527 75.0471 expt0007 Sun Dec 17 05:54:45 2023 136527 800 800.07 848 11 8 Argon_top Bed_order_1234 Long 7	copy pol136527*5-TOF*.dat temp		136527	800.073	800.073	11	0	-0.073	136527
136528	POL136528	00_expt0007_LSF641_800_bed1234_11_postcycles#10	Sun Dec 17 06:26:24 2023	75.0476	31m 25s	Sun Dec 17 06:57:49 2023	56	expt0007	LSF641	800	849	11	expt0007	8	Argon_top	Bed_order_1234	Long	7	Y	62	POL136528 75.0476 expt0007 Sun Dec 17 06:26:24 2023 136528 800 800.07 849 11 8 Argon_top Bed_order_1234 Long 7	copy pol136528*5-TOF*.dat temp		136528	800.073	800.073	11	0	-0.073	136528
136529	POL136529	00_expt0007_LSF641_800_bed1234_11_postcycles#11	Sun Dec 17 06:58:09 2023	75.046	32m 8s	Sun Dec 17 07:30:17 2023	57	expt0007	LSF641	800	850	11	expt0007	8	Argon_top	Bed_order_1234	Long	7	Y	62	POL136529 75.046 expt0007 Sun Dec 17 06:58:09 2023 136529 800 799.99 850 11 8 Argon_top Bed_order_1234 Long 7	copy pol136529*5-TOF*.dat temp		136529	800.073	799.992	11	0	0.00833333	136529
136530	POL136530	00_expt0007_LSF641_800_bed1234_11_postcycles#12	Sun Dec 17 07:30:37 2023	75.0516	31m 58s	Sun Dec 17 08:02:35 2023	58	expt0007	LSF641	800	851	11	expt0007	8	Argon_top	Bed_order_1234	Long	7	Y	62	POL136530 75.0516 expt0007 Sun Dec 17 07:30:37 2023 136530 800 800.07 851 11 8 Argon_top Bed_order_1234 Long 7	copy pol136530*5-TOF*.dat temp		136530	800.073	800.073	11	0	-0.073	136530
136531	POL136531	00_expt0007_LSF641_800_bed1234_11_postcycles#13	Sun Dec 17 08:02:55 2023	75.0582	31m 29s	Sun Dec 17 08:34:24 2023	59	expt0007	LSF641	800	852	11	expt0007	8	Argon_top	Bed_order_1234	Long	7	Y	62	POL136531 75.0582 expt0007 Sun Dec 17 08:02:55 2023 136531 800 800.01 852 11 8 Argon_top Bed_order_1234 Long 7	copy pol136531*5-TOF*.dat temp		136531	800.073	800.012	3	-8	-0.012	136531
136532	POL136532	00_expt0007_LSF641_800_bed1234_11_postcycles#14	Sun Dec 17 08:34:44 2023	31.4546	13m 13s	Sun Dec 17 08:47:57 2023	60	expt0007	LSF641	800	853	11	expt0007	8	Argon_top	Bed_order_1234	Long	7	Y	62	POL136532 31.4546 expt0007 Sun Dec 17 08:34:44 2023 136532 800 800.07 853 11 8 Argon_top Bed_order_1234 Long 7	copy pol136532*5-TOF*.dat temp		136532	800.073	800.073	207	196	-0.073	136532
136533	POL136533	1_expt0008_LSF641_800_839_11	Sun Dec 17 08:49:03 2023	13.015	5m 29s	Sun Dec 17 08:54:32 2023	1	expt0008	LSF641	800	839	11	expt0008	5	Argon_top	Bed_order_1234	Short	8	Y	62	POL136533 13.015 expt0008 Sun Dec 17 08:49:03 2023 136533 800 800.07 839 11 5 Argon_top Bed_order_1234 Short 8	copy pol136533*5-TOF*.dat temp		136533	800.073	800.073	207	196	-0.073	136533
136534	POL136534	2_expt0008_LSF641_800_803_205	Sun Dec 17 08:57:45 2023	4.8301	1m 58s	Sun Dec 17 08:59:43 2023	2	expt0008	LSF641	800	803	205	expt0008	5	Water_bottom	Bed_order_2341	Short	8	Y	63	POL136534 4.8301 expt0008 Sun Dec 17 08:57:45 2023 136534 800 800.07 803 205 5 Water_bottom Bed_order_2341 Short 8	copy pol136534*5-TOF*.dat temp		136534	800.073	800.073	205	0	-0.073	136534
136535	POL136535	3_expt0008_LSF641_800_806_207	Sun Dec 17 09:02:53 2023	4.8982	2m 1s	Sun Dec 17 09:04:54 2023	3	expt0008	LSF641	800	806	207	expt0008	5	Argon_bottom	Bed_order_2341	Short	8	Y	63	POL136535 4.8982 expt0008 Sun Dec 17 09:02:53 2023 136535 800 799.99 806 207 5 Argon_bottom Bed_order_2341 Short 8	copy pol136535*5-TOF*.dat temp		136535	799.829	799.992	207	0	0.00833333	136535
136536	POL136536	4_expt0008_LSF641_800_810_202	Sun Dec 17 09:09:11 2023	4.833	1m 59s	Sun Dec 17 09:11:10 2023	4	expt0008	LSF641	800	810	202	expt0008	5	CO_top	Bed_order_2341	Short	8	Y	63	POL136536 4.833 expt0008 Sun Dec 17 09:09:11 2023 136536 800 799.83 810 202 5 CO_top Bed_order_2341 Short 8	copy pol136536*5-TOF*.dat temp		136536	799.829	799.829	202	0	0.171	136536
136537	POL136537	5_expt0008_LSF641_800_813_203	Sun Dec 17 09:14:20 2023	72.5217	30m 0s	Sun Dec 17 09:44:20 2023	5	expt0008	LSF641	800	813	203	expt0008	5	Argon_top	Bed_order_2341	Long	8	Y	63	POL136537 72.5217 expt0008 Sun Dec 17 09:14:20 2023 136537 800 800.02 813 203 5 Argon_top Bed_order_2341 Long 8	copy pol136537*5-TOF*.dat temp		136537	800.073	800.024	203	0	-0.0242	136537
136538	POL136538	6_expt0008_LSF641_800_817_205	Sun Dec 17 09:48:37 2023	3.9894	2m 1s	Sun Dec 17 09:50:38 2023	6	expt0008	LSF641	800	817	205	expt0008	5	Water_bottom	Bed_order_2341	Short	8	Y	64	POL136538 3.9894 expt0008 Sun Dec 17 09:48:37 2023 136538 800 800.02 817 205 5 Water_bottom Bed_order_2341 Short 8	copy pol136538*5-TOF*.dat temp		136538	800.073	800.024	205	0	-0.0242	136538
136539	POL136539	7_expt0008_LSF641_800_820_207	Sun Dec 17 09:53:48 2023	4.7948	1m 59s	Sun Dec 17 09:55:47 2023	7	expt0008	LSF641	800	820	207	expt0008	5	Argon_bottom	Bed_order_2341	Short	8	Y	64	POL136539 4.7948 expt0008 Sun Dec 17 09:53:48 2023 136539 800 799.99 820 207 5 Argon_bottom Bed_order_2341 Short 8	copy pol136539*5-TOF*.dat temp		136539	799.829	799.992	207	0	0.00833333	136539
136540	POL136540	8_expt0008_LSF641_800_824_202	Sun Dec 17 10:00:03 2023	4.8301	2m 1s	Sun Dec 17 10:02:04 2023	8	expt0008	LSF641	800	824	202	expt0008	5	CO_top	Bed_order_2341	Short	8	Y	64	POL136540 4.8301 expt0008 Sun Dec 17 10:00:03 2023 136540 800 799.83 824 202 5 CO_top Bed_order_2341 Short 8	copy pol136540*5-TOF*.dat temp		136540	799.829	799.829	202	0	0.171	136540
136541	POL136541	9_expt0008_LSF641_800_827_203	Sun Dec 17 10:05:14 2023	72.7717	30m 3s	Sun Dec 17 10:35:17 2023	9	expt0008	LSF641	800	827	203	expt0008	5	Argon_top	Bed_order_2341	Long	8	Y	64	POL136541 72.7717 expt0008 Sun Dec 17 10:05:14 2023 136541 800 800.07 827 203 5 Argon_top Bed_order_2341 Long 8	copy pol136541*5-TOF*.dat temp		136541	800.073	800.073	203	0	-0.073	136541
136542	POL136542	10_expt0008_LSF641_800_831_205	Sun Dec 17 10:39:33 2023	4.8241	1m 59s	Sun Dec 17 10:41:32 2023	10	expt0008	LSF641	800	831	205	expt0008	5	Water_bottom	Bed_order_2341	Short	8	Y	65	POL136542 4.8241 expt0008 Sun Dec 17 10:39:33 2023 136542 800 800.02 831 205 5 Water_bottom Bed_order_2341 Short 8	copy pol136542*5-TOF*.dat temp		136542	800.073	800.024	205	0	-0.0242	136542
136543	POL136543	11_expt0008_LSF641_800_834_207	Sun Dec 17 10:44:44 2023	4.8372	1m 59s	Sun Dec 17 10:46:43 2023	11	expt0008	LSF641	800	834	207	expt0008	5	Argon_bottom	Bed_order_2341	Short	8	Y	65	POL136543 4.8372 expt0008 Sun Dec 17 10:44:44 2023 136543 800 799.99 834 207 5 Argon_bottom Bed_order_2341 Short 8	copy pol136543*5-TOF*.dat temp		136543	799.829	799.992	207	0	0.00833333	136543
136544	POL136544	12_expt0008_LSF641_800_838_202	Sun Dec 17 10:51:02 2023	4.8375	1m 58s	Sun Dec 17 10:53:00 2023	12	expt0008	LSF641	800	838	202	expt0008	5	CO_top	Bed_order_2341	Short	8	Y	65	POL136544 4.8375 expt0008 Sun Dec 17 10:51:02 2023 136544 800 799.83 838 202 5 CO_top Bed_order_2341 Short 8	copy pol136544*5-TOF*.dat temp		136544	799.829	799.829	202	0	0.171	136544
136545	POL136545	13_expt0008_LSF641_800_841_203	Sun Dec 17 10:56:11 2023	72.8231	30m 2s	Sun Dec 17 11:26:13 2023	13	expt0008	LSF641	800	841	203	expt0008	5	Argon_top	Bed_order_2341	Long	8	Y	65	POL136545 72.8231 expt0008 Sun Dec 17 10:56:11 2023 136545 800 800.07 841 203 5 Argon_top Bed_order_2341 Long 8	copy pol136545*5-TOF*.dat temp		136545	800.073	800.073	203	0	-0.073	136545
136546	POL136546	14_expt0008_LSF641_800_845_205	Sun Dec 17 11:30:30 2023	4.8212	1m 58s	Sun Dec 17 11:32:28 2023	14	expt0008	LSF641	800	845	205	expt0008	5	Water_bottom	Bed_order_2341	Short	8	Y	66	POL136546 4.8212 expt0008 Sun Dec 17 11:30:30 2023 136546 800 800.07 845 205 5 Water_bottom Bed_order_2341 Short 8	copy pol136546*5-TOF*.dat temp		136546	800.073	800.073	205	0	-0.073	136546
136547	POL136547	15_expt0008_LSF641_800_848_207	Sun Dec 17 11:35:39 2023	4.9225	2m 0s	Sun Dec 17 11:37:39 2023	15	expt0008	LSF641	800	848	207	expt0008	5	Argon_bottom	Bed_order_2341	Short	8	Y	66	POL136547 4.9225 expt0008 Sun Dec 17 11:35:39 2023 136547 800 799.99 848 207 5 Argon_bottom Bed_order_2341 Short 8	copy pol136547*5-TOF*.dat temp		136547	799.829	799.992	207	0	0.00833333	136547
136548	POL136548	16_expt0008_LSF641_800_852_202	Sun Dec 17 11:41:56 2023	4.8356	1m 59s	Sun Dec 17 11:43:55 2023	16	expt0008	LSF641	800	852	202	expt0008	5	CO_top	Bed_order_2341	Short	8	Y	66	POL136548 4.8356 expt0008 Sun Dec 17 11:41:56 2023 136548 800 799.83 852 202 5 CO_top Bed_order_2341 Short 8	copy pol136548*5-TOF*.dat temp		136548	799.829	799.829	202	0	0.171	136548
136549	POL136549	17_expt0008_LSF641_800_855_203	Sun Dec 17 11:47:07 2023	73.2815	30m 0s	Sun Dec 17 12:17:07 2023	17	expt0008	LSF641	800	855	203	expt0008	5	Argon_top	Bed_order_2341	Long	8	Y	66	POL136549 73.2815 expt0008 Sun Dec 17 11:47:07 2023 136549 800 800.07 855 203 5 Argon_top Bed_order_2341 Long 8	copy pol136549*5-TOF*.dat temp		136549	800.073	800.073	203	0	-0.073	136549
136550	POL136550	18_expt0008_LSF641_800_859_205	Sun Dec 17 12:21:26 2023	4.7989	1m 59s	Sun Dec 17 12:23:25 2023	18	expt0008	LSF641	800	859	205	expt0008	5	Water_bottom	Bed_order_2341	Short	8	Y	67	POL136550 4.7989 expt0008 Sun Dec 17 12:21:26 2023 136550 800 800.07 859 205 5 Water_bottom Bed_order_2341 Short 8	copy pol136550*5-TOF*.dat temp		136550	800.073	800.073	205	0	-0.073	136550
136551	POL136551	19_expt0008_LSF641_800_862_207	Sun Dec 17 12:26:35 2023	4.9136	2m 1s	Sun Dec 17 12:28:36 2023	19	expt0008	LSF641	800	862	207	expt0008	5	Argon_bottom	Bed_order_2341	Short	8	Y	67	POL136551 4.9136 expt0008 Sun Dec 17 12:26:35 2023 136551 800 799.99 862 207 5 Argon_bottom Bed_order_2341 Short 8	copy pol136551*5-TOF*.dat temp		136551	799.829	799.992	207	0	0.00833333	136551
136552	POL136552	20_expt0008_LSF641_800_866_202	Sun Dec 17 12:32:53 2023	4.8275	1m 58s	Sun Dec 17 12:34:51 2023	20	expt0008	LSF641	800	866	202	expt0008	5	CO_top	Bed_order_2341	Short	8	Y	67	POL136552 4.8275 expt0008 Sun Dec 17 12:32:53 2023 136552 800 799.83 866 202 5 CO_top Bed_order_2341 Short 8	copy pol136552*5-TOF*.dat temp		136552	799.829	799.829	202	0	0.171	136552
136553	POL136553	21_expt0008_LSF641_800_869_203	Sun Dec 17 12:38:03 2023	63.2831	31m 30s	Sun Dec 17 13:09:33 2023	21	expt0008	LSF641	800	869	203	expt0008	5	Argon_top	Bed_order_2341	Long	8	Y	67	POL136553 63.2831 expt0008 Sun Dec 17 12:38:03 2023 136553 800 800.00 869 203 5 Argon_top Bed_order_2341 Long 8	copy pol136553*5-TOF*.dat temp		136553	800.073	800.003	203	0	-0.00328571	136553
136554	POL136554	1_expt0009_LSF641_726_710	Sun Dec 17 13:16:18 2023	2.7355	1m 7s	Sun Dec 17 13:17:25 2023	1	expt0009	LSF641	760	1	203	expt0009	5	Argon_top	Bed_order_2341	Short	9	Y	67	POL136554 2.7355 expt0009 Sun Dec 17 13:16:18 2023 136554 760 759.12 1 203 5 Argon_top Bed_order_2341 Short 9	copy pol136554*5-TOF*.dat temp		136554	799.829	759.115	203	0	0.884937	136554
136555	POL136555	2_expt0009_LSF641_703_688	Sun Dec 17 13:17:45 2023	2.7342	1m 7s	Sun Dec 17 13:18:52 2023	2	expt0009	LSF641	695.5	2	203	expt0009	5	Argon_top	Bed_order_2341	Short	9	Y	67	POL136555 2.7342 expt0009 Sun Dec 17 13:17:45 2023 136555 695.5 695.04 2 203 5 Argon_top Bed_order_2341 Short 9	copy pol136555*5-TOF*.dat temp		136555	704.81	695.036	203	0	0.46425	136555
136556	POL136556	3_expt0009_LSF641_682_667	Sun Dec 17 13:19:13 2023	2.7292	1m 7s	Sun Dec 17 13:20:20 2023	3	expt0009	LSF641	674.5	3	203	expt0009	5	Argon_top	Bed_order_2341	Short	9	Y	67	POL136556 2.7292 expt0009 Sun Dec 17 13:19:13 2023 136556 674.5 674.11 3 203 5 Argon_top Bed_order_2341 Short 9	copy pol136556*5-TOF*.dat temp		136556	683.143	674.109	203	0	0.391	136556
136557	POL136557	4_expt0009_LSF641_662_649	Sun Dec 17 13:20:40 2023	2.736	1m 7s	Sun Dec 17 13:21:47 2023	4	expt0009	LSF641	655.5	4	203	expt0009	5	Argon_top	Bed_order_2341	Short	9	Y	67	POL136557 2.736 expt0009 Sun Dec 17 13:20:40 2023 136557 655.5 654.68 4 203 5 Argon_top Bed_order_2341 Short 9	copy pol136557*5-TOF*.dat temp		136557	662.953	654.678	203	0	0.8225	136557
136558	POL136558	5_expt0009_LSF641_643_632	Sun Dec 17 13:22:08 2023	2.7395	1m 7s	Sun Dec 17 13:23:15 2023	5	expt0009	LSF641	637.5	5	203	expt0009	5	Argon_top	Bed_order_2341	Short	9	Y	67	POL136558 2.7395 expt0009 Sun Dec 17 13:22:08 2023 136558 637.5 637.01 5 203 5 Argon_top Bed_order_2341 Short 9	copy pol136558*5-TOF*.dat temp		136558	644.738	637.006	195	-8	0.49375	136558
136559	POL136559	6_expt0009_LSF641_626_615	Sun Dec 17 13:23:35 2023	2.7403	1m 7s	Sun Dec 17 13:24:42 2023	6	expt0009	LSF641	620.5	6	203	expt0009	5	Argon_top	Bed_order_2341	Short	9	Y	67	POL136559 2.7403 expt0009 Sun Dec 17 13:23:35 2023 136559 620.5 620.50 6 203 5 Argon_top Bed_order_2341 Short 9	copy pol136559*5-TOF*.dat temp		136559	627.744	620.498	43	-160	0.002	136559
136560	POL136560	7_expt0009_LSF641_611_600	Sun Dec 17 13:25:03 2023	2.7401	1m 7s	Sun Dec 17 13:26:10 2023	7	expt0009	LSF641	605.5	7	203	expt0009	5	Argon_top	Bed_order_2341	Short	9	Y	67	POL136560 2.7401 expt0009 Sun Dec 17 13:25:03 2023 136560 605.5 605.31 7 203 5 Argon_top Bed_order_2341 Short 9	copy pol136560*5-TOF*.dat temp		136560	611.953	605.311	43	-160	0.18925	136560
136561	POL136561	8_expt0009_LSF641_596_586	Sun Dec 17 13:26:30 2023	2.7385	1m 7s	Sun Dec 17 13:27:37 2023	8	expt0009	LSF641	591	8	203	expt0009	5	Argon_top	Bed_order_2341	Short	9	Y	67	POL136561 2.7385 expt0009 Sun Dec 17 13:26:30 2023 136561 591 590.86 8 203 5 Argon_top Bed_order_2341 Short 9	copy pol136561*5-TOF*.dat temp		136561	597.14	590.858	43	-160	0.142	136561
136562	POL136562	9_expt0009_LSF641_582_573	Sun Dec 17 13:27:58 2023	2.7434	1m 7s	Sun Dec 17 13:29:05 2023	9	expt0009	LSF641	577.5	9	203	expt0009	5	Argon_top	Bed_order_2341	Short	9	Y	67	POL136562 2.7434 expt0009 Sun Dec 17 13:27:58 2023 136562 577.5 577.58 9 203 5 Argon_top Bed_order_2341 Short 9	copy pol136562*5-TOF*.dat temp		136562	583.279	577.585	43	-160	-0.08475	136562
136563	POL136563	10_expt0009_LSF641_569_561	Sun Dec 17 13:29:25 2023	2.7392	1m 7s	Sun Dec 17 13:30:32 2023	10	expt0009	LSF641	565	10	203	expt0009	5	Argon_top	Bed_order_2341	Short	9	Y	67	POL136563 2.7392 expt0009 Sun Dec 17 13:29:25 2023 136563 565 565.08 10 203 5 Argon_top Bed_order_2341 Short 9	copy pol136563*5-TOF*.dat temp		136563	570.605	565.082	43	-160	-0.08225	136563
136564	POL136564	11_expt0009_LSF641_557_549	Sun Dec 17 13:30:53 2023	2.7428	1m 7s	Sun Dec 17 13:32:00 2023	11	expt0009	LSF641	553	11	203	expt0009	5	Argon_top	Bed_order_2341	Short	9	Y	67	POL136564 2.7428 expt0009 Sun Dec 17 13:30:53 2023 136564 553 553.30 11 203 5 Argon_top Bed_order_2341 Short 9	copy pol136564*5-TOF*.dat temp		136564	558.163	553.296	43	-160	-0.2965	136564
136565	POL136565	12_expt0009_LSF641_546_539	Sun Dec 17 13:32:20 2023	1.4015	1m 7s	Sun Dec 17 13:33:27 2023	12	expt0009	LSF641	542.5	12	203	expt0009	5	Argon_top	Bed_order_2341	Short	9	Y	67	POL136565 1.4015 expt0009 Sun Dec 17 13:32:20 2023 136565 542.5 542.27 12 203 5 Argon_top Bed_order_2341 Short 9	copy pol136565*5-TOF*.dat temp		136565	547.14	542.273	43	-160	0.22675	136565
136566	POL136566	13_expt0009_LSF641_535_528	Sun Dec 17 13:33:48 2023	0	1m 7s	Sun Dec 17 13:34:55 2023	13	expt0009	LSF641	531.5	13	203	expt0009	5	Argon_top	Bed_order_2341	Short	9	N	67	'POL136566 0 expt0009 Sun Dec 17 13:33:48 2023 136566 531.5 531.6113 203 5 Argon_top Bed_order_2341 Short 9	copy pol136566*5-TOF*.dat temp		136566	536.116	531.607	43	-160	-0.10675	136566
136567	POL136567	14_expt0009_LSF641_525_518	Sun Dec 17 13:35:15 2023	0	1m 7s	Sun Dec 17 13:36:22 2023	14	expt0009	LSF641	521.5	14	203	expt0009	5	Argon_top	Bed_order_2341	Short	9	N	67	'POL136567 0 expt0009 Sun Dec 17 13:35:15 2023 136567 521.5 521.4014 203 5 Argon_top Bed_order_2341 Short 9	copy pol136567*5-TOF*.dat temp		136567	525.791	521.401	43	-160	0.09875	136567
136568	POL136568	15_expt0009_LSF641_515_509	Sun Dec 17 13:36:43 2023	0.0044	1m 7s	Sun Dec 17 13:37:50 2023	15	expt0009	LSF641	512	15	203	expt0009	5	Argon_top	Bed_order_2341	Short	9	N	67	'POL136568 0.0044 expt0009 Sun Dec 17 13:36:43 2023 136568 512 512.0215 203 5 Argon_top Bed_order_2341 Short 9	copy pol136568*5-TOF*.dat temp		136568	516.186	512.023	43	-160	-0.02275	136568
136569	POL136569	16_expt0009_LSF641_506_500	Sun Dec 17 13:38:10 2023	2.7384	1m 7s	Sun Dec 17 13:39:17 2023	16	expt0009	LSF641	503	16	203	expt0009	5	Argon_top	Bed_order_2341	Short	9	Y	67	POL136569 2.7384 expt0009 Sun Dec 17 13:38:10 2023 136569 503 502.70 16 203 5 Argon_top Bed_order_2341 Short 9	copy pol136569*5-TOF*.dat temp		136569	506.81	502.697	35	-168	0.30325	136569
136570	POL136570	17_expt0009_LSF641_497_491	Sun Dec 17 13:39:38 2023	2.7411	1m 7s	Sun Dec 17 13:40:45 2023	17	expt0009	LSF641	494	17	203	expt0009	5	Argon_top	Bed_order_2341	Short	9	Y	67	POL136570 2.7411 expt0009 Sun Dec 17 13:39:38 2023 136570 494 493.95 17 203 5 Argon_top Bed_order_2341 Short 9	copy pol136570*5-TOF*.dat temp		136570	497.884	493.953	35	-168	0.04675	136570
136571	POL136571	18_expt0009_LSF641_488_483	Sun Dec 17 13:41:05 2023	2.7417	1m 7s	Sun Dec 17 13:42:12 2023	18	expt0009	LSF641	485.5	18	203	expt0009	5	Argon_top	Bed_order_2341	Short	9	Y	67	POL136571 2.7417 expt0009 Sun Dec 17 13:41:05 2023 136571 485.5 485.50 18 203 5 Argon_top Bed_order_2341 Short 9	copy pol136571*5-TOF*.dat temp		136571	489.19	485.497	35	-168	0.00275	136571
136572	POL136572	19_expt0009_LSF641_480_475	Sun Dec 17 13:42:33 2023	2.7375	1m 7s	Sun Dec 17 13:43:40 2023	19	expt0009	LSF641	477.5	19	203	expt0009	5	Argon_top	Bed_order_2341	Short	9	Y	67	POL136572 2.7375 expt0009 Sun Dec 17 13:42:33 2023 136572 477.5 477.45 19 203 5 Argon_top Bed_order_2341 Short 9	copy pol136572*5-TOF*.dat temp		136572	480.977	477.452	35	-168	0.0485	136572
136573	POL136573	20_expt0009_LSF641_472_467	Sun Dec 17 13:44:00 2023	2.736	1m 7s	Sun Dec 17 13:45:07 2023	20	expt0009	LSF641	469.5	20	203	expt0009	5	Argon_top	Bed_order_2341	Short	9	Y	67	POL136573 2.736 expt0009 Sun Dec 17 13:44:00 2023 136573 469.5 469.70 20 203 5 Argon_top Bed_order_2341 Short 9	copy pol136573*5-TOF*.dat temp		136573	473.233	469.7	35	-168	-0.20025	136573
136574	POL136574	21_expt0009_LSF641_465_460	Sun Dec 17 13:45:27 2023	2.7352	1m 8s	Sun Dec 17 13:46:35 2023	21	expt0009	LSF641	462.5	21	203	expt0009	5	Argon_top	Bed_order_2341	Short	9	Y	67	POL136574 2.7352 expt0009 Sun Dec 17 13:45:27 2023 136574 462.5 462.11 21 203 5 Argon_top Bed_order_2341 Short 9	copy pol136574*5-TOF*.dat temp		136574	465.465	462.111	35	-168	0.3885	136574
136575	POL136575	22_expt0009_LSF641_457_453	Sun Dec 17 13:46:55 2023	2.737	1m 7s	Sun Dec 17 13:48:02 2023	22	expt0009	LSF641	455	22	203	expt0009	5	Argon_top	Bed_order_2341	Short	9	Y	67	POL136575 2.737 expt0009 Sun Dec 17 13:46:55 2023 136575 455 455.05 22 203 5 Argon_top Bed_order_2341 Short 9	copy pol136575*5-TOF*.dat temp		136575	458.167	455.052	35	-168	-0.052	136575
136576	POL136576	23_expt0009_LSF641_450_446	Sun Dec 17 13:48:22 2023	2.7371	1m 8s	Sun Dec 17 13:49:30 2023	23	expt0009	LSF641	448	23	203	expt0009	5	Argon_top	Bed_order_2341	Short	9	Y	67	POL136576 2.7371 expt0009 Sun Dec 17 13:48:22 2023 136576 448 448.05 23 203 5 Argon_top Bed_order_2341 Short 9	copy pol136576*5-TOF*.dat temp		136576	451.116	448.053	35	-168	-0.053	136576
136577	POL136577	24_expt0009_LSF641_444_440	Sun Dec 17 13:49:50 2023	2.7386	1m 7s	Sun Dec 17 13:50:57 2023	24	expt0009	LSF641	442	24	203	expt0009	5	Argon_top	Bed_order_2341	Short	9	Y	67	POL136577 2.7386 expt0009 Sun Dec 17 13:49:50 2023 136577 442 441.57 24 203 5 Argon_top Bed_order_2341 Short 9	copy pol136577*5-TOF*.dat temp		136577	444.279	441.567	35	-168	0.433	136577
136578	POL136578	25_expt0009_LSF641_437_432	Sun Dec 17 13:51:17 2023	2.7316	1m 8s	Sun Dec 17 13:52:25 2023	25	expt0009	LSF641	434.5	25	203	expt0009	5	Argon_top	Bed_order_2341	Short	9	Y	67	POL136578 2.7316 expt0009 Sun Dec 17 13:51:17 2023 136578 434.5 434.96 25 203 5 Argon_top Bed_order_2341 Short 9	copy pol136578*5-TOF*.dat temp		136578	437.907	434.962	35	-168	-0.46175	136578
136579	POL136579	26_expt0009_LSF641_431_426	Sun Dec 17 13:52:45 2023	2.7307	1m 7s	Sun Dec 17 13:53:52 2023	26	expt0009	LSF641	428.5	26	203	expt0009	5	Argon_top	Bed_order_2341	Short	9	Y	67	POL136579 2.7307 expt0009 Sun Dec 17 13:52:45 2023 136579 428.5 428.66 26 203 5 Argon_top Bed_order_2341 Short 9	copy pol136579*5-TOF*.dat temp		136579	431.31	428.659	35	-168	-0.15875	136579
136580	POL136580	27_expt0009_LSF641_424_420	Sun Dec 17 13:54:12 2023	2.7343	1m 8s	Sun Dec 17 13:55:20 2023	27	expt0009	LSF641	422	27	203	expt0009	5	Argon_top	Bed_order_2341	Short	9	Y	67	POL136580 2.7343 expt0009 Sun Dec 17 13:54:12 2023 136580 422 422.70 27 203 5 Argon_top Bed_order_2341 Short 9	copy pol136580*5-TOF*.dat temp		136580	425.405	422.696	35	-168	-0.69575	136580
136581	POL136581	28_expt0009_LSF641_419_415	Sun Dec 17 13:55:40 2023	2.7332	1m 7s	Sun Dec 17 13:56:47 2023	28	expt0009	LSF641	417	28	203	expt0009	5	Argon_top	Bed_order_2341	Short	9	Y	67	POL136581 2.7332 expt0009 Sun Dec 17 13:55:40 2023 136581 417 416.79 28 203 5 Argon_top Bed_order_2341 Short 9	copy pol136581*5-TOF*.dat temp		136581	419.262	416.788	35	-168	0.2115	136581
136582	POL136582	29_expt0009_LSF641_413_409	Sun Dec 17 13:57:07 2023	2.7295	1m 7s	Sun Dec 17 13:58:14 2023	29	expt0009	LSF641	411	29	203	expt0009	5	Argon_top	Bed_order_2341	Short	9	Y	67	POL136582 2.7295 expt0009 Sun Dec 17 13:57:07 2023 136582 411 411.11 29 203 5 Argon_top Bed_order_2341 Short 9	copy pol136582*5-TOF*.dat temp		136582	413.595	411.113	35	-168	-0.113	136582
136583	POL136583	30_expt0009_LSF641_407_404	Sun Dec 17 13:58:35 2023	2.7279	1m 7s	Sun Dec 17 13:59:42 2023	30	expt0009	LSF641	405.5	30	203	expt0009	5	Argon_top	Bed_order_2341	Short	9	Y	67	POL136583 2.7279 expt0009 Sun Dec 17 13:58:35 2023 136583 405.5 405.56 30 203 5 Argon_top Bed_order_2341 Short 9	copy pol136583*5-TOF*.dat temp		136583	407.929	405.558	35	-168	-0.0575	136583
136584	POL136584	31_expt0009_LSF641_402_398	Sun Dec 17 14:00:02 2023	2.727	1m 7s	Sun Dec 17 14:01:09 2023	31	expt0009	LSF641	400	31	203	expt0009	5	Argon_top	Bed_order_2341	Short	9	Y	67	POL136584 2.727 expt0009 Sun Dec 17 14:00:02 2023 136584 400 400.23 31 203 5 Argon_top Bed_order_2341 Short 9	copy pol136584*5-TOF*.dat temp		136584	402.714	400.227	35	-168	-0.22725	136584
136585	POL136585	32_expt0009_LSF641_397_393	Sun Dec 17 14:01:30 2023	2.7278	1m 7s	Sun Dec 17 14:02:37 2023	32	expt0009	LSF641	395	32	203	expt0009	5	Argon_top	Bed_order_2341	Short	9	Y	67	POL136585 2.7278 expt0009 Sun Dec 17 14:01:30 2023 136585 395 395.13 32 203 5 Argon_top Bed_order_2341 Short 9	copy pol136585*5-TOF*.dat temp		136585	397.5	395.133	35	-168	-0.13325	136585
136586	POL136586	33_expt0009_LSF641_392_388	Sun Dec 17 14:02:57 2023	2.7305	1m 7s	Sun Dec 17 14:04:04 2023	33	expt0009	LSF641	390	33	203	expt0009	5	Argon_top	Bed_order_2341	Short	9	Y	67	POL136586 2.7305 expt0009 Sun Dec 17 14:02:57 2023 136586 390 390.04 33 203 5 Argon_top Bed_order_2341 Short 9	copy pol136586*5-TOF*.dat temp		136586	392.286	390.036	35	-168	-0.03575	136586
136587	POL136587	34_expt0009_LSF641_386_383	Sun Dec 17 14:04:25 2023	2.728	1m 7s	Sun Dec 17 14:05:32 2023	34	expt0009	LSF641	384.5	34	203	expt0009	5	Argon_top	Bed_order_2341	Short	9	Y	67	POL136587 2.728 expt0009 Sun Dec 17 14:04:25 2023 136587 384.5 385.05 34 203 5 Argon_top Bed_order_2341 Short 9	copy pol136587*5-TOF*.dat temp		136587	387.071	385.048	35	-168	-0.5475	136587
136588	POL136588	35_expt0009_LSF641_382_379	Sun Dec 17 14:05:52 2023	2.7268	1m 7s	Sun Dec 17 14:06:59 2023	35	expt0009	LSF641	380.5	35	203	expt0009	5	Argon_top	Bed_order_2341	Short	9	Y	67	POL136588 2.7268 expt0009 Sun Dec 17 14:05:52 2023 136588 380.5 380.31 35 203 5 Argon_top Bed_order_2341 Short 9	copy pol136588*5-TOF*.dat temp		136588	382.326	380.308	35	-168	0.19225	136588
136589	POL136589	36_expt0009_LSF641_377_374	Sun Dec 17 14:07:20 2023	2.7257	1m 7s	Sun Dec 17 14:08:27 2023	36	expt0009	LSF641	375.5	36	203	expt0009	5	Argon_top	Bed_order_2341	Short	9	Y	67	POL136589 2.7257 expt0009 Sun Dec 17 14:07:20 2023 136589 375.5 375.67 36 203 5 Argon_top Bed_order_2341 Short 9	copy pol136589*5-TOF*.dat temp		136589	377.81	375.667	35	-168	-0.16675	136589
136590	POL136590	37_expt0009_LSF641_373_369	Sun Dec 17 14:08:47 2023	2.7297	1m 7s	Sun Dec 17 14:09:54 2023	37	expt0009	LSF641	371	37	203	expt0009	5	Argon_top	Bed_order_2341	Short	9	Y	67	POL136590 2.7297 expt0009 Sun Dec 17 14:08:47 2023 136590 371 371.20 37 203 5 Argon_top Bed_order_2341 Short 9	copy pol136590*5-TOF*.dat temp		136590	373.286	371.202	35	-168	-0.20225	136590
136591	POL136591	38_expt0009_LSF641_368_365	Sun Dec 17 14:10:15 2023	2.7274	1m 7s	Sun Dec 17 14:11:22 2023	38	expt0009	LSF641	366.5	38	203	expt0009	5	Argon_top	Bed_order_2341	Short	9	Y	67	POL136591 2.7274 expt0009 Sun Dec 17 14:10:15 2023 136591 366.5 366.80 38 203 5 Argon_top Bed_order_2341 Short 9	copy pol136591*5-TOF*.dat temp		136591	368.762	366.798	35	-168	-0.29775	136591
136592	POL136592	39_expt0009_LSF641_364_361	Sun Dec 17 14:11:42 2023	2.7258	1m 7s	Sun Dec 17 14:12:49 2023	39	expt0009	LSF641	362.5	39	203	expt0009	5	Argon_top	Bed_order_2341	Short	9	Y	67	POL136592 2.7258 expt0009 Sun Dec 17 14:11:42 2023 136592 362.5 362.39 39 203 5 Argon_top Bed_order_2341 Short 9	copy pol136592*5-TOF*.dat temp		136592	364.238	362.393	35	-168	0.107	136592
136593	POL136593	40_expt0009_LSF641_359_356	Sun Dec 17 14:13:10 2023	2.7245	1m 7s	Sun Dec 17 14:14:17 2023	40	expt0009	LSF641	357.5	40	203	expt0009	5	Argon_top	Bed_order_2341	Short	9	Y	67	POL136593 2.7245 expt0009 Sun Dec 17 14:13:10 2023 136593 357.5 358.11 40 203 5 Argon_top Bed_order_2341 Short 9	copy pol136593*5-TOF*.dat temp		136593	359.952	358.107	35	-168	-0.607	136593
136594	POL136594	41_expt0009_LSF641_355_352	Sun Dec 17 14:14:37 2023	2.7275	1m 7s	Sun Dec 17 14:15:44 2023	41	expt0009	LSF641	353.5	41	203	expt0009	5	Argon_top	Bed_order_2341	Short	9	Y	67	POL136594 2.7275 expt0009 Sun Dec 17 14:14:37 2023 136594 353.5 354.06 41 203 5 Argon_top Bed_order_2341 Short 9	copy pol136594*5-TOF*.dat temp		136594	355.905	354.06	35	-168	-0.55975	136594
136595	POL136595	42_expt0009_LSF641_351_349	Sun Dec 17 14:16:05 2023	2.7265	1m 7s	Sun Dec 17 14:17:12 2023	42	expt0009	LSF641	350	42	203	expt0009	5	Argon_top	Bed_order_2341	Short	9	Y	67	POL136595 2.7265 expt0009 Sun Dec 17 14:16:05 2023 136595 350 350.07 42 203 5 Argon_top Bed_order_2341 Short 9	copy pol136595*5-TOF*.dat temp		136595	351.857	350.072	35	-168	-0.0715	136595
136596	POL136596	43_expt0009_LSF641_347_344	Sun Dec 17 14:17:32 2023	2.7251	1m 7s	Sun Dec 17 14:18:39 2023	43	expt0009	LSF641	345.5	43	203	expt0009	5	Argon_top	Bed_order_2341	Short	9	Y	67	POL136596 2.7251 expt0009 Sun Dec 17 14:17:32 2023 136596 345.5 346.18 43 203 5 Argon_top Bed_order_2341 Short 9	copy pol136596*5-TOF*.dat temp		136596	348.048	346.185	35	-168	-0.68475	136596
136597	POL136597	44_expt0009_LSF641_343_341	Sun Dec 17 14:19:00 2023	2.7245	1m 7s	Sun Dec 17 14:20:07 2023	44	expt0009	LSF641	342	44	203	expt0009	5	Argon_top	Bed_order_2341	Short	9	Y	67	POL136597 2.7245 expt0009 Sun Dec 17 14:19:00 2023 136597 342 342.31 44 203 5 Argon_top Bed_order_2341 Short 9	copy pol136597*5-TOF*.dat temp		136597	343.976	342.309	35	-168	-0.3095	136597
136598	POL136598	45_expt0009_LSF641_340_337	Sun Dec 17 14:20:27 2023	2.7268	1m 7s	Sun Dec 17 14:21:34 2023	45	expt0009	LSF641	338.5	45	203	expt0009	5	Argon_top	Bed_order_2341	Short	9	Y	67	POL136598 2.7268 expt0009 Sun Dec 17 14:20:27 2023 136598 338.5 338.60 45 203 5 Argon_top Bed_order_2341 Short 9	copy pol136598*5-TOF*.dat temp		136598	340.146	338.596	35	-168	-0.096	136598
136599	POL136599	46_expt0009_LSF641_336_333	Sun Dec 17 14:21:55 2023	0.9286	1m 7s	Sun Dec 17 14:23:02 2023	46	expt0009	LSF641	334.5	46	203	expt0009	5	Argon_top	Bed_order_2341	Short	9	Y	67	POL136599 0.9286 expt0009 Sun Dec 17 14:21:55 2023 136599 334.5 334.95 46 203 5 Argon_top Bed_order_2341 Short 9	copy pol136599*5-TOF*.dat temp		136599	336.571	334.949	35	-168	-0.4485	136599
136600	POL136600	47_expt0009_LSF641_332_330	Sun Dec 17 14:23:22 2023	0	1m 7s	Sun Dec 17 14:24:29 2023	47	expt0009	LSF641	331	47	203	expt0009	5	Argon_top	Bed_order_2341	Short	9	N	67	'POL136600 0 expt0009 Sun Dec 17 14:23:22 2023 136600 331 331.3647 203 5 Argon_top Bed_order_2341 Short 9	copy pol136600*5-TOF*.dat temp		136600	332.976	331.361	35	-168	-0.36125	136600
136601	POL136601	48_expt0009_LSF641_329_326	Sun Dec 17 14:24:50 2023	0.1057	1m 7s	Sun Dec 17 14:25:57 2023	48	expt0009	LSF641	327.5	48	203	expt0009	5	Argon_top	Bed_order_2341	Short	9	N	67	'POL136601 0.1057 expt0009 Sun Dec 17 14:24:50 2023 136601 327.5 327.8248 203 5 Argon_top Bed_order_2341 Short 9	copy pol136601*5-TOF*.dat temp		136601	329.381	327.821	35	-168	-0.32125	136601
136602	POL136602	49_expt0009_LSF641_325_323	Sun Dec 17 14:26:17 2023	2.7254	1m 7s	Sun Dec 17 14:27:24 2023	49	expt0009	LSF641	324	49	203	expt0009	5	Argon_top	Bed_order_2341	Short	9	Y	67	POL136602 2.7254 expt0009 Sun Dec 17 14:26:17 2023 136602 324 324.29 49 203 5 Argon_top Bed_order_2341 Short 9	copy pol136602*5-TOF*.dat temp		136602	325.786	324.29	35	-168	-0.29025	136602
136603	POL136603	50_expt0009_LSF641_322_320	Sun Dec 17 14:27:45 2023	2.73	1m 7s	Sun Dec 17 14:28:52 2023	50	expt0009	LSF641	321	50	203	expt0009	5	Argon_top	Bed_order_2341	Short	9	Y	67	POL136603 2.73 expt0009 Sun Dec 17 14:27:45 2023 136603 321 320.99 50 203 5 Argon_top Bed_order_2341 Short 9	copy pol136603*5-TOF*.dat temp		136603	322.429	320.99	35	-168	0.01025	136603
136604	POL136604	51_expt0009_LSF641_319_316	Sun Dec 17 14:29:12 2023	2.726	1m 7s	Sun Dec 17 14:30:19 2023	51	expt0009	LSF641	317.5	51	203	expt0009	5	Argon_top	Bed_order_2341	Short	9	Y	67	POL136604 2.726 expt0009 Sun Dec 17 14:29:12 2023 136604 317.5 317.69 51 203 5 Argon_top Bed_order_2341 Short 9	copy pol136604*5-TOF*.dat temp		136604	319.071	317.69	35	-168	-0.1905	136604
136605	POL136605	52_expt0009_LSF641_315_313	Sun Dec 17 14:30:40 2023	2.7268	1m 7s	Sun Dec 17 14:31:47 2023	52	expt0009	LSF641	314	52	203	expt0009	5	Argon_top	Bed_order_2341	Short	9	Y	67	POL136605 2.7268 expt0009 Sun Dec 17 14:30:40 2023 136605 314 314.51 52 203 5 Argon_top Bed_order_2341 Short 9	copy pol136605*5-TOF*.dat temp		136605	315.951	314.506	35	-168	-0.50575	136605
136606	POL136606	53_expt0009_LSF641_312_310	Sun Dec 17 14:32:07 2023	2.7245	1m 7s	Sun Dec 17 14:33:14 2023	53	expt0009	LSF641	311	53	203	expt0009	5	Argon_top	Bed_order_2341	Short	9	Y	67	POL136606 2.7245 expt0009 Sun Dec 17 14:32:07 2023 136606 311 311.26 53 203 5 Argon_top Bed_order_2341 Short 9	copy pol136606*5-TOF*.dat temp		136606	312.585	311.258	35	-168	-0.2585	136606
136607	POL136607	54_expt0009_LSF641_309_307	Sun Dec 17 14:33:35 2023	2.7266	1m 7s	Sun Dec 17 14:34:42 2023	54	expt0009	LSF641	308	54	203	expt0009	5	Argon_top	Bed_order_2341	Short	9	Y	67	POL136607 2.7266 expt0009 Sun Dec 17 14:33:35 2023 136607 308 308.20 54 203 5 Argon_top Bed_order_2341 Short 9	copy pol136607*5-TOF*.dat temp		136607	309.452	308.195	35	-168	-0.1955	136607
136608	POL136608	55_expt0009_LSF641_306_304	Sun Dec 17 14:35:02 2023	2.7267	1m 7s	Sun Dec 17 14:36:09 2023	55	expt0009	LSF641	305	55	203	expt0009	5	Argon_top	Bed_order_2341	Short	9	Y	67	POL136608 2.7267 expt0009 Sun Dec 17 14:35:02 2023 136608 305 305.13 55 203 5 Argon_top Bed_order_2341 Short 9	copy pol136608*5-TOF*.dat temp		136608	306.571	305.127	35	-168	-0.12725	136608
136609	POL136609	56_expt0009_LSF641_303_301	Sun Dec 17 14:36:30 2023	2.725	1m 7s	Sun Dec 17 14:37:37 2023	56	expt0009	LSF641	302	56	203	expt0009	5	Argon_top	Bed_order_2341	Short	9	Y	67	POL136609 2.725 expt0009 Sun Dec 17 14:36:30 2023 136609 302 302.05 56 203 5 Argon_top Bed_order_2341 Short 9	copy pol136609*5-TOF*.dat temp		136609	303.439	302.052	35	-168	-0.05175	136609
136610	POL136610	57_expt0009_LSF641_300_298	Sun Dec 17 14:37:57 2023	2.7367	1m 7s	Sun Dec 17 14:39:04 2023	57	expt0009	LSF641	299	57	203	expt0009	5	Argon_top	Bed_order_2341	Short	9	Y	67	POL136610 2.7367 expt0009 Sun Dec 17 14:37:57 2023 136610 299 299.03 57 203 5 Argon_top Bed_order_2341 Short 9	copy pol136610*5-TOF*.dat temp		136610	300.31	299.035	35	-168	-0.03475	136610
136611	POL136611	58_expt0009_LSF641_297_295	Sun Dec 17 14:39:25 2023	2.7377	1m 7s	Sun Dec 17 14:40:32 2023	58	expt0009	LSF641	296	58	203	expt0009	5	Argon_top	Bed_order_2341	Short	9	Y	67	POL136611 2.7377 expt0009 Sun Dec 17 14:39:25 2023 136611 296 296.20 58 203 5 Argon_top Bed_order_2341 Short 9	copy pol136611*5-TOF*.dat temp		136611	297.643	296.199	35	-168	-0.199	136611
136612	POL136612	59_expt0009_LSF641_294_292	Sun Dec 17 14:40:52 2023	2.7414	1m 7s	Sun Dec 17 14:41:59 2023	59	expt0009	LSF641	293	59	203	expt0009	5	Argon_top	Bed_order_2341	Short	9	Y	67	POL136612 2.7414 expt0009 Sun Dec 17 14:40:52 2023 136612 293 293.48 59 203 5 Argon_top Bed_order_2341 Short 9	copy pol136612*5-TOF*.dat temp		136612	294.756	293.479	35	-168	-0.47925	136612
136613	POL136613	60_expt0009_LSF641_291_289	Sun Dec 17 14:42:19 2023	2.7405	1m 8s	Sun Dec 17 14:43:27 2023	60	expt0009	LSF641	290	60	203	expt0009	5	Argon_top	Bed_order_2341	Short	9	Y	67	POL136613 2.7405 expt0009 Sun Dec 17 14:42:19 2023 136613 290 290.59 60 203 5 Argon_top Bed_order_2341 Short 9	copy pol136613*5-TOF*.dat temp		136613	291.854	290.586	35	-168	-0.58625	136613
136614	POL136614	61_expt0009_LSF641_288_287	Sun Dec 17 14:43:47 2023	2.7407	1m 7s	Sun Dec 17 14:44:54 2023	61	expt0009	LSF641	287.5	61	203	expt0009	5	Argon_top	Bed_order_2341	Short	9	Y	67	POL136614 2.7407 expt0009 Sun Dec 17 14:43:47 2023 136614 287.5 287.93 61 203 5 Argon_top Bed_order_2341 Short 9	copy pol136614*5-TOF*.dat temp		136614	289.195	287.925	35	-168	-0.42525	136614
136615	POL136615	62_expt0009_LSF641_286_284	Sun Dec 17 14:45:14 2023	2.7395	1m 8s	Sun Dec 17 14:46:22 2023	62	expt0009	LSF641	285	62	203	expt0009	5	Argon_top	Bed_order_2341	Short	9	Y	67	POL136615 2.7395 expt0009 Sun Dec 17 14:45:14 2023 136615 285 285.26 62 203 5 Argon_top Bed_order_2341 Short 9	copy pol136615*5-TOF*.dat temp		136615	286.537	285.256	35	-168	-0.256	136615
136616	POL136616	63_expt0009_LSF641_283_281	Sun Dec 17 14:46:42 2023	2.7353	1m 7s	Sun Dec 17 14:47:49 2023	63	expt0009	LSF641	282	63	203	expt0009	5	Argon_top	Bed_order_2341	Short	9	Y	67	POL136616 2.7353 expt0009 Sun Dec 17 14:46:42 2023 136616 282 282.59 63 203 5 Argon_top Bed_order_2341 Short 9	copy pol136616*5-TOF*.dat temp		136616	283.857	282.592	35	-168	-0.59225	136616
136617	POL136617	64_expt0009_LSF641_280_279	Sun Dec 17 14:48:09 2023	2.7387	1m 8s	Sun Dec 17 14:49:17 2023	64	expt0009	LSF641	279.5	64	203	expt0009	5	Argon_top	Bed_order_2341	Short	9	Y	67	POL136617 2.7387 expt0009 Sun Dec 17 14:48:09 2023 136617 279.5 279.98 64 203 5 Argon_top Bed_order_2341 Short 9	copy pol136617*5-TOF*.dat temp		136617	281.195	279.985	35	-168	-0.48475	136617
136618	POL136618	65_expt0009_LSF641_278_276	Sun Dec 17 14:49:37 2023	2.7386	1m 7s	Sun Dec 17 14:50:44 2023	65	expt0009	LSF641	277	65	203	expt0009	5	Argon_top	Bed_order_2341	Short	9	Y	67	POL136618 2.7386 expt0009 Sun Dec 17 14:49:37 2023 136618 277 277.44 65 203 5 Argon_top Bed_order_2341 Short 9	copy pol136618*5-TOF*.dat temp		136618	278.537	277.439	35	-168	-0.439	136618
136619	POL136619	66_expt0009_LSF641_275_274	Sun Dec 17 14:51:05 2023	2.742	1m 7s	Sun Dec 17 14:52:12 2023	66	expt0009	LSF641	274.5	66	203	expt0009	5	Argon_top	Bed_order_2341	Short	9	Y	67	POL136619 2.742 expt0009 Sun Dec 17 14:51:05 2023 136619 274.5 274.94 66 203 5 Argon_top Bed_order_2341 Short 9	copy pol136619*5-TOF*.dat temp		136619	276.098	274.939	35	-168	-0.439	136619
136620	POL136620	67_expt0009_LSF641_273_271	Sun Dec 17 14:52:32 2023	2.7372	1m 7s	Sun Dec 17 14:53:39 2023	67	expt0009	LSF641	272	67	203	expt0009	5	Argon_top	Bed_order_2341	Short	9	Y	67	POL136620 2.7372 expt0009 Sun Dec 17 14:52:32 2023 136620 272 272.39 67 203 5 Argon_top Bed_order_2341 Short 9	copy pol136620*5-TOF*.dat temp		136620	273.415	272.392	35	-168	-0.39225	136620
136621	POL136621	68_expt0009_LSF641_271_269	Sun Dec 17 14:54:00 2023	2.7356	1m 7s	Sun Dec 17 14:55:07 2023	68	expt0009	LSF641	270	68	203	expt0009	5	Argon_top	Bed_order_2341	Short	9	Y	67	POL136621 2.7356 expt0009 Sun Dec 17 14:54:00 2023 136621 270 269.96 68 203 5 Argon_top Bed_order_2341 Short 9	copy pol136621*5-TOF*.dat temp		136621	271	269.964	35	-168	0.0365	136621
136622	POL136622	69_expt0009_LSF641_268_266	Sun Dec 17 14:55:27 2023	2.7392	1m 7s	Sun Dec 17 14:56:34 2023	69	expt0009	LSF641	267	69	203	expt0009	5	Argon_top	Bed_order_2341	Short	9	Y	67	POL136622 2.7392 expt0009 Sun Dec 17 14:55:27 2023 136622 267 267.65 69 203 5 Argon_top Bed_order_2341 Short 9	copy pol136622*5-TOF*.dat temp		136622	268.805	267.647	35	-168	-0.6465	136622
136623	POL136623	70_expt0009_LSF641_266_264	Sun Dec 17 14:56:54 2023	2.7397	1m 8s	Sun Dec 17 14:58:02 2023	70	expt0009	LSF641	265	70	203	expt0009	5	Argon_top	Bed_order_2341	Short	9	Y	67	POL136623 2.7397 expt0009 Sun Dec 17 14:56:54 2023 136623 265 265.21 70 203 5 Argon_top Bed_order_2341 Short 9	copy pol136623*5-TOF*.dat temp		136623	266.366	265.207	35	-168	-0.2075	136623
136624	POL136624	71_expt0009_LSF641_263_262	Sun Dec 17 14:58:22 2023	2.74	1m 7s	Sun Dec 17 14:59:29 2023	71	expt0009	LSF641	262.5	71	203	expt0009	5	Argon_top	Bed_order_2341	Short	9	Y	67	POL136624 2.74 expt0009 Sun Dec 17 14:58:22 2023 136624 262.5 262.89 71 203 5 Argon_top Bed_order_2341 Short 9	copy pol136624*5-TOF*.dat temp		136624	263.927	262.89	35	-168	-0.3905	136624
136625	POL136625	72_expt0009_LSF641_261_260	Sun Dec 17 14:59:50 2023	2.7381	1m 7s	Sun Dec 17 15:00:57 2023	72	expt0009	LSF641	260.5	72	203	expt0009	5	Argon_top	Bed_order_2341	Short	9	Y	67	POL136625 2.7381 expt0009 Sun Dec 17 14:59:50 2023 136625 260.5 260.50 72 203 5 Argon_top Bed_order_2341 Short 9	copy pol136625*5-TOF*.dat temp		136625	261.488	260.498	35	-168	0.0015	136625
136626	POL136626	73_expt0009_LSF641_259_257	Sun Dec 17 15:01:17 2023	2.7401	1m 7s	Sun Dec 17 15:02:24 2023	73	expt0009	LSF641	258	73	203	expt0009	5	Argon_top	Bed_order_2341	Short	9	Y	67	POL136626 2.7401 expt0009 Sun Dec 17 15:01:17 2023 136626 258 258.29 73 203 5 Argon_top Bed_order_2341 Short 9	copy pol136626*5-TOF*.dat temp		136626	259.268	258.293	35	-168	-0.29275	136626
136627	POL136627	74_expt0009_LSF641_257_255	Sun Dec 17 15:02:45 2023	2.7412	1m 7s	Sun Dec 17 15:03:52 2023	74	expt0009	LSF641	256	74	203	expt0009	5	Argon_top	Bed_order_2341	Short	9	Y	67	POL136627 2.7412 expt0009 Sun Dec 17 15:02:45 2023 136627 256 256.10 74 203 5 Argon_top Bed_order_2341 Short 9	copy pol136627*5-TOF*.dat temp		136627	257.073	256.098	35	-168	-0.0975	136627
136628	POL136628	75_expt0009_LSF641_254_253	Sun Dec 17 15:04:12 2023	2.726	1m 7s	Sun Dec 17 15:05:19 2023	75	expt0009	LSF641	253.5	75	203	expt0009	5	Argon_top	Bed_order_2341	Short	9	Y	67	POL136628 2.726 expt0009 Sun Dec 17 15:04:12 2023 136628 253.5 253.95 75 203 5 Argon_top Bed_order_2341 Short 9	copy pol136628*5-TOF*.dat temp		136628	254.875	253.945	35	-168	-0.445	136628
136629	POL136629	76_expt0009_LSF641_252_251	Sun Dec 17 15:05:40 2023	2.7394	1m 7s	Sun Dec 17 15:06:47 2023	76	expt0009	LSF641	251.5	76	203	expt0009	5	Argon_top	Bed_order_2341	Short	9	Y	67	POL136629 2.7394 expt0009 Sun Dec 17 15:05:40 2023 136629 251.5 251.81 76 203 5 Argon_top Bed_order_2341 Short 9	copy pol136629*5-TOF*.dat temp		136629	252.659	251.805	35	-168	-0.305	136629
136630	POL136630	77_expt0009_LSF641_250_249	Sun Dec 17 15:07:07 2023	2.7374	1m 7s	Sun Dec 17 15:08:14 2023	77	expt0009	LSF641	249.5	77	203	expt0009	5	Argon_top	Bed_order_2341	Short	9	Y	67	POL136630 2.7374 expt0009 Sun Dec 17 15:07:07 2023 136630 249.5 249.72 77 203 5 Argon_top Bed_order_2341 Short 9	copy pol136630*5-TOF*.dat temp		136630	250.707	249.721	35	-168	-0.22075	136630
136631	POL136631	78_expt0009_LSF641_248_247	Sun Dec 17 15:08:35 2023	2.7312	1m 7s	Sun Dec 17 15:09:42 2023	78	expt0009	LSF641	247.5	78	203	expt0009	5	Argon_top	Bed_order_2341	Short	9	Y	67	POL136631 2.7312 expt0009 Sun Dec 17 15:08:35 2023 136631 247.5 247.63 78 203 5 Argon_top Bed_order_2341 Short 9	copy pol136631*5-TOF*.dat temp		136631	248.488	247.634	35	-168	-0.134	136631
136632	POL136632	79_expt0009_LSF641_246_244	Sun Dec 17 15:10:02 2023	2.7326	1m 7s	Sun Dec 17 15:11:09 2023	79	expt0009	LSF641	245	79	203	expt0009	5	Argon_top	Bed_order_2341	Short	9	Y	67	POL136632 2.7326 expt0009 Sun Dec 17 15:10:02 2023 136632 245 245.58 79 203 5 Argon_top Bed_order_2341 Short 9	copy pol136632*5-TOF*.dat temp		136632	246.525	245.576	35	-168	-0.57625	136632
136633	POL136633	80_expt0009_LSF641_244_242	Sun Dec 17 15:11:29 2023	2.7379	1m 7s	Sun Dec 17 15:12:36 2023	80	expt0009	LSF641	243	80	203	expt0009	5	Argon_top	Bed_order_2341	Short	9	Y	67	POL136633 2.7379 expt0009 Sun Dec 17 15:11:29 2023 136633 243 243.51 80 203 5 Argon_top Bed_order_2341 Short 9	copy pol136633*5-TOF*.dat temp		136633	244.439	243.511	35	-168	-0.51075	136633
136634	POL136634	81_expt0009_LSF641_242_240	Sun Dec 17 15:12:57 2023	2.726	1m 7s	Sun Dec 17 15:14:04 2023	81	expt0009	LSF641	241	81	203	expt0009	5	Argon_top	Bed_order_2341	Short	9	Y	67	POL136634 2.726 expt0009 Sun Dec 17 15:12:57 2023 136634 241 241.52 81 203 5 Argon_top Bed_order_2341 Short 9	copy pol136634*5-TOF*.dat temp		136634	242.39	241.523	35	-168	-0.523	136634
136635	POL136635	82_expt0009_LSF641_240_239	Sun Dec 17 15:14:24 2023	2.7373	1m 7s	Sun Dec 17 15:15:31 2023	82	expt0009	LSF641	239.5	82	203	expt0009	5	Argon_top	Bed_order_2341	Short	9	Y	67	POL136635 2.7373 expt0009 Sun Dec 17 15:14:24 2023 136635 239.5 239.57 82 203 5 Argon_top Bed_order_2341 Short 9	copy pol136635*5-TOF*.dat temp		136635	240.463	239.566	35	-168	-0.066	136635
136636	POL136636	83_expt0009_LSF641_238_237	Sun Dec 17 15:15:52 2023	2.7326	1m 7s	Sun Dec 17 15:16:59 2023	83	expt0009	LSF641	237.5	83	203	expt0009	5	Argon_top	Bed_order_2341	Short	9	Y	67	POL136636 2.7326 expt0009 Sun Dec 17 15:15:52 2023 136636 237.5 237.62 83 203 5 Argon_top Bed_order_2341 Short 9	copy pol136636*5-TOF*.dat temp		136636	238.488	237.616	35	-168	-0.11575	136636
136637	POL136637	84_expt0009_LSF641_236_235	Sun Dec 17 15:17:19 2023	2.7348	1m 7s	Sun Dec 17 15:18:26 2023	84	expt0009	LSF641	235.5	84	203	expt0009	5	Argon_top	Bed_order_2341	Short	9	Y	67	POL136637 2.7348 expt0009 Sun Dec 17 15:17:19 2023 136637 235.5 235.73 84 203 5 Argon_top Bed_order_2341 Short 9	copy pol136637*5-TOF*.dat temp		136637	236.585	235.727	35	-168	-0.2275	136637
136638	POL136638	85_expt0009_LSF641_234_233	Sun Dec 17 15:18:47 2023	2.7394	1m 7s	Sun Dec 17 15:19:54 2023	85	expt0009	LSF641	233.5	85	203	expt0009	5	Argon_top	Bed_order_2341	Short	9	Y	67	POL136638 2.7394 expt0009 Sun Dec 17 15:18:47 2023 136638 233.5 233.83 85 203 5 Argon_top Bed_order_2341 Short 9	copy pol136638*5-TOF*.dat temp		136638	234.659	233.827	35	-168	-0.327	136638
136639	POL136639	86_expt0009_LSF641_232_231	Sun Dec 17 15:20:14 2023	2.7392	1m 7s	Sun Dec 17 15:21:21 2023	86	expt0009	LSF641	231.5	86	203	expt0009	5	Argon_top	Bed_order_2341	Short	9	Y	67	POL136639 2.7392 expt0009 Sun Dec 17 15:20:14 2023 136639 231.5 231.96 86 203 5 Argon_top Bed_order_2341 Short 9	copy pol136639*5-TOF*.dat temp		136639	232.756	231.963	35	-168	-0.463	136639
136640	POL136640	87_expt0009_LSF641_230_229	Sun Dec 17 15:21:42 2023	2.733	1m 7s	Sun Dec 17 15:22:49 2023	87	expt0009	LSF641	229.5	87	203	expt0009	5	Argon_top	Bed_order_2341	Short	9	Y	67	POL136640 2.733 expt0009 Sun Dec 17 15:21:42 2023 136640 229.5 230.12 87 203 5 Argon_top Bed_order_2341 Short 9	copy pol136640*5-TOF*.dat temp		136640	230.925	230.118	35	-168	-0.6175	136640
136641	POL136641	88_expt0009_LSF641_229_227	Sun Dec 17 15:23:09 2023	2.7348	1m 7s	Sun Dec 17 15:24:16 2023	88	expt0009	LSF641	228	88	203	expt0009	5	Argon_top	Bed_order_2341	Short	9	Y	67	POL136641 2.7348 expt0009 Sun Dec 17 15:23:09 2023 136641 228 228.31 88 203 5 Argon_top Bed_order_2341 Short 9	copy pol136641*5-TOF*.dat temp		136641	229.122	228.312	35	-168	-0.31175	136641
136642	POL136642	89_expt0009_LSF641_227_225	Sun Dec 17 15:24:37 2023	0	1m 7s	Sun Dec 17 15:25:44 2023	89	expt0009	LSF641	226	89	203	expt0009	5	Argon_top	Bed_order_2341	Short	9	N	67	'POL136642 0 expt0009 Sun Dec 17 15:24:37 2023 136642 226 226.5389 203 5 Argon_top Bed_order_2341 Short 9	copy pol136642*5-TOF*.dat temp		136642	227.325	226.526	35	-168	-0.52625	136642
136643	POL136643	90_expt0009_LSF641_225_224	Sun Dec 17 15:26:04 2023	0	1m 7s	Sun Dec 17 15:27:11 2023	90	expt0009	LSF641	224.5	90	203	expt0009	5	Argon_top	Bed_order_2341	Short	9	N	67	'POL136643 0 expt0009 Sun Dec 17 15:26:04 2023 136643 224.5 224.7390 203 5 Argon_top Bed_order_2341 Short 9	copy pol136643*5-TOF*.dat temp		136643	225.5	224.731	35	-168	-0.23125	136643
136644	POL136644	91_expt0009_LSF641_223_222	Sun Dec 17 15:27:32 2023	0	1m 7s	Sun Dec 17 15:28:39 2023	91	expt0009	LSF641	222.5	91	203	expt0009	5	Argon_top	Bed_order_2341	Short	9	N	67	'POL136644 0 expt0009 Sun Dec 17 15:27:32 2023 136644 222.5 223.0191 203 5 Argon_top Bed_order_2341 Short 9	copy pol136644*5-TOF*.dat temp		136644	223.756	223.006	35	-168	-0.5065	136644
136645	POL136645	92_expt0009_LSF641_221_220	Sun Dec 17 15:28:59 2023	2.2061	1m 7s	Sun Dec 17 15:30:06 2023	92	expt0009	LSF641	220.5	92	203	expt0009	5	Argon_top	Bed_order_2341	Short	9	Y	67	POL136645 2.2061 expt0009 Sun Dec 17 15:28:59 2023 136645 220.5 221.28 92 203 5 Argon_top Bed_order_2341 Short 9	copy pol136645*5-TOF*.dat temp		136645	222.05	221.275	35	-168	-0.775	136645
136646	POL136646	93_expt0009_LSF641_220_219	Sun Dec 17 15:30:27 2023	2.514	1m 7s	Sun Dec 17 15:31:34 2023	93	expt0009	LSF641	219.5	93	203	expt0009	5	Argon_top	Bed_order_2341	Short	9	Y	67	POL136646 2.514 expt0009 Sun Dec 17 15:30:27 2023 136646 219.5 219.53 93 203 5 Argon_top Bed_order_2341 Short 9	copy pol136646*5-TOF*.dat temp		136646	220.3	219.531	35	-168	-0.03125	136646
136647	POL136647	94_expt0009_LSF641_218_217	Sun Dec 17 15:31:54 2023	2.7157	1m 7s	Sun Dec 17 15:33:01 2023	94	expt0009	LSF641	217.5	94	203	expt0009	5	Argon_top	Bed_order_2341	Short	9	Y	67	POL136647 2.7157 expt0009 Sun Dec 17 15:31:54 2023 136647 217.5 217.85 94 203 5 Argon_top Bed_order_2341 Short 9	copy pol136647*5-TOF*.dat temp		136647	218.61	217.852	35	-168	-0.35225	136647
136648	POL136648	95_expt0009_LSF641_216_215	Sun Dec 17 15:33:22 2023	2.7031	1m 7s	Sun Dec 17 15:34:29 2023	95	expt0009	LSF641	215.5	95	203	expt0009	5	Argon_top	Bed_order_2341	Short	9	Y	67	POL136648 2.7031 expt0009 Sun Dec 17 15:33:22 2023 136648 215.5 216.19 95 203 5 Argon_top Bed_order_2341 Short 9	copy pol136648*5-TOF*.dat temp		136648	216.95	216.188	35	-168	-0.6875	136648
136649	POL136649	96_expt0009_LSF641_215_214	Sun Dec 17 15:34:49 2023	2.661	1m 7s	Sun Dec 17 15:35:56 2023	96	expt0009	LSF641	214.5	96	203	expt0009	5	Argon_top	Bed_order_2341	Short	9	Y	67	POL136649 2.661 expt0009 Sun Dec 17 15:34:49 2023 136649 214.5 214.53 96 203 5 Argon_top Bed_order_2341 Short 9	copy pol136649*5-TOF*.dat temp		136649	215.3	214.525	35	-168	-0.025	136649
136650	POL136650	97_expt0009_LSF641_213_212	Sun Dec 17 15:36:17 2023	2.6758	1m 7s	Sun Dec 17 15:37:24 2023	97	expt0009	LSF641	212.5	97	203	expt0009	5	Argon_top	Bed_order_2341	Short	9	Y	67	POL136650 2.6758 expt0009 Sun Dec 17 15:36:17 2023 136650 212.5 212.87 97 203 5 Argon_top Bed_order_2341 Short 9	copy pol136650*5-TOF*.dat temp		136650	213.6	212.869	35	-168	-0.36875	136650
136651	POL136651	98_expt0009_LSF641_211_210	Sun Dec 17 15:37:44 2023	2.6693	1m 7s	Sun Dec 17 15:38:51 2023	98	expt0009	LSF641	210.5	98	203	expt0009	5	Argon_top	Bed_order_2341	Short	9	Y	67	POL136651 2.6693 expt0009 Sun Dec 17 15:37:44 2023 136651 210.5 211.28 98 203 5 Argon_top Bed_order_2341 Short 9	copy pol136651*5-TOF*.dat temp		136651	211.975	211.281	35	-168	-0.78125	136651
136652	POL136652	99_expt0009_LSF641_210_209	Sun Dec 17 15:39:12 2023	2.6667	1m 7s	Sun Dec 17 15:40:19 2023	99	expt0009	LSF641	209.5	99	203	expt0009	5	Argon_top	Bed_order_2341	Short	9	Y	67	POL136652 2.6667 expt0009 Sun Dec 17 15:39:12 2023 136652 209.5 209.73 99 203 5 Argon_top Bed_order_2341 Short 9	copy pol136652*5-TOF*.dat temp		136652	210.425	209.725	35	-168	-0.225	136652
136653	POL136653	100_expt0009_LSF641_208_207	Sun Dec 17 15:40:39 2023	2.6568	1m 7s	Sun Dec 17 15:41:46 2023	100	expt0009	LSF641	207.5	100	203	expt0009	5	Argon_top	Bed_order_2341	Short	9	Y	67	POL136653 2.6568 expt0009 Sun Dec 17 15:40:39 2023 136653 207.5 208.17 100 203 5 Argon_top Bed_order_2341 Short 9	copy pol136653*5-TOF*.dat temp		136653	208.854	208.168	35	-168	-0.66775	136653
136654	POL136654	101_expt0009_LSF641_207_206	Sun Dec 17 15:42:07 2023	2.6808	1m 7s	Sun Dec 17 15:43:14 2023	101	expt0009	LSF641	206.5	101	203	expt0009	5	Argon_top	Bed_order_2341	Short	9	Y	67	POL136654 2.6808 expt0009 Sun Dec 17 15:42:07 2023 136654 206.5 206.66 101 203 5 Argon_top Bed_order_2341 Short 9	copy pol136654*5-TOF*.dat temp		136654	207.35	206.662	35	-168	-0.1625	136654
136655	POL136655	102_expt0009_LSF641_205_204	Sun Dec 17 15:43:34 2023	2.7265	1m 7s	Sun Dec 17 15:44:41 2023	102	expt0009	LSF641	204.5	102	203	expt0009	5	Argon_top	Bed_order_2341	Short	9	Y	67	POL136655 2.7265 expt0009 Sun Dec 17 15:43:34 2023 136655 204.5 205.14 102 203 5 Argon_top Bed_order_2341 Short 9	copy pol136655*5-TOF*.dat temp		136655	205.8	205.144	35	-168	-0.64375	136655
136656	POL136656	103_expt0009_LSF641_204_203	Sun Dec 17 15:45:01 2023	2.7362	1m 8s	Sun Dec 17 15:46:09 2023	103	expt0009	LSF641	203.5	103	203	expt0009	5	Argon_top	Bed_order_2341	Short	9	Y	67	POL136656 2.7362 expt0009 Sun Dec 17 15:45:01 2023 136656 203.5 203.67 103 203 5 Argon_top Bed_order_2341 Short 9	copy pol136656*5-TOF*.dat temp		136656	204.15	203.667	35	-168	-0.166667	136656
136657	POL136657	104_expt0009_LSF641_202_201	Sun Dec 17 15:46:29 2023	2.7307	1m 7s	Sun Dec 17 15:47:36 2023	104	expt0009	LSF641	201.5	104	203	expt0009	5	Argon_top	Bed_order_2341	Short	9	Y	67	POL136657 2.7307 expt0009 Sun Dec 17 15:46:29 2023 136657 201.5 202.15 104 203 5 Argon_top Bed_order_2341 Short 9	copy pol136657*5-TOF*.dat temp		136657	202.825	202.153	35	-168	-0.653	136657
136658	POL136658	105_expt0009_LSF641_201_200	Sun Dec 17 15:47:57 2023	2.7281	1m 7s	Sun Dec 17 15:49:04 2023	105	expt0009	LSF641	200.5	105	203	expt0009	5	Argon_top	Bed_order_2341	Short	9	Y	67	POL136658 2.7281 expt0009 Sun Dec 17 15:47:57 2023 136658 200.5 200.65 105 203 5 Argon_top Bed_order_2341 Short 9	copy pol136658*5-TOF*.dat temp		136658	201.308	200.646	35	-168	-0.14575	136658
136659	POL136659	106_expt0009_LSF641_199_198	Sun Dec 17 15:49:24 2023	2.7299	1m 7s	Sun Dec 17 15:50:31 2023	106	expt0009	LSF641	198.5	106	203	expt0009	5	Argon_top	Bed_order_2341	Short	9	Y	67	POL136659 2.7299 expt0009 Sun Dec 17 15:49:24 2023 136659 198.5 199.17 106 203 5 Argon_top Bed_order_2341 Short 9	copy pol136659*5-TOF*.dat temp		136659	199.825	199.169	35	-168	-0.66875	136659
136660	POL136660	107_expt0009_LSF641_198_197	Sun Dec 17 15:50:52 2023	2.7361	1m 7s	Sun Dec 17 15:51:59 2023	107	expt0009	LSF641	197.5	107	203	expt0009	5	Argon_top	Bed_order_2341	Short	9	Y	67	POL136660 2.7361 expt0009 Sun Dec 17 15:50:52 2023 136660 197.5 197.71 107 203 5 Argon_top Bed_order_2341 Short 9	copy pol136660*5-TOF*.dat temp		136660	198.35	197.706	35	-168	-0.20625	136660
136661	POL136661	108_expt0009_LSF641_196_195	Sun Dec 17 15:52:19 2023	1.8195	1m 7s	Sun Dec 17 15:53:26 2023	108	expt0009	LSF641	195.5	108	203	expt0009	5	Argon_top	Bed_order_2341	Short	9	Y	67	POL136661 1.8195 expt0009 Sun Dec 17 15:52:19 2023 136661 195.5 196.27 108 203 5 Argon_top Bed_order_2341 Short 9	copy pol136661*5-TOF*.dat temp		136661	196.925	196.275	35	-168	-0.775	136661
136662	POL136662	109_expt0009_LSF641_194_194	Sun Dec 17 15:53:46 2023	2.6848	1m 8s	Sun Dec 17 15:54:54 2023	109	expt0009	LSF641	194	109	203	expt0009	5	Argon_top	Bed_order_2341	Short	9	Y	67	POL136662 2.6848 expt0009 Sun Dec 17 15:53:46 2023 136662 194 194.62 109 203 5 Argon_top Bed_order_2341 Short 9	copy pol136662*5-TOF*.dat temp		136662	195.1	194.621	35	-168	-0.62075	136662
136663	POL136663	110_expt0009_LSF641_194_193	Sun Dec 17 15:55:14 2023	2.7204	1m 7s	Sun Dec 17 15:56:21 2023	110	expt0009	LSF641	193.5	110	203	expt0009	5	Argon_top	Bed_order_2341	Short	9	Y	67	POL136663 2.7204 expt0009 Sun Dec 17 15:55:14 2023 136663 193.5 193.52 110 203 5 Argon_top Bed_order_2341 Short 9	copy pol136663*5-TOF*.dat temp		136663	194.1	193.519	35	-168	-0.01875	136663
136664	POL136664	110_expt0009_LSF641_194_193	Sun Dec 17 15:56:41 2023	2.9668	1m 13s	Sun Dec 17 15:57:54 2023	110	expt0009	LSF641	193.5	111	203	expt0009	5	Argon_top	Bed_order_2341	Short	9	Y	67	POL136664 2.9668 expt0009 Sun Dec 17 15:56:41 2023 136664 193.5 192.15 111 203 5 Argon_top Bed_order_2341 Short 9	copy pol136664*5-TOF*.dat temp		136664	192.775	192.15	35	-168	1.35	136664
136665	POL136665	1_expt0010_LSFM52_54	Mon Dec 18 00:19:14 2023	10.0039	4m 7s	Mon Dec 18 00:23:21 2023	1	expt0010	LSFM	53	1	139	expt0010	1	Argon_top	Bed_order_1	Short	10	Y	0	POL136665 10.0039 expt0010 Mon Dec 18 00:19:14 2023 136665 53 54.00 1 139 1 Argon_top Bed_order_1 Short 10	copy pol136665*5-TOF*.dat temp		136665	52.8537	54	139	0	-1	136665
136666	POL136666	2_expt0010_LSFM54_55	Mon Dec 18 00:23:41 2023	9.8872	4m 8s	Mon Dec 18 00:27:49 2023	2	expt0010	LSFM	54.5	2	139	expt0010	1	Argon_top	Bed_order_1	Short	10	Y	0	POL136666 9.8872 expt0010 Mon Dec 18 00:23:41 2023 136666 54.5 55.05 2 139 1 Argon_top Bed_order_1 Short 10	copy pol136666*5-TOF*.dat temp		136666	54.3171	55.0463	139	0	-0.54634	136666
136667	POL136667	3_expt0010_LSFM55_64	Mon Dec 18 00:28:09 2023	9.7583	4m 7s	Mon Dec 18 00:32:16 2023	3	expt0010	LSFM	59.5	3	139	expt0010	1	Argon_top	Bed_order_1	Short	10	Y	0	POL136667 9.7583 expt0010 Mon Dec 18 00:28:09 2023 136667 59.5 59.17 3 139 1 Argon_top Bed_order_1 Short 10	copy pol136667*5-TOF*.dat temp		136667	55.7317	59.1733	139	0	0.32674	136667
136668	POL136668	4_expt0010_LSFM67_83	Mon Dec 18 00:32:36 2023	9.8694	4m 8s	Mon Dec 18 00:36:44 2023	4	expt0010	LSFM	75	4	139	expt0010	1	Argon_top	Bed_order_1	Short	10	Y	0	POL136668 9.8694 expt0010 Mon Dec 18 00:32:36 2023 136668 75 77.04 4 139 1 Argon_top Bed_order_1 Short 10	copy pol136668*5-TOF*.dat temp		136668	66.9524	77.0375	139	0	-2.03752	136668
136669	POL136669	5_expt0010_LSFM84_87	Mon Dec 18 00:37:04 2023	10.0168	4m 7s	Mon Dec 18 00:41:11 2023	5	expt0010	LSFM	85.5	5	139	expt0010	1	Argon_top	Bed_order_1	Short	10	Y	0	POL136669 10.0168 expt0010 Mon Dec 18 00:37:04 2023 136669 85.5 86.16 5 139 1 Argon_top Bed_order_1 Short 10	copy pol136669*5-TOF*.dat temp		136669	84.0244	86.1556	139	0	-0.65557	136669
136670	POL136670	6_expt0010_LSFM87_89	Mon Dec 18 00:41:32 2023	9.9922	4m 7s	Mon Dec 18 00:45:39 2023	6	expt0010	LSFM	88	6	139	expt0010	1	Argon_top	Bed_order_1	Short	10	Y	0	POL136670 9.9922 expt0010 Mon Dec 18 00:41:32 2023 136670 88 88.88 6 139 1 Argon_top Bed_order_1 Short 10	copy pol136670*5-TOF*.dat temp		136670	87.7143	88.8822	139	0	-0.88218	136670
136671	POL136671	7_expt0010_LSFM90_104	Mon Dec 18 00:45:59 2023	9.8877	4m 7s	Mon Dec 18 00:50:06 2023	7	expt0010	LSFM	97	7	139	expt0010	1	Argon_top	Bed_order_1	Short	10	Y	0	POL136671 9.8877 expt0010 Mon Dec 18 00:45:59 2023 136671 97 96.63 7 139 1 Argon_top Bed_order_1 Short 10	copy pol136671*5-TOF*.dat temp		136671	90.2927	96.6323	139	0	0.36774	136671
136672	POL136672	8_expt0010_LSFM106_118	Mon Dec 18 00:50:27 2023	9.9175	4m 7s	Mon Dec 18 00:54:34 2023	8	expt0010	LSFM	112	8	139	expt0010	1	Argon_top	Bed_order_1	Short	10	Y	0	POL136672 9.9175 expt0010 Mon Dec 18 00:50:27 2023 136672 112 113.67 8 139 1 Argon_top Bed_order_1 Short 10	copy pol136672*5-TOF*.dat temp		136672	106.293	113.672	139	0	-1.6723	136672
136673	POL136673	9_expt0010_LSFM118_121	Mon Dec 18 00:54:54 2023	9.9817	4m 7s	Mon Dec 18 00:59:01 2023	9	expt0010	LSFM	119.5	9	139	expt0010	1	Argon_top	Bed_order_1	Short	10	Y	0	POL136673 9.9817 expt0010 Mon Dec 18 00:54:54 2023 136673 119.5 120.16 9 139 1 Argon_top Bed_order_1 Short 10	copy pol136673*5-TOF*.dat temp		136673	118.488	120.163	139	0	-0.6634	136673
136674	POL136674	10_expt0010_LSFM121_125	Mon Dec 18 00:59:22 2023	9.9397	4m 7s	Mon Dec 18 01:03:29 2023	10	expt0010	LSFM	123	10	139	expt0010	1	Argon_top	Bed_order_1	Short	10	Y	0	POL136674 9.9397 expt0010 Mon Dec 18 00:59:22 2023 136674 123 123.06 10 139 1 Argon_top Bed_order_1 Short 10	copy pol136674*5-TOF*.dat temp		136674	121.512	123.064	139	0	-0.0635	136674
136675	POL136675	11_expt0010_LSFM126_142	Mon Dec 18 01:03:49 2023	9.9455	4m 8s	Mon Dec 18 01:07:57 2023	11	expt0010	LSFM	134	11	139	expt0010	1	Argon_top	Bed_order_1	Short	10	Y	0	POL136675 9.9455 expt0010 Mon Dec 18 01:03:49 2023 136675 134 134.60 11 139 1 Argon_top Bed_order_1 Short 10	copy pol136675*5-TOF*.dat temp		136675	125.85	134.595	139	0	-0.595	136675
136676	POL136676	12_expt0010_LSFM144_152	Mon Dec 18 01:08:17 2023	9.9746	4m 7s	Mon Dec 18 01:12:24 2023	12	expt0010	LSFM	148	12	139	expt0010	1	Argon_top	Bed_order_1	Short	10	Y	0	POL136676 9.9746 expt0010 Mon Dec 18 01:08:17 2023 136676 148 149.32 12 139 1 Argon_top Bed_order_1 Short 10	copy pol136676*5-TOF*.dat temp		136676	144.146	149.319	139	0	-1.3193	136676
136677	POL136677	13_expt0010_LSFM152_155	Mon Dec 18 01:12:45 2023	10.0988	4m 7s	Mon Dec 18 01:16:52 2023	13	expt0010	LSFM	153.5	13	139	expt0010	1	Argon_top	Bed_order_1	Short	10	Y	0	POL136677 10.0988 expt0010 Mon Dec 18 01:12:45 2023 136677 153.5 154.07 13 139 1 Argon_top Bed_order_1 Short 10	copy pol136677*5-TOF*.dat temp		136677	152.7	154.07	139	0	-0.57	136677
136678	POL136678	14_expt0010_LSFM155_162	Mon Dec 18 01:17:12 2023	10.0994	4m 7s	Mon Dec 18 01:21:19 2023	14	expt0010	LSFM	158.5	14	139	expt0010	1	Argon_top	Bed_order_1	Short	10	Y	0	POL136678 10.0994 expt0010 Mon Dec 18 01:17:12 2023 136678 158.5 158.26 14 139 1 Argon_top Bed_order_1 Short 10	copy pol136678*5-TOF*.dat temp		136678	155.3	158.264	139	0	0.2363	136678
136679	POL136679	15_expt0010_LSFM164_179	Mon Dec 18 01:21:40 2023	10.0979	4m 7s	Mon Dec 18 01:25:47 2023	15	expt0010	LSFM	171.5	15	139	expt0010	1	Argon_top	Bed_order_1	Short	10	Y	0	POL136679 10.0979 expt0010 Mon Dec 18 01:21:40 2023 136679 171.5 173.01 15 139 1 Argon_top Bed_order_1 Short 10	copy pol136679*5-TOF*.dat temp		136679	163.925	173.006	139	0	-1.5064	136679
136680	POL136680	16_expt0010_LSFM180_185	Mon Dec 18 01:26:07 2023	10.0993	4m 7s	Mon Dec 18 01:30:14 2023	16	expt0010	LSFM	182.5	16	139	expt0010	1	Argon_top	Bed_order_1	Short	10	Y	0	POL136680 10.0993 expt0010 Mon Dec 18 01:26:07 2023 136680 182.5 183.93 16 139 1 Argon_top Bed_order_1 Short 10	copy pol136680*5-TOF*.dat temp		136680	180.8	183.927	139	0	-1.4275	136680
136681	POL136681	17_expt0010_LSFM186_188	Mon Dec 18 01:30:35 2023	10.0972	4m 7s	Mon Dec 18 01:34:42 2023	17	expt0010	LSFM	187	17	139	expt0010	1	Argon_top	Bed_order_1	Short	10	Y	0	POL136681 10.0972 expt0010 Mon Dec 18 01:30:35 2023 136681 187 187.25 17 139 1 Argon_top Bed_order_1 Short 10	copy pol136681*5-TOF*.dat temp		136681	185.975	187.248	139	0	-0.2484	136681
136682	POL136682	18_expt0010_LSFM189_203	Mon Dec 18 01:35:02 2023	2.3408	4m 7s	Mon Dec 18 01:39:09 2023	18	expt0010	LSFM	196	18	139	expt0010	1	Argon_top	Bed_order_1	Short	10	Y	0	POL136682 2.3408 expt0010 Mon Dec 18 01:35:02 2023 136682 196 196.06 18 139 1 Argon_top Bed_order_1 Short 10	copy pol136682*5-TOF*.dat temp		136682	189.3	196.055	139	0	-0.055	136682
136683	POL136683	19_expt0010_LSFM204_214	Mon Dec 18 01:39:30 2023	0	4m 7s	Mon Dec 18 01:43:37 2023	19	expt0010	LSFM	209	19	139	expt0010	1	Argon_top	Bed_order_1	Short	10	N	0	'POL136683 0 expt0010 Mon Dec 18 01:39:30 2023 136683 209 210.5219 139 1 Argon_top Bed_order_1 Short 10	copy pol136683*5-TOF*.dat temp		136683	204.55	210.518	139	0	-1.5175	136683
136684	POL136684	20_expt0010_LSFM214_217	Mon Dec 18 01:43:57 2023	0	4m 8s	Mon Dec 18 01:48:05 2023	20	expt0010	LSFM	215.5	20	139	expt0010	1	Argon_top	Bed_order_1	Short	10	N	0	'POL136684 0 expt0010 Mon Dec 18 01:43:57 2023 136684 215.5 216.4620 139 1 Argon_top Bed_order_1 Short 10	copy pol136684*5-TOF*.dat temp		136684	214.625	216.457	139	0	-0.9575	136684
136685	POL136685	21_expt0010_LSFM218_227	Mon Dec 18 01:48:25 2023	0	4m 7s	Mon Dec 18 01:52:32 2023	21	expt0010	LSFM	222.5	21	139	expt0010	1	Argon_top	Bed_order_1	Short	10	N	0	'POL136685 0 expt0010 Mon Dec 18 01:48:25 2023 136685 222.5 222.3321 139 1 Argon_top Bed_order_1 Short 10	copy pol136685*5-TOF*.dat temp		136685	218.244	222.326	139	0	0.1738	136685
136686	POL136686	22_expt0010_LSFM228_240	Mon Dec 18 01:52:53 2023	0	4m 7s	Mon Dec 18 01:57:00 2023	22	expt0010	LSFM	234	22	139	expt0010	1	Argon_top	Bed_order_1	Short	10	N	0	'POL136686 0 expt0010 Mon Dec 18 01:52:53 2023 136686 234 235.3622 139 1 Argon_top Bed_order_1 Short 10	copy pol136686*5-TOF*.dat temp		136686	228.425	235.359	139	0	-1.3591	136686
136687	POL136687	23_expt0010_LSFM241_246	Mon Dec 18 01:57:20 2023	5.8624	4m 7s	Mon Dec 18 02:01:27 2023	23	expt0010	LSFM	243.5	23	139	expt0010	1	Argon_top	Bed_order_1	Short	10	Y	0	POL136687 5.8624 expt0010 Mon Dec 18 01:57:20 2023 136687 243.5 244.37 23 139 1 Argon_top Bed_order_1 Short 10	copy pol136687*5-TOF*.dat temp		136687	241.175	244.373	139	0	-0.873	136687
136688	POL136688	24_expt0010_LSFM247_253	Mon Dec 18 02:01:48 2023	10.0892	4m 7s	Mon Dec 18 02:05:55 2023	24	expt0010	LSFM	250	24	139	expt0010	1	Argon_top	Bed_order_1	Short	10	Y	0	POL136688 10.0892 expt0010 Mon Dec 18 02:01:48 2023 136688 250 250.09 24 139 1 Argon_top Bed_order_1 Short 10	copy pol136688*5-TOF*.dat temp		136688	247.024	250.087	139	0	-0.0865	136688
136689	POL136689	25_expt0010_LSFM254_266	Mon Dec 18 02:06:15 2023	10.0979	4m 7s	Mon Dec 18 02:10:22 2023	25	expt0010	LSFM	260	25	139	expt0010	1	Argon_top	Bed_order_1	Short	10	Y	0	POL136689 10.0979 expt0010 Mon Dec 18 02:06:15 2023 136689 260 260.82 25 139 1 Argon_top Bed_order_1 Short 10	copy pol136689*5-TOF*.dat temp		136689	254.375	260.816	139	0	-0.8162	136689
136690	POL136690	26_expt0010_LSFM267_273	Mon Dec 18 02:10:43 2023	10.0961	4m 7s	Mon Dec 18 02:14:50 2023	26	expt0010	LSFM	270	26	139	expt0010	1	Argon_top	Bed_order_1	Short	10	Y	0	POL136690 10.0961 expt0010 Mon Dec 18 02:10:43 2023 136690 270 271.02 26 139 1 Argon_top Bed_order_1 Short 10	copy pol136690*5-TOF*.dat temp		136690	267.098	271.016	139	0	-1.016	136690
136691	POL136691	27_expt0010_LSFM274_280	Mon Dec 18 02:15:10 2023	10.0963	4m 8s	Mon Dec 18 02:19:18 2023	27	expt0010	LSFM	277	27	139	expt0010	1	Argon_top	Bed_order_1	Short	10	Y	0	POL136691 10.0963 expt0010 Mon Dec 18 02:15:10 2023 136691 277 277.60 27 139 1 Argon_top Bed_order_1 Short 10	copy pol136691*5-TOF*.dat temp		136691	274.39	277.603	139	0	-0.6035	136691
136692	POL136692	28_expt0010_LSFM281_292	Mon Dec 18 02:19:38 2023	10.0901	4m 7s	Mon Dec 18 02:23:45 2023	28	expt0010	LSFM	286.5	28	139	expt0010	1	Argon_top	Bed_order_1	Short	10	Y	0	POL136692 10.0901 expt0010 Mon Dec 18 02:19:38 2023 136692 286.5 287.40 28 139 1 Argon_top Bed_order_1 Short 10	copy pol136692*5-TOF*.dat temp		136692	281.683	287.399	139	0	-0.8992	136692
136693	POL136693	29_expt0010_LSFM293_300	Mon Dec 18 02:24:05 2023	10.095	4m 8s	Mon Dec 18 02:28:13 2023	29	expt0010	LSFM	296.5	29	139	expt0010	1	Argon_top	Bed_order_1	Short	10	Y	0	POL136693 10.095 expt0010 Mon Dec 18 02:24:05 2023 136693 296.5 297.31 29 139 1 Argon_top Bed_order_1 Short 10	copy pol136693*5-TOF*.dat temp		136693	293.049	297.309	139	0	-0.8095	136693
136694	POL136694	30_expt0010_LSFM301_308	Mon Dec 18 02:28:33 2023	8.09	4m 7s	Mon Dec 18 02:32:40 2023	30	expt0010	LSFM	304.5	30	139	expt0010	1	Argon_top	Bed_order_1	Short	10	Y	0	POL136694 8.09 expt0010 Mon Dec 18 02:28:33 2023 136694 304.5 304.79 30 139 1 Argon_top Bed_order_1 Short 10	copy pol136694*5-TOF*.dat temp		136694	301.024	304.79	139	0	-0.2896	136694
136695	POL136695	31_expt0010_LSFM309_318	Mon Dec 18 02:33:01 2023	0	4m 7s	Mon Dec 18 02:37:08 2023	31	expt0010	LSFM	313.5	31	139	expt0010	1	Argon_top	Bed_order_1	Short	10	N	0	'POL136695 0 expt0010 Mon Dec 18 02:33:01 2023 136695 313.5 314.2231 139 1 Argon_top Bed_order_1 Short 10	copy pol136695*5-TOF*.dat temp		136695	308.976	314.216	139	0	-0.7163	136695
136696	POL136696	32_expt0010_LSFM319_326	Mon Dec 18 02:37:28 2023	4.3322	4m 7s	Mon Dec 18 02:41:35 2023	32	expt0010	LSFM	322.5	32	139	expt0010	1	Argon_top	Bed_order_1	Short	10	Y	0	POL136696 4.3322 expt0010 Mon Dec 18 02:37:28 2023 136696 322.5 323.68 32 139 1 Argon_top Bed_order_1 Short 10	copy pol136696*5-TOF*.dat temp		136696	319.31	323.676	139	0	-1.1765	136696
136697	POL136697	33_expt0010_LSFM327_335	Mon Dec 18 02:41:56 2023	10.0956	4m 7s	Mon Dec 18 02:46:03 2023	33	expt0010	LSFM	331	33	139	expt0010	1	Argon_top	Bed_order_1	Short	10	Y	0	POL136697 10.0956 expt0010 Mon Dec 18 02:41:56 2023 136697 331 331.85 33 139 1 Argon_top Bed_order_1 Short 10	copy pol136697*5-TOF*.dat temp		136697	327.707	331.85	139	0	-0.8501	136697
136698	POL136698	34_expt0010_LSFM336_345	Mon Dec 18 02:46:23 2023	10.0948	4m 7s	Mon Dec 18 02:50:30 2023	34	expt0010	LSFM	340.5	34	139	expt0010	1	Argon_top	Bed_order_1	Short	10	Y	0	POL136698 10.0948 expt0010 Mon Dec 18 02:46:23 2023 136698 340.5 341.16 34 139 1 Argon_top Bed_order_1 Short 10	copy pol136698*5-TOF*.dat temp		136698	336.571	341.156	139	0	-0.6563	136698
136699	POL136699	35_expt0010_LSFM345_353	Mon Dec 18 02:50:51 2023	10.0817	4m 7s	Mon Dec 18 02:54:58 2023	35	expt0010	LSFM	349	35	139	expt0010	1	Argon_top	Bed_order_1	Short	10	Y	0	POL136699 10.0817 expt0010 Mon Dec 18 02:50:51 2023 136699 349 349.92 35 139 1 Argon_top Bed_order_1 Short 10	copy pol136699*5-TOF*.dat temp		136699	345.881	349.923	139	0	-0.9228	136699
136700	POL136700	36_expt0010_LSFM354_362	Mon Dec 18 02:55:18 2023	10.057	4m 8s	Mon Dec 18 02:59:26 2023	36	expt0010	LSFM	358	36	139	expt0010	1	Argon_top	Bed_order_1	Short	10	Y	0	POL136700 10.057 expt0010 Mon Dec 18 02:55:18 2023 136700 358 358.81 36 139 1 Argon_top Bed_order_1 Short 10	copy pol136700*5-TOF*.dat temp		136700	354.238	358.809	139	0	-0.8095	136700
136701	POL136701	37_expt0010_LSFM363_371	Mon Dec 18 02:59:46 2023	10.0031	4m 7s	Mon Dec 18 03:03:53 2023	37	expt0010	LSFM	367	37	139	expt0010	1	Argon_top	Bed_order_1	Short	10	Y	0	POL136701 10.0031 expt0010 Mon Dec 18 02:59:46 2023 136701 367 367.86 37 139 1 Argon_top Bed_order_1 Short 10	copy pol136701*5-TOF*.dat temp		136701	363.524	367.857	139	0	-0.8572	136701
136702	POL136702	38_expt0010_LSFM372_380	Mon Dec 18 03:04:14 2023	10.0007	4m 7s	Mon Dec 18 03:08:21 2023	38	expt0010	LSFM	376	38	139	expt0010	1	Argon_top	Bed_order_1	Short	10	Y	0	POL136702 10.0007 expt0010 Mon Dec 18 03:04:14 2023 136702 376 376.67 38 139 1 Argon_top Bed_order_1 Short 10	copy pol136702*5-TOF*.dat temp		136702	372.333	376.667	139	0	-0.6666	136702
136703	POL136703	39_expt0010_LSFM381_389	Mon Dec 18 03:08:41 2023	10.104	4m 7s	Mon Dec 18 03:12:48 2023	39	expt0010	LSFM	385	39	139	expt0010	1	Argon_top	Bed_order_1	Short	10	Y	0	POL136703 10.104 expt0010 Mon Dec 18 03:08:41 2023 136703 385 385.65 39 139 1 Argon_top Bed_order_1 Short 10	copy pol136703*5-TOF*.dat temp		136703	381.143	385.645	139	0	-0.6454	136703
136704	POL136704	40_expt0010_LSFM390_398	Mon Dec 18 03:13:09 2023	10.1028	4m 7s	Mon Dec 18 03:17:16 2023	40	expt0010	LSFM	394	40	139	expt0010	1	Argon_top	Bed_order_1	Short	10	Y	0	POL136704 10.1028 expt0010 Mon Dec 18 03:13:09 2023 136704 394 394.47 40 139 1 Argon_top Bed_order_1 Short 10	copy pol136704*5-TOF*.dat temp		136704	390.143	394.466	139	0	-0.4663	136704
136705	POL136705	41_expt0010_LSFM399_407	Mon Dec 18 03:17:36 2023	10.1104	4m 7s	Mon Dec 18 03:21:43 2023	41	expt0010	LSFM	403	41	139	expt0010	1	Argon_top	Bed_order_1	Short	10	Y	0	POL136705 10.1104 expt0010 Mon Dec 18 03:17:36 2023 136705 403 403.45 41 139 1 Argon_top Bed_order_1 Short 10	copy pol136705*5-TOF*.dat temp		136705	398.929	403.447	139	0	-0.447	136705
136706	POL136706	42_expt0010_LSFM408_415	Mon Dec 18 03:22:04 2023	7.441	4m 7s	Mon Dec 18 03:26:11 2023	42	expt0010	LSFM	411.5	42	139	expt0010	1	Argon_top	Bed_order_1	Short	10	Y	0	POL136706 7.441 expt0010 Mon Dec 18 03:22:04 2023 136706 411.5 412.30 42 139 1 Argon_top Bed_order_1 Short 10	copy pol136706*5-TOF*.dat temp		136706	407.929	412.297	139	0	-0.7966	136706
136707	POL136707	43_expt0010_LSFM416_424	Mon Dec 18 03:26:31 2023	0	4m 7s	Mon Dec 18 03:30:38 2023	43	expt0010	LSFM	420	43	139	expt0010	1	Argon_top	Bed_order_1	Short	10	N	0	'POL136707 0 expt0010 Mon Dec 18 03:26:31 2023 136707 420 421.2543 139 1 Argon_top Bed_order_1 Short 10	copy pol136707*5-TOF*.dat temp		136707	416.667	421.251	139	0	-1.2511	136707
136708	POL136708	44_expt0010_LSFM425_433	Mon Dec 18 03:30:59 2023	0	4m 7s	Mon Dec 18 03:35:06 2023	44	expt0010	LSFM	429	44	139	expt0010	1	Argon_top	Bed_order_1	Short	10	N	0	'POL136708 0 expt0010 Mon Dec 18 03:30:59 2023 136708 429 430.1844 139 1 Argon_top Bed_order_1 Short 10	copy pol136708*5-TOF*.dat temp		136708	425.643	430.178	139	0	-1.1778	136708
136709	POL136709	45_expt0010_LSFM434_442	Mon Dec 18 03:35:26 2023	0	4m 8s	Mon Dec 18 03:39:34 2023	45	expt0010	LSFM	438	45	139	expt0010	1	Argon_top	Bed_order_1	Short	10	N	0	'POL136709 0 expt0010 Mon Dec 18 03:35:26 2023 136709 438 439.1245 139 1 Argon_top Bed_order_1 Short 10	copy pol136709*5-TOF*.dat temp		136709	434.619	439.117	139	0	-1.1169	136709
136710	POL136710	46_expt0010_LSFM443_451	Mon Dec 18 03:39:54 2023	0.4693	4m 7s	Mon Dec 18 03:44:01 2023	46	expt0010	LSFM	447	46	139	expt0010	1	Argon_top	Bed_order_1	Short	10	N	0	'POL136710 0.4693 expt0010 Mon Dec 18 03:39:54 2023 136710 447 447.9846 139 1 Argon_top Bed_order_1 Short 10	copy pol136710*5-TOF*.dat temp		136710	443.333	447.978	139	0	-0.9776	136710
136711	POL136711	47_expt0010_LSFM452_460	Mon Dec 18 03:44:22 2023	10.0735	4m 7s	Mon Dec 18 03:48:29 2023	47	expt0010	LSFM	456	47	139	expt0010	1	Argon_top	Bed_order_1	Short	10	Y	0	POL136711 10.0735 expt0010 Mon Dec 18 03:44:22 2023 136711 456 457.02 47 139 1 Argon_top Bed_order_1 Short 10	copy pol136711*5-TOF*.dat temp		136711	452.762	457.018	139	0	-1.0178	136711
136712	POL136712	48_expt0010_LSFM461_469	Mon Dec 18 03:48:49 2023	10.0296	4m 7s	Mon Dec 18 03:52:56 2023	48	expt0010	LSFM	465	48	139	expt0010	1	Argon_top	Bed_order_1	Short	10	Y	0	POL136712 10.0296 expt0010 Mon Dec 18 03:48:49 2023 136712 465 465.79 48 139 1 Argon_top Bed_order_1 Short 10	copy pol136712*5-TOF*.dat temp		136712	461.465	465.794	139	0	-0.7941	136712
136713	POL136713	49_expt0010_LSFM470_478	Mon Dec 18 03:53:17 2023	10.0531	4m 7s	Mon Dec 18 03:57:24 2023	49	expt0010	LSFM	474	49	139	expt0010	1	Argon_top	Bed_order_1	Short	10	Y	0	POL136713 10.0531 expt0010 Mon Dec 18 03:53:17 2023 136713 474 474.80 49 139 1 Argon_top Bed_order_1 Short 10	copy pol136713*5-TOF*.dat temp		136713	470.405	474.799	139	0	-0.7987	136713
136714	POL136714	50_expt0010_LSFM479_487	Mon Dec 18 03:57:44 2023	10.0393	4m 7s	Mon Dec 18 04:01:51 2023	50	expt0010	LSFM	483	50	139	expt0010	1	Argon_top	Bed_order_1	Short	10	Y	0	POL136714 10.0393 expt0010 Mon Dec 18 03:57:44 2023 136714 483 483.70 50 139 1 Argon_top Bed_order_1 Short 10	copy pol136714*5-TOF*.dat temp		136714	479.333	483.704	139	0	-0.7045	136714
136715	POL136715	51_expt0010_LSFM488_496	Mon Dec 18 04:02:12 2023	9.9578	4m 7s	Mon Dec 18 04:06:19 2023	51	expt0010	LSFM	492	51	139	expt0010	1	Argon_top	Bed_order_1	Short	10	Y	0	POL136715 9.9578 expt0010 Mon Dec 18 04:02:12 2023 136715 492 492.58 51 139 1 Argon_top Bed_order_1 Short 10	copy pol136715*5-TOF*.dat temp		136715	488.256	492.577	139	0	-0.5769	136715
136716	POL136716	52_expt0010_LSFM497_505	Mon Dec 18 04:06:39 2023	9.9743	4m 7s	Mon Dec 18 04:10:46 2023	52	expt0010	LSFM	501	52	139	expt0010	1	Argon_top	Bed_order_1	Short	10	Y	0	POL136716 9.9743 expt0010 Mon Dec 18 04:06:39 2023 136716 501 501.62 52 139 1 Argon_top Bed_order_1 Short 10	copy pol136716*5-TOF*.dat temp		136716	497.186	501.615	139	0	-0.6155	136716
136717	POL136717	53_expt0010_LSFM506_514	Mon Dec 18 04:11:07 2023	9.9732	4m 7s	Mon Dec 18 04:15:14 2023	53	expt0010	LSFM	510	53	139	expt0010	1	Argon_top	Bed_order_1	Short	10	Y	0	POL136717 9.9732 expt0010 Mon Dec 18 04:11:07 2023 136717 510 510.30 53 139 1 Argon_top Bed_order_1 Short 10	copy pol136717*5-TOF*.dat temp		136717	506.095	510.297	139	0	-0.2969	136717
136718	POL136718	54_expt0010_LSFM515_522	Mon Dec 18 04:15:34 2023	9.9773	4m 8s	Mon Dec 18 04:19:42 2023	54	expt0010	LSFM	518.5	54	139	expt0010	1	Argon_top	Bed_order_1	Short	10	Y	0	POL136718 9.9773 expt0010 Mon Dec 18 04:15:34 2023 136718 518.5 519.35 54 139 1 Argon_top Bed_order_1 Short 10	copy pol136718*5-TOF*.dat temp		136718	514.767	519.348	139	0	-0.8485	136718
136719	POL136719	55_expt0010_LSFM523_531	Mon Dec 18 04:20:02 2023	9.9605	4m 7s	Mon Dec 18 04:24:09 2023	55	expt0010	LSFM	527	55	139	expt0010	1	Argon_top	Bed_order_1	Short	10	Y	0	POL136719 9.9605 expt0010 Mon Dec 18 04:20:02 2023 136719 527 528.22 55 139 1 Argon_top Bed_order_1 Short 10	copy pol136719*5-TOF*.dat temp		136719	523.69	528.217	139	0	-1.2167	136719
136720	POL136720	56_expt0010_LSFM532_540	Mon Dec 18 04:24:29 2023	9.9783	4m 8s	Mon Dec 18 04:28:37 2023	56	expt0010	LSFM	536	56	139	expt0010	1	Argon_top	Bed_order_1	Short	10	Y	0	POL136720 9.9783 expt0010 Mon Dec 18 04:24:29 2023 136720 536 537.06 56 139 1 Argon_top Bed_order_1 Short 10	copy pol136720*5-TOF*.dat temp		136720	532.605	537.055	139	0	-1.0554	136720
136721	POL136721	57_expt0010_LSFM541_549	Mon Dec 18 04:28:57 2023	10.0064	4m 7s	Mon Dec 18 04:33:04 2023	57	expt0010	LSFM	545	57	139	expt0010	1	Argon_top	Bed_order_1	Short	10	Y	0	POL136721 10.0064 expt0010 Mon Dec 18 04:28:57 2023 136721 545 546.20 57 139 1 Argon_top Bed_order_1 Short 10	copy pol136721*5-TOF*.dat temp		136721	541.744	546.203	139	0	-1.2027	136721
136722	POL136722	58_expt0010_LSFM550_558	Mon Dec 18 04:33:25 2023	10.0204	4m 7s	Mon Dec 18 04:37:32 2023	58	expt0010	LSFM	554	58	139	expt0010	1	Argon_top	Bed_order_1	Short	10	Y	0	POL136722 10.0204 expt0010 Mon Dec 18 04:33:25 2023 136722 554 554.90 58 139 1 Argon_top Bed_order_1 Short 10	copy pol136722*5-TOF*.dat temp		136722	550.651	554.904	139	0	-0.9037	136722
136723	POL136723	59_expt0010_LSFM559_567	Mon Dec 18 04:37:52 2023	10.0342	4m 7s	Mon Dec 18 04:41:59 2023	59	expt0010	LSFM	563	59	139	expt0010	1	Argon_top	Bed_order_1	Short	10	Y	0	POL136723 10.0342 expt0010 Mon Dec 18 04:37:52 2023 136723 563 563.98 59 139 1 Argon_top Bed_order_1 Short 10	copy pol136723*5-TOF*.dat temp		136723	559.333	563.981	139	0	-0.9815	136723
136724	POL136724	60_expt0010_LSFM568_576	Mon Dec 18 04:42:20 2023	10.0464	4m 7s	Mon Dec 18 04:46:27 2023	60	expt0010	LSFM	572	60	139	expt0010	1	Argon_top	Bed_order_1	Short	10	Y	0	POL136724 10.0464 expt0010 Mon Dec 18 04:42:20 2023 136724 572 572.85 60 139 1 Argon_top Bed_order_1 Short 10	copy pol136724*5-TOF*.dat temp		136724	568.488	572.854	139	0	-0.8541	136724
136725	POL136725	61_expt0010_LSFM577_585	Mon Dec 18 04:46:47 2023	10.0755	4m 7s	Mon Dec 18 04:50:54 2023	61	expt0010	LSFM	581	61	139	expt0010	1	Argon_top	Bed_order_1	Short	10	Y	0	POL136725 10.0755 expt0010 Mon Dec 18 04:46:47 2023 136725 581 581.78 61 139 1 Argon_top Bed_order_1 Short 10	copy pol136725*5-TOF*.dat temp		136725	577.405	581.775	139	0	-0.7755	136725
136726	POL136726	62_expt0010_LSFM586_594	Mon Dec 18 04:51:15 2023	10.0632	4m 7s	Mon Dec 18 04:55:22 2023	62	expt0010	LSFM	590	62	139	expt0010	1	Argon_top	Bed_order_1	Short	10	Y	0	POL136726 10.0632 expt0010 Mon Dec 18 04:51:15 2023 136726 590 590.77 62 139 1 Argon_top Bed_order_1 Short 10	copy pol136726*5-TOF*.dat temp		136726	586.333	590.774	139	0	-0.7735	136726
136727	POL136727	63_expt0010_LSFM595_603	Mon Dec 18 04:55:42 2023	10.0232	4m 8s	Mon Dec 18 04:59:50 2023	63	expt0010	LSFM	599	63	139	expt0010	1	Argon_top	Bed_order_1	Short	10	Y	0	POL136727 10.0232 expt0010 Mon Dec 18 04:55:42 2023 136727 599 599.49 63 139 1 Argon_top Bed_order_1 Short 10	copy pol136727*5-TOF*.dat temp		136727	595.262	599.491	139	0	-0.4913	136727
136728	POL136728	64_expt0010_LSFM604_612	Mon Dec 18 05:00:10 2023	10.0497	4m 7s	Mon Dec 18 05:04:17 2023	64	expt0010	LSFM	608	64	139	expt0010	1	Argon_top	Bed_order_1	Short	10	Y	0	POL136728 10.0497 expt0010 Mon Dec 18 05:00:10 2023 136728 608 608.50 64 139 1 Argon_top Bed_order_1 Short 10	copy pol136728*5-TOF*.dat temp		136728	603.953	608.5	139	0	-0.4995	136728
136729	POL136729	65_expt0010_LSFM613_621	Mon Dec 18 05:04:38 2023	9.9641	4m 7s	Mon Dec 18 05:08:45 2023	65	expt0010	LSFM	617	65	139	expt0010	1	Argon_top	Bed_order_1	Short	10	Y	0	POL136729 9.9641 expt0010 Mon Dec 18 05:04:38 2023 136729 617 617.38 65 139 1 Argon_top Bed_order_1 Short 10	copy pol136729*5-TOF*.dat temp		136729	612.905	617.376	139	0	-0.3764	136729
136730	POL136730	66_expt0010_LSFM621_630	Mon Dec 18 05:09:05 2023	10.0713	4m 7s	Mon Dec 18 05:13:12 2023	66	expt0010	LSFM	625.5	66	139	expt0010	1	Argon_top	Bed_order_1	Short	10	Y	0	POL136730 10.0713 expt0010 Mon Dec 18 05:09:05 2023 136730 625.5 626.35 66 139 1 Argon_top Bed_order_1 Short 10	copy pol136730*5-TOF*.dat temp		136730	621.857	626.353	139	0	-0.8531	136730
136731	POL136731	67_expt0010_LSFM631_638	Mon Dec 18 05:13:33 2023	10.0628	4m 7s	Mon Dec 18 05:17:40 2023	67	expt0010	LSFM	634.5	67	139	expt0010	1	Argon_top	Bed_order_1	Short	10	Y	0	POL136731 10.0628 expt0010 Mon Dec 18 05:13:33 2023 136731 634.5 635.23 67 139 1 Argon_top Bed_order_1 Short 10	copy pol136731*5-TOF*.dat temp		136731	630.81	635.225	139	0	-0.7252	136731
136732	POL136732	68_expt0010_LSFM639_647	Mon Dec 18 05:18:00 2023	10.0503	4m 7s	Mon Dec 18 05:22:07 2023	68	expt0010	LSFM	643	68	139	expt0010	1	Argon_top	Bed_order_1	Short	10	Y	0	POL136732 10.0503 expt0010 Mon Dec 18 05:18:00 2023 136732 643 644.15 68 139 1 Argon_top Bed_order_1 Short 10	copy pol136732*5-TOF*.dat temp		136732	639.786	644.15	139	0	-1.1498	136732
136733	POL136733	69_expt0010_LSFM648_656	Mon Dec 18 05:22:28 2023	10.0604	4m 7s	Mon Dec 18 05:26:35 2023	69	expt0010	LSFM	652	69	139	expt0010	1	Argon_top	Bed_order_1	Short	10	Y	0	POL136733 10.0604 expt0010 Mon Dec 18 05:22:28 2023 136733 652 653.07 69 139 1 Argon_top Bed_order_1 Short 10	copy pol136733*5-TOF*.dat temp		136733	648.762	653.066	139	0	-1.0658	136733
136734	POL136734	70_expt0010_LSFM657_665	Mon Dec 18 05:26:55 2023	10.0645	4m 7s	Mon Dec 18 05:31:02 2023	70	expt0010	LSFM	661	70	139	expt0010	1	Argon_top	Bed_order_1	Short	10	Y	0	POL136734 10.0645 expt0010 Mon Dec 18 05:26:55 2023 136734 661 661.97 70 139 1 Argon_top Bed_order_1 Short 10	copy pol136734*5-TOF*.dat temp		136734	657.512	661.967	139	0	-0.9667	136734
136735	POL136735	71_expt0010_LSFM666_674	Mon Dec 18 05:31:23 2023	10.0752	4m 7s	Mon Dec 18 05:35:30 2023	71	expt0010	LSFM	670	71	139	expt0010	1	Argon_top	Bed_order_1	Short	10	Y	0	POL136735 10.0752 expt0010 Mon Dec 18 05:31:23 2023 136735 670 670.91 71 139 1 Argon_top Bed_order_1 Short 10	copy pol136735*5-TOF*.dat temp		136735	666.286	670.905	139	0	-0.9051	136735
136736	POL136736	72_expt0010_LSFM675_683	Mon Dec 18 05:35:50 2023	10.041	4m 8s	Mon Dec 18 05:39:58 2023	72	expt0010	LSFM	679	72	139	expt0010	1	Argon_top	Bed_order_1	Short	10	Y	0	POL136736 10.041 expt0010 Mon Dec 18 05:35:50 2023 136736 679 679.83 72 139 1 Argon_top Bed_order_1 Short 10	copy pol136736*5-TOF*.dat temp		136736	675.524	679.833	139	0	-0.8334	136736
136737	POL136737	73_expt0010_LSFM684_692	Mon Dec 18 05:40:18 2023	10.0368	4m 7s	Mon Dec 18 05:44:25 2023	73	expt0010	LSFM	688	73	139	expt0010	1	Argon_top	Bed_order_1	Short	10	Y	0	POL136737 10.0368 expt0010 Mon Dec 18 05:40:18 2023 136737 688 688.74 73 139 1 Argon_top Bed_order_1 Short 10	copy pol136737*5-TOF*.dat temp		136737	684.333	688.745	139	0	-0.7448	136737
136738	POL136738	74_expt0010_LSFM693_701	Mon Dec 18 05:44:46 2023	10.0348	4m 7s	Mon Dec 18 05:48:53 2023	74	expt0010	LSFM	697	74	139	expt0010	1	Argon_top	Bed_order_1	Short	10	Y	0	POL136738 10.0348 expt0010 Mon Dec 18 05:44:46 2023 136738 697 697.59 74 139 1 Argon_top Bed_order_1 Short 10	copy pol136738*5-TOF*.dat temp		136738	693.357	697.586	139	0	-0.5863	136738
136739	POL136739	75_expt0010_LSFM702_710	Mon Dec 18 05:49:13 2023	10.069	4m 7s	Mon Dec 18 05:53:20 2023	75	expt0010	LSFM	706	75	139	expt0010	1	Argon_top	Bed_order_1	Short	10	Y	0	POL136739 10.069 expt0010 Mon Dec 18 05:49:13 2023 136739 706 706.58 75 139 1 Argon_top Bed_order_1 Short 10	copy pol136739*5-TOF*.dat temp		136739	701.952	706.58	139	0	-0.5795	136739
136740	POL136740	76_expt0010_LSFM711_719	Mon Dec 18 05:53:41 2023	10.0809	4m 7s	Mon Dec 18 05:57:48 2023	76	expt0010	LSFM	715	76	139	expt0010	1	Argon_top	Bed_order_1	Short	10	Y	0	POL136740 10.0809 expt0010 Mon Dec 18 05:53:41 2023 136740 715 715.47 76 139 1 Argon_top Bed_order_1 Short 10	copy pol136740*5-TOF*.dat temp		136740	711.024	715.467	139	0	-0.4673	136740
136741	POL136741	77_expt0010_LSFM720_728	Mon Dec 18 05:58:08 2023	10.0542	4m 7s	Mon Dec 18 06:02:15 2023	77	expt0010	LSFM	724	77	139	expt0010	1	Argon_top	Bed_order_1	Short	10	Y	0	POL136741 10.0542 expt0010 Mon Dec 18 05:58:08 2023 136741 724 724.35 77 139 1 Argon_top Bed_order_1 Short 10	copy pol136741*5-TOF*.dat temp		136741	719.878	724.354	139	0	-0.3543	136741
136742	POL136742	78_expt0010_LSFM729_737	Mon Dec 18 06:02:36 2023	10.0753	4m 7s	Mon Dec 18 06:06:43 2023	78	expt0010	LSFM	733	78	139	expt0010	1	Argon_top	Bed_order_1	Short	10	Y	0	POL136742 10.0753 expt0010 Mon Dec 18 06:02:36 2023 136742 733 733.32 78 139 1 Argon_top Bed_order_1 Short 10	copy pol136742*5-TOF*.dat temp		136742	728.976	733.322	139	0	-0.3223	136742
136743	POL136743	79_expt0010_LSFM738_745	Mon Dec 18 06:07:03 2023	10.0808	4m 8s	Mon Dec 18 06:11:11 2023	79	expt0010	LSFM	741.5	79	139	expt0010	1	Argon_top	Bed_order_1	Short	10	Y	0	POL136743 10.0808 expt0010 Mon Dec 18 06:07:03 2023 136743 741.5 742.17 79 139 1 Argon_top Bed_order_1 Short 10	copy pol136743*5-TOF*.dat temp		136743	737.857	742.168	139	0	-0.6685	136743
136744	POL136744	80_expt0010_LSFM747_754	Mon Dec 18 06:11:31 2023	10.0805	4m 7s	Mon Dec 18 06:15:38 2023	80	expt0010	LSFM	750.5	80	139	expt0010	1	Argon_top	Bed_order_1	Short	10	Y	0	POL136744 10.0805 expt0010 Mon Dec 18 06:11:31 2023 136744 750.5 751.17 80 139 1 Argon_top Bed_order_1 Short 10	copy pol136744*5-TOF*.dat temp		136744	746.762	751.174	139	0	-0.6737	136744
136745	POL136745	81_expt0010_LSFM755_763	Mon Dec 18 06:15:58 2023	10.0872	4m 8s	Mon Dec 18 06:20:06 2023	81	expt0010	LSFM	759	81	139	expt0010	1	Argon_top	Bed_order_1	Short	10	Y	0	POL136745 10.0872 expt0010 Mon Dec 18 06:15:58 2023 136745 759 760.01 81 139 1 Argon_top Bed_order_1 Short 10	copy pol136745*5-TOF*.dat temp		136745	755.683	760.009	139	0	-1.0088	136745
136746	POL136746	82_expt0010_LSFM764_772	Mon Dec 18 06:20:26 2023	10.0213	4m 7s	Mon Dec 18 06:24:33 2023	82	expt0010	LSFM	768	82	139	expt0010	1	Argon_top	Bed_order_1	Short	10	Y	0	POL136746 10.0213 expt0010 Mon Dec 18 06:20:26 2023 136746 768 768.95 82 139 1 Argon_top Bed_order_1 Short 10	copy pol136746*5-TOF*.dat temp		136746	764.619	768.952	139	0	-0.9517	136746
136747	POL136747	83_expt0010_LSFM773_781	Mon Dec 18 06:24:54 2023	10.0322	4m 7s	Mon Dec 18 06:29:01 2023	83	expt0010	LSFM	777	83	139	expt0010	1	Argon_top	Bed_order_1	Short	10	Y	0	POL136747 10.0322 expt0010 Mon Dec 18 06:24:54 2023 136747 777 777.82 83 139 1 Argon_top Bed_order_1 Short 10	copy pol136747*5-TOF*.dat temp		136747	773.341	777.822	139	0	-0.8225	136747
136748	POL136748	84_expt0010_LSFM782_790	Mon Dec 18 06:29:21 2023	9.9995	4m 7s	Mon Dec 18 06:33:28 2023	84	expt0010	LSFM	786	84	139	expt0010	1	Argon_top	Bed_order_1	Short	10	Y	0	POL136748 9.9995 expt0010 Mon Dec 18 06:29:21 2023 136748 786 786.76 84 139 1 Argon_top Bed_order_1 Short 10	copy pol136748*5-TOF*.dat temp		136748	782.317	786.763	139	0	-0.7628	136748
136749	POL136749	85_expt0010_LSFM791_799	Mon Dec 18 06:33:49 2023	10.0014	4m 7s	Mon Dec 18 06:37:56 2023	85	expt0010	LSFM	795	85	139	expt0010	1	Argon_top	Bed_order_1	Short	10	Y	0	POL136749 10.0014 expt0010 Mon Dec 18 06:33:49 2023 136749 795 795.76 85 139 1 Argon_top Bed_order_1 Short 10	copy pol136749*5-TOF*.dat temp		136749	791.317	795.76	139	0	-0.7603	136749
136750	POL136750	86_expt0010_LSFM800_800	Mon Dec 18 06:38:16 2023	10.0011	4m 7s	Mon Dec 18 06:42:23 2023	86	expt0010	LSFM	800	86	139	expt0010	1	Argon_top	Bed_order_1	Short	10	Y	0	POL136750 10.0011 expt0010 Mon Dec 18 06:38:16 2023 136750 800 800.91 86 139 1 Argon_top Bed_order_1 Short 10	copy pol136750*5-TOF*.dat temp		136750	800.073	800.913	139	0	-0.913333	136750
136751	POL136751	87_expt0010_LSFM799_800	Mon Dec 18 06:42:44 2023	10.036	4m 7s	Mon Dec 18 06:46:51 2023	87	expt0010	LSFM	799.5	87	139	expt0010	1	Argon_top	Bed_order_1	Short	10	Y	0	POL136751 10.036 expt0010 Mon Dec 18 06:42:44 2023 136751 799.5 799.52 87 139 1 Argon_top Bed_order_1 Short 10	copy pol136751*5-TOF*.dat temp		136751	799.585	799.516	139	0	-0.0155714	136751
136752	POL136752	88_expt0010_LSFM800_800	Mon Dec 18 06:47:11 2023	9.9871	4m 7s	Mon Dec 18 06:51:18 2023	88	expt0010	LSFM	800	88	139	expt0010	1	Argon_top	Bed_order_1	Short	10	Y	0	POL136752 9.9871 expt0010 Mon Dec 18 06:47:11 2023 136752 800 800.39 88 139 1 Argon_top Bed_order_1 Short 10	copy pol136752*5-TOF*.dat temp		136752	800.317	800.387	139	0	-0.386714	136752
136753	POL136753	89_expt0010_LSFM799_800	Mon Dec 18 06:51:39 2023	10.058	4m 7s	Mon Dec 18 06:55:46 2023	89	expt0010	LSFM	799.5	89	139	expt0010	1	Argon_top	Bed_order_1	Short	10	Y	0	POL136753 10.058 expt0010 Mon Dec 18 06:51:39 2023 136753 799.5 799.76 89 139 1 Argon_top Bed_order_1 Short 10	copy pol136753*5-TOF*.dat temp		136753	799.829	799.759	139	0	-0.259286	136753
136754	POL136754	90_expt0010_LSFM800_800	Mon Dec 18 06:56:06 2023	10.053	4m 7s	Mon Dec 18 07:00:13 2023	90	expt0010	LSFM	800	90	139	expt0010	1	Argon_top	Bed_order_1	Short	10	Y	0	POL136754 10.053 expt0010 Mon Dec 18 06:56:06 2023 136754 800 800.20 90 139 1 Argon_top Bed_order_1 Short 10	copy pol136754*5-TOF*.dat temp		136754	800.073	800.195	139	0	-0.195	136754
136755	POL136755	91_expt0010_LSFM799_800	Mon Dec 18 07:00:34 2023	10.0862	4m 7s	Mon Dec 18 07:04:41 2023	91	expt0010	LSFM	799.5	91	139	expt0010	1	Argon_top	Bed_order_1	Short	10	Y	0	POL136755 10.0862 expt0010 Mon Dec 18 07:00:34 2023 136755 799.5 799.99 91 139 1 Argon_top Bed_order_1 Short 10	copy pol136755*5-TOF*.dat temp		136755	799.829	799.992	139	0	-0.491667	136755
136756	POL136756	92_expt0010_LSFM800_799	Mon Dec 18 07:05:01 2023	10.0583	4m 8s	Mon Dec 18 07:09:09 2023	92	expt0010	LSFM	799.5	92	139	expt0010	1	Argon_top	Bed_order_1	Short	10	Y	0	POL136756 10.0583 expt0010 Mon Dec 18 07:05:01 2023 136756 799.5 800.07 92 139 1 Argon_top Bed_order_1 Short 10	copy pol136756*5-TOF*.dat temp		136756	800.073	800.073	139	0	-0.573	136756
136757	POL136757	93_expt0010_LSFM799_800	Mon Dec 18 07:09:29 2023	10.0573	4m 7s	Mon Dec 18 07:13:36 2023	93	expt0010	LSFM	799.5	93	139	expt0010	1	Argon_top	Bed_order_1	Short	10	Y	0	POL136757 10.0573 expt0010 Mon Dec 18 07:09:29 2023 136757 799.5 799.99 93 139 1 Argon_top Bed_order_1 Short 10	copy pol136757*5-TOF*.dat temp		136757	799.829	799.992	139	0	-0.491667	136757
136758	POL136758	94_expt0010_LSFM800_800	Mon Dec 18 07:13:57 2023	9.6217	4m 7s	Mon Dec 18 07:18:04 2023	94	expt0010	LSFM	800	94	139	expt0010	1	Argon_top	Bed_order_1	Short	10	Y	0	POL136758 9.6217 expt0010 Mon Dec 18 07:13:57 2023 136758 800 800.07 94 139 1 Argon_top Bed_order_1 Short 10	copy pol136758*5-TOF*.dat temp		136758	800.073	800.073	139	0	-0.073	136758
136759	POL136759	95_expt0010_LSFM799_800	Mon Dec 18 07:18:24 2023	2.5081	4m 7s	Mon Dec 18 07:22:31 2023	95	expt0010	LSFM	799.5	95	139	expt0010	1	Argon_top	Bed_order_1	Short	10	Y	0	POL136759 2.5081 expt0010 Mon Dec 18 07:18:24 2023 136759 799.5 799.99 95 139 1 Argon_top Bed_order_1 Short 10	copy pol136759*5-TOF*.dat temp		136759	799.829	799.992	139	0	-0.491667	136759
136760	POL136760	96_expt0010_LSFM800_800	Mon Dec 18 07:22:52 2023	7.1665	4m 7s	Mon Dec 18 07:26:59 2023	96	expt0010	LSFM	800	96	139	expt0010	1	Argon_top	Bed_order_1	Short	10	Y	0	POL136760 7.1665 expt0010 Mon Dec 18 07:22:52 2023 136760 800 800.07 96 139 1 Argon_top Bed_order_1 Short 10	copy pol136760*5-TOF*.dat temp		136760	800.073	800.073	139	0	-0.073	136760
136761	POL136761	97_expt0010_LSFM800_799	Mon Dec 18 07:27:19 2023	10.0296	4m 7s	Mon Dec 18 07:31:26 2023	97	expt0010	LSFM	799.5	97	139	expt0010	1	Argon_top	Bed_order_1	Short	10	Y	0	POL136761 10.0296 expt0010 Mon Dec 18 07:27:19 2023 136761 799.5 799.91 97 139 1 Argon_top Bed_order_1 Short 10	copy pol136761*5-TOF*.dat temp		136761	800.073	799.91	139	0	-0.410333	136761
136762	POL136762	98_expt0010_LSFM799_800	Mon Dec 18 07:31:47 2023	10.0576	4m 7s	Mon Dec 18 07:35:54 2023	98	expt0010	LSFM	799.5	98	139	expt0010	1	Argon_top	Bed_order_1	Short	10	Y	0	POL136762 10.0576 expt0010 Mon Dec 18 07:31:47 2023 136762 799.5 799.99 98 139 1 Argon_top Bed_order_1 Short 10	copy pol136762*5-TOF*.dat temp		136762	799.829	799.992	139	0	-0.491667	136762
136763	POL136763	99_expt0010_LSFM800_800	Mon Dec 18 07:36:14 2023	10.0095	4m 8s	Mon Dec 18 07:40:22 2023	99	expt0010	LSFM	800	99	139	expt0010	1	Argon_top	Bed_order_1	Short	10	Y	0	POL136763 10.0095 expt0010 Mon Dec 18 07:36:14 2023 136763 800 800.07 99 139 1 Argon_top Bed_order_1 Short 10	copy pol136763*5-TOF*.dat temp		136763	800.073	800.073	139	0	-0.073	136763
136764	POL136764	100_expt0010_LSFM800_800	Mon Dec 18 07:40:42 2023	9.2499	4m 7s	Mon Dec 18 07:44:49 2023	100	expt0010	LSFM	800	100	139	expt0010	1	Argon_top	Bed_order_1	Short	10	Y	0	POL136764 9.2499 expt0010 Mon Dec 18 07:40:42 2023 136764 800 800.01 100 139 1 Argon_top Bed_order_1 Short 10	copy pol136764*5-TOF*.dat temp		136764	800.073	800.012	139	0	-0.012	136764
136765	POL136765	101_expt0010_LSFM800_800	Mon Dec 18 07:45:09 2023	9.3963	4m 8s	Mon Dec 18 07:49:17 2023	101	expt0010	LSFM	800	101	139	expt0010	1	Argon_top	Bed_order_1	Short	10	Y	0	POL136765 9.3963 expt0010 Mon Dec 18 07:45:09 2023 136765 800 800.07 101 139 1 Argon_top Bed_order_1 Short 10	copy pol136765*5-TOF*.dat temp		136765	800.073	800.073	139	0	-0.073	136765
136766	POL136766	101_expt0010_LSFM800_800	Mon Dec 18 07:49:37 2023	7.9038	3m 26s	Mon Dec 18 07:53:03 2023	101	expt0010	LSFM	800	102	139	expt0010	1	Argon_top	Bed_order_1	Short	10	Y	0	POL136766 7.9038 expt0010 Mon Dec 18 07:49:37 2023 136766 800 800.01 102 139 1 Argon_top Bed_order_1 Short 10	copy pol136766*5-TOF*.dat temp		136766	800.073	800.012	139	0	-0.012	136766
136769	POL136769	1_expt0011_LSFM_800_1003_137	Mon Dec 18 09:15:38 2023	2.5171	1m 4s	Mon Dec 18 09:16:42 2023	1	expt0011	LSFM	800	1003	137	expt0011	1	CO2_top	Bed_order_1	Short	11	Y	1	POL136769 2.5171 expt0011 Mon Dec 18 09:15:38 2023 136769 800 800.07 1003 137 1 CO2_top Bed_order_1 Short 11	copy pol136769*5-TOF*.dat temp		136769	800.073	800.073	137	0	-0.073	136769
136770	POL136770	2_expt0011_LSFM_800_1006_139	Mon Dec 18 09:17:53 2023	2.418	1m 4s	Mon Dec 18 09:18:57 2023	2	expt0011	LSFM	800	1006	139	expt0011	1	Argon_top	Bed_order_1	Short	11	Y	1	POL136770 2.418 expt0011 Mon Dec 18 09:17:53 2023 136770 800 799.83 1006 139 1 Argon_top Bed_order_1 Short 11	copy pol136770*5-TOF*.dat temp		136770	799.829	799.829	139	0	0.171	136770
136771	POL136771	3_expt0011_LSFM_800_1010_142	Mon Dec 18 09:22:07 2023	2.5468	1m 5s	Mon Dec 18 09:23:12 2023	3	expt0011	LSFM	800	1010	142	expt0011	1	CO_bottom	Bed_order_1	Short	11	Y	1	POL136771 2.5468 expt0011 Mon Dec 18 09:22:07 2023 136771 800 800.07 1010 142 1 CO_bottom Bed_order_1 Short 11	copy pol136771*5-TOF*.dat temp		136771	800.073	800.073	142	0	-0.073	136771
136772	POL136772	4_expt0011_LSFM_800_1013_143	Mon Dec 18 09:24:22 2023	2.5258	1m 5s	Mon Dec 18 09:25:27 2023	4	expt0011	LSFM	800	1013	143	expt0011	1	Argon_bottom	Bed_order_1	Short	11	Y	1	POL136772 2.5258 expt0011 Mon Dec 18 09:24:22 2023 136772 800 800.07 1013 143 1 Argon_bottom Bed_order_1 Short 11	copy pol136772*5-TOF*.dat temp		136772	800.073	800.073	143	0	-0.073	136772
136773	POL136773	5_expt0011_LSFM_800_1017_137	Mon Dec 18 09:28:37 2023	2.4995	1m 4s	Mon Dec 18 09:29:41 2023	5	expt0011	LSFM	800	1017	137	expt0011	1	CO2_top	Bed_order_1	Short	11	Y	2	POL136773 2.4995 expt0011 Mon Dec 18 09:28:37 2023 136773 800 799.95 1017 137 1 CO2_top Bed_order_1 Short 11	copy pol136773*5-TOF*.dat temp		136773	799.829	799.951	137	0	0.049	136773
136774	POL136774	6_expt0011_LSFM_800_1020_139	Mon Dec 18 09:30:52 2023	2.5077	1m 4s	Mon Dec 18 09:31:56 2023	6	expt0011	LSFM	800	1020	139	expt0011	1	Argon_top	Bed_order_1	Short	11	Y	2	POL136774 2.5077 expt0011 Mon Dec 18 09:30:52 2023 136774 800 800.07 1020 139 1 Argon_top Bed_order_1 Short 11	copy pol136774*5-TOF*.dat temp		136774	800.073	800.073	139	0	-0.073	136774
136775	POL136775	7_expt0011_LSFM_800_1024_142	Mon Dec 18 09:35:06 2023	2.4864	1m 5s	Mon Dec 18 09:36:11 2023	7	expt0011	LSFM	800	1024	142	expt0011	1	CO_bottom	Bed_order_1	Short	11	Y	2	POL136775 2.4864 expt0011 Mon Dec 18 09:35:06 2023 136775 800 800.07 1024 142 1 CO_bottom Bed_order_1 Short 11	copy pol136775*5-TOF*.dat temp		136775	800.073	800.073	142	0	-0.073	136775
136776	POL136776	8_expt0011_LSFM_800_1027_143	Mon Dec 18 09:37:22 2023	2.474	1m 4s	Mon Dec 18 09:38:26 2023	8	expt0011	LSFM	800	1027	143	expt0011	1	Argon_bottom	Bed_order_1	Short	11	Y	2	POL136776 2.474 expt0011 Mon Dec 18 09:37:22 2023 136776 800 799.83 1027 143 1 Argon_bottom Bed_order_1 Short 11	copy pol136776*5-TOF*.dat temp		136776	799.829	799.829	143	0	0.171	136776
136777	POL136777	9_expt0011_LSFM_800_1031_137	Mon Dec 18 09:41:36 2023	2.476	1m 4s	Mon Dec 18 09:42:40 2023	9	expt0011	LSFM	800	1031	137	expt0011	1	CO2_top	Bed_order_1	Short	11	Y	3	POL136777 2.476 expt0011 Mon Dec 18 09:41:36 2023 136777 800 800.02 1031 137 1 CO2_top Bed_order_1 Short 11	copy pol136777*5-TOF*.dat temp		136777	800.073	800.024	137	0	-0.0242	136777
136778	POL136778	10_expt0011_LSFM_800_1034_139	Mon Dec 18 09:43:51 2023	0.8923	1m 4s	Mon Dec 18 09:44:55 2023	10	expt0011	LSFM	800	1034	139	expt0011	1	Argon_top	Bed_order_1	Short	11	Y	3	POL136778 0.8923 expt0011 Mon Dec 18 09:43:51 2023 136778 800 800.07 1034 139 1 Argon_top Bed_order_1 Short 11	copy pol136778*5-TOF*.dat temp		136778	800.073	800.073	139	0	-0.073	136778
136779	POL136779	11_expt0011_LSFM_800_1038_142	Mon Dec 18 09:48:08 2023	2.4809	1m 4s	Mon Dec 18 09:49:12 2023	11	expt0011	LSFM	800	1038	142	expt0011	1	CO_bottom	Bed_order_1	Short	11	Y	3	POL136779 2.4809 expt0011 Mon Dec 18 09:48:08 2023 136779 800 800.07 1038 142 1 CO_bottom Bed_order_1 Short 11	copy pol136779*5-TOF*.dat temp		136779	800.073	800.073	142	0	-0.073	136779
136780	POL136780	12_expt0011_LSFM_800_1041_143	Mon Dec 18 09:50:21 2023	2.4848	1m 4s	Mon Dec 18 09:51:25 2023	12	expt0011	LSFM	800	1041	143	expt0011	1	Argon_bottom	Bed_order_1	Short	11	Y	3	POL136780 2.4848 expt0011 Mon Dec 18 09:50:21 2023 136780 800 799.83 1041 143 1 Argon_bottom Bed_order_1 Short 11	copy pol136780*5-TOF*.dat temp		136780	799.829	799.829	143	0	0.171	136780
136781	POL136781	13_expt0011_LSFM_800_1045_137	Mon Dec 18 09:54:37 2023	2.565	1m 4s	Mon Dec 18 09:55:41 2023	13	expt0011	LSFM	800	1045	137	expt0011	1	CO2_top	Bed_order_1	Short	11	Y	4	POL136781 2.565 expt0011 Mon Dec 18 09:54:37 2023 136781 800 800.07 1045 137 1 CO2_top Bed_order_1 Short 11	copy pol136781*5-TOF*.dat temp		136781	800.073	800.073	137	0	-0.073	136781
136782	POL136782	14_expt0011_LSFM_800_1048_139	Mon Dec 18 09:56:50 2023	2.5684	1m 5s	Mon Dec 18 09:57:55 2023	14	expt0011	LSFM	800	1048	139	expt0011	1	Argon_top	Bed_order_1	Short	11	Y	4	POL136782 2.5684 expt0011 Mon Dec 18 09:56:50 2023 136782 800 800.07 1048 139 1 Argon_top Bed_order_1 Short 11	copy pol136782*5-TOF*.dat temp		136782	800.073	800.073	139	0	-0.073	136782
136783	POL136783	15_expt0011_LSFM_800_1052_142	Mon Dec 18 10:01:07 2023	2.6063	1m 4s	Mon Dec 18 10:02:11 2023	15	expt0011	LSFM	800	1052	142	expt0011	1	CO_bottom	Bed_order_1	Short	11	Y	4	POL136783 2.6063 expt0011 Mon Dec 18 10:01:07 2023 136783 800 799.91 1052 142 1 CO_bottom Bed_order_1 Short 11	copy pol136783*5-TOF*.dat temp		136783	800.073	799.91	142	0	0.0896667	136783
136784	POL136784	16_expt0011_LSFM_800_1055_143	Mon Dec 18 10:03:20 2023	2.5978	1m 4s	Mon Dec 18 10:04:24 2023	16	expt0011	LSFM	800	1055	143	expt0011	1	Argon_bottom	Bed_order_1	Short	11	Y	4	POL136784 2.5978 expt0011 Mon Dec 18 10:03:20 2023 136784 800 799.99 1055 143 1 Argon_bottom Bed_order_1 Short 11	copy pol136784*5-TOF*.dat temp		136784	799.829	799.992	143	0	0.00833333	136784
136785	POL136785	17_expt0011_LSFM_800_1059_137	Mon Dec 18 10:07:36 2023	2.6101	1m 5s	Mon Dec 18 10:08:41 2023	17	expt0011	LSFM	800	1059	137	expt0011	1	CO2_top	Bed_order_1	Short	11	Y	5	POL136785 2.6101 expt0011 Mon Dec 18 10:07:36 2023 136785 800 800.07 1059 137 1 CO2_top Bed_order_1 Short 11	copy pol136785*5-TOF*.dat temp		136785	800.073	800.073	137	0	-0.073	136785
136786	POL136786	18_expt0011_LSFM_800_1062_139	Mon Dec 18 10:09:52 2023	2.6053	1m 4s	Mon Dec 18 10:10:56 2023	18	expt0011	LSFM	800	1062	139	expt0011	1	Argon_top	Bed_order_1	Short	11	Y	5	POL136786 2.6053 expt0011 Mon Dec 18 10:09:52 2023 136786 800 800.07 1062 139 1 Argon_top Bed_order_1 Short 11	copy pol136786*5-TOF*.dat temp		136786	800.073	800.073	139	0	-0.073	136786
136787	POL136787	19_expt0011_LSFM_800_1066_142	Mon Dec 18 10:14:06 2023	2.6071	1m 4s	Mon Dec 18 10:15:10 2023	19	expt0011	LSFM	800	1066	142	expt0011	1	CO_bottom	Bed_order_1	Short	11	Y	5	POL136787 2.6071 expt0011 Mon Dec 18 10:14:06 2023 136787 800 800.07 1066 142 1 CO_bottom Bed_order_1 Short 11	copy pol136787*5-TOF*.dat temp		136787	800.073	800.073	142	0	-0.073	136787
136788	POL136788	20_expt0011_LSFM_800_1069_143	Mon Dec 18 10:16:21 2023	2.6046	1m 4s	Mon Dec 18 10:17:25 2023	20	expt0011	LSFM	800	1069	143	expt0011	1	Argon_bottom	Bed_order_1	Short	11	Y	5	POL136788 2.6046 expt0011 Mon Dec 18 10:16:21 2023 136788 800 800.07 1069 143 1 Argon_bottom Bed_order_1 Short 11	copy pol136788*5-TOF*.dat temp		136788	800.073	800.073	143	0	-0.073	136788
136789	POL136789	21_expt0011_LSFM_800_1073_137	Mon Dec 18 10:20:36 2023	2.5995	1m 4s	Mon Dec 18 10:21:40 2023	21	expt0011	LSFM	800	1073	137	expt0011	1	CO2_top	Bed_order_1	Short	11	Y	6	POL136789 2.5995 expt0011 Mon Dec 18 10:20:36 2023 136789 800 800.01 1073 137 1 CO2_top Bed_order_1 Short 11	copy pol136789*5-TOF*.dat temp		136789	800.073	800.012	137	0	-0.012	136789
136790	POL136790	22_expt0011_LSFM_800_1076_139	Mon Dec 18 10:22:51 2023	2.5962	1m 4s	Mon Dec 18 10:23:55 2023	22	expt0011	LSFM	800	1076	139	expt0011	1	Argon_top	Bed_order_1	Short	11	Y	6	POL136790 2.5962 expt0011 Mon Dec 18 10:22:51 2023 136790 800 800.07 1076 139 1 Argon_top Bed_order_1 Short 11	copy pol136790*5-TOF*.dat temp		136790	800.073	800.073	139	0	-0.073	136790
136791	POL136791	23_expt0011_LSFM_800_1080_142	Mon Dec 18 10:27:07 2023	2.5959	1m 4s	Mon Dec 18 10:28:11 2023	23	expt0011	LSFM	800	1080	142	expt0011	1	CO_bottom	Bed_order_1	Short	11	Y	6	POL136791 2.5959 expt0011 Mon Dec 18 10:27:07 2023 136791 800 800.07 1080 142 1 CO_bottom Bed_order_1 Short 11	copy pol136791*5-TOF*.dat temp		136791	800.073	800.073	142	0	-0.073	136791
136792	POL136792	24_expt0011_LSFM_800_1083_143	Mon Dec 18 10:29:20 2023	2.6031	1m 5s	Mon Dec 18 10:30:25 2023	24	expt0011	LSFM	800	1083	143	expt0011	1	Argon_bottom	Bed_order_1	Short	11	Y	6	POL136792 2.6031 expt0011 Mon Dec 18 10:29:20 2023 136792 800 799.83 1083 143 1 Argon_bottom Bed_order_1 Short 11	copy pol136792*5-TOF*.dat temp		136792	799.829	799.829	143	0	0.171	136792
136793	POL136793	25_expt0011_LSFM_800_1087_137	Mon Dec 18 10:33:37 2023	2.5918	1m 4s	Mon Dec 18 10:34:41 2023	25	expt0011	LSFM	800	1087	137	expt0011	1	CO2_top	Bed_order_1	Short	11	Y	7	POL136793 2.5918 expt0011 Mon Dec 18 10:33:37 2023 136793 800 800.07 1087 137 1 CO2_top Bed_order_1 Short 11	copy pol136793*5-TOF*.dat temp		136793	800.073	800.073	137	0	-0.073	136793
136794	POL136794	26_expt0011_LSFM_800_1090_139	Mon Dec 18 10:35:50 2023	2.6036	1m 4s	Mon Dec 18 10:36:54 2023	26	expt0011	LSFM	800	1090	139	expt0011	1	Argon_top	Bed_order_1	Short	11	Y	7	POL136794 2.6036 expt0011 Mon Dec 18 10:35:50 2023 136794 800 799.91 1090 139 1 Argon_top Bed_order_1 Short 11	copy pol136794*5-TOF*.dat temp		136794	800.073	799.91	139	0	0.0896667	136794
136795	POL136795	27_expt0011_LSFM_800_1094_142	Mon Dec 18 10:40:06 2023	2.5948	1m 5s	Mon Dec 18 10:41:11 2023	27	expt0011	LSFM	800	1094	142	expt0011	1	CO_bottom	Bed_order_1	Short	11	Y	7	POL136795 2.5948 expt0011 Mon Dec 18 10:40:06 2023 136795 800 800.07 1094 142 1 CO_bottom Bed_order_1 Short 11	copy pol136795*5-TOF*.dat temp		136795	800.073	800.073	142	0	-0.073	136795
136796	POL136796	28_expt0011_LSFM_800_1097_143	Mon Dec 18 10:42:19 2023	2.608	1m 5s	Mon Dec 18 10:43:24 2023	28	expt0011	LSFM	800	1097	143	expt0011	1	Argon_bottom	Bed_order_1	Short	11	Y	7	POL136796 2.608 expt0011 Mon Dec 18 10:42:19 2023 136796 800 800.07 1097 143 1 Argon_bottom Bed_order_1 Short 11	copy pol136796*5-TOF*.dat temp		136796	800.073	800.073	143	0	-0.073	136796
136797	POL136797	29_expt0011_LSFM_800_1101_137	Mon Dec 18 10:46:36 2023	2.6024	1m 4s	Mon Dec 18 10:47:40 2023	29	expt0011	LSFM	800	1101	137	expt0011	1	CO2_top	Bed_order_1	Short	11	Y	8	POL136797 2.6024 expt0011 Mon Dec 18 10:46:36 2023 136797 800 799.95 1101 137 1 CO2_top Bed_order_1 Short 11	copy pol136797*5-TOF*.dat temp		136797	799.829	799.951	137	0	0.049	136797
136798	POL136798	30_expt0011_LSFM_800_1104_139	Mon Dec 18 10:48:51 2023	2.6023	1m 4s	Mon Dec 18 10:49:55 2023	30	expt0011	LSFM	800	1104	139	expt0011	1	Argon_top	Bed_order_1	Short	11	Y	8	POL136798 2.6023 expt0011 Mon Dec 18 10:48:51 2023 136798 800 800.07 1104 139 1 Argon_top Bed_order_1 Short 11	copy pol136798*5-TOF*.dat temp		136798	800.073	800.073	139	0	-0.073	136798
136799	POL136799	31_expt0011_LSFM_800_1108_142	Mon Dec 18 10:53:05 2023	2.594	1m 5s	Mon Dec 18 10:54:10 2023	31	expt0011	LSFM	800	1108	142	expt0011	1	CO_bottom	Bed_order_1	Short	11	Y	8	POL136799 2.594 expt0011 Mon Dec 18 10:53:05 2023 136799 800 799.91 1108 142 1 CO_bottom Bed_order_1 Short 11	copy pol136799*5-TOF*.dat temp		136799	800.073	799.91	142	0	0.0896667	136799
136800	POL136800	32_expt0011_LSFM_800_1111_143	Mon Dec 18 10:55:21 2023	2.5986	1m 4s	Mon Dec 18 10:56:25 2023	32	expt0011	LSFM	800	1111	143	expt0011	1	Argon_bottom	Bed_order_1	Short	11	Y	8	POL136800 2.5986 expt0011 Mon Dec 18 10:55:21 2023 136800 800 799.83 1111 143 1 Argon_bottom Bed_order_1 Short 11	copy pol136800*5-TOF*.dat temp		136800	799.829	799.829	143	0	0.171	136800
136801	POL136801	33_expt0011_LSFM_800_1115_137	Mon Dec 18 10:59:35 2023	2.6008	1m 4s	Mon Dec 18 11:00:39 2023	33	expt0011	LSFM	800	1115	137	expt0011	1	CO2_top	Bed_order_1	Short	11	Y	9	POL136801 2.6008 expt0011 Mon Dec 18 10:59:35 2023 136801 800 800.07 1115 137 1 CO2_top Bed_order_1 Short 11	copy pol136801*5-TOF*.dat temp		136801	800.073	800.073	137	0	-0.073	136801
136802	POL136802	34_expt0011_LSFM_800_1118_139	Mon Dec 18 11:01:50 2023	2.6055	1m 5s	Mon Dec 18 11:02:55 2023	34	expt0011	LSFM	800	1118	139	expt0011	1	Argon_top	Bed_order_1	Short	11	Y	9	POL136802 2.6055 expt0011 Mon Dec 18 11:01:50 2023 136802 800 800.07 1118 139 1 Argon_top Bed_order_1 Short 11	copy pol136802*5-TOF*.dat temp		136802	800.073	800.073	139	0	-0.073	136802
136803	POL136803	35_expt0011_LSFM_800_1122_142	Mon Dec 18 11:06:07 2023	2.5956	1m 4s	Mon Dec 18 11:07:11 2023	35	expt0011	LSFM	800	1122	142	expt0011	1	CO_bottom	Bed_order_1	Short	11	Y	9	POL136803 2.5956 expt0011 Mon Dec 18 11:06:07 2023 136803 800 800.01 1122 142 1 CO_bottom Bed_order_1 Short 11	copy pol136803*5-TOF*.dat temp		136803	800.073	800.012	142	0	-0.012	136803
136804	POL136804	36_expt0011_LSFM_800_1125_143	Mon Dec 18 11:08:20 2023	2.5991	1m 4s	Mon Dec 18 11:09:24 2023	36	expt0011	LSFM	800	1125	143	expt0011	1	Argon_bottom	Bed_order_1	Short	11	Y	9	POL136804 2.5991 expt0011 Mon Dec 18 11:08:20 2023 136804 800 800.07 1125 143 1 Argon_bottom Bed_order_1 Short 11	copy pol136804*5-TOF*.dat temp		136804	800.073	800.073	143	0	-0.073	136804
136805	POL136805	37_expt0011_LSFM_800_1129_137	Mon Dec 18 11:12:36 2023	2.6013	1m 5s	Mon Dec 18 11:13:41 2023	37	expt0011	LSFM	800	1129	137	expt0011	1	CO2_top	Bed_order_1	Short	11	Y	10	POL136805 2.6013 expt0011 Mon Dec 18 11:12:36 2023 136805 800 799.91 1129 137 1 CO2_top Bed_order_1 Short 11	copy pol136805*5-TOF*.dat temp		136805	799.829	799.91	137	0	0.0896667	136805
136806	POL136806	38_expt0011_LSFM_800_1132_139	Mon Dec 18 11:14:49 2023	2.6025	1m 5s	Mon Dec 18 11:15:54 2023	38	expt0011	LSFM	800	1132	139	expt0011	1	Argon_top	Bed_order_1	Short	11	Y	10	POL136806 2.6025 expt0011 Mon Dec 18 11:14:49 2023 136806 800 800.07 1132 139 1 Argon_top Bed_order_1 Short 11	copy pol136806*5-TOF*.dat temp		136806	800.073	800.073	139	0	-0.073	136806
136807	POL136807	39_expt0011_LSFM_800_1136_142	Mon Dec 18 11:19:06 2023	2.5962	1m 4s	Mon Dec 18 11:20:10 2023	39	expt0011	LSFM	800	1136	142	expt0011	1	CO_bottom	Bed_order_1	Short	11	Y	10	POL136807 2.5962 expt0011 Mon Dec 18 11:19:06 2023 136807 800 799.91 1136 142 1 CO_bottom Bed_order_1 Short 11	copy pol136807*5-TOF*.dat temp		136807	800.073	799.91	142	0	0.0896667	136807
136808	POL136808	40_expt0011_LSFM_800_1139_143	Mon Dec 18 11:21:19 2023	2.6079	1m 4s	Mon Dec 18 11:22:23 2023	40	expt0011	LSFM	800	1139	143	expt0011	1	Argon_bottom	Bed_order_1	Short	11	Y	10	POL136808 2.6079 expt0011 Mon Dec 18 11:21:19 2023 136808 800 799.83 1139 143 1 Argon_bottom Bed_order_1 Short 11	copy pol136808*5-TOF*.dat temp		136808	799.829	799.829	143	0	0.171	136808
136809	POL136809	41_expt0011_LSFM_800_1141_139	Mon Dec 18 11:23:00 2023	75.0529	30m 59s	Mon Dec 18 11:53:59 2023	41	expt0011	LSFM	800	1141	139	expt0011	1	Argon_top	Bed_order_1	Long	11	Y	10	POL136809 75.0529 expt0011 Mon Dec 18 11:23:00 2023 136809 800 799.96 1141 139 1 Argon_top Bed_order_1 Long 11	copy pol136809*5-TOF*.dat temp		136809	799.829	799.965	139	0	0.0354444	136809
136810	POL136810	00_expt00011_LSFM_800_#1	Mon Dec 18 11:54:19 2023	75.0498	31m 5s	Mon Dec 18 12:25:24 2023	42	expt00011	LSFM	800	1142	139	expt0011	1	Argon_top	Bed_order_1	Long	11	Y	10	POL136810 75.0498 expt0011 Mon Dec 18 11:54:19 2023 136810 800 800.07 1142 139 1 Argon_top Bed_order_1 Long 11	copy pol136810*5-TOF*.dat temp		136810	800.073	800.073	139	0	-0.073	136810
136812	POL136812	1_expt0012_LSFM_800_1141_139	Mon Dec 18 12:34:58 2023	0.8276	21s	Mon Dec 18 12:35:19 2023	1	expt0012	LSFM	800	1141	139	expt0012	1	Argon_top	Bed_order_1	Short	12	N	10	'POL136812 0.8276 expt0012 Mon Dec 18 12:34:58 2023 136812 800 800.071141 139 1 Argon_top Bed_order_1 Short 12	copy pol136812*5-TOF*.dat temp		136812	800.073	800.073	139	0	-0.073	136812
136813	POL136813	1_expt0012_LSFM_800_1203_137	Mon Dec 18 12:37:57 2023	1.2824	32s	Mon Dec 18 12:38:29 2023	1	expt0012	LSFM	800	1203	137	expt0012	1	CO2_top	Bed_order_1	Short	12	Y	11	POL136813 1.2824 expt0012 Mon Dec 18 12:37:57 2023 136813 800 800.07 1203 137 1 CO2_top Bed_order_1 Short 12	copy pol136813*5-TOF*.dat temp		136813	800.073	800.073	137	0	-0.073	136813
136814	POL136814	2_expt0012_LSFM_800_1205_137	Mon Dec 18 12:38:53 2023	1.293	32s	Mon Dec 18 12:39:25 2023	2	expt0012	LSFM	800	1205	137	expt0012	1	CO2_top	Bed_order_1	Short	12	Y	11	POL136814 1.293 expt0012 Mon Dec 18 12:38:53 2023 136814 800 800.07 1205 137 1 CO2_top Bed_order_1 Short 12	copy pol136814*5-TOF*.dat temp		136814	800.073	800.073	139	2	-0.073	136814
136815	POL136815	3_expt0012_LSFM_800_1208_139	Mon Dec 18 12:40:24 2023	2.591	1m 4s	Mon Dec 18 12:41:28 2023	3	expt0012	LSFM	800	1208	139	expt0012	1	Argon_top	Bed_order_1	Short	12	Y	11	POL136815 2.591 expt0012 Mon Dec 18 12:40:24 2023 136815 800 800.07 1208 139 1 Argon_top Bed_order_1 Short 12	copy pol136815*5-TOF*.dat temp		136815	800.073	800.073	139	0	-0.073	136815
136816	POL136816	4_expt0012_LSFM_800_1212_142	Mon Dec 18 12:44:40 2023	1.1978	30s	Mon Dec 18 12:45:10 2023	4	expt0012	LSFM	800	1212	142	expt0012	1	CO_bottom	Bed_order_1	Short	12	Y	11	POL136816 1.1978 expt0012 Mon Dec 18 12:44:40 2023 136816 800 800.07 1212 142 1 CO_bottom Bed_order_1 Short 12	copy pol136816*5-TOF*.dat temp		136816	800.073	800.073	142	0	-0.073	136816
136817	POL136817	5_expt0012_LSFM_800_1214_142	Mon Dec 18 12:45:37 2023	1.2033	30s	Mon Dec 18 12:46:07 2023	5	expt0012	LSFM	800	1214	142	expt0012	1	CO_bottom	Bed_order_1	Short	12	Y	11	POL136817 1.2033 expt0012 Mon Dec 18 12:45:37 2023 136817 800 800.07 1214 142 1 CO_bottom Bed_order_1 Short 12	copy pol136817*5-TOF*.dat temp		136817	800.073	800.073	143	1	-0.073	136817
136818	POL136818	6_expt0012_LSFM_800_1217_143	Mon Dec 18 12:47:06 2023	2.5637	1m 4s	Mon Dec 18 12:48:10 2023	6	expt0012	LSFM	800	1217	143	expt0012	1	Argon_bottom	Bed_order_1	Short	12	Y	11	POL136818 2.5637 expt0012 Mon Dec 18 12:47:06 2023 136818 800 799.83 1217 143 1 Argon_bottom Bed_order_1 Short 12	copy pol136818*5-TOF*.dat temp		136818	799.829	799.829	143	0	0.171	136818
136819	POL136819	7_expt0012_LSFM_800_1221_137	Mon Dec 18 12:51:22 2023	1.1919	30s	Mon Dec 18 12:51:52 2023	7	expt0012	LSFM	800	1221	137	expt0012	1	CO2_top	Bed_order_1	Short	12	Y	12	POL136819 1.1919 expt0012 Mon Dec 18 12:51:22 2023 136819 800 800.07 1221 137 1 CO2_top Bed_order_1 Short 12	copy pol136819*5-TOF*.dat temp		136819	800.073	800.073	137	0	-0.073	136819
136820	POL136820	8_expt0012_LSFM_800_1223_137	Mon Dec 18 12:52:18 2023	1.1906	30s	Mon Dec 18 12:52:48 2023	8	expt0012	LSFM	800	1223	137	expt0012	1	CO2_top	Bed_order_1	Short	12	Y	12	POL136820 1.1906 expt0012 Mon Dec 18 12:52:18 2023 136820 800 800.07 1223 137 1 CO2_top Bed_order_1 Short 12	copy pol136820*5-TOF*.dat temp		136820	800.073	800.073	139	2	-0.073	136820
136821	POL136821	9_expt0012_LSFM_800_1226_139	Mon Dec 18 12:53:47 2023	2.5537	1m 5s	Mon Dec 18 12:54:52 2023	9	expt0012	LSFM	800	1226	139	expt0012	1	Argon_top	Bed_order_1	Short	12	Y	12	POL136821 2.5537 expt0012 Mon Dec 18 12:53:47 2023 136821 800 800.07 1226 139 1 Argon_top Bed_order_1 Short 12	copy pol136821*5-TOF*.dat temp		136821	800.073	800.073	139	0	-0.073	136821
136822	POL136822	10_expt0012_LSFM_800_1230_142	Mon Dec 18 12:58:04 2023	1.2637	32s	Mon Dec 18 12:58:36 2023	10	expt0012	LSFM	800	1230	142	expt0012	1	CO_bottom	Bed_order_1	Short	12	Y	12	POL136822 1.2637 expt0012 Mon Dec 18 12:58:04 2023 136822 800 800.07 1230 142 1 CO_bottom Bed_order_1 Short 12	copy pol136822*5-TOF*.dat temp		136822	800.073	800.073	142	0	-0.073	136822
136823	POL136823	11_expt0012_LSFM_800_1232_142	Mon Dec 18 12:59:00 2023	1.2704	32s	Mon Dec 18 12:59:32 2023	11	expt0012	LSFM	800	1232	142	expt0012	1	CO_bottom	Bed_order_1	Short	12	Y	12	POL136823 1.2704 expt0012 Mon Dec 18 12:59:00 2023 136823 800 800.07 1232 142 1 CO_bottom Bed_order_1 Short 12	copy pol136823*5-TOF*.dat temp		136823	800.073	800.073	143	1	-0.073	136823
136824	POL136824	12_expt0012_LSFM_800_1235_143	Mon Dec 18 13:00:31 2023	2.5504	1m 4s	Mon Dec 18 13:01:35 2023	12	expt0012	LSFM	800	1235	143	expt0012	1	Argon_bottom	Bed_order_1	Short	12	Y	12	POL136824 2.5504 expt0012 Mon Dec 18 13:00:31 2023 136824 800 799.83 1235 143 1 Argon_bottom Bed_order_1 Short 12	copy pol136824*5-TOF*.dat temp		136824	799.829	799.829	143	0	0.171	136824
136825	POL136825	13_expt0012_LSFM_800_1239_137	Mon Dec 18 13:04:45 2023	1.2801	32s	Mon Dec 18 13:05:17 2023	13	expt0012	LSFM	800	1239	137	expt0012	1	CO2_top	Bed_order_1	Short	12	Y	13	POL136825 1.2801 expt0012 Mon Dec 18 13:04:45 2023 136825 800 800.07 1239 137 1 CO2_top Bed_order_1 Short 12	copy pol136825*5-TOF*.dat temp		136825	800.073	800.073	137	0	-0.073	136825
136826	POL136826	14_expt0012_LSFM_800_1241_137	Mon Dec 18 13:05:42 2023	1.2797	32s	Mon Dec 18 13:06:14 2023	14	expt0012	LSFM	800	1241	137	expt0012	1	CO2_top	Bed_order_1	Short	12	Y	13	POL136826 1.2797 expt0012 Mon Dec 18 13:05:42 2023 136826 800 800.07 1241 137 1 CO2_top Bed_order_1 Short 12	copy pol136826*5-TOF*.dat temp		136826	800.073	800.073	139	2	-0.073	136826
136827	POL136827	15_expt0012_LSFM_800_1244_139	Mon Dec 18 13:07:13 2023	2.5555	1m 4s	Mon Dec 18 13:08:17 2023	15	expt0012	LSFM	800	1244	139	expt0012	1	Argon_top	Bed_order_1	Short	12	Y	13	POL136827 2.5555 expt0012 Mon Dec 18 13:07:13 2023 136827 800 800.07 1244 139 1 Argon_top Bed_order_1 Short 12	copy pol136827*5-TOF*.dat temp		136827	800.073	800.073	139	0	-0.073	136827
136828	POL136828	16_expt0012_LSFM_800_1248_142	Mon Dec 18 13:11:29 2023	1.1997	30s	Mon Dec 18 13:11:59 2023	16	expt0012	LSFM	800	1248	142	expt0012	1	CO_bottom	Bed_order_1	Short	12	Y	13	POL136828 1.1997 expt0012 Mon Dec 18 13:11:29 2023 136828 800 800.01 1248 142 1 CO_bottom Bed_order_1 Short 12	copy pol136828*5-TOF*.dat temp		136828	800.073	800.012	142	0	-0.012	136828
136829	POL136829	17_expt0012_LSFM_800_1250_142	Mon Dec 18 13:12:26 2023	1.2056	30s	Mon Dec 18 13:12:56 2023	17	expt0012	LSFM	800	1250	142	expt0012	1	CO_bottom	Bed_order_1	Short	12	Y	13	POL136829 1.2056 expt0012 Mon Dec 18 13:12:26 2023 136829 800 800.07 1250 142 1 CO_bottom Bed_order_1 Short 12	copy pol136829*5-TOF*.dat temp		136829	800.073	800.073	143	1	-0.073	136829
136830	POL136830	18_expt0012_LSFM_800_1253_143	Mon Dec 18 13:13:54 2023	2.5543	1m 5s	Mon Dec 18 13:14:59 2023	18	expt0012	LSFM	800	1253	143	expt0012	1	Argon_bottom	Bed_order_1	Short	12	Y	13	POL136830 2.5543 expt0012 Mon Dec 18 13:13:54 2023 136830 800 799.83 1253 143 1 Argon_bottom Bed_order_1 Short 12	copy pol136830*5-TOF*.dat temp		136830	799.829	799.829	143	0	0.171	136830
136831	POL136831	19_expt0012_LSFM_800_1257_137	Mon Dec 18 13:18:11 2023	1.2778	32s	Mon Dec 18 13:18:43 2023	19	expt0012	LSFM	800	1257	137	expt0012	1	CO2_top	Bed_order_1	Short	12	Y	14	POL136831 1.2778 expt0012 Mon Dec 18 13:18:11 2023 136831 800 800.07 1257 137 1 CO2_top Bed_order_1 Short 12	copy pol136831*5-TOF*.dat temp		136831	800.073	800.073	137	0	-0.073	136831
136832	POL136832	20_expt0012_LSFM_800_1259_137	Mon Dec 18 13:19:07 2023	1.2685	32s	Mon Dec 18 13:19:39 2023	20	expt0012	LSFM	800	1259	137	expt0012	1	CO2_top	Bed_order_1	Short	12	Y	14	POL136832 1.2685 expt0012 Mon Dec 18 13:19:07 2023 136832 800 800.07 1259 137 1 CO2_top Bed_order_1 Short 12	copy pol136832*5-TOF*.dat temp		136832	800.073	800.073	139	2	-0.073	136832
136833	POL136833	21_expt0012_LSFM_800_1262_139	Mon Dec 18 13:20:38 2023	2.5445	1m 4s	Mon Dec 18 13:21:42 2023	21	expt0012	LSFM	800	1262	139	expt0012	1	Argon_top	Bed_order_1	Short	12	Y	14	POL136833 2.5445 expt0012 Mon Dec 18 13:20:38 2023 136833 800 800.07 1262 139 1 Argon_top Bed_order_1 Short 12	copy pol136833*5-TOF*.dat temp		136833	800.073	800.073	139	0	-0.073	136833
136834	POL136834	22_expt0012_LSFM_800_1266_142	Mon Dec 18 13:24:52 2023	1.2685	32s	Mon Dec 18 13:25:24 2023	22	expt0012	LSFM	800	1266	142	expt0012	1	CO_bottom	Bed_order_1	Short	12	Y	14	POL136834 1.2685 expt0012 Mon Dec 18 13:24:52 2023 136834 800 800.07 1266 142 1 CO_bottom Bed_order_1 Short 12	copy pol136834*5-TOF*.dat temp		136834	800.073	800.073	142	0	-0.073	136834
136835	POL136835	23_expt0012_LSFM_800_1268_142	Mon Dec 18 13:25:49 2023	1.2703	32s	Mon Dec 18 13:26:21 2023	23	expt0012	LSFM	800	1268	142	expt0012	1	CO_bottom	Bed_order_1	Short	12	Y	14	POL136835 1.2703 expt0012 Mon Dec 18 13:25:49 2023 136835 800 799.91 1268 142 1 CO_bottom Bed_order_1 Short 12	copy pol136835*5-TOF*.dat temp		136835	800.073	799.91	143	1	0.0896667	136835
136836	POL136836	24_expt0012_LSFM_800_1271_143	Mon Dec 18 13:27:20 2023	2.5504	1m 4s	Mon Dec 18 13:28:24 2023	24	expt0012	LSFM	800	1271	143	expt0012	1	Argon_bottom	Bed_order_1	Short	12	Y	14	POL136836 2.5504 expt0012 Mon Dec 18 13:27:20 2023 136836 800 799.99 1271 143 1 Argon_bottom Bed_order_1 Short 12	copy pol136836*5-TOF*.dat temp		136836	799.829	799.992	143	0	0.00833333	136836
136837	POL136837	25_expt0012_LSFM_800_1275_137	Mon Dec 18 13:31:36 2023	1.1753	30s	Mon Dec 18 13:32:06 2023	25	expt0012	LSFM	800	1275	137	expt0012	1	CO2_top	Bed_order_1	Short	12	Y	15	POL136837 1.1753 expt0012 Mon Dec 18 13:31:36 2023 136837 800 800.07 1275 137 1 CO2_top Bed_order_1 Short 12	copy pol136837*5-TOF*.dat temp		136837	800.073	800.073	137	0	-0.073	136837
136838	POL136838	26_expt0012_LSFM_800_1277_137	Mon Dec 18 13:32:33 2023	1.1778	30s	Mon Dec 18 13:33:03 2023	26	expt0012	LSFM	800	1277	137	expt0012	1	CO2_top	Bed_order_1	Short	12	Y	15	POL136838 1.1778 expt0012 Mon Dec 18 13:32:33 2023 136838 800 800.07 1277 137 1 CO2_top Bed_order_1 Short 12	copy pol136838*5-TOF*.dat temp		136838	800.073	800.073	139	2	-0.073	136838
136839	POL136839	27_expt0012_LSFM_800_1280_139	Mon Dec 18 13:34:02 2023	2.5315	1m 4s	Mon Dec 18 13:35:06 2023	27	expt0012	LSFM	800	1280	139	expt0012	1	Argon_top	Bed_order_1	Short	12	Y	15	POL136839 2.5315 expt0012 Mon Dec 18 13:34:02 2023 136839 800 799.91 1280 139 1 Argon_top Bed_order_1 Short 12	copy pol136839*5-TOF*.dat temp		136839	800.073	799.91	139	0	0.0896667	136839
136840	POL136840	28_expt0012_LSFM_800_1284_142	Mon Dec 18 13:38:18 2023	1.295	32s	Mon Dec 18 13:38:50 2023	28	expt0012	LSFM	800	1284	142	expt0012	1	CO_bottom	Bed_order_1	Short	12	Y	15	POL136840 1.295 expt0012 Mon Dec 18 13:38:18 2023 136840 800 800.07 1284 142 1 CO_bottom Bed_order_1 Short 12	copy pol136840*5-TOF*.dat temp		136840	800.073	800.073	142	0	-0.073	136840
136841	POL136841	29_expt0012_LSFM_800_1286_142	Mon Dec 18 13:39:14 2023	1.2904	32s	Mon Dec 18 13:39:46 2023	29	expt0012	LSFM	800	1286	142	expt0012	1	CO_bottom	Bed_order_1	Short	12	Y	15	POL136841 1.2904 expt0012 Mon Dec 18 13:39:14 2023 136841 800 800.07 1286 142 1 CO_bottom Bed_order_1 Short 12	copy pol136841*5-TOF*.dat temp		136841	800.073	800.073	143	1	-0.073	136841
136842	POL136842	30_expt0012_LSFM_800_1289_143	Mon Dec 18 13:40:45 2023	2.5982	1m 4s	Mon Dec 18 13:41:49 2023	30	expt0012	LSFM	800	1289	143	expt0012	1	Argon_bottom	Bed_order_1	Short	12	Y	15	POL136842 2.5982 expt0012 Mon Dec 18 13:40:45 2023 136842 800 799.83 1289 143 1 Argon_bottom Bed_order_1 Short 12	copy pol136842*5-TOF*.dat temp		136842	799.829	799.829	143	0	0.171	136842
136843	POL136843	31_expt0012_LSFM_800_1293_137	Mon Dec 18 13:45:02 2023	1.2086	29s	Mon Dec 18 13:45:31 2023	31	expt0012	LSFM	800	1293	137	expt0012	1	CO2_top	Bed_order_1	Short	12	Y	16	POL136843 1.2086 expt0012 Mon Dec 18 13:45:02 2023 136843 800 800.07 1293 137 1 CO2_top Bed_order_1 Short 12	copy pol136843*5-TOF*.dat temp		136843	800.073	800.073	137	0	-0.073	136843
136844	POL136844	32_expt0012_LSFM_800_1295_137	Mon Dec 18 13:45:58 2023	1.2129	30s	Mon Dec 18 13:46:28 2023	32	expt0012	LSFM	800	1295	137	expt0012	1	CO2_top	Bed_order_1	Short	12	Y	16	POL136844 1.2129 expt0012 Mon Dec 18 13:45:58 2023 136844 800 800.07 1295 137 1 CO2_top Bed_order_1 Short 12	copy pol136844*5-TOF*.dat temp		136844	800.073	800.073	139	2	-0.073	136844
136845	POL136845	33_expt0012_LSFM_800_1298_139	Mon Dec 18 13:47:27 2023	2.6017	1m 4s	Mon Dec 18 13:48:31 2023	33	expt0012	LSFM	800	1298	139	expt0012	1	Argon_top	Bed_order_1	Short	12	Y	16	POL136845 2.6017 expt0012 Mon Dec 18 13:47:27 2023 136845 800 800.07 1298 139 1 Argon_top Bed_order_1 Short 12	copy pol136845*5-TOF*.dat temp		136845	800.073	800.073	139	0	-0.073	136845
136846	POL136846	34_expt0012_LSFM_800_1302_142	Mon Dec 18 13:51:43 2023	1.2878	32s	Mon Dec 18 13:52:15 2023	34	expt0012	LSFM	800	1302	142	expt0012	1	CO_bottom	Bed_order_1	Short	12	Y	16	POL136846 1.2878 expt0012 Mon Dec 18 13:51:43 2023 136846 800 800.01 1302 142 1 CO_bottom Bed_order_1 Short 12	copy pol136846*5-TOF*.dat temp		136846	800.073	800.012	142	0	-0.012	136846
136847	POL136847	35_expt0012_LSFM_800_1304_142	Mon Dec 18 13:52:40 2023	1.2898	32s	Mon Dec 18 13:53:12 2023	35	expt0012	LSFM	800	1304	142	expt0012	1	CO_bottom	Bed_order_1	Short	12	Y	16	POL136847 1.2898 expt0012 Mon Dec 18 13:52:40 2023 136847 800 800.07 1304 142 1 CO_bottom Bed_order_1 Short 12	copy pol136847*5-TOF*.dat temp		136847	800.073	800.073	143	1	-0.073	136847
136848	POL136848	36_expt0012_LSFM_800_1307_143	Mon Dec 18 13:54:11 2023	2.591	1m 4s	Mon Dec 18 13:55:15 2023	36	expt0012	LSFM	800	1307	143	expt0012	1	Argon_bottom	Bed_order_1	Short	12	Y	16	POL136848 2.591 expt0012 Mon Dec 18 13:54:11 2023 136848 800 799.95 1307 143 1 Argon_bottom Bed_order_1 Short 12	copy pol136848*5-TOF*.dat temp		136848	799.829	799.951	143	0	0.049	136848
136849	POL136849	37_expt0012_LSFM_800_1311_137	Mon Dec 18 13:58:25 2023	1.2871	32s	Mon Dec 18 13:58:57 2023	37	expt0012	LSFM	800	1311	137	expt0012	1	CO2_top	Bed_order_1	Short	12	Y	17	POL136849 1.2871 expt0012 Mon Dec 18 13:58:25 2023 136849 800 800.07 1311 137 1 CO2_top Bed_order_1 Short 12	copy pol136849*5-TOF*.dat temp		136849	800.073	800.073	137	0	-0.073	136849
136850	POL136850	38_expt0012_LSFM_800_1313_137	Mon Dec 18 13:59:21 2023	1.2944	32s	Mon Dec 18 13:59:53 2023	38	expt0012	LSFM	800	1313	137	expt0012	1	CO2_top	Bed_order_1	Short	12	Y	17	POL136850 1.2944 expt0012 Mon Dec 18 13:59:21 2023 136850 800 800.07 1313 137 1 CO2_top Bed_order_1 Short 12	copy pol136850*5-TOF*.dat temp		136850	800.073	800.073	139	2	-0.073	136850
136851	POL136851	39_expt0012_LSFM_800_1316_139	Mon Dec 18 14:00:52 2023	2.5904	1m 5s	Mon Dec 18 14:01:57 2023	39	expt0012	LSFM	800	1316	139	expt0012	1	Argon_top	Bed_order_1	Short	12	Y	17	POL136851 2.5904 expt0012 Mon Dec 18 14:00:52 2023 136851 800 800.07 1316 139 1 Argon_top Bed_order_1 Short 12	copy pol136851*5-TOF*.dat temp		136851	800.073	800.073	139	0	-0.073	136851
136852	POL136852	40_expt0012_LSFM_800_1320_142	Mon Dec 18 14:05:09 2023	1.2022	30s	Mon Dec 18 14:05:39 2023	40	expt0012	LSFM	800	1320	142	expt0012	1	CO_bottom	Bed_order_1	Short	12	Y	17	POL136852 1.2022 expt0012 Mon Dec 18 14:05:09 2023 136852 800 800.07 1320 142 1 CO_bottom Bed_order_1 Short 12	copy pol136852*5-TOF*.dat temp		136852	800.073	800.073	142	0	-0.073	136852
136853	POL136853	41_expt0012_LSFM_800_1322_142	Mon Dec 18 14:06:05 2023	1.2077	30s	Mon Dec 18 14:06:35 2023	41	expt0012	LSFM	800	1322	142	expt0012	1	CO_bottom	Bed_order_1	Short	12	Y	17	POL136853 1.2077 expt0012 Mon Dec 18 14:06:05 2023 136853 800 800.07 1322 142 1 CO_bottom Bed_order_1 Short 12	copy pol136853*5-TOF*.dat temp		136853	800.073	800.073	143	1	-0.073	136853
136854	POL136854	42_expt0012_LSFM_800_1325_143	Mon Dec 18 14:07:34 2023	2.573	1m 4s	Mon Dec 18 14:08:38 2023	42	expt0012	LSFM	800	1325	143	expt0012	1	Argon_bottom	Bed_order_1	Short	12	Y	17	POL136854 2.573 expt0012 Mon Dec 18 14:07:34 2023 136854 800 799.83 1325 143 1 Argon_bottom Bed_order_1 Short 12	copy pol136854*5-TOF*.dat temp		136854	799.829	799.829	143	0	0.171	136854
136855	POL136855	43_expt0012_LSFM_800_1329_137	Mon Dec 18 14:11:50 2023	1.2845	32s	Mon Dec 18 14:12:22 2023	43	expt0012	LSFM	800	1329	137	expt0012	1	CO2_top	Bed_order_1	Short	12	Y	18	POL136855 1.2845 expt0012 Mon Dec 18 14:11:50 2023 136855 800 800.07 1329 137 1 CO2_top Bed_order_1 Short 12	copy pol136855*5-TOF*.dat temp		136855	800.073	800.073	137	0	-0.073	136855
136856	POL136856	44_expt0012_LSFM_800_1331_137	Mon Dec 18 14:12:47 2023	1.2857	32s	Mon Dec 18 14:13:19 2023	44	expt0012	LSFM	800	1331	137	expt0012	1	CO2_top	Bed_order_1	Short	12	Y	18	POL136856 1.2857 expt0012 Mon Dec 18 14:12:47 2023 136856 800 800.07 1331 137 1 CO2_top Bed_order_1 Short 12	copy pol136856*5-TOF*.dat temp		136856	800.073	800.073	139	2	-0.073	136856
136857	POL136857	45_expt0012_LSFM_800_1334_139	Mon Dec 18 14:14:18 2023	2.5769	1m 4s	Mon Dec 18 14:15:22 2023	45	expt0012	LSFM	800	1334	139	expt0012	1	Argon_top	Bed_order_1	Short	12	Y	18	POL136857 2.5769 expt0012 Mon Dec 18 14:14:18 2023 136857 800 799.91 1334 139 1 Argon_top Bed_order_1 Short 12	copy pol136857*5-TOF*.dat temp		136857	800.073	799.91	139	0	0.0896667	136857
136858	POL136858	46_expt0012_LSFM_800_1338_142	Mon Dec 18 14:18:32 2023	1.2844	32s	Mon Dec 18 14:19:04 2023	46	expt0012	LSFM	800	1338	142	expt0012	1	CO_bottom	Bed_order_1	Short	12	Y	18	POL136858 1.2844 expt0012 Mon Dec 18 14:18:32 2023 136858 800 800.07 1338 142 1 CO_bottom Bed_order_1 Short 12	copy pol136858*5-TOF*.dat temp		136858	800.073	800.073	142	0	-0.073	136858
136859	POL136859	47_expt0012_LSFM_800_1340_142	Mon Dec 18 14:19:29 2023	1.2829	31s	Mon Dec 18 14:20:00 2023	47	expt0012	LSFM	800	1340	142	expt0012	1	CO_bottom	Bed_order_1	Short	12	Y	18	POL136859 1.2829 expt0012 Mon Dec 18 14:19:29 2023 136859 800 800.07 1340 142 1 CO_bottom Bed_order_1 Short 12	copy pol136859*5-TOF*.dat temp		136859	800.073	800.073	143	1	-0.073	136859
136860	POL136860	48_expt0012_LSFM_800_1343_143	Mon Dec 18 14:20:59 2023	2.5908	1m 5s	Mon Dec 18 14:22:04 2023	48	expt0012	LSFM	800	1343	143	expt0012	1	Argon_bottom	Bed_order_1	Short	12	Y	18	POL136860 2.5908 expt0012 Mon Dec 18 14:20:59 2023 136860 800 799.83 1343 143 1 Argon_bottom Bed_order_1 Short 12	copy pol136860*5-TOF*.dat temp		136860	799.829	799.829	143	0	0.171	136860
136861	POL136861	49_expt0012_LSFM_800_1347_137	Mon Dec 18 14:25:14 2023	1.2505	32s	Mon Dec 18 14:25:46 2023	49	expt0012	LSFM	800	1347	137	expt0012	1	CO2_top	Bed_order_1	Short	12	Y	19	POL136861 1.2505 expt0012 Mon Dec 18 14:25:14 2023 136861 800 800.07 1347 137 1 CO2_top Bed_order_1 Short 12	copy pol136861*5-TOF*.dat temp		136861	800.073	800.073	137	0	-0.073	136861
136862	POL136862	50_expt0012_LSFM_800_1349_137	Mon Dec 18 14:26:10 2023	1.2696	32s	Mon Dec 18 14:26:42 2023	50	expt0012	LSFM	800	1349	137	expt0012	1	CO2_top	Bed_order_1	Short	12	Y	19	POL136862 1.2696 expt0012 Mon Dec 18 14:26:10 2023 136862 800 800.07 1349 137 1 CO2_top Bed_order_1 Short 12	copy pol136862*5-TOF*.dat temp		136862	800.073	800.073	139	2	-0.073	136862
136863	POL136863	51_expt0012_LSFM_800_1352_139	Mon Dec 18 14:27:41 2023	2.5751	1m 4s	Mon Dec 18 14:28:45 2023	51	expt0012	LSFM	800	1352	139	expt0012	1	Argon_top	Bed_order_1	Short	12	Y	19	POL136863 2.5751 expt0012 Mon Dec 18 14:27:41 2023 136863 800 800.07 1352 139 1 Argon_top Bed_order_1 Short 12	copy pol136863*5-TOF*.dat temp		136863	800.073	800.073	139	0	-0.073	136863
136864	POL136864	52_expt0012_LSFM_800_1356_142	Mon Dec 18 14:31:57 2023	1.2009	30s	Mon Dec 18 14:32:27 2023	52	expt0012	LSFM	800	1356	142	expt0012	1	CO_bottom	Bed_order_1	Short	12	Y	19	POL136864 1.2009 expt0012 Mon Dec 18 14:31:57 2023 136864 800 800.01 1356 142 1 CO_bottom Bed_order_1 Short 12	copy pol136864*5-TOF*.dat temp		136864	800.073	800.012	142	0	-0.012	136864
136865	POL136865	53_expt0012_LSFM_800_1358_142	Mon Dec 18 14:32:54 2023	1.2078	30s	Mon Dec 18 14:33:24 2023	53	expt0012	LSFM	800	1358	142	expt0012	1	CO_bottom	Bed_order_1	Short	12	Y	19	POL136865 1.2078 expt0012 Mon Dec 18 14:32:54 2023 136865 800 800.07 1358 142 1 CO_bottom Bed_order_1 Short 12	copy pol136865*5-TOF*.dat temp		136865	800.073	800.073	143	1	-0.073	136865
136866	POL136866	54_expt0012_LSFM_800_1361_143	Mon Dec 18 14:34:23 2023	2.5804	1m 4s	Mon Dec 18 14:35:27 2023	54	expt0012	LSFM	800	1361	143	expt0012	1	Argon_bottom	Bed_order_1	Short	12	Y	19	POL136866 2.5804 expt0012 Mon Dec 18 14:34:23 2023 136866 800 799.99 1361 143 1 Argon_bottom Bed_order_1 Short 12	copy pol136866*5-TOF*.dat temp		136866	799.829	799.992	143	0	0.00833333	136866
136867	POL136867	55_expt0012_LSFM_800_1365_137	Mon Dec 18 14:38:39 2023	1.2842	32s	Mon Dec 18 14:39:11 2023	55	expt0012	LSFM	800	1365	137	expt0012	1	CO2_top	Bed_order_1	Short	12	Y	20	POL136867 1.2842 expt0012 Mon Dec 18 14:38:39 2023 136867 800 800.07 1365 137 1 CO2_top Bed_order_1 Short 12	copy pol136867*5-TOF*.dat temp		136867	800.073	800.073	137	0	-0.073	136867
136868	POL136868	56_expt0012_LSFM_800_1367_137	Mon Dec 18 14:39:36 2023	1.2885	32s	Mon Dec 18 14:40:08 2023	56	expt0012	LSFM	800	1367	137	expt0012	1	CO2_top	Bed_order_1	Short	12	Y	20	POL136868 1.2885 expt0012 Mon Dec 18 14:39:36 2023 136868 800 800.07 1367 137 1 CO2_top Bed_order_1 Short 12	copy pol136868*5-TOF*.dat temp		136868	800.073	800.073	139	2	-0.073	136868
136869	POL136869	57_expt0012_LSFM_800_1370_139	Mon Dec 18 14:41:06 2023	2.5895	1m 5s	Mon Dec 18 14:42:11 2023	57	expt0012	LSFM	800	1370	139	expt0012	1	Argon_top	Bed_order_1	Short	12	Y	20	POL136869 2.5895 expt0012 Mon Dec 18 14:41:06 2023 136869 800 799.91 1370 139 1 Argon_top Bed_order_1 Short 12	copy pol136869*5-TOF*.dat temp		136869	800.073	799.91	139	0	0.0896667	136869
136870	POL136870	58_expt0012_LSFM_800_1374_142	Mon Dec 18 14:45:21 2023	1.282	32s	Mon Dec 18 14:45:53 2023	58	expt0012	LSFM	800	1374	142	expt0012	1	CO_bottom	Bed_order_1	Short	12	Y	20	POL136870 1.282 expt0012 Mon Dec 18 14:45:21 2023 136870 800 800.07 1374 142 1 CO_bottom Bed_order_1 Short 12	copy pol136870*5-TOF*.dat temp		136870	800.073	800.073	142	0	-0.073	136870
136871	POL136871	59_expt0012_LSFM_800_1376_142	Mon Dec 18 14:46:17 2023	1.2916	32s	Mon Dec 18 14:46:49 2023	59	expt0012	LSFM	800	1376	142	expt0012	1	CO_bottom	Bed_order_1	Short	12	Y	20	POL136871 1.2916 expt0012 Mon Dec 18 14:46:17 2023 136871 800 799.91 1376 142 1 CO_bottom Bed_order_1 Short 12	copy pol136871*5-TOF*.dat temp		136871	800.073	799.91	143	1	0.0896667	136871
136872	POL136872	60_expt0012_LSFM_800_1379_143	Mon Dec 18 14:47:48 2023	2.591	1m 4s	Mon Dec 18 14:48:52 2023	60	expt0012	LSFM	800	1379	143	expt0012	1	Argon_bottom	Bed_order_1	Short	12	Y	20	POL136872 2.591 expt0012 Mon Dec 18 14:47:48 2023 136872 800 799.83 1379 143 1 Argon_bottom Bed_order_1 Short 12	copy pol136872*5-TOF*.dat temp		136872	799.829	799.829	143	0	0.171	136872
136873	POL136873	61_expt0012_LSFM_800_1383_137	Mon Dec 18 14:52:05 2023	1.2858	31s	Mon Dec 18 14:52:36 2023	61	expt0012	LSFM	800	1383	137	expt0012	1	CO2_top	Bed_order_1	Short	12	Y	21	POL136873 1.2858 expt0012 Mon Dec 18 14:52:05 2023 136873 800 800.07 1383 137 1 CO2_top Bed_order_1 Short 12	copy pol136873*5-TOF*.dat temp		136873	800.073	800.073	137	0	-0.073	136873
136874	POL136874	62_expt0012_LSFM_800_1385_137	Mon Dec 18 14:53:01 2023	1.2904	32s	Mon Dec 18 14:53:33 2023	62	expt0012	LSFM	800	1385	137	expt0012	1	CO2_top	Bed_order_1	Short	12	Y	21	POL136874 1.2904 expt0012 Mon Dec 18 14:53:01 2023 136874 800 800.07 1385 137 1 CO2_top Bed_order_1 Short 12	copy pol136874*5-TOF*.dat temp		136874	800.073	800.073	139	2	-0.073	136874
136875	POL136875	63_expt0012_LSFM_800_1388_139	Mon Dec 18 14:54:32 2023	2.5853	1m 4s	Mon Dec 18 14:55:36 2023	63	expt0012	LSFM	800	1388	139	expt0012	1	Argon_top	Bed_order_1	Short	12	Y	21	POL136875 2.5853 expt0012 Mon Dec 18 14:54:32 2023 136875 800 800.07 1388 139 1 Argon_top Bed_order_1 Short 12	copy pol136875*5-TOF*.dat temp		136875	800.073	800.073	139	0	-0.073	136875
136876	POL136876	64_expt0012_LSFM_800_1392_142	Mon Dec 18 14:58:46 2023	1.2865	32s	Mon Dec 18 14:59:18 2023	64	expt0012	LSFM	800	1392	142	expt0012	1	CO_bottom	Bed_order_1	Short	12	Y	21	POL136876 1.2865 expt0012 Mon Dec 18 14:58:46 2023 136876 800 800.01 1392 142 1 CO_bottom Bed_order_1 Short 12	copy pol136876*5-TOF*.dat temp		136876	800.073	800.012	142	0	-0.012	136876
136877	POL136877	65_expt0012_LSFM_800_1394_142	Mon Dec 18 14:59:43 2023	1.2896	32s	Mon Dec 18 15:00:15 2023	65	expt0012	LSFM	800	1394	142	expt0012	1	CO_bottom	Bed_order_1	Short	12	Y	21	POL136877 1.2896 expt0012 Mon Dec 18 14:59:43 2023 136877 800 800.07 1394 142 1 CO_bottom Bed_order_1 Short 12	copy pol136877*5-TOF*.dat temp		136877	800.073	800.073	143	1	-0.073	136877
136878	POL136878	66_expt0012_LSFM_800_1397_143	Mon Dec 18 15:01:14 2023	2.5922	1m 4s	Mon Dec 18 15:02:18 2023	66	expt0012	LSFM	800	1397	143	expt0012	1	Argon_bottom	Bed_order_1	Short	12	Y	21	POL136878 2.5922 expt0012 Mon Dec 18 15:01:14 2023 136878 800 799.91 1397 143 1 Argon_bottom Bed_order_1 Short 12	copy pol136878*5-TOF*.dat temp		136878	800.073	799.91	143	0	0.0896667	136878
136879	POL136879	67_expt0012_LSFM_800_1399_139	Mon Dec 18 15:02:52 2023	75.3226	31m 11s	Mon Dec 18 15:34:03 2023	67	expt0012	LSFM	800	1399	139	expt0012	1	Argon_top	Bed_order_1	Long	12	Y	21	POL136879 75.3226 expt0012 Mon Dec 18 15:02:52 2023 136879 800 799.96 1399 139 1 Argon_top Bed_order_1 Long 12	copy pol136879*5-TOF*.dat temp		136879	799.829	799.965	139	0	0.0354444	136879
136894	POL136894	1_expt0014_LSFM_1401_139	Mon Dec 18 16:17:03 2023	1.3691	34s	Mon Dec 18 16:17:37 2023	1	expt0014	LSFM	800	1401	139	expt0014	1	Argon_top	Bed_order_1	Short	14	Y	21	POL136894 1.3691 expt0014 Mon Dec 18 16:17:03 2023 136894 800 800.07 1401 139 1 Argon_top Bed_order_1 Short 14	copy pol136894*5-TOF*.dat temp		136894	800.073	800.073	139	0	-0.073	136894
136895	POL136895	1_expt0014_LSFM_1401_139	Mon Dec 18 16:17:58 2023	1.3768	34s	Mon Dec 18 16:18:32 2023	1	expt0014	LSFM	800	1401	139	expt0014	1	Argon_top	Bed_order_1	Short	14	Y	21	POL136895 1.3768 expt0014 Mon Dec 18 16:17:58 2023 136895 800 800.07 1401 139 1 Argon_top Bed_order_1 Short 14	copy pol136895*5-TOF*.dat temp		136895	800.073	800.073	137	-2	-0.073	136895
136896	POL136896	1_expt0014_LSFM_1402_137	Mon Dec 18 16:19:03 2023	1.3733	34s	Mon Dec 18 16:19:37 2023	1	expt0014	LSFM	800	1402	137	expt0014	1	CO2_top	Bed_order_1	Short	14	Y	22	POL136896 1.3733 expt0014 Mon Dec 18 16:19:03 2023 136896 800 800.01 1402 137 1 CO2_top Bed_order_1 Short 14	copy pol136896*5-TOF*.dat temp		136896	800.073	800.012	137	0	-0.012	136896
136897	POL136897	1_expt0014_LSFM_1402_137	Mon Dec 18 16:19:57 2023	1.3806	34s	Mon Dec 18 16:20:31 2023	1	expt0014	LSFM	800	1402	137	expt0014	1	CO2_top	Bed_order_1	Short	14	Y	22	POL136897 1.3806 expt0014 Mon Dec 18 16:19:57 2023 136897 800 799.91 1402 137 1 CO2_top Bed_order_1 Short 14	copy pol136897*5-TOF*.dat temp		136897	800.073	799.91	137	0	0.0896667	136897
136898	POL136898	1_expt0014_LSFM_1402_137	Mon Dec 18 16:20:52 2023	1.3775	34s	Mon Dec 18 16:21:26 2023	1	expt0014	LSFM	800	1402	137	expt0014	1	CO2_top	Bed_order_1	Short	14	Y	22	POL136898 1.3775 expt0014 Mon Dec 18 16:20:52 2023 136898 800 799.99 1402 137 1 CO2_top Bed_order_1 Short 14	copy pol136898*5-TOF*.dat temp		136898	799.829	799.992	137	0	0.00833333	136898
136899	POL136899	1_expt0014_LSFM_1402_137	Mon Dec 18 16:21:47 2023	1.3795	34s	Mon Dec 18 16:22:21 2023	1	expt0014	LSFM	800	1402	137	expt0014	1	CO2_top	Bed_order_1	Short	14	Y	22	POL136899 1.3795 expt0014 Mon Dec 18 16:21:47 2023 136899 800 800.07 1402 137 1 CO2_top Bed_order_1 Short 14	copy pol136899*5-TOF*.dat temp		136899	800.073	800.073	137	0	-0.073	136899
136900	POL136900	1_expt0014_LSFM_1402_137	Mon Dec 18 16:22:42 2023	1.38	34s	Mon Dec 18 16:23:16 2023	1	expt0014	LSFM	800	1402	137	expt0014	1	CO2_top	Bed_order_1	Short	14	Y	22	POL136900 1.38 expt0014 Mon Dec 18 16:22:42 2023 136900 800 800.07 1402 137 1 CO2_top Bed_order_1 Short 14	copy pol136900*5-TOF*.dat temp		136900	800.073	800.073	139	2	-0.073	136900
136901	POL136901	1_expt0014_LSFM_1403_139	Mon Dec 18 16:23:37 2023	1.38	34s	Mon Dec 18 16:24:11 2023	1	expt0014	LSFM	800	1403	139	expt0014	1	Argon_top	Bed_order_1	Short	14	Y	22	POL136901 1.38 expt0014 Mon Dec 18 16:23:37 2023 136901 800 800.07 1403 139 1 Argon_top Bed_order_1 Short 14	copy pol136901*5-TOF*.dat temp		136901	800.073	800.073	139	0	-0.073	136901
136902	POL136902	1_expt0014_LSFM_1403_139	Mon Dec 18 16:24:32 2023	1.3777	34s	Mon Dec 18 16:25:06 2023	1	expt0014	LSFM	800	1403	139	expt0014	1	Argon_top	Bed_order_1	Short	14	Y	22	POL136902 1.3777 expt0014 Mon Dec 18 16:24:32 2023 136902 800 800.07 1403 139 1 Argon_top Bed_order_1 Short 14	copy pol136902*5-TOF*.dat temp		136902	800.073	800.073	143	4	-0.073	136902
136903	POL136903	1_expt0014_LSFM_1404_143	Mon Dec 18 16:25:26 2023	1.375	35s	Mon Dec 18 16:26:01 2023	1	expt0014	LSFM	800	1404	143	expt0014	1	Argon_bottom	Bed_order_1	Short	14	Y	22	POL136903 1.375 expt0014 Mon Dec 18 16:25:26 2023 136903 800 799.95 1404 143 1 Argon_bottom Bed_order_1 Short 14	copy pol136903*5-TOF*.dat temp		136903	800.073	799.951	143	0	0.049	136903
136904	POL136904	1_expt0014_LSFM_1404_143	Mon Dec 18 16:26:21 2023	1.3806	35s	Mon Dec 18 16:26:56 2023	1	expt0014	LSFM	800	1404	143	expt0014	1	Argon_bottom	Bed_order_1	Short	14	Y	22	POL136904 1.3806 expt0014 Mon Dec 18 16:26:21 2023 136904 800 799.83 1404 143 1 Argon_bottom Bed_order_1 Short 14	copy pol136904*5-TOF*.dat temp		136904	799.829	799.829	142	-1	0.171	136904
136905	POL136905	1_expt0014_LSFM_1405_142	Mon Dec 18 16:27:26 2023	1.3691	34s	Mon Dec 18 16:28:00 2023	1	expt0014	LSFM	800	1405	142	expt0014	1	CO_bottom	Bed_order_1	Short	14	Y	22	POL136905 1.3691 expt0014 Mon Dec 18 16:27:26 2023 136905 800 800.07 1405 142 1 CO_bottom Bed_order_1 Short 14	copy pol136905*5-TOF*.dat temp		136905	800.073	800.073	142	0	-0.073	136905
136906	POL136906	1_expt0014_LSFM_1405_142	Mon Dec 18 16:28:21 2023	1.3797	34s	Mon Dec 18 16:28:55 2023	1	expt0014	LSFM	800	1405	142	expt0014	1	CO_bottom	Bed_order_1	Short	14	Y	22	POL136906 1.3797 expt0014 Mon Dec 18 16:28:21 2023 136906 800 800.07 1405 142 1 CO_bottom Bed_order_1 Short 14	copy pol136906*5-TOF*.dat temp		136906	800.073	800.073	142	0	-0.073	136906
136907	POL136907	1_expt0014_LSFM_1405_142	Mon Dec 18 16:29:16 2023	1.3767	34s	Mon Dec 18 16:29:50 2023	1	expt0014	LSFM	800	1405	142	expt0014	1	CO_bottom	Bed_order_1	Short	14	Y	22	POL136907 1.3767 expt0014 Mon Dec 18 16:29:16 2023 136907 800 800.07 1405 142 1 CO_bottom Bed_order_1 Short 14	copy pol136907*5-TOF*.dat temp		136907	800.073	800.073	142	0	-0.073	136907
136908	POL136908	1_expt0014_LSFM_1405_142	Mon Dec 18 16:30:11 2023	1.3765	34s	Mon Dec 18 16:30:45 2023	1	expt0014	LSFM	800	1405	142	expt0014	1	CO_bottom	Bed_order_1	Short	14	Y	22	POL136908 1.3765 expt0014 Mon Dec 18 16:30:11 2023 136908 800 800.07 1405 142 1 CO_bottom Bed_order_1 Short 14	copy pol136908*5-TOF*.dat temp		136908	800.073	800.073	142	0	-0.073	136908
136909	POL136909	1_expt0014_LSFM_1405_142	Mon Dec 18 16:31:06 2023	1.3802	34s	Mon Dec 18 16:31:40 2023	1	expt0014	LSFM	800	1405	142	expt0014	1	CO_bottom	Bed_order_1	Short	14	Y	22	POL136909 1.3802 expt0014 Mon Dec 18 16:31:06 2023 136909 800 800.07 1405 142 1 CO_bottom Bed_order_1 Short 14	copy pol136909*5-TOF*.dat temp		136909	800.073	800.073	143	1	-0.073	136909
136910	POL136910	1_expt0014_LSFM_1406_143	Mon Dec 18 16:32:00 2023	1.3744	35s	Mon Dec 18 16:32:35 2023	1	expt0014	LSFM	800	1406	143	expt0014	1	Argon_bottom	Bed_order_1	Short	14	Y	22	POL136910 1.3744 expt0014 Mon Dec 18 16:32:00 2023 136910 800 800.07 1406 143 1 Argon_bottom Bed_order_1 Short 14	copy pol136910*5-TOF*.dat temp		136910	800.073	800.073	143	0	-0.073	136910
136911	POL136911	1_expt0014_LSFM_1406_143	Mon Dec 18 16:32:55 2023	1.3736	35s	Mon Dec 18 16:33:30 2023	1	expt0014	LSFM	800	1406	143	expt0014	1	Argon_bottom	Bed_order_1	Short	14	Y	22	POL136911 1.3736 expt0014 Mon Dec 18 16:32:55 2023 136911 800 800.07 1406 143 1 Argon_bottom Bed_order_1 Short 14	copy pol136911*5-TOF*.dat temp		136911	800.073	800.073	139	-4	-0.073	136911
136912	POL136912	1_expt0014_LSFM_1407_139	Mon Dec 18 16:33:50 2023	1.3735	34s	Mon Dec 18 16:34:24 2023	1	expt0014	LSFM	800	1407	139	expt0014	1	Argon_top	Bed_order_1	Short	14	Y	22	POL136912 1.3735 expt0014 Mon Dec 18 16:33:50 2023 136912 800 800.07 1407 139 1 Argon_top Bed_order_1 Short 14	copy pol136912*5-TOF*.dat temp		136912	800.073	800.073	139	0	-0.073	136912
136913	POL136913	1_expt0014_LSFM_1407_139	Mon Dec 18 16:34:45 2023	1.3719	34s	Mon Dec 18 16:35:19 2023	1	expt0014	LSFM	800	1407	139	expt0014	1	Argon_top	Bed_order_1	Short	14	Y	22	POL136913 1.3719 expt0014 Mon Dec 18 16:34:45 2023 136913 800 800.07 1407 139 1 Argon_top Bed_order_1 Short 14	copy pol136913*5-TOF*.dat temp		136913	800.073	800.073	137	-2	-0.073	136913
136914	POL136914	1_expt0014_LSFM_1408_137	Mon Dec 18 16:35:52 2023	1.3687	34s	Mon Dec 18 16:36:26 2023	1	expt0014	LSFM	800	1408	137	expt0014	1	CO2_top	Bed_order_1	Short	14	Y	23	POL136914 1.3687 expt0014 Mon Dec 18 16:35:52 2023 136914 800 800.07 1408 137 1 CO2_top Bed_order_1 Short 14	copy pol136914*5-TOF*.dat temp		136914	800.073	800.073	137	0	-0.073	136914
136915	POL136915	1_expt0014_LSFM_1408_137	Mon Dec 18 16:36:46 2023	1.3807	35s	Mon Dec 18 16:37:21 2023	1	expt0014	LSFM	800	1408	137	expt0014	1	CO2_top	Bed_order_1	Short	14	Y	23	POL136915 1.3807 expt0014 Mon Dec 18 16:36:46 2023 136915 800 800.07 1408 137 1 CO2_top Bed_order_1 Short 14	copy pol136915*5-TOF*.dat temp		136915	800.073	800.073	137	0	-0.073	136915
136916	POL136916	1_expt0014_LSFM_1408_137	Mon Dec 18 16:37:41 2023	1.3805	35s	Mon Dec 18 16:38:16 2023	1	expt0014	LSFM	800	1408	137	expt0014	1	CO2_top	Bed_order_1	Short	14	Y	23	POL136916 1.3805 expt0014 Mon Dec 18 16:37:41 2023 136916 800 800.07 1408 137 1 CO2_top Bed_order_1 Short 14	copy pol136916*5-TOF*.dat temp		136916	800.073	800.073	137	0	-0.073	136916
136917	POL136917	1_expt0014_LSFM_1408_137	Mon Dec 18 16:38:36 2023	1.3792	35s	Mon Dec 18 16:39:11 2023	1	expt0014	LSFM	800	1408	137	expt0014	1	CO2_top	Bed_order_1	Short	14	Y	23	POL136917 1.3792 expt0014 Mon Dec 18 16:38:36 2023 136917 800 800.07 1408 137 1 CO2_top Bed_order_1 Short 14	copy pol136917*5-TOF*.dat temp		136917	800.073	800.073	137	0	-0.073	136917
136918	POL136918	1_expt0014_LSFM_1408_137	Mon Dec 18 16:39:31 2023	1.3809	34s	Mon Dec 18 16:40:05 2023	1	expt0014	LSFM	800	1408	137	expt0014	1	CO2_top	Bed_order_1	Short	14	Y	23	POL136918 1.3809 expt0014 Mon Dec 18 16:39:31 2023 136918 800 800.07 1408 137 1 CO2_top Bed_order_1 Short 14	copy pol136918*5-TOF*.dat temp		136918	800.073	800.073	139	2	-0.073	136918
136919	POL136919	1_expt0014_LSFM_1409_139	Mon Dec 18 16:40:26 2023	1.3792	34s	Mon Dec 18 16:41:00 2023	1	expt0014	LSFM	800	1409	139	expt0014	1	Argon_top	Bed_order_1	Short	14	Y	23	POL136919 1.3792 expt0014 Mon Dec 18 16:40:26 2023 136919 800 800.07 1409 139 1 Argon_top Bed_order_1 Short 14	copy pol136919*5-TOF*.dat temp		136919	800.073	800.073	139	0	-0.073	136919
136920	POL136920	1_expt0014_LSFM_1409_139	Mon Dec 18 16:41:21 2023	1.3772	34s	Mon Dec 18 16:41:55 2023	1	expt0014	LSFM	800	1409	139	expt0014	1	Argon_top	Bed_order_1	Short	14	Y	23	POL136920 1.3772 expt0014 Mon Dec 18 16:41:21 2023 136920 800 800.07 1409 139 1 Argon_top Bed_order_1 Short 14	copy pol136920*5-TOF*.dat temp		136920	800.073	800.073	143	4	-0.073	136920
136921	POL136921	1_expt0014_LSFM_1410_143	Mon Dec 18 16:42:26 2023	1.3661	34s	Mon Dec 18 16:43:00 2023	1	expt0014	LSFM	800	1410	143	expt0014	1	Argon_bottom	Bed_order_1	Short	14	Y	23	POL136921 1.3661 expt0014 Mon Dec 18 16:42:26 2023 136921 800 800.07 1410 143 1 Argon_bottom Bed_order_1 Short 14	copy pol136921*5-TOF*.dat temp		136921	800.073	800.073	143	0	-0.073	136921
136922	POL136922	1_expt0014_LSFM_1410_143	Mon Dec 18 16:43:20 2023	1.3664	35s	Mon Dec 18 16:43:55 2023	1	expt0014	LSFM	800	1410	143	expt0014	1	Argon_bottom	Bed_order_1	Short	14	Y	23	POL136922 1.3664 expt0014 Mon Dec 18 16:43:20 2023 136922 800 800.07 1410 143 1 Argon_bottom Bed_order_1 Short 14	copy pol136922*5-TOF*.dat temp		136922	800.073	800.073	142	-1	-0.073	136922
136923	POL136923	1_expt0014_LSFM_1411_142	Mon Dec 18 16:44:25 2023	1.3609	34s	Mon Dec 18 16:44:59 2023	1	expt0014	LSFM	800	1411	142	expt0014	1	CO_bottom	Bed_order_1	Short	14	Y	23	POL136923 1.3609 expt0014 Mon Dec 18 16:44:25 2023 136923 800 800.07 1411 142 1 CO_bottom Bed_order_1 Short 14	copy pol136923*5-TOF*.dat temp		136923	800.073	800.073	142	0	-0.073	136923
136924	POL136924	1_expt0014_LSFM_1411_142	Mon Dec 18 16:45:20 2023	1.3689	34s	Mon Dec 18 16:45:54 2023	1	expt0014	LSFM	800	1411	142	expt0014	1	CO_bottom	Bed_order_1	Short	14	Y	23	POL136924 1.3689 expt0014 Mon Dec 18 16:45:20 2023 136924 800 800.07 1411 142 1 CO_bottom Bed_order_1 Short 14	copy pol136924*5-TOF*.dat temp		136924	800.073	800.073	142	0	-0.073	136924
136925	POL136925	1_expt0014_LSFM_1411_142	Mon Dec 18 16:46:15 2023	1.3661	34s	Mon Dec 18 16:46:49 2023	1	expt0014	LSFM	800	1411	142	expt0014	1	CO_bottom	Bed_order_1	Short	14	Y	23	POL136925 1.3661 expt0014 Mon Dec 18 16:46:15 2023 136925 800 800.07 1411 142 1 CO_bottom Bed_order_1 Short 14	copy pol136925*5-TOF*.dat temp		136925	800.073	800.073	142	0	-0.073	136925
136926	POL136926	1_expt0014_LSFM_1411_142	Mon Dec 18 16:47:10 2023	1.3701	34s	Mon Dec 18 16:47:44 2023	1	expt0014	LSFM	800	1411	142	expt0014	1	CO_bottom	Bed_order_1	Short	14	Y	23	POL136926 1.3701 expt0014 Mon Dec 18 16:47:10 2023 136926 800 799.91 1411 142 1 CO_bottom Bed_order_1 Short 14	copy pol136926*5-TOF*.dat temp		136926	800.073	799.91	142	0	0.0896667	136926
136927	POL136927	1_expt0014_LSFM_1411_142	Mon Dec 18 16:48:05 2023	1.3735	34s	Mon Dec 18 16:48:39 2023	1	expt0014	LSFM	800	1411	142	expt0014	1	CO_bottom	Bed_order_1	Short	14	Y	23	POL136927 1.3735 expt0014 Mon Dec 18 16:48:05 2023 136927 800 799.83 1411 142 1 CO_bottom Bed_order_1 Short 14	copy pol136927*5-TOF*.dat temp		136927	799.829	799.829	143	1	0.171	136927
136928	POL136928	1_expt0014_LSFM_1412_143	Mon Dec 18 16:49:00 2023	1.371	34s	Mon Dec 18 16:49:34 2023	1	expt0014	LSFM	800	1412	143	expt0014	1	Argon_bottom	Bed_order_1	Short	14	Y	23	POL136928 1.371 expt0014 Mon Dec 18 16:49:00 2023 136928 800 799.83 1412 143 1 Argon_bottom Bed_order_1 Short 14	copy pol136928*5-TOF*.dat temp		136928	799.829	799.829	143	0	0.171	136928
136929	POL136929	1_expt0014_LSFM_1412_143	Mon Dec 18 16:49:54 2023	1.3811	35s	Mon Dec 18 16:50:29 2023	1	expt0014	LSFM	800	1412	143	expt0014	1	Argon_bottom	Bed_order_1	Short	14	Y	23	POL136929 1.3811 expt0014 Mon Dec 18 16:49:54 2023 136929 800 800.07 1412 143 1 Argon_bottom Bed_order_1 Short 14	copy pol136929*5-TOF*.dat temp		136929	800.073	800.073	139	-4	-0.073	136929
136930	POL136930	1_expt0014_LSFM_1413_139	Mon Dec 18 16:50:49 2023	1.3744	35s	Mon Dec 18 16:51:24 2023	1	expt0014	LSFM	800	1413	139	expt0014	1	Argon_top	Bed_order_1	Short	14	Y	23	POL136930 1.3744 expt0014 Mon Dec 18 16:50:49 2023 136930 800 800.07 1413 139 1 Argon_top Bed_order_1 Short 14	copy pol136930*5-TOF*.dat temp		136930	800.073	800.073	139	0	-0.073	136930
136931	POL136931	1_expt0014_LSFM_1413_139	Mon Dec 18 16:51:44 2023	1.3717	34s	Mon Dec 18 16:52:18 2023	1	expt0014	LSFM	800	1413	139	expt0014	1	Argon_top	Bed_order_1	Short	14	Y	23	POL136931 1.3717 expt0014 Mon Dec 18 16:51:44 2023 136931 800 800.07 1413 139 1 Argon_top Bed_order_1 Short 14	copy pol136931*5-TOF*.dat temp		136931	800.073	800.073	137	-2	-0.073	136931
136932	POL136932	1_expt0014_LSFM_1414_137	Mon Dec 18 16:52:49 2023	1.3609	34s	Mon Dec 18 16:53:23 2023	1	expt0014	LSFM	800	1414	137	expt0014	1	CO2_top	Bed_order_1	Short	14	Y	24	POL136932 1.3609 expt0014 Mon Dec 18 16:52:49 2023 136932 800 800.07 1414 137 1 CO2_top Bed_order_1 Short 14	copy pol136932*5-TOF*.dat temp		136932	800.073	800.073	137	0	-0.073	136932
136933	POL136933	1_expt0014_LSFM_1414_137	Mon Dec 18 16:53:44 2023	1.3668	34s	Mon Dec 18 16:54:18 2023	1	expt0014	LSFM	800	1414	137	expt0014	1	CO2_top	Bed_order_1	Short	14	Y	24	POL136933 1.3668 expt0014 Mon Dec 18 16:53:44 2023 136933 800 800.07 1414 137 1 CO2_top Bed_order_1 Short 14	copy pol136933*5-TOF*.dat temp		136933	800.073	800.073	137	0	-0.073	136933
136934	POL136934	1_expt0014_LSFM_1414_137	Mon Dec 18 16:54:39 2023	1.3696	34s	Mon Dec 18 16:55:13 2023	1	expt0014	LSFM	800	1414	137	expt0014	1	CO2_top	Bed_order_1	Short	14	Y	24	POL136934 1.3696 expt0014 Mon Dec 18 16:54:39 2023 136934 800 800.07 1414 137 1 CO2_top Bed_order_1 Short 14	copy pol136934*5-TOF*.dat temp		136934	800.073	800.073	137	0	-0.073	136934
136935	POL136935	1_expt0014_LSFM_1414_137	Mon Dec 18 16:55:34 2023	1.3714	34s	Mon Dec 18 16:56:08 2023	1	expt0014	LSFM	800	1414	137	expt0014	1	CO2_top	Bed_order_1	Short	14	Y	24	POL136935 1.3714 expt0014 Mon Dec 18 16:55:34 2023 136935 800 800.07 1414 137 1 CO2_top Bed_order_1 Short 14	copy pol136935*5-TOF*.dat temp		136935	800.073	800.073	137	0	-0.073	136935
136936	POL136936	1_expt0014_LSFM_1414_137	Mon Dec 18 16:56:28 2023	1.3746	35s	Mon Dec 18 16:57:03 2023	1	expt0014	LSFM	800	1414	137	expt0014	1	CO2_top	Bed_order_1	Short	14	Y	24	POL136936 1.3746 expt0014 Mon Dec 18 16:56:28 2023 136936 800 800.07 1414 137 1 CO2_top Bed_order_1 Short 14	copy pol136936*5-TOF*.dat temp		136936	800.073	800.073	139	2	-0.073	136936
136937	POL136937	1_expt0014_LSFM_1415_139	Mon Dec 18 16:57:23 2023	1.3704	35s	Mon Dec 18 16:57:58 2023	1	expt0014	LSFM	800	1415	139	expt0014	1	Argon_top	Bed_order_1	Short	14	Y	24	POL136937 1.3704 expt0014 Mon Dec 18 16:57:23 2023 136937 800 799.91 1415 139 1 Argon_top Bed_order_1 Short 14	copy pol136937*5-TOF*.dat temp		136937	800.073	799.91	139	0	0.0896667	136937
136938	POL136938	1_expt0014_LSFM_1415_139	Mon Dec 18 16:58:18 2023	1.3649	35s	Mon Dec 18 16:58:53 2023	1	expt0014	LSFM	800	1415	139	expt0014	1	Argon_top	Bed_order_1	Short	14	Y	24	POL136938 1.3649 expt0014 Mon Dec 18 16:58:18 2023 136938 800 799.83 1415 139 1 Argon_top Bed_order_1 Short 14	copy pol136938*5-TOF*.dat temp		136938	799.829	799.829	143	4	0.171	136938
136939	POL136939	1_expt0014_LSFM_1416_143	Mon Dec 18 16:59:13 2023	1.366	34s	Mon Dec 18 16:59:47 2023	1	expt0014	LSFM	800	1416	143	expt0014	1	Argon_bottom	Bed_order_1	Short	14	Y	24	POL136939 1.366 expt0014 Mon Dec 18 16:59:13 2023 136939 800 799.95 1416 143 1 Argon_bottom Bed_order_1 Short 14	copy pol136939*5-TOF*.dat temp		136939	799.829	799.951	143	0	0.049	136939
136940	POL136940	1_expt0014_LSFM_1416_143	Mon Dec 18 17:00:08 2023	1.3618	34s	Mon Dec 18 17:00:42 2023	1	expt0014	LSFM	800	1416	143	expt0014	1	Argon_bottom	Bed_order_1	Short	14	Y	24	POL136940 1.3618 expt0014 Mon Dec 18 17:00:08 2023 136940 800 800.07 1416 143 1 Argon_bottom Bed_order_1 Short 14	copy pol136940*5-TOF*.dat temp		136940	800.073	800.073	142	-1	-0.073	136940
136941	POL136941	1_expt0014_LSFM_1417_142	Mon Dec 18 17:01:14 2023	1.3657	34s	Mon Dec 18 17:01:48 2023	1	expt0014	LSFM	800	1417	142	expt0014	1	CO_bottom	Bed_order_1	Short	14	Y	24	POL136941 1.3657 expt0014 Mon Dec 18 17:01:14 2023 136941 800 800.07 1417 142 1 CO_bottom Bed_order_1 Short 14	copy pol136941*5-TOF*.dat temp		136941	800.073	800.073	142	0	-0.073	136941
136942	POL136942	1_expt0014_LSFM_1417_142	Mon Dec 18 17:02:08 2023	1.3736	35s	Mon Dec 18 17:02:43 2023	1	expt0014	LSFM	800	1417	142	expt0014	1	CO_bottom	Bed_order_1	Short	14	Y	24	POL136942 1.3736 expt0014 Mon Dec 18 17:02:08 2023 136942 800 800.07 1417 142 1 CO_bottom Bed_order_1 Short 14	copy pol136942*5-TOF*.dat temp		136942	800.073	800.073	142	0	-0.073	136942
[truncated: 189 more rows]

## Sheet: expt summary
Sample	Experiment	Experiment description	Pos	Run number(s)
LSF	N/A	Long data collection before CL experiments at 20 °C	1	135893
[truncated: 18 more rows]

## Sheet: Vici_gases
ViciValveState	Description	Gas	Bed_Order	Expt
[truncated: 24 more rows]
