# Supplementary material for: Probing dynamic oxygen exchange for hydrogen production with operando neutron diffraction
Source: Nat Chem Eng. 2025 Jun 4;2(7):447–55. doi: 10.1038/s44286-025-00231-9 (PMC12283380; doi:10.1038/s44286-025-00231-9)
Supplement: Supplementary file 3 — Rietveld analysis information. [file 44286_2025_231_MOESM3_ESM.csv]

Run_number	Filename	Time	BlockNumber	ViciValveState	Expt	Gas	Bed_Order	Length	Colour	Pos	Tset	Tav	Te_Fe	esd	Rwp	Gof	lpa_cub	esd.1	occ_O1	esd.2	beqA	esd.3	beqFe	esd.4	o1u11	esd.5	o1u22	esd.6	o1u33	esd.7	o1u12	esd.8	o1u13	esd.9	o1u23	esd.10	lpa_fe	esd.11	lpa_pseudocubic	esd.12	lpc_pseudocubic	esd.13	lpa_rhomb	esd.14	lpc_rhomb	esd.15	alpha	esd.16	magmoment
0.0	POL135893	2023-12-14 15:49:32	1	11	expt0000	Argon_top	Bed_order_1234	Long	0.0	1	18.9	18.2	6.863250385309135	0.38616	2.99613	3.06572	3.89667	6e-05	2.98633	0.00392	0.49359	0.00651	0.24854	0.00529	0.01192	0.00011	0.01192	0.00011	0.01192	0.00011	-0.00138	5e-05	-0.00138	5e-05	-0.00916	0.00011	3.59273	2e-05	3.9051	9e-05	3.87989	6e-05	5.52264	0.00013	13.44032	0.0002	60.28587	0.00131	1.47097
1.0	POL135894	2023-12-14 17:26:43	2	11	expt0000	Argon_top	Bed_order_1234	Short	0.0	1	22.5	20.41	13.03332833211034	0.70229	5.47466	0.78553	3.89687	0.00011	2.97805	0.00712	0.49828	0.01191	0.26571	0.0098	0.01188	0.00021	0.01188	0.00021	0.01188	0.00021	-0.00144	9e-05	-0.00144	9e-05	-0.009	0.00021	3.59312	4e-05	3.90521	0.00016	3.88024	0.00011	5.52281	0.00023	13.44156	0.00037	60.28313	0.00238	1.39823
2.0	POL135895	2023-12-14 17:28:12	3	11	expt0000	Argon_top	Bed_order_1234	Short	0.0	1	23.0	23.59	12.71715115946756	0.71162	5.54009	0.77607	3.89689	0.00011	2.98413	0.0072	0.50556	0.01211	0.27039	0.00996	0.01193	0.00021	0.01193	0.00021	0.01193	0.00021	-0.00141	9e-05	-0.00141	9e-05	-0.00911	0.00021	3.5931	4e-05	3.90537	0.00016	3.88	0.00011	5.52302	0.00023	13.44071	0.00037	60.28762	0.00235	1.41691
3.0	POL135896	2023-12-14 17:31:05	4	11	expt0000	Argon_top	Bed_order_1234	Short	0.0	1	24.5	24.69	15.561825072304897	0.71548	5.51079	0.77373	3.89695	0.00011	2.98703	0.00719	0.50804	0.01202	0.24664	0.00971	0.01208	0.00021	0.01208	0.00021	0.01208	0.00021	-0.00158	0.0001	-0.00158	0.0001	-0.00892	0.00021	3.59328	5e-05	3.90533	0.00016	3.88024	0.00011	5.52297	0.00023	13.44156	0.00038	60.28439	0.00243	1.45075
4.0	POL135897	2023-12-14 17:32:33	5	11	expt0000	Argon_top	Bed_order_1234	Short	0.0	1	25.5	26.24	15.877772177746701	0.70446	5.44825	0.76362	3.89697	0.00011	2.98927	0.00712	0.52365	0.01202	0.26013	0.00977	0.01266	0.00021	0.01266	0.00021	0.01266	0.00021	-0.00144	9e-05	-0.00144	9e-05	-0.00978	0.00021	3.5933	4e-05	3.9052	0.00016	3.88058	0.00011	5.52278	0.00023	13.44273	0.00038	60.27909	0.00244	1.39053
5.0	POL135898	2023-12-14 17:34:00	6	11	expt0000	Argon_top	Bed_order_1234	Short	0.0	1	28.0	28.62	21.560460085276002	0.72033	5.4996	0.78885	3.89711	0.0001	2.98705	0.00717	0.5158	0.01201	0.25125	0.0097	0.01225	0.00021	0.01225	0.00021	0.01225	0.00021	-0.00128	9e-05	-0.00128	9e-05	-0.0097	0.00021	3.59366	5e-05	3.90545	0.00016	3.88048	0.0001	5.52314	0.00022	13.44239	0.00036	60.28308	0.00233	1.28753
6.0	POL135899	2023-12-14 17:35:28	7	11	expt0000	Argon_top	Bed_order_1234	Short	0.0	1	31.0	31.33	26.604822578334993	0.68576	5.38541	0.76537	3.89724	0.0001	2.99131	0.00702	0.50894	0.01182	0.27176	0.00973	0.01228	0.00021	0.01228	0.00021	0.01228	0.00021	-0.00145	9e-05	-0.00145	9e-05	-0.00938	0.00021	3.59398	4e-05	3.90555	0.00016	3.88068	0.00011	5.52328	0.00023	13.44307	0.00036	60.28197	0.00235	1.29822
7.0	POL135900	2023-12-14 17:36:56	8	11	expt0000	Argon_top	Bed_order_1234	Short	0.0	1	33.0	33.6	27.392417986889388	0.70466	5.45366	0.78817	3.89739	0.00011	2.98784	0.00711	0.51248	0.01202	0.27986	0.00994	0.01219	0.00021	0.01219	0.00021	0.01219	0.00021	-0.00135	9e-05	-0.00135	9e-05	-0.00949	0.00021	3.59403	4e-05	3.90566	0.00016	3.88092	0.00011	5.52343	0.00023	13.44391	0.00037	60.28038	0.00239	1.30298
8.0	POL135901	2023-12-14 17:38:23	9	11	expt0000	Argon_top	Bed_order_1234	Short	0.0	1	35.0	35.82	29.91166083800858	0.71722	5.48926	0.77792	3.89741	0.00011	2.98649	0.0072	0.53475	0.01219	0.27342	0.00995	0.01265	0.00022	0.01265	0.00022	0.01265	0.00022	-0.00148	0.0001	-0.00148	0.0001	-0.00969	0.00022	3.59419	5e-05	3.90566	0.00016	3.88095	0.00011	5.52344	0.00023	13.444	0.00037	60.28016	0.00236	1.25639
9.0	POL135902	2023-12-14 17:39:51	10	11	expt0000	Argon_top	Bed_order_1234	Short	0.0	1	39.0	39.99	36.35984923127203	0.71841	5.51319	0.79718	3.89763	0.00011	2.98596	0.00719	0.48983	0.01205	0.26204	0.00994	0.01214	0.00021	0.01214	0.00021	0.01214	0.00021	-0.00133	9e-05	-0.00133	9e-05	-0.00947	0.00021	3.5946	5e-05	3.90588	0.00016	3.88119	0.00011	5.52375	0.00023	13.44482	0.00037	60.27992	0.00242	1.2169
10.0	POL135903	2023-12-14 17:41:18	11	11	expt0000	Argon_top	Bed_order_1234	Short	0.0	1	46.0	46.55	46.87442166860648	0.71423	5.46874	0.77466	3.89804	0.00011	2.99179	0.00719	0.53104	0.01216	0.2769	0.00999	0.01271	0.00022	0.01271	0.00022	0.01271	0.00022	-0.00135	9e-05	-0.00135	9e-05	-0.01001	0.00022	3.59527	5e-05	3.90595	0.00017	3.88225	0.00011	5.52385	0.00024	13.44851	0.00039	60.26863	0.00252	1.16392
11.0	POL135904	2023-12-14 17:42:46	12	11	expt0000	Argon_top	Bed_order_1234	Short	0.0	1	52.0	52.7	54.233602668270905	0.71511	5.40895	0.77986	3.89836	0.00011	2.98322	0.00706	0.52998	0.01216	0.28306	0.01004	0.0124	0.00021	0.0124	0.00021	0.0124	0.00021	-0.00129	9e-05	-0.00129	9e-05	-0.00982	0.00021	3.59574	5e-05	3.90632	0.00017	3.8825	0.00011	5.52436	0.00024	13.44937	0.00038	60.26993	0.00248	1.10787
12.0	POL135905	2023-12-14 17:44:14	13	11	expt0000	Argon_top	Bed_order_1234	Short	0.0	1	57.5	58.22	61.89136191200735	0.72614	5.42596	0.79177	3.89862	0.00011	2.98942	0.00713	0.5564	0.0123	0.28682	0.01011	0.01307	0.00022	0.01307	0.00022	0.01307	0.00022	-0.00149	0.0001	-0.00149	0.0001	-0.01008	0.00022	3.59623	5e-05	3.90665	0.00016	3.88262	0.00011	5.52484	0.00023	13.44978	0.00038	60.27239	0.00243	1.01993
13.0	POL135906	2023-12-14 17:45:41	14	11	expt0000	Argon_top	Bed_order_1234	Short	0.0	1	63.0	63.69	65.48071225704324	0.72138	5.43426	0.79131	3.89878	0.00011	2.98081	0.00711	0.57749	0.01235	0.28934	0.01009	0.01328	0.00022	0.01328	0.00022	0.01328	0.00022	-0.00151	0.0001	-0.00151	0.0001	-0.01027	0.00022	3.59646	5e-05	3.9068	0.00016	3.88278	0.00011	5.52505	0.00023	13.45034	0.00037	60.27221	0.00241	1.05806
14.0	POL135907	2023-12-14 17:47:09	15	11	expt0000	Argon_top	Bed_order_1234	Short	0.0	1	69.0	69.35	73.42812159887899	0.72053	5.38315	0.79469	3.89911	0.00011	2.98184	0.00701	0.57881	0.01223	0.2793	0.00993	0.01287	0.00022	0.01287	0.00022	0.01287	0.00022	-0.00152	0.0001	-0.00152	0.0001	-0.00984	0.00022	3.59697	5e-05	3.90695	0.00017	3.88347	0.00011	5.52526	0.00023	13.45273	0.00038	60.26607	0.00245	1.02687
15.0	POL135908	2023-12-14 17:48:37	16	11	expt0000	Argon_top	Bed_order_1234	Short	0.0	1	74.0	75.14	79.65026021184028	0.72647	5.43585	0.79426	3.89934	0.00011	2.99549	0.0071	0.59322	0.01238	0.28995	0.01007	0.01327	0.00022	0.01327	0.00022	0.01327	0.00022	-0.00148	0.0001	-0.00148	0.0001	-0.01032	0.00022	3.59737	5e-05	3.90712	0.00017	3.88383	0.00011	5.5255	0.00024	13.45399	0.00038	60.26381	0.0025	0.92641
16.0	POL135909	2023-12-14 17:50:04	17	11	expt0000	Argon_top	Bed_order_1234	Short	0.0	1	80.5	81.17	84.9314268758957	0.73076	5.33502	0.77974	3.89963	0.00011	2.98527	0.00695	0.60203	0.01225	0.2942	0.00999	0.01318	0.00022	0.01318	0.00022	0.01318	0.00022	-0.00165	0.0001	-0.00165	0.0001	-0.00987	0.00022	3.59771	5e-05	3.90734	0.00016	3.88424	0.00011	5.52581	0.00023	13.45542	0.00038	60.26165	0.00244	0.89962
17.0	POL135910	2023-12-14 17:51:32	18	11	expt0000	Argon_top	Bed_order_1234	Short	0.0	1	86.5	87.33	92.9949727065883	0.72152	5.33349	0.79734	3.89992	0.00011	2.99359	0.007	0.59742	0.01225	0.29796	0.01002	0.01375	0.00022	0.01375	0.00022	0.01375	0.00022	-0.00152	0.0001	-0.00152	0.0001	-0.01072	0.00022	3.59823	5e-05	3.9077	0.00016	3.88442	0.00011	5.52632	0.00023	13.45603	0.00038	60.26373	0.00244	0.90792
18.0	POL135911	2023-12-14 17:53:00	19	11	expt0000	Argon_top	Bed_order_1234	Short	0.0	1	93.0	93.33	99.80525541410807	0.72156	5.31553	0.77989	3.90018	0.00011	2.98049	0.00693	0.5821	0.01223	0.31797	0.01018	0.01372	0.00022	0.01372	0.00022	0.01372	0.00022	-0.00136	9e-05	-0.00136	9e-05	-0.01101	0.00022	3.59867	5e-05	3.90786	0.00016	3.88487	0.00011	5.52655	0.00023	13.4576	0.00038	60.26034	0.00244	0.8847
19.0	POL135912	2023-12-14 17:54:27	20	11	expt0000	Argon_top	Bed_order_1234	Short	0.0	1	98.0	99.19	104.28750782891952	0.72692	5.2442	0.75979	3.90041	0.00011	2.97382	0.00682	0.63551	0.01215	0.316	0.00994	0.01377	0.00022	0.01377	0.00022	0.01377	0.00022	-0.00146	9e-05	-0.00146	9e-05	-0.01085	0.00022	3.59896	5e-05	3.90796	0.00016	3.88537	0.00011	5.52668	0.00023	13.4593	0.00037	60.25585	0.00244	0.87337
20.0	POL135913	2023-12-14 17:55:55	21	11	expt0000	Argon_top	Bed_order_1234	Short	0.0	1	104.0	104.83	109.38189677521137	0.72309	5.2642	0.77394	3.90071	0.00011	2.99246	0.00689	0.6195	0.01229	0.3268	0.0102	0.01423	0.00022	0.01423	0.00022	0.01423	0.00022	-0.00157	9e-05	-0.00157	9e-05	-0.0111	0.00022	3.59929	5e-05	3.90825	0.00016	3.88568	0.00011	5.5271	0.00023	13.46038	0.00037	60.25569	0.00241	0.83911
21.0	POL135914	2023-12-14 17:57:22	22	11	expt0000	Argon_top	Bed_order_1234	Short	0.0	1	110.0	110.49	115.24014311251811	0.72286	5.30671	0.79214	3.90092	0.00011	2.99947	0.00692	0.62918	0.01234	0.31656	0.01014	0.0144	0.00022	0.0144	0.00022	0.0144	0.00022	-0.0015	9e-05	-0.0015	9e-05	-0.0114	0.00022	3.59967	5e-05	3.90844	0.00017	3.88593	0.00011	5.52736	0.00023	13.46126	0.00038	60.25488	0.00246	0.83405
22.0	POL135915	2023-12-14 17:58:50	23	11	expt0000	Argon_top	Bed_order_1234	Short	0.0	1	115.0	116.12	119.55127344585341	0.72874	5.22876	0.77826	3.90123	0.00011	2.98613	0.00682	0.64453	0.0123	0.33585	0.0102	0.01442	0.00022	0.01442	0.00022	0.01442	0.00022	-0.00162	0.0001	-0.00162	0.0001	-0.01118	0.00022	3.59995	5e-05	3.90862	0.00017	3.88651	0.00011	5.52762	0.00023	13.46327	0.00038	60.25028	0.00245	0.8263
23.0	POL135916	2023-12-14 18:00:18	24	11	expt0000	Argon_top	Bed_order_1234	Short	0.0	1	121.0	121.96	126.31656538162503	0.73006	5.23762	0.7998	3.90154	0.00011	2.97981	0.00682	0.6469	0.01235	0.32721	0.01017	0.01417	0.00022	0.01417	0.00022	0.01417	0.00022	-0.00161	0.0001	-0.00161	0.0001	-0.01095	0.00022	3.60039	5e-05	3.90892	0.00017	3.8868	0.00011	5.52805	0.00024	13.46427	0.00038	60.2505	0.00247	0.8248
24.0	POL135917	2023-12-14 18:01:45	25	11	expt0000	Argon_top	Bed_order_1234	Short	0.0	1	127.0	127.87	134.29726020480513	0.72378	5.18126	0.78945	3.90181	0.00011	2.98998	0.00674	0.64257	0.0122	0.32879	0.01008	0.01433	0.00022	0.01433	0.00022	0.01433	0.00022	-0.00175	0.0001	-0.00175	0.0001	-0.01083	0.00022	3.60091	5e-05	3.90902	0.00017	3.88741	0.00011	5.52819	0.00024	13.46639	0.00038	60.24469	0.00251	0.80806
25.0	POL135918	2023-12-14 18:03:13	26	11	expt0000	Argon_top	Bed_order_1234	Short	0.0	1	133.0	133.88	139.20060688674218	0.72268	5.14779	0.78803	3.90204	0.00011	2.98523	0.00672	0.6595	0.01229	0.31727	0.01006	0.01449	0.00022	0.01449	0.00022	0.01449	0.00022	-0.00168	0.0001	-0.00168	0.0001	-0.01113	0.00022	3.60123	5e-05	3.90921	0.00017	3.88774	0.00011	5.52846	0.00024	13.46753	0.00039	60.24302	0.00252	0.80754
26.0	POL135919	2023-12-14 18:04:41	27	11	expt0000	Argon_top	Bed_order_1234	Short	0.0	1	139.0	139.91	143.18019044172797	0.7252	5.16915	0.77138	3.90233	0.00011	2.99273	0.00675	0.67188	0.01237	0.34437	0.01022	0.01473	0.00022	0.01473	0.00022	0.01473	0.00022	-0.00185	0.0001	-0.00185	0.0001	-0.01104	0.00022	3.60149	5e-05	3.90963	0.00016	3.88778	0.00011	5.52905	0.00023	13.46767	0.00037	60.24733	0.00241	0.79052
27.0	POL135920	2023-12-14 18:06:08	28	11	expt0000	Argon_top	Bed_order_1234	Short	0.0	1	145.0	145.69	150.66953033112782	0.73513	5.25254	0.79548	3.90262	0.00011	2.98854	0.00685	0.68681	0.01256	0.34996	0.0104	0.01516	0.00023	0.01516	0.00023	0.01516	0.00023	-0.00176	0.0001	-0.00176	0.0001	-0.01164	0.00023	3.60198	5e-05	3.90979	0.00017	3.88833	0.00011	5.52927	0.00024	13.46955	0.00039	60.24291	0.00252	0.75648
28.0	POL135921	2023-12-14 18:07:36	29	11	expt0000	Argon_top	Bed_order_1234	Short	0.0	1	151.0	151.39	155.55305049883466	0.72914	5.1803	0.78774	3.90282	0.00011	2.98202	0.00678	0.69933	0.01254	0.36742	0.01046	0.01545	0.00023	0.01545	0.00023	0.01545	0.00023	-0.00172	0.0001	-0.00172	0.0001	-0.01202	0.00023	3.6023	5e-05	3.90996	0.00017	3.88858	0.00011	5.52951	0.00024	13.47045	0.00038	60.2419	0.00249	0.76156
29.0	POL135922	2023-12-14 18:09:04	30	11	expt0000	Argon_top	Bed_order_1234	Short	0.0	1	156.0	157.02	161.64918042066	0.72117	5.12132	0.78217	3.90305	0.00011	2.98882	0.00668	0.69708	0.01239	0.36152	0.01031	0.01535	0.00022	0.01535	0.00022	0.01535	0.00022	-0.00158	9e-05	-0.00158	9e-05	-0.01219	0.00022	3.6027	5e-05	3.91012	0.00017	3.88894	0.00011	5.52975	0.00024	13.47168	0.00038	60.23974	0.00248	0.70286
30.0	POL135923	2023-12-14 18:10:31	31	11	expt0000	Argon_top	Bed_order_1234	Short	0.0	1	162.0	162.86	168.34435598772745	0.73106	5.18345	0.77643	3.9034	0.00011	2.97992	0.00675	0.68709	0.01257	0.37496	0.01056	0.01509	0.00023	0.01509	0.00023	0.01509	0.00023	-0.00157	0.0001	-0.00157	0.0001	-0.01195	0.00023	3.60314	5e-05	3.91039	0.00017	3.88946	0.00011	5.53013	0.00024	13.47348	0.00039	60.23689	0.00256	0.71815
31.0	POL135924	2023-12-14 18:11:59	32	11	expt0000	Argon_top	Bed_order_1234	Short	0.0	1	168.0	168.71	172.29541390261483	0.73198	5.1485	0.78787	3.90367	0.00011	2.97433	0.00673	0.71762	0.01259	0.35143	0.01036	0.01525	0.00023	0.01525	0.00023	0.01525	0.00023	-0.0016	0.0001	-0.0016	0.0001	-0.01206	0.00023	3.6034	5e-05	3.9106	0.00017	3.88983	0.00011	5.53043	0.00024	13.47475	0.00039	60.23512	0.00257	0.6637
32.0	POL135925	2023-12-14 18:13:26	33	11	expt0000	Argon_top	Bed_order_1234	Short	0.0	1	174.0	174.33	178.0631401471391	0.73513	5.19279	0.78065	3.90391	0.00011	2.99056	0.00686	0.70896	0.01279	0.38972	0.0108	0.0161	0.00023	0.0161	0.00023	0.0161	0.00023	-0.00169	0.0001	-0.00169	0.0001	-0.01271	0.00023	3.60378	5e-05	3.9108	0.00017	3.89016	0.00011	5.5307	0.00025	13.47593	0.00039	60.23343	0.00259	0.73437
33.0	POL135926	2023-12-14 18:14:54	34	11	expt0000	Argon_top	Bed_order_1234	Short	0.0	1	179.0	180.24	183.2168204054809	0.73678	5.19333	0.78319	3.90409	0.00012	2.97607	0.0068	0.71983	0.01279	0.36114	0.01062	0.01561	0.00023	0.01561	0.00023	0.01561	0.00023	-0.00157	0.0001	-0.00157	0.0001	-0.01248	0.00023	3.60412	5e-05	3.91099	0.00018	3.89033	0.00012	5.53097	0.00025	13.47651	0.00041	60.23369	0.00267	0.67603
34.0	POL135927	2023-12-14 18:16:22	35	11	expt0000	Argon_top	Bed_order_1234	Short	0.0	1	185.5	186.21	188.3639937438622	0.73981	5.22738	0.7952	3.90434	0.00012	2.97687	0.00688	0.76562	0.01305	0.38614	0.01085	0.01608	0.00024	0.01608	0.00024	0.01608	0.00024	-0.00177	0.0001	-0.00177	0.0001	-0.01254	0.00024	3.60446	5e-05	3.91115	0.00018	3.89076	0.00012	5.5312	0.00025	13.478	0.0004	60.23062	0.00264	0.61457
35.0	POL135928	2023-12-14 18:17:49	36	11	expt0000	Argon_top	Bed_order_1234	Short	0.0	1	191.0	192.23	196.97854762506424	0.74414	5.22178	0.77857	3.90467	0.00012	2.98931	0.00689	0.7605	0.01305	0.37846	0.01081	0.01618	0.00024	0.01618	0.00024	0.01618	0.00024	-0.00172	0.0001	-0.00172	0.0001	-0.01274	0.00024	3.60503	5e-05	3.91148	0.00018	3.89109	0.00012	5.53167	0.00025	13.47913	0.0004	60.23066	0.00265	0.65515
36.0	POL135929	2023-12-14 18:19:17	37	11	expt0000	Argon_top	Bed_order_1234	Short	0.0	1	197.0	198.07	201.8068462448233	0.74219	5.18805	0.78749	3.90502	0.00012	2.98193	0.00686	0.75946	0.01308	0.38606	0.0109	0.01628	0.00024	0.01628	0.00024	0.01628	0.00024	-0.00185	0.0001	-0.00185	0.0001	-0.01258	0.00024	3.60535	5e-05	3.91172	0.00018	3.89166	0.00012	5.53201	0.00025	13.4811	0.0004	60.2269	0.00266	0.60514
37.0	POL135930	2023-12-14 18:20:45	38	11	expt0000	Argon_top	Bed_order_1234	Short	0.0	1	203.0	203.68	208.43647713405718	0.75281	5.2121	0.77794	3.90522	0.00012	2.98747	0.00693	0.75965	0.01323	0.40887	0.01116	0.01643	0.00024	0.01643	0.00024	0.01643	0.00024	-0.00186	0.0001	-0.00186	0.0001	-0.01271	0.00024	3.60579	5e-05	3.912	0.00018	3.89171	0.00012	5.5324	0.00025	13.48126	0.0004	60.22954	0.00265	0.60512
38.0	POL135931	2023-12-14 18:22:13	39	11	expt0000	Argon_top	Bed_order_1234	Short	0.0	1	206.5	207.29	205.72565135247223	0.74096	5.18791	0.78475	3.90539	0.00012	3.00094	0.00694	0.75995	0.01312	0.38895	0.01095	0.01688	0.00024	0.01688	0.00024	0.01688	0.00024	-0.00196	0.0001	-0.00196	0.0001	-0.01297	0.00024	3.60561	5e-05	3.91224	0.00018	3.89173	0.00012	5.53275	0.00025	13.48136	0.0004	60.23194	0.00264	0.55673
39.0	POL135932	2023-12-14 18:23:40	40	11	expt0000	Argon_top	Bed_order_1234	Short	0.0	1	208.5	208.84	204.3695659873355	0.74253	5.21244	0.80274	3.90535	0.00012	2.96626	0.0069	0.76769	0.01328	0.41622	0.01123	0.01618	0.00024	0.01618	0.00024	0.01618	0.00024	-0.00191	0.0001	-0.00191	0.0001	-0.01236	0.00024	3.60552	5e-05	3.91203	0.00018	3.89204	0.00012	5.53244	0.00025	13.48243	0.0004	60.226	0.00267	0.65904
40.0	POL135933	2023-12-14 18:25:08	41	11	expt0000	Argon_top	Bed_order_1234	Short	0.0	1	209.5	209.86	204.06815273661192	0.73832	5.26016	0.78411	3.90523	0.00012	2.98393	0.00699	0.76093	0.01338	0.4051	0.01126	0.01639	0.00024	0.01639	0.00024	0.01639	0.00024	-0.00197	0.0001	-0.00197	0.0001	-0.01244	0.00024	3.6055	5e-05	3.91181	0.00019	3.8921	0.00012	5.53214	0.00026	13.48264	0.00042	60.22294	0.00277	0.57925
41.0	POL135934	2023-12-14 18:26:35	42	11	expt0000	Argon_top	Bed_order_1234	Short	0.0	1	211.5	212.1	204.3695659873355	0.73297	5.18856	0.77639	3.90523	0.00012	2.97571	0.00689	0.74471	0.01317	0.39813	0.01108	0.01601	0.00024	0.01601	0.00024	0.01601	0.00024	-0.00174	0.0001	-0.00174	0.0001	-0.01253	0.00024	3.60552	5e-05	3.9118	0.00019	3.89213	0.00012	5.53212	0.00026	13.48274	0.00042	60.22244	0.00277	0.62769
42.0	POL135935	2023-12-14 18:28:03	43	11	expt0000	Argon_top	Bed_order_1234	Short	0.0	1	217.0	218.15	214.6044582395827	0.7338	5.17993	0.7623	3.90551	0.00012	2.98186	0.00694	0.76765	0.01315	0.40781	0.01107	0.01659	0.00024	0.01659	0.00024	0.01659	0.00024	-0.00172	0.0001	-0.00172	0.0001	-0.01315	0.00024	3.6062	5e-05	3.91214	0.00018	3.89228	0.00012	5.53261	0.00025	13.48324	0.0004	60.22467	0.00265	0.59843
43.0	POL135936	2023-12-14 18:29:31	44	11	expt0000	Argon_top	Bed_order_1234	Short	0.0	1	228.0	228.97	231.85568385789207	0.76318	5.30533	0.79515	3.90624	0.00013	2.97593	0.00712	0.8187	0.01381	0.40564	0.01148	0.01689	0.00025	0.01689	0.00025	0.01689	0.00025	-0.00177	0.0001	-0.00177	0.0001	-0.01336	0.00025	3.60735	5e-05	3.91269	0.0002	3.89337	0.00013	5.53338	0.00028	13.48704	0.00044	60.21838	0.00292	0.4887
44.0	POL135937	2023-12-14 18:30:58	45	11	expt0000	Argon_top	Bed_order_1234	Short	0.0	1	240.0	241.05	248.43872124631972	0.75558	5.27192	0.76271	3.90713	0.00012	2.97248	0.00712	0.81282	0.01392	0.42851	0.01172	0.01714	0.00025	0.01714	0.00025	0.01714	0.00025	-0.00195	0.00011	-0.00195	0.00011	-0.01324	0.00025	3.60846	5e-05	3.91347	0.00019	3.89449	0.00012	5.53448	0.00027	13.4909	0.00043	60.21457	0.00285	0.46147
45.0	POL135938	2023-12-14 18:32:26	46	11	expt0000	Argon_top	Bed_order_1234	Short	0.0	1	249.5	250.21	259.6059918138782	0.75889	5.27819	0.76814	3.90778	0.00013	2.97972	0.00719	0.82971	0.01414	0.45202	0.01203	0.01786	0.00026	0.01786	0.00026	0.01786	0.00026	-0.00203	0.00011	-0.00203	0.00011	-0.0138	0.00026	3.60921	5e-05	3.91402	0.00019	3.89531	0.00013	5.53526	0.00027	13.49377	0.00044	60.21143	0.00289	0.43834
46.0	POL135939	2023-12-14 18:33:53	47	11	expt0000	Argon_top	Bed_order_1234	Short	0.0	1	255.5	255.79	260.94404707835986	0.74254	5.25919	0.77626	3.90805	0.00013	2.99436	0.0072	0.86322	0.01422	0.44523	0.01198	0.01803	0.00026	0.01803	0.00026	0.01803	0.00026	-0.00211	0.00011	-0.00211	0.00011	-0.01381	0.00026	3.6093	5e-05	3.91416	0.0002	3.89586	0.00013	5.53546	0.00028	13.49566	0.00045	60.20682	0.00298	0.32788
47.0	POL135940	2023-12-14 18:35:21	48	11	expt0000	Argon_top	Bed_order_1234	Short	0.0	1	258.0	258.84	261.5385999947254	0.77554	5.36729	0.78542	3.90808	0.00014	2.99783	0.00731	0.83187	0.01439	0.43247	0.01214	0.01809	0.00026	0.01809	0.00026	0.01809	0.00026	-0.00198	0.00011	-0.00198	0.00011	-0.01413	0.00026	3.60934	5e-05	3.9141	0.00021	3.89607	0.00014	5.53537	0.0003	13.49638	0.00047	60.20374	0.00313	0.42967
48.0	POL135941	2023-12-14 18:36:49	49	11	expt0000	Argon_top	Bed_order_1234	Short	0.0	1	260.5	260.99	259.15987758286894	0.73991	5.18141	0.77592	3.90799	0.00012	2.97417	0.007	0.82974	0.01386	0.43989	0.01172	0.01736	0.00025	0.01736	0.00025	0.01736	0.00025	-0.00184	0.00011	-0.00184	0.00011	-0.01367	0.00025	3.60918	5e-05	3.91419	0.00019	3.89561	0.00012	5.5355	0.00026	13.4948	0.00042	60.20994	0.00278	0.46306
49.0	POL135942	2023-12-14 18:38:16	50	11	expt0000	Argon_top	Bed_order_1234	Short	0.0	1	263.0	263.5	259.7546859089972	0.74171	5.22079	0.76489	3.90797	0.00013	2.98032	0.00706	0.82999	0.01393	0.45231	0.01185	0.01786	0.00026	0.01786	0.00026	0.01786	0.00026	-0.00207	0.00011	-0.00207	0.00011	-0.01373	0.00026	3.60922	5e-05	3.91408	0.0002	3.89579	0.00013	5.53534	0.00028	13.49541	0.00045	60.20666	0.00296	0.47788
50.0	POL135943	2023-12-14 18:39:44	51	11	expt0000	Argon_top	Bed_order_1234	Short	0.0	1	267.0	267.59	262.1330678475927	0.74477	5.13969	0.76583	3.90818	0.00012	2.97751	0.00695	0.85601	0.01379	0.45615	0.01167	0.01784	0.00025	0.01784	0.00025	0.01784	0.00025	-0.00197	0.0001	-0.00197	0.0001	-0.01391	0.00025	3.60938	5e-05	3.91426	0.00019	3.89604	0.00012	5.5356	0.00027	13.49628	0.00043	60.20586	0.00287	0.43079
51.0	POL135944	2023-12-14 18:41:12	52	11	expt0000	Argon_top	Bed_order_1234	Short	0.0	1	274.0	274.64	272.5225239109678	0.756	5.19005	0.77277	3.90852	0.00013	2.98106	0.00706	0.87581	0.0141	0.48522	0.01207	0.01837	0.00026	0.01837	0.00026	0.01837	0.00026	-0.00219	0.00011	-0.00219	0.00011	-0.01399	0.00026	3.61008	5e-05	3.91455	0.0002	3.8965	0.00013	5.536	0.00028	13.49787	0.00044	60.2039	0.00292	0.52472
52.0	POL135945	2023-12-14 18:42:39	53	11	expt0000	Argon_top	Bed_order_1234	Short	0.0	1	282.5	283.75	285.3991326278217	0.7741	5.32402	0.79594	3.90911	0.00013	2.98724	0.00728	0.89157	0.01468	0.46139	0.0124	0.01857	0.00027	0.01857	0.00027	0.01857	0.00027	-0.00213	0.00011	-0.00213	0.00011	-0.01432	0.00027	3.61095	5e-05	3.9151	0.0002	3.89714	0.00013	5.53679	0.00029	13.5001	0.00046	60.20289	0.00304	0.53335
53.0	POL135946	2023-12-14 18:44:07	54	11	expt0000	Argon_top	Bed_order_1234	Short	0.0	1	292.0	292.76	298.0888568976172	0.76902	5.22881	0.78445	3.90973	0.00013	2.98676	0.00714	0.87852	0.01436	0.46148	0.01215	0.01858	0.00026	0.01858	0.00026	0.01858	0.00026	-0.00209	0.00011	-0.00209	0.00011	-0.01439	0.00026	3.61181	5e-05	3.9155	0.0002	3.89823	0.00013	5.53735	0.00028	13.50385	0.00045	60.19511	0.00301	0.29031
54.0	POL135947	2023-12-14 18:45:35	55	11	expt0000	Argon_top	Bed_order_1234	Short	0.0	1	299.5	300.07	306.18427615236004	0.7714	5.25996	0.78182	3.91023	0.00014	2.98219	0.00723	0.90669	0.01465	0.48526	0.01249	0.01892	0.00027	0.01892	0.00027	0.01892	0.00027	-0.00213	0.00011	-0.00213	0.00011	-0.01466	0.00027	3.61236	5e-05	3.91594	0.00021	3.89885	0.00014	5.53797	0.0003	13.506	0.00048	60.19305	0.0032	0.3396
55.0	POL135948	2023-12-14 18:47:02	56	11	expt0000	Argon_top	Bed_order_1234	Short	0.0	1	304.5	305.37	306.9194496953056	0.75932	5.16965	0.7719	3.9105	0.00013	2.98095	0.00711	0.94812	0.01456	0.51811	0.01247	0.01972	0.00027	0.01972	0.00027	0.01972	0.00027	-0.00233	0.00011	-0.00233	0.00011	-0.01506	0.00027	3.61241	5e-05	3.9162	0.00021	3.89912	0.00013	5.53835	0.00029	13.50696	0.00046	60.19287	0.00307	0.24412
56.0	POL135949	2023-12-14 18:48:30	57	11	expt0000	Argon_top	Bed_order_1234	Short	0.0	1	309.0	309.34	309.5650097104805	0.76995	5.19966	0.78332	3.91058	0.00014	2.98191	0.00717	0.95112	0.01467	0.48785	0.01239	0.01947	0.00027	0.01947	0.00027	0.01947	0.00027	-0.00221	0.00011	-0.00221	0.00011	-0.01504	0.00027	3.61259	5e-05	3.91618	0.00021	3.8994	0.00014	5.53832	0.0003	13.50791	0.00047	60.18953	0.00314	0.37263
57.0	POL135950	2023-12-14 18:49:58	58	11	expt0000	Argon_top	Bed_order_1234	Short	0.0	1	312.0	312.82	309.7119364430379	0.76441	5.12333	0.77385	3.91067	0.00013	2.98521	0.00703	0.92156	0.01433	0.48218	0.01216	0.01913	0.00026	0.01913	0.00026	0.01913	0.00026	-0.00195	0.00011	-0.00195	0.00011	-0.01523	0.00026	3.6126	5e-05	3.9163	0.00021	3.89942	0.00013	5.53849	0.00029	13.508	0.00046	60.19061	0.00311	0.40191
58.0	POL135951	2023-12-14 18:51:25	59	11	expt0000	Argon_top	Bed_order_1234	Short	0.0	1	316.5	317.09	314.11735270972065	0.7629	5.13576	0.77551	3.91079	0.00013	2.97385	0.00704	0.94796	0.01451	0.50478	0.01236	0.01975	0.00027	0.01975	0.00027	0.01975	0.00027	-0.00215	0.00011	-0.00215	0.00011	-0.01545	0.00027	3.6129	5e-05	3.91648	0.0002	3.89943	0.00013	5.53874	0.00029	13.50802	0.00046	60.19252	0.00305	0.41934
59.0	POL135952	2023-12-14 18:52:53	60	11	expt0000	Argon_top	Bed_order_1234	Short	0.0	1	322.0	322.79	321.1564407551593	0.74586	5.11801	0.76821	3.91117	0.00014	2.97793	0.00707	0.9534	0.01462	0.52812	0.01259	0.0201	0.00027	0.0201	0.00027	0.0201	0.00027	-0.00216	0.00011	-0.00216	0.00011	-0.01577	0.00027	3.61338	5e-05	3.91664	0.00022	3.90024	0.00014	5.53897	0.00031	13.51081	0.00048	60.18522	0.00324	0.48772
60.0	POL135953	2023-12-14 18:54:21	61	11	expt0000	Argon_top	Bed_order_1234	Short	0.0	1	329.0	329.86	329.5001186142977	0.76848	5.22054	0.78041	3.91154	0.00014	2.98891	0.00721	0.95404	0.01482	0.496	0.01257	0.0199	0.00027	0.0199	0.00027	0.0199	0.00027	-0.00224	0.00011	-0.00224	0.00011	-0.01542	0.00027	3.61395	5e-05	3.917	0.00022	3.90065	0.00014	5.53947	0.00032	13.51223	0.0005	60.18459	0.00335	0.36557
61.0	POL135954	2023-12-14 18:55:48	62	11	expt0000	Argon_top	Bed_order_1234	Short	0.0	1	336.5	337.58	339.28657132385575	0.7962	5.28278	0.75389	3.91207	0.00014	2.98458	0.00726	0.95155	0.01515	0.52075	0.01302	0.01994	0.00028	0.01994	0.00028	0.01994	0.00028	-0.00244	0.00012	-0.00244	0.00012	-0.01505	0.00028	3.61462	5e-05	3.91743	0.00022	3.90137	0.00014	5.54008	0.00031	13.51473	0.0005	60.18128	0.00332	0.37987
62.0	POL135955	2023-12-14 18:57:16	63	11	expt0000	Argon_top	Bed_order_1234	Short	0.0	1	344.0	344.81	347.0120940426731	0.75678	5.0509	0.75824	3.91254	0.00013	2.9873	0.00699	1.00081	0.01462	0.51932	0.01241	0.02055	0.00027	0.02055	0.00027	0.02055	0.00027	-0.00255	0.00011	-0.00255	0.00011	-0.01544	0.00027	3.61515	5e-05	3.91801	0.00021	3.90161	0.00013	5.5409	0.00029	13.51559	0.00046	60.18503	0.00306	0.36166
63.0	POL135956	2023-12-14 18:58:44	64	11	expt0000	Argon_top	Bed_order_1234	Short	0.0	1	350.0	350.9	353.7058736855456	0.78647	5.1833	0.78092	3.91285	0.00014	2.98636	0.00722	0.97846	0.0151	0.54103	0.01301	0.02104	0.00028	0.02104	0.00028	0.02104	0.00028	-0.00242	0.00012	-0.00242	0.00012	-0.0162	0.00028	3.61561	5e-05	3.91822	0.00022	3.90213	0.00014	5.5412	0.00031	13.51736	0.00049	60.1816	0.00331	0.33925
64.0	POL135957	2023-12-14 19:00:11	65	11	expt0000	Argon_top	Bed_order_1234	Short	0.0	1	355.5	355.9	356.3223087879647	0.76663	5.09878	0.77356	3.91309	0.00014	2.97169	0.00705	0.99546	0.01484	0.52314	0.01265	0.02066	0.00027	0.02066	0.00027	0.02066	0.00027	-0.00236	0.00011	-0.00236	0.00011	-0.01594	0.00027	3.61579	5e-05	3.91853	0.00021	3.90223	0.00014	5.54164	0.0003	13.51773	0.00048	60.18388	0.00318	0.4205
65.0	POL135958	2023-12-14 19:01:39	66	11	expt0000	Argon_top	Bed_order_1234	Short	0.0	1	359.5	360.49	359.37278196337337	0.77383	5.10578	0.77051	3.91323	0.00014	2.99047	0.00707	0.99841	0.01485	0.51569	0.01262	0.02091	0.00027	0.02091	0.00027	0.02091	0.00027	-0.00233	0.00011	-0.00233	0.00011	-0.01626	0.00027	3.616	5e-05	3.91853	0.00021	3.90266	0.00014	5.54163	0.0003	13.51921	0.00048	60.17904	0.00321	0.21793
66.0	POL135959	2023-12-14 19:03:06	67	11	expt0000	Argon_top	Bed_order_1234	Short	0.0	1	364.5	365.25	362.13084973687705	0.77712	5.16978	0.79386	3.91344	0.00015	2.97442	0.00716	0.9843	0.01501	0.50937	0.01277	0.02073	0.00028	0.02073	0.00028	0.02073	0.00028	-0.00246	0.00012	-0.00246	0.00012	-0.01581	0.00028	3.61619	5e-05	3.91861	0.00023	3.90312	0.00015	5.54174	0.00033	13.52081	0.00052	60.17471	0.00347	0.32737
67.0	POL135960	2023-12-14 19:04:34	68	11	expt0000	Argon_top	Bed_order_1234	Short	0.0	1	370.0	370.73	368.80088605287483	0.77738	5.08174	0.76676	3.91382	0.00014	2.97781	0.00707	1.00154	0.01497	0.54957	0.0129	0.02122	0.00028	0.02122	0.00028	0.02122	0.00028	-0.0023	0.00011	-0.0023	0.00011	-0.01662	0.00028	3.61665	5e-05	3.91908	0.00022	3.90333	0.00014	5.54241	0.00031	13.52152	0.00049	60.17771	0.00326	0.14909
68.0	POL135961	2023-12-14 19:06:02	69	11	expt0000	Argon_top	Bed_order_1234	Short	0.0	1	376.5	377.15	376.4730098904383	0.75741	5.05386	0.75488	3.91418	0.00015	2.98742	0.00704	1.0203	0.0149	0.55296	0.0128	0.02154	0.00028	0.02154	0.00028	0.02154	0.00028	-0.00259	0.00011	-0.00259	0.00011	-0.01636	0.00028	3.61718	5e-05	3.91917	0.00023	3.90422	0.00015	5.54254	0.00032	13.5246	0.00051	60.16867	0.00342	0.22612
69.0	POL135962	2023-12-14 19:07:30	70	11	expt0000	Argon_top	Bed_order_1234	Short	0.0	1	383.5	383.98	383.987002956339	0.7888	5.18841	0.76856	3.91459	0.00015	2.97236	0.00722	1.02279	0.01544	0.55201	0.01327	0.02145	0.00029	0.02145	0.00029	0.02145	0.00029	-0.00249	0.00012	-0.00249	0.00012	-0.01646	0.00029	3.6177	5e-05	3.91968	0.00023	3.90444	0.00015	5.54327	0.00033	13.52536	0.00052	60.17198	0.00347	0.10587
70.0	POL135963	2023-12-14 19:08:57	71	11	expt0000	Argon_top	Bed_order_1234	Short	0.0	1	390.0	390.74	391.4878198049478	0.75517	4.98056	0.76328	3.91501	0.00014	2.97363	0.00692	1.03337	0.01483	0.53889	0.01265	0.02129	0.00027	0.02129	0.00027	0.02129	0.00027	-0.00246	0.00011	-0.00246	0.00011	-0.01638	0.00027	3.61822	5e-05	3.92004	0.00022	3.90497	0.00014	5.54377	0.00031	13.52723	0.00048	60.16989	0.00325	0.19433
71.0	POL135964	2023-12-14 19:10:25	72	11	expt0000	Argon_top	Bed_order_1234	Short	0.0	1	396.0	396.67	397.2487562632623	0.77974	5.0885	0.76787	3.91528	0.00015	2.97496	0.00712	1.07555	0.01545	0.57449	0.01327	0.02225	0.00029	0.02225	0.00029	0.02225	0.00029	-0.00271	0.00012	-0.00271	0.00012	-0.01683	0.00029	3.61862	5e-05	3.92017	0.00023	3.90553	0.00015	5.54395	0.00032	13.52917	0.00051	60.16502	0.00343	0.35885
72.0	POL135965	2023-12-14 19:11:53	73	11	expt0000	Argon_top	Bed_order_1234	Short	0.0	1	401.5	402.13	401.70816741118114	0.78665	5.06348	0.77412	3.91563	0.00015	2.9762	0.00708	1.08105	0.01537	0.56783	0.01315	0.0224	0.00028	0.0224	0.00028	0.0224	0.00028	-0.00279	0.00012	-0.00279	0.00012	-0.01681	0.00028	3.61893	5e-05	3.9204	0.00024	3.90609	0.00015	5.54429	0.00034	13.53109	0.00053	60.16141	0.00357	0.35339
73.0	POL135966	2023-12-14 19:13:20	74	11	expt0000	Argon_top	Bed_order_1234	Short	0.0	1	406.5	407.21	405.01377324015493	0.78293	5.07669	0.77106	3.91585	0.00015	2.98599	0.00714	1.06087	0.01543	0.58823	0.01336	0.02251	0.00029	0.02251	0.00029	0.02251	0.00029	-0.00272	0.00012	-0.00272	0.00012	-0.01707	0.00029	3.61916	5e-05	3.92072	0.00023	3.90613	0.00015	5.54473	0.00032	13.53124	0.0005	60.16443	0.00339	0.088
74.0	POL135967	2023-12-14 19:14:48	75	11	expt0000	Argon_top	Bed_order_1234	Short	0.0	1	412.0	412.36	410.61312880994285	0.78081	5.07485	0.77509	3.91612	0.00015	2.98229	0.0071	1.10908	0.01549	0.56649	0.0132	0.02266	0.00028	0.02266	0.00028	0.02266	0.00028	-0.00258	0.00012	-0.00258	0.00012	-0.01751	0.00028	3.61955	5e-05	3.92104	0.00023	3.90632	0.00015	5.54518	0.00033	13.53187	0.00052	60.16596	0.00349	-0.00085
75.0	POL135968	2023-12-14 19:16:15	76	11	expt0000	Argon_top	Bed_order_1234	Short	0.0	1	417.0	418.09	416.77834599092864	0.77474	5.02903	0.76675	3.91647	0.00016	2.97841	0.00704	1.08213	0.01547	0.59996	0.01341	0.02268	0.00029	0.02268	0.00029	0.02268	0.00029	-0.00257	0.00012	-0.00257	0.00012	-0.01754	0.00029	3.61998	5e-05	3.92108	0.00025	3.90728	0.00016	5.54524	0.00036	13.53521	0.00056	60.15558	0.00377	0.18117
76.0	POL135969	2023-12-14 19:17:43	77	11	expt0000	Argon_top	Bed_order_1234	Short	0.0	1	423.5	424.29	422.50552522787086	0.78552	5.03292	0.77415	3.91685	0.00015	2.98443	0.00708	1.09675	0.01546	0.57604	0.01324	0.02308	0.00029	0.02308	0.00029	0.02308	0.00029	-0.00282	0.00012	-0.00282	0.00012	-0.01744	0.00029	3.62038	5e-05	3.92147	0.00024	3.90762	0.00015	5.5458	0.00033	13.53639	0.00052	60.15612	0.00353	0.35062
77.0	POL135970	2023-12-14 19:19:11	78	11	expt0000	Argon_top	Bed_order_1234	Short	0.0	1	430.0	430.9	431.22487120605547	0.79488	5.08526	0.77669	3.9172	0.00016	2.98851	0.00721	1.09435	0.01573	0.60997	0.01364	0.02365	0.00029	0.02365	0.00029	0.02365	0.00029	-0.00267	0.00012	-0.00267	0.00012	-0.01831	0.00029	3.62099	6e-05	3.92174	0.00025	3.90813	0.00016	5.54618	0.00035	13.53817	0.00055	60.15336	0.00369	0.02961
78.0	POL135971	2023-12-14 19:20:38	79	11	expt0000	Argon_top	Bed_order_1234	Short	0.0	1	436.0	437.09	435.2213127534332	0.78762	5.06689	0.76529	3.91761	0.00016	2.97919	0.00718	1.12014	0.01587	0.61542	0.01372	0.02366	0.00029	0.02366	0.00029	0.02366	0.00029	-0.00271	0.00012	-0.00271	0.00012	-0.01824	0.00029	3.62127	6e-05	3.92207	0.00026	3.90869	0.00016	5.54665	0.00036	13.5401	0.00057	60.15082	0.00385	0.06217
79.0	POL135972	2023-12-14 19:22:06	80	11	expt0000	Argon_top	Bed_order_1234	Short	0.0	1	442.0	442.96	440.92412295338636	0.79019	5.06011	0.78909	3.91796	0.00015	2.97755	0.00719	1.12392	0.01586	0.61761	0.01373	0.02379	0.00029	0.02379	0.00029	0.02379	0.00029	-0.00281	0.00012	-0.00281	0.00012	-0.01817	0.00029	3.62167	6e-05	3.92252	0.00024	3.90886	0.00016	5.54728	0.00034	13.5407	0.00054	60.15388	0.00362	0.21794
80.0	POL135973	2023-12-14 19:23:34	81	11	expt0000	Argon_top	Bed_order_1234	Short	0.0	1	447.5	448.28	446.76172698563755	0.79232	5.01777	0.76446	3.9182	0.00015	2.97926	0.00713	1.13224	0.01581	0.62806	0.01373	0.02371	0.00029	0.02371	0.00029	0.02371	0.00029	-0.00272	0.00012	-0.00272	0.00012	-0.01826	0.00029	3.62208	6e-05	3.92274	0.00024	3.90915	0.00015	5.54759	0.00033	13.5417	0.00053	60.15309	0.00354	0.21542
81.0	POL135974	2023-12-14 19:25:01	82	11	expt0000	Argon_top	Bed_order_1234	Short	0.0	1	453.0	453.76	451.88096208209265	0.78983	5.04267	0.77243	3.91856	0.00016	2.97604	0.00716	1.15611	0.01594	0.60988	0.0137	0.02368	0.00029	0.02368	0.00029	0.02368	0.00029	-0.00301	0.00012	-0.00301	0.00012	-0.01766	0.00029	3.62244	6e-05	3.92285	0.00026	3.91	0.00016	5.54775	0.00036	13.54463	0.00057	60.14479	0.00384	0.17223
82.0	POL135975	2023-12-14 19:26:29	83	11	expt0000	Argon_top	Bed_order_1234	Short	0.0	1	459.0	459.23	457.8457911028837	0.79459	4.99104	0.75767	3.91885	0.00016	2.97579	0.00709	1.14048	0.01589	0.6452	0.01386	0.0242	0.00029	0.0242	0.00029	0.0242	0.00029	-0.00277	0.00012	-0.00277	0.00012	-0.01865	0.00029	3.62286	6e-05	3.92333	0.00024	3.90989	0.00016	5.54843	0.00034	13.54426	0.00054	60.1514	0.00365	0.30217
83.0	POL135976	2023-12-14 19:27:57	84	11	expt0000	Argon_top	Bed_order_1234	Short	0.0	1	464.5	465.23	463.66072403818237	0.79507	5.01193	0.77503	3.91931	0.00017	2.95912	0.00716	1.20759	0.01619	0.65901	0.01403	0.0248	0.0003	0.0248	0.0003	0.0248	0.0003	-0.00279	0.00012	-0.00279	0.00012	-0.01921	0.0003	3.62327	6e-05	3.92345	0.00026	3.91106	0.00017	5.5486	0.00037	13.54829	0.00059	60.13961	0.00397	0.295
84.0	POL135977	2023-12-14 19:29:24	85	11	expt0000	Argon_top	Bed_order_1234	Short	0.0	1	471.0	471.53	470.1755712207208	0.79765	5.03163	0.78703	3.91965	0.00017	2.96539	0.00717	1.20455	0.01623	0.66822	0.01411	0.02468	0.0003	0.02468	0.0003	0.02468	0.0003	-0.00295	0.00012	-0.00295	0.00012	-0.01879	0.0003	3.62373	6e-05	3.92375	0.00027	3.91145	0.00017	5.54902	0.00038	13.54967	0.00059	60.13852	0.00401	0.24994
85.0	POL135978	2023-12-14 19:30:52	86	11	expt0000	Argon_top	Bed_order_1234	Short	0.0	1	477.0	477.68	476.53939340112265	0.80314	5.04044	0.76558	3.92005	0.00016	2.97758	0.00724	1.18929	0.01638	0.67871	0.01431	0.02495	0.0003	0.02495	0.0003	0.02495	0.0003	-0.00298	0.00012	-0.00298	0.00012	-0.01899	0.0003	3.62418	6e-05	3.92428	0.00025	3.91162	0.00016	5.54977	0.00036	13.55023	0.00056	60.14261	0.00378	0.11702
86.0	POL135979	2023-12-14 19:32:20	87	11	expt0000	Argon_top	Bed_order_1234	Short	0.0	1	483.0	483.56	481.2003127701019	0.8047	5.05086	0.79537	3.92044	0.00017	2.97087	0.00726	1.21314	0.01657	0.69502	0.01449	0.02562	0.00031	0.02562	0.00031	0.02562	0.00031	-0.00313	0.00013	-0.00313	0.00013	-0.01936	0.00031	3.62451	6e-05	3.92453	0.00027	3.91228	0.00017	5.55012	0.00038	13.55252	0.00059	60.13794	0.004	0.13851
87.0	POL135980	2023-12-14 19:33:47	88	11	expt0000	Argon_top	Bed_order_1234	Short	0.0	1	488.5	489.08	486.70227780744375	0.77638	4.95037	0.75189	3.9208	0.00016	2.97952	0.00712	1.21774	0.0162	0.66889	0.01404	0.02573	0.0003	0.02573	0.0003	0.02573	0.0003	-0.00305	0.00012	-0.00305	0.00012	-0.01964	0.0003	3.6249	5e-05	3.92486	0.00025	3.91271	0.00016	5.55058	0.00036	13.55401	0.00056	60.13679	0.00382	0.20845
88.0	POL135981	2023-12-14 19:35:15	89	11	expt0000	Argon_top	Bed_order_1234	Short	0.0	1	494.0	494.71	492.4789530153635	0.79481	5.02025	0.7654	3.9211	0.00017	2.97481	0.00723	1.22449	0.0164	0.6774	0.01425	0.02588	0.00031	0.02588	0.00031	0.02588	0.00031	-0.00306	0.00013	-0.00306	0.00013	-0.01976	0.00031	3.62531	6e-05	3.92513	0.00026	3.91304	0.00017	5.55098	0.00037	13.55516	0.00058	60.13615	0.00393	0.02965
89.0	POL135982	2023-12-14 19:36:42	90	11	expt0000	Argon_top	Bed_order_1234	Short	0.0	1	500.0	500.35	498.1074108790647	0.80054	4.99841	0.77265	3.92147	0.00018	2.97367	0.00723	1.23608	0.01655	0.69086	0.01442	0.02606	0.00031	0.02606	0.00031	0.02606	0.00031	-0.00299	0.00013	-0.00299	0.00013	-0.02007	0.00031	3.62571	6e-05	3.92533	0.00028	3.91377	0.00018	5.55126	0.00039	13.5577	0.00061	60.13016	0.00415	0.00805
90.0	POL135983	2023-12-14 19:38:10	91	11	expt0000	Argon_top	Bed_order_1234	Short	0.0	1	505.5	506.27	504.14996867614775	0.78696	4.95335	0.76715	3.92186	0.00017	2.97075	0.00715	1.25843	0.01646	0.67488	0.0142	0.02578	0.0003	0.02578	0.0003	0.02578	0.0003	-0.00297	0.00012	-0.00297	0.00012	-0.01984	0.0003	3.62614	6e-05	3.92583	0.00026	3.91393	0.00017	5.55196	0.00037	13.55824	0.00058	60.13398	0.00394	0.16835
91.0	POL135984	2023-12-14 19:39:38	92	11	expt0000	Argon_top	Bed_order_1234	Short	0.0	1	512.0	512.37	510.6049219383145	0.80751	5.01313	0.7686	3.92222	0.00018	2.9801	0.0073	1.24039	0.01666	0.6905	0.0145	0.02706	0.00031	0.02706	0.00031	0.02706	0.00031	-0.00326	0.00013	-0.00326	0.00013	-0.02054	0.00031	3.6266	6e-05	3.92602	0.00028	3.91461	0.00018	5.55224	0.0004	13.56062	0.00062	60.12841	0.00421	0.19636
92.0	POL135985	2023-12-14 19:41:05	93	11	expt0000	Argon_top	Bed_order_1234	Short	0.0	1	517.5	518.35	515.6500327350577	0.81077	5.03453	0.77076	3.92276	0.00017	2.96947	0.00729	1.26579	0.01691	0.71005	0.01476	0.02662	0.00031	0.02662	0.00031	0.02662	0.00031	-0.00319	0.00013	-0.00319	0.00013	-0.02025	0.00031	3.62696	6e-05	3.92664	0.00027	3.91499	0.00018	5.55311	0.00039	13.56193	0.00061	60.13113	0.00412	0.2017
93.0	POL135986	2023-12-14 19:42:33	94	11	expt0000	Argon_top	Bed_order_1234	Short	0.0	1	523.5	524.15	521.5287088833096	0.80099	4.97318	0.75528	3.92312	0.00019	2.98035	0.00723	1.2622	0.01678	0.68432	0.01453	0.02655	0.00031	0.02655	0.00031	0.02655	0.00031	-0.0033	0.00013	-0.0033	0.00013	-0.01995	0.00031	3.62738	6e-05	3.92664	0.0003	3.91609	0.00019	5.5531	0.00043	13.56574	0.00067	60.11865	0.00455	0.15947
94.0	POL135987	2023-12-14 19:44:00	95	11	expt0000	Argon_top	Bed_order_1234	Short	0.0	1	529.0	529.91	528.6565950820764	0.796	5.01778	0.77779	3.92344	0.00018	2.96822	0.00729	1.31497	0.01704	0.71074	0.01474	0.02703	0.00032	0.02703	0.00032	0.02703	0.00032	-0.00332	0.00013	-0.00332	0.00013	-0.02039	0.00032	3.62789	6e-05	3.92712	0.00029	3.91607	0.00019	5.55379	0.00041	13.56566	0.00064	60.12439	0.00436	0.2462
95.0	POL135988	2023-12-14 19:45:28	96	11	expt0000	Argon_top	Bed_order_1234	Short	0.0	1	535.0	535.47	533.6811346935525	0.78728	4.97192	0.77039	3.92387	0.0002	2.96521	0.00726	1.31319	0.01696	0.70211	0.01465	0.02731	0.00032	0.02731	0.00032	0.02731	0.00032	-0.00315	0.00013	-0.00315	0.00013	-0.02101	0.00032	3.62825	6e-05	3.92727	0.00032	3.91709	0.0002	5.554	0.00045	13.5692	0.0007	60.1145	0.00476	0.00806
96.0	POL135989	2023-12-14 19:46:56	97	11	expt0000	Argon_top	Bed_order_1234	Short	0.0	1	541.0	541.34	538.6999782737031	0.78283	4.95775	0.76401	3.92423	0.00019	3.00703	0.0073	1.2996	0.01693	0.71454	0.01469	0.02848	0.00032	0.02848	0.00032	0.02848	0.00032	-0.00321	0.00013	-0.00321	0.00013	-0.02207	0.00032	3.62861	6e-05	3.92768	0.0003	3.91733	0.00019	5.55458	0.00042	13.57003	0.00066	60.1164	0.00448	0.02968
97.0	POL135990	2023-12-14 19:48:23	98	11	expt0000	Argon_top	Bed_order_1234	Short	0.0	1	547.0	547.26	545.1046866578271	0.80003	5.01883	0.78509	3.9247	0.00019	2.96302	0.00738	1.33956	0.01747	0.75891	0.01525	0.02838	0.00033	0.02838	0.00033	0.02838	0.00033	-0.0033	0.00013	-0.0033	0.00013	-0.02179	0.00033	3.62907	6e-05	3.92823	0.0003	3.91766	0.00019	5.55536	0.00042	13.57117	0.00066	60.11889	0.00451	0.00806
98.0	POL135991	2023-12-14 19:49:51	99	11	expt0000	Argon_top	Bed_order_1234	Short	0.0	1	552.0	553.24	551.5001666520169	0.80301	5.00888	0.75496	3.92513	0.00021	2.95634	0.00737	1.3065	0.01725	0.71728	0.01495	0.0279	0.00032	0.0279	0.00032	0.0279	0.00032	-0.0029	0.00013	-0.0029	0.00013	-0.0221	0.00032	3.62953	6e-05	3.92839	0.00033	3.91862	0.00021	5.55559	0.00047	13.57451	0.00074	60.10984	0.00503	0.0355
99.0	POL135992	2023-12-14 19:51:18	100	11	expt0000	Argon_top	Bed_order_1234	Short	0.0	1	558.0	559.1	557.1927398182066	0.8041	4.99508	0.78909	3.92562	0.00021	2.96208	0.00734	1.36423	0.0174	0.69272	0.01487	0.02801	0.00032	0.02801	0.00032	0.02801	0.00032	-0.00316	0.00013	-0.00316	0.00013	-0.02169	0.00032	3.62994	6e-05	3.92874	0.00034	3.91939	0.00021	5.55607	0.00048	13.57718	0.00074	60.10506	0.00507	0.0297
100.0	POL135993	2023-12-14 19:52:46	101	11	expt0000	Argon_top	Bed_order_1234	Short	0.0	1	564.0	564.91	563.0166165948087	0.8012	5.01405	0.77564	3.92599	0.0002	2.95849	0.00743	1.37915	0.0177	0.75485	0.01535	0.02904	0.00033	0.02904	0.00033	0.02904	0.00033	-0.00316	0.00013	-0.00316	0.00013	-0.02272	0.00033	3.63036	6e-05	3.92926	0.00032	3.91946	0.0002	5.55681	0.00045	13.57741	0.0007	60.11016	0.00478	0.0297
101.0	POL135994	2023-12-14 19:54:14	102	11	expt0000	Argon_top	Bed_order_1234	Short	0.0	1	570.0	570.6	570.0782513469991	0.81007	5.03119	0.77326	3.92642	0.00023	2.97237	0.00749	1.3703	0.01776	0.76659	0.01549	0.02969	0.00033	0.02969	0.00033	0.02969	0.00033	-0.00361	0.00014	-0.00361	0.00014	-0.02247	0.00033	3.63087	6e-05	3.92942	0.00037	3.92042	0.00023	5.55704	0.00052	13.58075	0.0008	60.10116	0.00549	0.32445
102.0	POL135995	2023-12-14 19:55:41	103	11	expt0000	Argon_top	Bed_order_1234	Short	0.0	1	576.0	576.29	573.9504808848534	0.80657	5.01113	0.77752	3.92683	0.00023	2.96062	0.00748	1.38051	0.0178	0.75954	0.01546	0.02951	0.00033	0.02951	0.00033	0.02951	0.00033	-0.00319	0.00013	-0.00319	0.00013	-0.02312	0.00033	3.63115	6e-05	3.9297	0.00036	3.92108	0.00023	5.55744	0.00052	13.58304	0.0008	60.09688	0.00549	0.02868
103.0	POL135996	2023-12-14 19:57:09	104	11	expt0000	Argon_top	Bed_order_1234	Short	0.0	1	581.5	582.22	579.8905928305364	0.7883	4.96735	0.77001	3.92723	0.0002	2.97115	0.00741	1.38605	0.01776	0.77169	0.01547	0.02971	0.00033	0.02971	0.00033	0.02971	0.00033	-0.00358	0.00014	-0.00358	0.00014	-0.02256	0.00033	3.63158	6e-05	3.93038	0.00032	3.92092	0.0002	5.5584	0.00045	13.58248	0.00071	60.10628	0.00483	0.1007
104.0	POL135997	2023-12-14 19:58:36	105	11	expt0000	Argon_top	Bed_order_1234	Short	0.0	1	587.0	588.1	588.9926605464835	0.79093	4.99272	0.79115	3.92785	0.00022	2.96202	0.00748	1.45795	0.01819	0.80461	0.0158	0.03056	0.00034	0.03056	0.00034	0.03056	0.00034	-0.00361	0.00014	-0.00361	0.00014	-0.02334	0.00034	3.63224	6e-05	3.93087	0.00034	3.92181	0.00022	5.55909	0.00048	13.58556	0.00075	60.10175	0.00513	0.02972
105.0	POL135998	2023-12-14 20:00:04	106	11	expt0000	Argon_top	Bed_order_1234	Short	0.0	1	593.0	594.03	593.1238597766101	0.81825	4.99729	0.76823	3.92832	0.00024	2.95963	0.00752	1.44906	0.01827	0.79989	0.01587	0.03072	0.00034	0.03072	0.00034	0.03072	0.00034	-0.00346	0.00014	-0.00346	0.00014	-0.02379	0.00034	3.63254	6e-05	3.93111	0.00038	3.92274	0.00024	5.55942	0.00053	13.58877	0.00083	60.09397	0.00567	0.06649
106.0	POL135999	2023-12-14 20:01:32	107	11	expt0000	Argon_top	Bed_order_1234	Short	0.0	1	599.0	599.84	599.5884349093403	0.78942	4.93294	0.76272	3.92864	0.00024	2.97096	0.00746	1.41719	0.01789	0.76119	0.01543	0.03091	0.00034	0.03091	0.00034	0.03091	0.00034	-0.00345	0.00014	-0.00345	0.00014	-0.02402	0.00034	3.63301	6e-05	3.9314	0.00038	3.92312	0.00024	5.55984	0.00054	13.5901	0.00083	60.09301	0.0057	-0.00358
107.0	POL136000	2023-12-14 20:02:59	108	11	expt0000	Argon_top	Bed_order_1234	Short	0.0	1	605.0	605.61	604.8083205352262	0.7888	4.98115	0.76787	3.92914	0.00025	2.95172	0.0075	1.44569	0.01826	0.7821	0.0158	0.03081	0.00034	0.03081	0.00034	0.03081	0.00034	-0.00337	0.00014	-0.00337	0.00014	-0.02407	0.00034	3.63339	6e-05	3.9318	0.00039	3.92381	0.00025	5.56041	0.00055	13.59247	0.00086	60.08978	0.0059	0.02973
108.0	POL136001	2023-12-14 20:04:27	109	11	expt0000	Argon_top	Bed_order_1234	Short	0.0	1	611.0	611.31	611.3932149942136	0.79888	4.96532	0.7705	3.92957	0.00025	2.96184	0.00751	1.45475	0.01835	0.8141	0.01598	0.03151	0.00034	0.03151	0.00034	0.03151	0.00034	-0.00344	0.00014	-0.00344	0.00014	-0.02463	0.00034	3.63387	6e-05	3.93221	0.00039	3.92428	0.00025	5.56099	0.00055	13.5941	0.00085	60.08912	0.00585	0.1258
109.0	POL136002	2023-12-14 20:05:55	110	11	expt0000	Argon_top	Bed_order_1234	Short	0.0	1	617.0	617.2	616.0516976375378	0.79524	4.98847	0.77395	3.93009	0.00025	2.95787	0.00755	1.46713	0.01857	0.82617	0.0162	0.03178	0.00035	0.03178	0.00035	0.03178	0.00035	-0.00355	0.00014	-0.00355	0.00014	-0.02467	0.00035	3.63421	6e-05	3.93267	0.00039	3.92494	0.00025	5.56164	0.00056	13.59637	0.00086	60.08687	0.00591	0.00807
110.0	POL136003	2023-12-14 20:07:23	111	11	expt0000	Argon_top	Bed_order_1234	Short	0.0	1	622.0	623.2	624.1241346391621	0.78017	4.93272	0.76872	3.93059	0.00027	2.96253	0.00754	1.49194	0.01849	0.81885	0.01602	0.0324	0.00035	0.0324	0.00035	0.0324	0.00035	-0.00368	0.00014	-0.00368	0.00014	-0.02503	0.00035	3.6348	6e-05	3.933	0.00042	3.92577	0.00027	5.5621	0.0006	13.59928	0.00093	60.08115	0.00636	0.02975
111.0	POL136004	2023-12-14 20:08:52	112	11	expt0000	Argon_top	Bed_order_1234	Short	0.0	1	629.0	629.22	627.4037136364476	0.7882	4.99511	0.7576	3.93108	0.00026	2.94623	0.00762	1.49759	0.01882	0.82392	0.01633	0.03239	0.00035	0.03239	0.00035	0.03239	0.00035	-0.00367	0.00014	-0.00367	0.00014	-0.02506	0.00035	3.63504	6e-05	3.93355	0.00041	3.92615	0.00026	5.56288	0.00058	13.60059	0.0009	60.08305	0.00614	0.20834
112.0	POL136005	2023-12-14 20:10:20	113	11	expt0000	Argon_top	Bed_order_1234	Short	0.0	1	634.0	635.0	633.2736839420642	0.7947	5.02564	0.79136	3.93165	0.00024	2.94234	0.0077	1.5295	0.01917	0.87423	0.01678	0.03325	0.00036	0.03325	0.00036	0.03325	0.00036	-0.00368	0.00014	-0.00368	0.00014	-0.02588	0.00036	3.63547	6e-05	3.93428	0.00038	3.92639	0.00024	5.56391	0.00054	13.60143	0.00083	60.08851	0.00569	0.17141
113.0	POL136006	2023-12-14 20:11:47	114	11	expt0000	Argon_top	Bed_order_1234	Short	0.0	1	640.0	640.78	638.5910356781272	0.78701	5.00813	0.77332	3.93214	0.0003	2.94319	0.00766	1.50774	0.01912	0.84476	0.01668	0.03294	0.00036	0.03294	0.00036	0.03294	0.00036	-0.00348	0.00014	-0.00348	0.00014	-0.02597	0.00036	3.63586	6e-05	3.93433	0.00048	3.92776	0.0003	5.56398	0.00067	13.60617	0.00105	60.07364	0.00718	0.18294
114.0	POL136007	2023-12-14 20:13:15	115	11	expt0000	Argon_top	Bed_order_1234	Short	0.0	1	646.0	646.63	644.7186998149697	0.79848	4.99215	0.76563	3.93266	0.00028	2.94949	0.00769	1.57312	0.01936	0.87039	0.01685	0.0341	0.00036	0.0341	0.00036	0.0341	0.00036	-0.00397	0.00015	-0.00397	0.00015	-0.02615	0.00036	3.63631	6e-05	3.93499	0.00044	3.92799	0.00028	5.56492	0.00063	13.60695	0.00097	60.07861	0.00666	0.01152
115.0	POL136008	2023-12-14 20:14:43	116	11	expt0000	Argon_top	Bed_order_1234	Short	0.0	1	652.0	652.54	650.8381013212347	0.78489	5.03442	0.76577	3.9332	0.00027	2.94954	0.00779	1.5424	0.01954	0.87623	0.01706	0.0342	0.00037	0.0342	0.00037	0.0342	0.00037	-0.00384	0.00015	-0.00384	0.00015	-0.02652	0.00037	3.63676	6e-05	3.9356	0.00043	3.9284	0.00027	5.56578	0.00061	13.60839	0.00094	60.08075	0.00645	0.18394
116.0	POL136009	2023-12-14 20:16:10	117	11	expt0000	Argon_top	Bed_order_1234	Short	0.0	1	658.0	658.46	658.848853946187	0.78334	4.95618	0.75091	3.93374	0.00029	2.95789	0.00773	1.56229	0.01932	0.87046	0.01678	0.0347	0.00037	0.0347	0.00037	0.0347	0.00037	-0.00389	0.00015	-0.00389	0.00015	-0.02691	0.00037	3.63735	6e-05	3.93595	0.00046	3.9293	0.00029	5.56628	0.00065	13.6115	0.001	60.07462	0.00688	0.01109
117.0	POL136010	2023-12-14 20:17:38	118	11	expt0000	Argon_top	Bed_order_1234	Short	0.0	1	664.0	664.27	664.6783297871328	0.77695	5.02088	0.76734	3.93422	0.00032	2.94945	0.00783	1.60752	0.01987	0.89045	0.01725	0.03506	0.00037	0.03506	0.00037	0.03506	0.00037	-0.00408	0.00015	-0.00408	0.00015	-0.0269	0.00037	3.63778	6e-05	3.9363	0.0005	3.93006	0.00032	5.56677	0.00071	13.61414	0.0011	60.06992	0.00751	0.25618
118.0	POL136011	2023-12-14 20:19:06	119	11	expt0000	Argon_top	Bed_order_1234	Short	0.0	1	669.0	670.19	668.6056308730331	0.79208	4.97492	0.75739	3.93483	0.00027	2.94226	0.00779	1.5818	0.01968	0.88337	0.01711	0.0356	0.00037	0.0356	0.00037	0.0356	0.00037	-0.0041	0.00015	-0.0041	0.00015	-0.0274	0.00037	3.63807	6e-05	3.93724	0.00043	3.93002	0.00027	5.5681	0.0006	13.614	0.00094	60.08093	0.00641	0.02978
119.0	POL136012	2023-12-14 20:20:33	120	11	expt0000	Argon_top	Bed_order_1234	Short	0.0	1	675.0	675.95	676.8554905911127	0.77644	4.98342	0.76609	3.93536	0.00032	2.94088	0.00777	1.62329	0.01983	0.86058	0.01702	0.03543	0.00037	0.03543	0.00037	0.03543	0.00037	-0.00426	0.00015	-0.00426	0.00015	-0.02691	0.00037	3.63868	6e-05	3.9374	0.00051	3.93129	0.00032	5.56833	0.00072	13.61837	0.00111	60.06861	0.00762	0.28363
120.0	POL136013	2023-12-14 20:22:01	121	11	expt0000	Argon_top	Bed_order_1234	Short	0.0	1	681.0	681.77	682.2571600699831	0.78343	4.97845	0.76134	3.93593	0.00035	2.93781	0.00776	1.59965	0.01992	0.88908	0.01731	0.03575	0.00038	0.03575	0.00038	0.03575	0.00038	-0.00382	0.00015	-0.00382	0.00015	-0.02811	0.00038	3.63908	6e-05	3.93779	0.00056	3.93221	0.00035	5.56888	0.00079	13.62158	0.00122	60.06255	0.00837	0.0298
121.0	POL136014	2023-12-14 20:23:29	122	11	expt0000	Argon_top	Bed_order_1234	Short	0.0	1	687.0	687.47	688.7307581671514	0.78224	4.95669	0.76556	3.93654	0.00031	2.94142	0.00783	1.62902	0.01996	0.873	0.01718	0.03618	0.00038	0.03618	0.00038	0.03618	0.00038	-0.00407	0.00015	-0.00407	0.00015	-0.02804	0.00038	3.63956	6e-05	3.93863	0.0005	3.93238	0.00031	5.57006	0.0007	13.62218	0.00109	60.06998	0.00746	0.13242
122.0	POL136015	2023-12-14 20:24:56	123	11	expt0000	Argon_top	Bed_order_1234	Short	0.0	1	692.5	693.36	695.1952235202594	0.77681	4.9855	0.76523	3.93717	0.00042	2.92771	0.00785	1.63261	0.02029	0.9321	0.01772	0.03649	0.00038	0.03649	0.00038	0.03649	0.00038	-0.00411	0.00016	-0.00411	0.00016	-0.02826	0.00038	3.64004	6e-05	3.93878	0.00066	3.93394	0.00042	5.57028	0.00093	13.62756	0.00144	60.05427	0.00989	0.02981
123.0	POL136016	2023-12-14 20:26:24	124	11	expt0000	Argon_top	Bed_order_1234	Short	0.0	1	699.0	699.39	700.037602368515	0.78391	5.02649	0.77548	3.9377	0.00031	2.91954	0.00794	1.67355	0.02087	0.97335	0.01829	0.03707	0.00039	0.03707	0.00039	0.03707	0.00039	-0.0043	0.00016	-0.0043	0.00016	-0.02847	0.00039	3.6404	6e-05	3.93989	0.0005	3.93333	0.00031	5.57185	0.0007	13.62545	0.00109	60.07359	0.00745	0.14406
124.0	POL136017	2023-12-14 20:27:51	125	11	expt0000	Argon_top	Bed_order_1234	Short	0.0	1	704.0	705.17	706.3519248851559	0.76615	4.96491	0.76973	3.9383	0.0003	2.92897	0.0079	1.70179	0.02065	0.9794	0.01803	0.03829	0.00039	0.03829	0.00039	0.03829	0.00039	-0.00449	0.00016	-0.00449	0.00016	-0.0293	0.00039	3.64087	6e-05	3.94052	0.00047	3.93386	0.0003	5.57274	0.00066	13.6273	0.00103	60.07464	0.00701	0.06634
125.0	POL136018	2023-12-14 20:29:19	126	11	expt0000	Argon_top	Bed_order_1234	Short	0.0	1	710.0	710.9	713.0597877714965	0.77822	4.98052	0.75585	3.93887	0.0004	2.93042	0.00794	1.70714	0.0207	0.94541	0.01791	0.03803	0.00039	0.03803	0.00039	0.03803	0.00039	-0.0043	0.00016	-0.0043	0.00016	-0.02943	0.00039	3.64137	6e-05	3.94051	0.00063	3.93559	0.0004	5.57273	0.0009	13.6333	0.00139	60.05509	0.00953	0.02986
126.0	POL136019	2023-12-14 20:30:47	127	11	expt0000	Argon_top	Bed_order_1234	Short	0.0	1	716.0	716.64	718.419053533751	0.7878	5.05588	0.77839	3.93953	0.00037	2.91276	0.00807	1.71152	0.02113	0.96416	0.01839	0.03852	0.0004	0.03852	0.0004	0.03852	0.0004	-0.00402	0.00016	-0.00402	0.00016	-0.03048	0.0004	3.64177	6e-05	3.94137	0.00059	3.93586	0.00037	5.57393	0.00083	13.63423	0.00129	60.06161	0.00881	0.03425
127.0	POL136020	2023-12-14 20:32:14	128	11	expt0000	Argon_top	Bed_order_1234	Short	0.0	1	722.0	722.51	723.6383483169202	0.76593	4.92466	0.75672	3.94017	0.00031	2.92423	0.00792	1.72842	0.0208	1.00552	0.01822	0.03893	0.00039	0.03893	0.00039	0.03893	0.00039	-0.00437	0.00016	-0.00437	0.00016	-0.03019	0.00039	3.64216	6e-05	3.94224	0.00049	3.93603	0.00031	5.57517	0.0007	13.63481	0.00108	60.06952	0.00742	0.26109
128.0	POL136021	2023-12-14 20:33:42	129	11	expt0000	Argon_top	Bed_order_1234	Short	0.0	1	728.0	728.38	731.790050552521	0.76027	4.99437	0.75418	3.94066	0.00041	2.92686	0.00807	1.7319	0.02132	0.98028	0.01857	0.03955	0.00041	0.03955	0.00041	0.03955	0.00041	-0.00445	0.00016	-0.00445	0.00016	-0.03066	0.00041	3.64277	6e-05	3.94225	0.00065	3.93746	0.00041	5.57519	0.00092	13.63978	0.00143	60.05362	0.0098	0.07095
129.0	POL136022	2023-12-14 20:35:09	130	11	expt0000	Argon_top	Bed_order_1234	Short	0.0	1	733.5	734.32	735.9272180692461	0.76916	4.94871	0.74986	3.94134	0.00048	2.9158	0.00804	1.80064	0.0215	1.01034	0.01864	0.04027	0.00041	0.04027	0.00041	0.04027	0.00041	-0.00429	0.00016	-0.00429	0.00016	-0.03169	0.00041	3.64308	6e-05	3.94272	0.00076	3.93858	0.00048	5.57584	0.00108	13.64365	0.00167	60.04629	0.01149	0.2227
130.0	POL136023	2023-12-14 20:36:37	131	11	expt0000	Argon_top	Bed_order_1234	Short	0.0	1	739.0	740.03	742.8586929018641	0.87417	5.69073	0.73457	3.9419	0.00057	2.92213	0.00924	1.80398	0.02476	0.95694	0.02122	0.03992	0.00047	0.03992	0.00047	0.03992	0.00047	-0.00464	0.00019	-0.00464	0.00019	-0.03063	0.00047	3.6436	7e-05	3.94333	0.0009	3.93903	0.00057	5.57672	0.00127	13.64521	0.00196	60.04816	0.01347	0.12913
	POL136024	2023-12-14 20:38:05	132	11	expt0000	Argon_top	Bed_order_1234	Short		1		744.5
131.0	POL136025	2023-12-14 20:39:32	133	11	expt0000	Argon_top	Bed_order_1234	Short	0.0	1	750.0	750.5	753.1036161127365	0.73997	4.93727	0.75384	3.94308	0.00037	2.90406	0.00804	1.818	0.02178	1.03279	0.01896	0.0408	0.00041	0.0408	0.00041	0.0408	0.00041	-0.00426	0.00016	-0.00426	0.00016	-0.03228	0.00041	3.64437	6e-05	3.94488	0.00058	3.93948	0.00037	5.57891	0.00082	13.64676	0.00128	60.06045	0.00873	0.0081
132.0	POL136026	2023-12-14 20:41:00	134	11	expt0000	Argon_top	Bed_order_1234	Short	0.0	1	756.0	756.53	757.6201663727824	0.76875	5.00969	0.75114	3.94371	0.00041	2.90117	0.00822	1.84208	0.02233	1.05795	0.01951	0.04155	0.00042	0.04155	0.00042	0.04155	0.00042	-0.00443	0.00017	-0.00443	0.00017	-0.03269	0.00042	3.64471	6e-05	3.94533	0.00065	3.94047	0.00041	5.57953	0.00091	13.65019	0.00142	60.05432	0.00969	0.13994
133.0	POL136027	2023-12-14 20:42:28	135	11	expt0000	Argon_top	Bed_order_1234	Short	0.0	1	762.0	762.75	766.7726511107194	0.7587	5.00067	0.76023	3.94438	0.00045	2.89614	0.00822	1.87392	0.02248	1.04933	0.01948	0.04195	0.00043	0.04195	0.00043	0.04195	0.00043	-0.00457	0.00017	-0.00457	0.00017	-0.03282	0.00043	3.6454	6e-05	3.94584	0.00072	3.94147	0.00045	5.58026	0.00101	13.65365	0.00157	60.04887	0.01075	0.12562
134.0	POL136028	2023-12-14 20:43:55	136	11	expt0000	Argon_top	Bed_order_1234	Short	0.0	1	768.0	768.61	774.1875616233215	0.74006	4.99878	0.74826	3.94505	0.00053	2.89877	0.00823	1.86366	0.02261	1.06398	0.01971	0.04206	0.00043	0.04206	0.00043	0.04206	0.00043	-0.0045	0.00017	-0.0045	0.00017	-0.03306	0.00043	3.64596	6e-05	3.94631	0.00083	3.94252	0.00053	5.58093	0.00118	13.65729	0.00182	60.04244	0.01249	0.02988
135.0	POL136029	2023-12-14 20:45:23	137	11	expt0000	Argon_top	Bed_order_1234	Short	0.0	1	773.5	774.12	778.5515518302699	0.75102	4.99689	0.77848	3.94558	0.00048	2.89865	0.00827	1.9219	0.02288	1.09925	0.01991	0.04381	0.00043	0.04381	0.00043	0.04381	0.00043	-0.00485	0.00017	-0.00485	0.00017	-0.03411	0.00043	3.64629	6e-05	3.94699	0.00077	3.94276	0.00049	5.58189	0.00108	13.65813	0.00168	60.0473	0.01151	0.00811
136.0	POL136030	2023-12-14 20:46:50	138	11	expt0000	Argon_top	Bed_order_1234	Short	0.0	1	778.0	778.85	782.3832112385132	0.74833	4.979	0.75958	3.94624	0.00071	2.89163	0.00822	1.8877	0.02282	1.054	0.0198	0.0426	0.00043	0.0426	0.00043	0.0426	0.00043	-0.00463	0.00017	-0.00463	0.00017	-0.03334	0.00043	3.64658	6e-05	3.94711	0.00113	3.94449	0.00072	5.58206	0.0016	13.66413	0.00248	60.0293	0.017	0.23923
137.0	POL136031	2023-12-14 20:48:18	139	11	expt0000	Argon_top	Bed_order_1234	Short	0.0	1	782.5	783.11	786.0797674990586	0.73528	4.93727	0.76125	3.94669	0.00087	2.9028	0.00822	1.94056	0.02287	1.08733	0.01983	0.04349	0.00043	0.04349	0.00043	0.04349	0.00043	-0.00481	0.00017	-0.00481	0.00017	-0.03387	0.00043	3.64686	6e-05	3.94735	0.00138	3.94536	0.00087	5.58239	0.00195	13.66714	0.00301	60.02217	0.02068	0.13812
138.0	POL136032	2023-12-14 20:49:46	140	11	expt0000	Argon_top	Bed_order_1234	Short	0.0	1	786.0	786.81	787.9269510503987	0.75045	4.98381	0.76122	3.94716	0.00094	2.88965	0.00829	1.91035	0.02314	1.09521	0.02013	0.04427	0.00044	0.04427	0.00044	0.04427	0.00044	-0.00462	0.00017	-0.00462	0.00017	-0.03504	0.00044	3.647	6e-05	3.94779	0.00148	3.94589	0.00094	5.58302	0.0021	13.66896	0.00325	60.02127	0.02228	0.03249
139.0	POL136033	2023-12-14 20:51:13	141	11	expt0000	Argon_top	Bed_order_1234	Short	0.0	1	789.5	790.16	792.0145517051894	0.74391	5.01243	0.77122	3.9476	0.00075	2.87764	0.0083	1.9061	0.02329	1.08225	0.02025	0.04283	0.00044	0.04283	0.00044	0.04283	0.00044	-0.00429	0.00017	-0.00429	0.00017	-0.03426	0.00044	3.64731	6e-05	3.94848	0.00119	3.94584	0.00075	5.58399	0.00169	13.6688	0.00261	60.02946	0.01789	0.15857
140.0	POL136034	2023-12-14 20:52:41	142	11	expt0000	Argon_top	Bed_order_1234	Short	0.0	1	792.0	793.01	793.3323720822407	0.74104	4.95759	0.75723	3.948	0.00052	2.87216	0.00826	1.97915	0.02328	1.08678	0.02007	0.04414	0.00044	0.04414	0.00044	0.04414	0.00044	-0.00468	0.00017	-0.00468	0.00017	-0.03479	0.00044	3.64741	6e-05	3.94929	0.00082	3.94541	0.00052	5.58514	0.00116	13.66731	0.00179	60.04329	0.01227	0.00786
141.0	POL136035	2023-12-14 20:54:09	143	11	expt0000	Argon_top	Bed_order_1234	Short	0.0	1	795.0	795.5	797.5469095126859	0.74033	4.93752	0.75566	3.94839	0.00056	2.89001	0.00828	1.94821	0.0233	1.1247	0.0203	0.0444	0.00044	0.0444	0.00044	0.0444	0.00044	-0.00479	0.00018	-0.00479	0.00018	-0.03482	0.00044	3.64773	6e-05	3.94961	0.00088	3.94597	0.00056	5.58559	0.00125	13.66924	0.00193	60.04063	0.01324	0.00812
142.0	POL136036	2023-12-14 20:55:36	144	11	expt0000	Argon_top	Bed_order_1234	Short	0.0	1	797.0	797.63	798.7315661149305	0.74103	4.96262	0.7519	3.94861	0.00059	2.88805	0.00833	1.9542	0.0233	1.09156	0.02016	0.04486	0.00045	0.04486	0.00045	0.04486	0.00045	-0.0049	0.00018	-0.0049	0.00018	-0.03506	0.00045	3.64782	6e-05	3.94973	0.00094	3.94637	0.00059	5.58576	0.00133	13.67063	0.00206	60.03755	0.0141	0.17803
143.0	POL136037	2023-12-14 20:57:04	145	11	expt0000	Argon_top	Bed_order_1234	Short	0.0	1	799.0	799.59	798.9947825224816	0.73194	4.9236	0.75834	3.9489	0.00083	2.88916	0.00824	1.9485	0.02335	1.11463	0.02028	0.04473	0.00044	0.04473	0.00044	0.04473	0.00044	-0.00513	0.00018	-0.00513	0.00018	-0.03447	0.00044	3.64784	6e-05	3.94966	0.00132	3.94738	0.00083	5.58566	0.00186	13.67414	0.00288	60.02544	0.01974	0.04247
144.0	POL136038	2023-12-14 20:58:31	146	11	expt0000	Argon_top	Bed_order_1234	Short	0.0	1	800.5	800.87	801.363066118766	0.72604	4.85992	0.73634	3.94923	0.00066	2.8727	0.0081	1.93642	0.02287	1.11096	0.01994	0.04369	0.00043	0.04369	0.00043	0.04369	0.00043	-0.00421	0.00017	-0.00421	0.00017	-0.03526	0.00043	3.64802	6e-05	3.95024	0.00104	3.94722	0.00066	5.58648	0.00147	13.67357	0.00228	60.0337	0.01561	0.03083
145.0	POL136039	2023-12-14 20:59:59	147	11	expt0000	Argon_top	Bed_order_1234	Short	0.0	1	800.5	800.89	800.7053294156585	0.73194	4.90895	0.75351	3.94937	0.00078	2.88231	0.00821	1.93342	0.02328	1.10855	0.02024	0.04414	0.00044	0.04414	0.00044	0.04414	0.00044	-0.00453	0.00017	-0.00453	0.00017	-0.03508	0.00044	3.64797	6e-05	3.95018	0.00123	3.94776	0.00078	5.5864	0.00175	13.67545	0.0027	60.02701	0.01852	0.36833
146.0	POL136040	2023-12-14 21:01:27	148	11	expt0000	Argon_top	Bed_order_1234	Short	0.0	1	799.5	800.13	798.599952373971	0.7269	4.91264	0.7477	3.9494	0.00037	2.87783	0.00826	2.00607	0.02348	1.15661	0.02043	0.04562	0.00045	0.04562	0.00045	0.04562	0.00045	-0.0046	0.00017	-0.0046	0.00017	-0.03642	0.00045	3.64781	6e-05	3.9512	0.00058	3.94582	0.00037	5.58783	0.00082	13.66872	0.00127	60.06007	0.00869	0.21765
147.0	POL136041	2023-12-14 21:02:54	149	11	expt0000	Argon_top	Bed_order_1234	Short	0.0	1	799.0	799.42	797.8101923879493	0.74391	4.99948	0.76723	3.94951	0.00033	2.87247	0.00841	1.98763	0.02384	1.12514	0.02069	0.04516	0.00045	0.04516	0.00045	0.04516	0.00045	-0.00489	0.00018	-0.00489	0.00018	-0.03537	0.00045	3.64775	6e-05	3.95153	0.00053	3.94547	0.00033	5.58831	0.00075	13.6675	0.00116	60.06771	0.0079	0.22393
148.0	POL136042	2023-12-14 21:04:22	150	11	expt0000	Argon_top	Bed_order_1234	Short	0.0	1	799.0	799.5	798.3367138161082	0.73697	4.9991	0.76221	3.94969	0.00048	2.87122	0.00844	2.01953	0.02396	1.13971	0.02074	0.04539	0.00045	0.04539	0.00045	0.04539	0.00045	-0.00506	0.00018	-0.00506	0.00018	-0.03527	0.00045	3.64779	6e-05	3.9512	0.00076	3.94666	0.00048	5.58784	0.00108	13.67163	0.00167	60.05069	0.01144	0.00812
149.0	POL136043	2023-12-14 21:05:50	151	11	expt0000	Argon_top	Bed_order_1234	Short	0.0	1	799.5	800.07	799.3895794525188	0.7281	4.93895	0.74788	3.9499	0.00066	2.87752	0.00831	2.03336	0.02371	1.14171	0.02053	0.0454	0.00045	0.0454	0.00045	0.0454	0.00045	-0.0051	0.00018	-0.0051	0.00018	-0.03519	0.00045	3.64787	6e-05	3.95093	0.00104	3.94784	0.00066	5.58745	0.00147	13.67571	0.00228	60.03448	0.01562	0.02992
150.0	POL136044	2023-12-14 21:07:18	152	11	expt0000	Argon_top	Bed_order_1234	Short	0.0	1	800.0	800.48	799.2579841662646	0.74726	4.9916	0.7815	3.95003	0.00063	2.86975	0.00837	1.94775	0.02367	1.11502	0.0206	0.04535	0.00046	0.04535	0.00046	0.04535	0.00046	-0.00482	0.00018	-0.00482	0.00018	-0.0357	0.00046	3.64786	6e-05	3.95113	0.001	3.94783	0.00063	5.58774	0.00142	13.67567	0.00219	60.03686	0.01501	0.09487
151.0	POL136045	2023-12-14 21:08:45	153	11	expt0000	Argon_top	Bed_order_1234	Short	0.0	1	800.0	800.4	799.1263851896894	0.99424	6.68815	0.76093	3.95004	0.00105	2.86087	0.01124	2.02919	0.03228	1.11577	0.02787	0.04571	0.00061	0.04571	0.00061	0.04571	0.00061	-0.00465	0.00024	-0.00465	0.00024	-0.03642	0.00061	3.64785	8e-05	3.95088	0.00166	3.94837	0.00105	5.58739	0.00235	13.67756	0.00363	60.02804	0.02489	0.24752
	POL136046	2023-12-14 21:10:13	154	11	expt0000	Argon_top	Bed_order_1234	Short		1		800.0
	POL136047	2023-12-14 21:11:40	155	11	expt0000	Argon_top	Bed_order_1234	Short		1		799.0
152.0	POL136048	2023-12-14 21:13:08	156	11	expt0000	Argon_top	Bed_order_1234	Short	0.0	1	799.5	799.99	800.4422089282212	0.94792	6.61705	0.73922	3.95052	0.0005	2.87884	0.01115	1.99492	0.03169	1.14163	0.02752	0.0461	0.00061	0.0461	0.00061	0.0461	0.00061	-0.00496	0.00024	-0.00496	0.00024	-0.03618	0.00061	3.64795	7e-05	3.95225	0.0008	3.94705	0.0005	5.58933	0.00113	13.67298	0.00175	60.0581	0.01191	0.33194
153.0	POL136049	2023-12-14 21:14:36	157	11	expt0000	Argon_top	Bed_order_1234	Short	0.0	1	800.0	800.24	799.5211710487566	0.73585	4.97891	0.7564	3.95053	0.00053	2.86215	0.00839	1.99763	0.02384	1.14072	0.02072	0.04543	0.00046	0.04543	0.00046	0.04543	0.00046	-0.00479	0.00018	-0.00479	0.00018	-0.03586	0.00046	3.64788	6e-05	3.95183	0.00084	3.94793	0.00053	5.58873	0.00118	13.67603	0.00183	60.04354	0.01254	0.12326
154.0	POL136050	2023-12-14 21:16:03	158	11	expt0000	Argon_top	Bed_order_1234	Short	0.0	1	800.0	800.32	798.9947825224816	0.73767	4.97859	0.76581	3.9506	0.00069	2.85234	0.00839	2.03104	0.02404	1.15402	0.02086	0.0458	0.00046	0.0458	0.00046	0.0458	0.00046	-0.00487	0.00018	-0.00487	0.00018	-0.03606	0.00046	3.64784	6e-05	3.95154	0.0011	3.94871	0.00069	5.58833	0.00155	13.67873	0.0024	60.03165	0.01643	0.00344
155.0	POL136051	2023-12-14 21:17:31	159	11	expt0000	Argon_top	Bed_order_1234	Short	0.0	1	800.0	800.15	798.3367138161082	0.72424	4.94071	0.75872	3.95075	0.00088	2.87586	0.00836	1.99688	0.02374	1.12588	0.02055	0.04574	0.00046	0.04574	0.00046	0.04574	0.00046	-0.00521	0.00018	-0.00521	0.00018	-0.03532	0.00046	3.64779	5e-05	3.95144	0.0014	3.94937	0.00088	5.58817	0.00197	13.68101	0.00305	60.02309	0.02093	0.21429
156.0	POL136052	2023-12-14 21:18:59	160	11	expt0000	Argon_top	Bed_order_1234	Short	0.0	1	800.0	800.07	799.6527589552994	0.72981	4.91285	0.75023	3.95078	0.00061	2.86275	0.00827	2.0147	0.02358	1.12077	0.02035	0.04528	0.00045	0.04528	0.00045	0.04528	0.00045	-0.00483	0.00018	-0.00483	0.00018	-0.03562	0.00045	3.64789	6e-05	3.95189	0.00096	3.94857	0.00061	5.58882	0.00136	13.67825	0.00211	60.03709	0.01446	0.23272
157.0	POL136053	2023-12-14 21:20:26	161	11	expt0000	Argon_top	Bed_order_1234	Short	0.0	1	800.0	800.07	800.0475005398301	0.72943	4.93621	0.74271	3.95089	0.00068	2.8652	0.00832	1.99741	0.02367	1.1396	0.02058	0.04577	0.00046	0.04577	0.00046	0.04577	0.00046	-0.0048	0.00018	-0.0048	0.00018	-0.03617	0.00046	3.64792	6e-05	3.95184	0.00107	3.94899	0.00068	5.58875	0.00152	13.6797	0.00235	60.03189	0.01607	0.03661
158.0	POL136054	2023-12-14 21:21:54	162	11	expt0000	Argon_top	Bed_order_1234	Short	0.0	1	800.0	800.07	798.7315661149305	0.7244	4.95969	0.76215	3.9509	0.00055	2.8635	0.00836	2.02696	0.02391	1.16866	0.02082	0.04556	0.00045	0.04556	0.00045	0.04556	0.00045	-0.00497	0.00018	-0.00497	0.00018	-0.03562	0.00045	3.64782	5e-05	3.95216	0.00086	3.94839	0.00055	5.5892	0.00122	13.67764	0.00189	60.04204	0.01294	0.07124
159.0	POL136055	2023-12-14 21:23:21	163	11	expt0000	Argon_top	Bed_order_1234	Short	0.0	1	800.0	800.07	799.6527589552994	0.72134	4.90128	0.7416	3.95101	0.00075	2.86961	0.00824	2.00951	0.02348	1.13375	0.02031	0.0459	0.00045	0.0459	0.00045	0.0459	0.00045	-0.0049	0.00018	-0.0049	0.00018	-0.0361	0.00045	3.64789	5e-05	3.95184	0.00118	3.94935	0.00075	5.58874	0.00167	13.68094	0.00259	60.02782	0.01774	0.02993
160.0	POL136056	2023-12-14 21:24:49	164	11	expt0000	Argon_top	Bed_order_1234	Short	0.0	1	800.0	800.24	800.5737710155496	0.74365	4.96128	0.76659	3.95111	0.0009	2.85817	0.00836	1.99456	0.02383	1.15081	0.02076	0.04579	0.00046	0.04579	0.00046	0.04579	0.00046	-0.0046	0.00018	-0.0046	0.00018	-0.03658	0.00046	3.64796	6e-05	3.95177	0.00143	3.9498	0.0009	5.58865	0.00202	13.68252	0.00313	60.02194	0.02146	-0.00133
161.0	POL136057	2023-12-14 21:26:17	165	11	expt0000	Argon_top	Bed_order_1234	Short	0.0	1	800.0	800.15	801.2315261501078	0.72755	4.88253	0.76052	3.95124	0.00077	2.86102	0.00822	2.02282	0.02353	1.15458	0.02045	0.04575	0.00045	0.04575	0.00045	0.04575	0.00045	-0.00511	0.00018	-0.00511	0.00018	-0.03552	0.00045	3.64801	6e-05	3.95204	0.00122	3.94964	0.00077	5.58903	0.00172	13.68195	0.00267	60.02678	0.01826	0.0364
162.0	POL136058	2023-12-14 21:27:44	166	11	expt0000	Argon_top	Bed_order_1234	Short	0.0	1	800.0	800.07	799.1263851896894	0.71662	4.88011	0.73561	3.95121	0.0006	2.87753	0.00824	2.03177	0.02359	1.16781	0.02052	0.04645	0.00045	0.04645	0.00045	0.04645	0.00045	-0.00493	0.00018	-0.00493	0.00018	-0.03658	0.00045	3.64785	5e-05	3.95227	0.00096	3.94908	0.0006	5.58936	0.00135	13.68002	0.00209	60.03562	0.01433	0.10023
163.0	POL136059	2023-12-14 21:29:12	167	11	expt0000	Argon_top	Bed_order_1234	Short	0.0	1	800.0	800.07	799.6527589552994	0.71051	4.82291	0.73457	3.95132	0.00047	2.85576	0.00811	1.98626	0.02318	1.12037	0.02011	0.04521	0.00044	0.04521	0.00044	0.04521	0.00044	-0.00482	0.00018	-0.00482	0.00018	-0.03557	0.00044	3.64789	5e-05	3.95276	0.00074	3.94846	0.00047	5.59004	0.00104	13.67785	0.00162	60.048	0.01105	0.02992
164.0	POL136060	2023-12-14 21:30:40	168	11	expt0000	Argon_top	Bed_order_1234	Short	0.0	1	800.0	800.07	800.3106431533706	0.72881	4.9054	0.75677	3.9513	0.00048	2.86497	0.0083	2.05414	0.02377	1.16671	0.0206	0.04651	0.00045	0.04651	0.00045	0.04651	0.00045	-0.00509	0.00018	-0.00509	0.00018	-0.03632	0.00045	3.64794	6e-05	3.95266	0.00077	3.94859	0.00048	5.58991	0.00108	13.6783	0.00168	60.04555	0.01148	0.02992
165.0	POL136061	2023-12-14 21:32:07	169	11	expt0000	Argon_top	Bed_order_1234	Short	0.0	1	800.0	800.07	799.7843431724527	0.70237	4.84723	0.75803	3.95141	0.00074	2.86547	0.0082	2.02156	0.02329	1.13241	0.02013	0.04573	0.00045	0.04573	0.00045	0.04573	0.00045	-0.00485	0.00018	-0.00485	0.00018	-0.03602	0.00045	3.6479	5e-05	3.95224	0.00117	3.94974	0.00074	5.58931	0.00166	13.6823	0.00257	60.02794	0.01759	0.02993
166.0	POL136062	2023-12-14 21:33:35	170	11	expt0000	Argon_top	Bed_order_1234	Short	0.0	1	800.0	800.07	800.7053294156585	0.72492	4.88344	0.76072	3.95145	0.00076	2.86342	0.00822	2.05483	0.02366	1.15319	0.02046	0.04618	0.00045	0.04618	0.00045	0.04618	0.00045	-0.00481	0.00018	-0.00481	0.00018	-0.03657	0.00045	3.64797	5e-05	3.95227	0.0012	3.94981	0.00076	5.58936	0.00169	13.68256	0.00262	60.02745	0.01792	0.03005
167.0	POL136063	2023-12-14 21:35:03	171	11	expt0000	Argon_top	Bed_order_1234	Short	0.0	1	800.0	800.07	799.2579841662646	0.7314	4.93691	0.76538	3.95154	0.00056	2.85254	0.00826	2.06182	0.02383	1.15434	0.02062	0.04507	0.00045	0.04507	0.00045	0.04507	0.00045	-0.00424	0.00017	-0.00424	0.00017	-0.03659	0.00045	3.64786	6e-05	3.95272	0.00089	3.94919	0.00056	5.58999	0.00126	13.68039	0.00196	60.03938	0.01339	0.08834
168.0	POL136064	2023-12-14 21:36:30	172	11	expt0000	Argon_top	Bed_order_1234	Short	0.0	1	800.0	800.07	800.1790736906745	0.70343	4.8566	0.74809	3.95157	0.00094	2.86702	0.0082	2.04808	0.0234	1.15307	0.02027	0.04648	0.00045	0.04648	0.00045	0.04648	0.00045	-0.00483	0.00018	-0.00483	0.00018	-0.03683	0.00045	3.64793	5e-05	3.95217	0.00149	3.95038	0.00094	5.58921	0.0021	13.68453	0.00325	60.01994	0.0223	0.19021
169.0	POL136065	2023-12-14 21:37:58	173	11	expt0000	Argon_top	Bed_order_1234	Short	0.0	1	800.0	800.07	799.9159237005262	0.72697	4.89935	0.76452	3.95165	0.00122	2.86023	0.00822	2.0505	0.02362	1.16574	0.02048	0.04611	0.00045	0.04611	0.00045	0.04611	0.00045	-0.00486	0.00018	-0.00486	0.00018	-0.03639	0.00045	3.64791	6e-05	3.95202	0.00194	3.9509	0.00122	5.589	0.00274	13.68631	0.00424	60.01255	0.02904	0.02994
170.0	POL136066	2023-12-14 21:39:26	174	11	expt0000	Argon_top	Bed_order_1234	Short	0.0	1	800.0	800.07	799.1263851896894	0.72085	4.89775	0.75159	3.95174	0.00122	2.8319	0.00824	2.0667	0.02378	1.16432	0.02059	0.04596	0.00046	0.04596	0.00046	0.04596	0.00046	-0.0049	0.00018	-0.0049	0.00018	-0.03617	0.00046	3.64785	5e-05	3.95209	0.00193	3.95103	0.00122	5.5891	0.00272	13.68677	0.00421	60.01181	0.02887	0.15719
171.0	POL136067	2023-12-14 21:40:53	175	11	expt0000	Argon_top	Bed_order_1234	Short	0.0	1	800.0	800.07	799.9159237005262	0.71503	4.83862	0.75726	3.95174	0.00062	2.85321	0.00818	2.01525	0.02346	1.14708	0.02037	0.04651	0.00045	0.04651	0.00045	0.04651	0.00045	-0.00513	0.00018	-0.00513	0.00018	-0.03624	0.00045	3.64791	5e-05	3.95281	0.00098	3.94961	0.00062	5.59012	0.00139	13.68186	0.00215	60.03571	0.01472	0.02993
172.0	POL136068	2023-12-14 21:42:21	176	11	expt0000	Argon_top	Bed_order_1234	Short	0.0	1	800.0	800.07	800.3106431533706	0.7286	4.93041	0.76227	3.95181	0.00097	2.85687	0.0083	2.01391	0.02373	1.14878	0.02059	0.04627	0.00046	0.04627	0.00046	0.04627	0.00046	-0.00497	0.00018	-0.00497	0.00018	-0.03633	0.00046	3.64794	6e-05	3.95238	0.00153	3.95067	0.00097	5.58952	0.00216	13.68552	0.00335	60.01916	0.02292	0.16306
173.0	POL136069	2023-12-14 21:43:48	177	11	expt0000	Argon_top	Bed_order_1234	Short	0.0	1	800.0	800.07	800.1790736906745	0.72028	4.86491	0.75903	3.95187	0.00066	2.86442	0.00826	2.03646	0.02353	1.17639	0.02047	0.04712	0.00045	0.04712	0.00045	0.04712	0.00045	-0.0049	0.00018	-0.0049	0.00018	-0.03733	0.00045	3.64793	5e-05	3.95288	0.00104	3.94987	0.00066	5.59021	0.00147	13.68276	0.00228	60.03353	0.01559	0.10957
174.0	POL136070	2023-12-14 21:45:16	178	11	expt0000	Argon_top	Bed_order_1234	Short	0.0	1	800.0	800.07	799.3895794525188	0.71634	4.85943	0.75278	3.95186	0.00064	2.85825	0.00821	1.9976	0.02341	1.16139	0.02043	0.04594	0.00045	0.04594	0.00045	0.04594	0.00045	-0.00485	0.00018	-0.00485	0.00018	-0.03624	0.00045	3.64787	5e-05	3.95283	0.00102	3.94992	0.00064	5.59015	0.00144	13.68293	0.00223	60.03248	0.01524	0.02993
175.0	POL136071	2023-12-14 21:46:44	179	11	expt0000	Argon_top	Bed_order_1234	Short	0.0	1	800.0	800.07	799.2579841662646	0.72001	4.89096	0.76017	3.95196	0.00083	2.85705	0.00823	2.01249	0.02353	1.15364	0.02046	0.04675	0.00045	0.04675	0.00045	0.04675	0.00045	-0.00483	0.00018	-0.00483	0.00018	-0.03709	0.00045	3.64786	5e-05	3.95272	0.00131	3.95044	0.00083	5.59	0.00185	13.68473	0.00287	60.02549	0.01966	0.27816
176.0	POL136072	2023-12-14 21:48:11	180	11	expt0000	Argon_top	Bed_order_1234	Short	0.0	1	800.0	800.07	798.599952373971	0.7227	4.92135	0.75095	3.95201	0.00054	2.86118	0.00828	2.05859	0.02383	1.15921	0.02062	0.04647	0.00045	0.04647	0.00045	0.04647	0.00045	-0.00474	0.00018	-0.00474	0.00018	-0.037	0.00045	3.64781	5e-05	3.95326	0.00086	3.94952	0.00054	5.59075	0.00122	13.68155	0.00189	60.04169	0.0129	0.22995
177.0	POL136073	2023-12-14 21:49:39	181	11	expt0000	Argon_top	Bed_order_1234	Short	0.0	1	800.0	800.07	799.9159237005262	0.72694	4.90954	0.74717	3.95195	0.00065	2.86696	0.00829	2.00368	0.02367	1.1441	0.02053	0.04656	0.00046	0.04656	0.00046	0.04656	0.00046	-0.00488	0.00018	-0.00488	0.00018	-0.03679	0.00046	3.64791	6e-05	3.95297	0.00102	3.94989	0.00065	5.59035	0.00145	13.68283	0.00224	60.03437	0.01532	0.17912
178.0	POL136074	2023-12-14 21:51:07	182	11	expt0000	Argon_top	Bed_order_1234	Short	0.0	1	800.0	800.07	798.9947825224816	0.71265	4.89802	0.7432	3.95203	0.00083	2.85402	0.00828	2.05657	0.02376	1.18122	0.02067	0.04718	0.00046	0.04718	0.00046	0.04718	0.00046	-0.00491	0.00018	-0.00491	0.00018	-0.03736	0.00046	3.64784	5e-05	3.95275	0.00131	3.95058	0.00083	5.59004	0.00186	13.6852	0.00288	60.02431	0.0197	-0.00109
179.0	POL136075	2023-12-14 21:52:34	183	11	expt0000	Argon_top	Bed_order_1234	Short	0.0	1	800.0	800.07	799.2579841662646	0.707	4.8537	0.75781	3.95213	0.00072	2.85788	0.00821	2.01419	0.02353	1.15308	0.02047	0.04702	0.00045	0.04702	0.00045	0.04702	0.00045	-0.0051	0.00018	-0.0051	0.00018	-0.03683	0.00045	3.64786	5e-05	3.95301	0.00114	3.95036	0.00072	5.5904	0.00162	13.68445	0.00251	60.02956	0.01716	0.15488
180.0	POL136076	2023-12-14 21:54:02	184	11	expt0000	Argon_top	Bed_order_1234	Short	0.0	1	800.0	800.07	800.1790736906745	0.7334	4.879	0.76433	3.95218	0.00076	2.85658	0.00823	2.02045	0.02365	1.14288	0.02052	0.04636	0.00046	0.04636	0.00046	0.04636	0.00046	-0.0048	0.00018	-0.0048	0.00018	-0.03676	0.00046	3.64793	6e-05	3.95301	0.0012	3.95052	0.00076	5.5904	0.0017	13.68501	0.00263	60.02775	0.01798	0.18126
181.0	POL136077	2023-12-14 21:55:30	185	11	expt0000	Argon_top	Bed_order_1234	Short	0.0	1	800.0	800.07	799.6527589552994	0.70673	4.85081	0.73636	3.95219	0.00045	2.85978	0.0082	2.04359	0.02364	1.18806	0.02061	0.04696	0.00045	0.04696	0.00045	0.04696	0.00045	-0.00471	0.00018	-0.00471	0.00018	-0.03754	0.00045	3.64789	5e-05	3.95365	0.00071	3.94928	0.00045	5.5913	0.00101	13.68072	0.00157	60.0487	0.0107	0.01069
182.0	POL136078	2023-12-14 21:56:57	186	11	expt0000	Argon_top	Bed_order_1234	Short	0.0	1	800.0	800.07	799.9159237005262	0.71455	4.86302	0.75969	3.95219	0.0007	2.86692	0.00823	2.05043	0.02363	1.14285	0.0204	0.04656	0.00045	0.04656	0.00045	0.04656	0.00045	-0.00477	0.00018	-0.00477	0.00018	-0.03703	0.00045	3.64791	5e-05	3.95307	0.00112	3.95043	0.0007	5.59048	0.00158	13.68469	0.00244	60.02943	0.01673	0.03006
183.0	POL136079	2023-12-14 21:58:25	187	11	expt0000	Argon_top	Bed_order_1234	Short	0.0	1	800.0	800.07	800.8368841288595	0.72569	4.86843	0.75236	3.95228	0.00047	2.83962	0.00823	2.08316	0.02378	1.2113	0.02075	0.04684	0.00045	0.04684	0.00045	0.04684	0.00045	-0.00491	0.00018	-0.00491	0.00018	-0.03702	0.00045	3.64798	5e-05	3.95373	0.00075	3.9494	0.00047	5.59141	0.00106	13.68113	0.00164	60.04828	0.01122	0.20621
184.0	POL136080	2023-12-14 21:59:53	188	11	expt0000	Argon_top	Bed_order_1234	Short	0.0	1	800.0	800.07	799.6527589552994	0.73117	4.91388	0.75319	3.95225	0.00084	2.84683	0.0083	2.03677	0.02376	1.15573	0.02058	0.04714	0.00046	0.04714	0.00046	0.04714	0.00046	-0.00462	0.00018	-0.00462	0.00018	-0.0379	0.00046	3.64789	6e-05	3.95298	0.00132	3.9508	0.00084	5.59036	0.00187	13.68598	0.0029	60.02431	0.01983	0.10642
185.0	POL136081	2023-12-14 22:01:20	189	11	expt0000	Argon_top	Bed_order_1234	Short	0.0	1	800.0	800.01	800.3106431533706	0.72286	4.92768	0.7501	3.95232	0.0011	2.86279	0.00834	2.03288	0.02403	1.19237	0.021	0.04705	0.00046	0.04705	0.00046	0.04705	0.00046	-0.00484	0.00018	-0.00484	0.00018	-0.03737	0.00046	3.64794	5e-05	3.95276	0.00174	3.95144	0.0011	5.59004	0.00246	13.68819	0.00381	60.0147	0.02613	0.02994
186.0	POL136082	2023-12-14 22:02:48	190	11	expt0000	Argon_top	Bed_order_1234	Short	0.0	1	800.0	800.07	799.7843431724527	0.71066	4.81986	0.73897	3.95244	0.00054	2.8403	0.00809	2.01903	0.0233	1.18039	0.02036	0.04599	0.00045	0.04599	0.00045	0.04599	0.00045	-0.00462	0.00017	-0.00462	0.00017	-0.03676	0.00045	3.6479	5e-05	3.95369	0.00085	3.94993	0.00054	5.59137	0.0012	13.68295	0.00186	60.04202	0.01273	0.07132
187.0	POL136083	2023-12-14 22:04:16	191	11	expt0000	Argon_top	Bed_order_1234	Short	0.0	1	800.0	800.07	799.3895794525188	0.71959	4.88054	0.73531	3.95241	0.00066	2.84677	0.00831	2.09569	0.02394	1.20089	0.0208	0.04819	0.00046	0.04819	0.00046	0.04819	0.00046	-0.00479	0.00018	-0.00479	0.00018	-0.0386	0.00046	3.64787	5e-05	3.95339	0.00105	3.95044	0.00066	5.59094	0.00148	13.68474	0.00229	60.03291	0.0157	0.2157
188.0	POL136084	2023-12-14 22:05:43	192	11	expt0000	Argon_top	Bed_order_1234	Short	0.0	1	800.0	800.07	801.2315261501078	0.72193	4.86534	0.7516	3.95248	0.00073	2.85378	0.00826	2.09987	0.02393	1.18529	0.02075	0.04719	0.00046	0.04719	0.00046	0.04719	0.00046	-0.00493	0.00018	-0.00493	0.00018	-0.03732	0.00046	3.64801	5e-05	3.95335	0.00116	3.95076	0.00073	5.59088	0.00163	13.68582	0.00253	60.02894	0.01731	0.35254
189.0	POL136085	2023-12-14 22:07:11	193	11	expt0000	Argon_top	Bed_order_1234	Short	0.0	1	800.0	800.07	800.1790736906745	0.72268	4.91522	0.76795	3.95247	0.00062	2.854	0.00829	2.05056	0.02389	1.18581	0.02081	0.04662	0.00046	0.04662	0.00046	0.04662	0.00046	-0.00473	0.00018	-0.00473	0.00018	-0.03716	0.00046	3.64793	5e-05	3.95357	0.00097	3.95029	0.00062	5.59119	0.00138	13.68422	0.00213	60.03651	0.0146	0.23094
190.0	POL136086	2023-12-14 22:08:39	194	11	expt0000	Argon_top	Bed_order_1234	Short	0.0	1	800.0	800.07	800.3106431533706	0.71815	4.91538	0.77139	3.9525	0.00056	2.85188	0.00834	2.11857	0.02404	1.2034	0.02088	0.04807	0.00046	0.04807	0.00046	0.04807	0.00046	-0.0048	0.00018	-0.0048	0.00018	-0.03848	0.00046	3.64794	5e-05	3.95367	0.00088	3.95016	0.00056	5.59133	0.00125	13.68376	0.00194	60.03913	0.01326	0.21194
191.0	POL136087	2023-12-14 22:10:06	195	11	expt0000	Argon_top	Bed_order_1234	Short	0.0	1	800.0	800.07	799.2579841662646	0.73341	4.94103	0.7731	3.95253	0.00075	2.85088	0.00838	2.05645	0.02418	1.17914	0.02102	0.04727	0.00046	0.04727	0.00046	0.04727	0.00046	-0.00449	0.00018	-0.00449	0.00018	-0.03828	0.00046	3.64786	6e-05	3.9534	0.00119	3.95079	0.00075	5.59095	0.00168	13.68593	0.0026	60.02912	0.01782	0.02994
192.0	POL136088	2023-12-14 22:11:34	196	11	expt0000	Argon_top	Bed_order_1234	Short	0.0	1	800.0	800.07	798.9947825224816	0.72432	4.9304	0.76499	3.95255	0.00076	2.86002	0.00837	2.02006	0.02389	1.14939	0.02073	0.04707	0.00046	0.04707	0.00046	0.04707	0.00046	-0.00471	0.00018	-0.00471	0.00018	-0.03765	0.00046	3.64784	5e-05	3.9534	0.0012	3.95085	0.00076	5.59095	0.0017	13.68616	0.00262	60.02845	0.01796	0.13887
193.0	POL136089	2023-12-14 22:13:02	197	11	expt0000	Argon_top	Bed_order_1234	Short	0.0	1	800.0	800.07	800.9684351554614	0.72414	4.88332	0.75778	3.95259	0.00046	2.84042	0.00821	1.99544	0.02348	1.11908	0.02033	0.04617	0.00045	0.04617	0.00045	0.04617	0.00045	-0.00454	0.00018	-0.00454	0.00018	-0.0371	0.00045	3.64799	5e-05	3.95408	0.00073	3.94959	0.00046	5.59192	0.00103	13.6818	0.00159	60.0501	0.01086	0.00539
194.0	POL136090	2023-12-14 22:14:30	198	11	expt0000	Argon_top	Bed_order_1234	Short	0.0	1	800.0	800.07	800.8368841288595	0.72201	4.94329	0.76715	3.9526	0.00037	2.84555	0.00835	2.08745	0.02421	1.16609	0.0209	0.04681	0.00046	0.04681	0.00046	0.04681	0.00046	-0.00507	0.00018	-0.00507	0.00018	-0.03667	0.00046	3.64798	5e-05	3.95439	0.00058	3.94902	0.00037	5.59235	0.00082	13.6798	0.00127	60.05995	0.00867	0.22797
195.0	POL136091	2023-12-14 22:15:57	199	11	expt0000	Argon_top	Bed_order_1234	Short	0.0	1	800.0	800.07	799.6527589552994	0.72688	4.97875	0.75688	3.95268	0.00093	2.85477	0.00845	2.02216	0.02419	1.16656	0.02101	0.04772	0.00047	0.04772	0.00047	0.04772	0.00047	-0.00492	0.00018	-0.00492	0.00018	-0.03789	0.00047	3.64789	6e-05	3.95337	0.00147	3.95132	0.00093	5.59091	0.00208	13.68777	0.00322	60.02285	0.02202	0.05698
196.0	POL136092	2023-12-14 22:17:25	200	11	expt0000	Argon_top	Bed_order_1234	Short	0.0	1	800.0	800.07	800.3106431533706	0.72406	4.97897	0.7557	3.95274	0.00064	2.85935	0.00847	2.06803	0.02433	1.20115	0.02122	0.04803	0.00047	0.04803	0.00047	0.04803	0.00047	-0.00489	0.00018	-0.00489	0.00018	-0.03826	0.00047	3.64794	5e-05	3.9538	0.00101	3.95063	0.00064	5.59151	0.00142	13.68537	0.0022	60.03537	0.01508	0.18782
197.0	POL136093	2023-12-14 22:18:53	1	11	expt0001	Argon_top	Bed_order_1234	Short	1.0	1	800.0	800.07	800.1790736906745	0.7489	4.96313	0.77208	3.95271	0.00048	2.85877	0.00843	2.03643	0.02413	1.15771	0.02091	0.04699	0.00047	0.04699	0.00047	0.04699	0.00047	-0.0048	0.00018	-0.0048	0.00018	-0.03739	0.00047	3.64793	6e-05	3.95407	0.00076	3.94999	0.00048	5.59189	0.00107	13.68318	0.00166	60.04546	0.01131	0.03126
198.0	POL136094	2023-12-14 22:20:20	2	9	expt0001	Water_top	Bed_order_1234	Short	1.0	1	800.0	800.07	800.8368841288595	0.72378	4.84878	0.75468	3.95278	0.00101	2.86271	0.00824	2.10966	0.02387	1.18562	0.02064	0.04735	0.00046	0.04735	0.00046	0.04735	0.00046	-0.0052	0.00018	-0.0052	0.00018	-0.03694	0.00046	3.64798	5e-05	3.95331	0.0016	3.95171	0.00101	5.59082	0.00226	13.68914	0.00349	60.01779	0.02392	0.2596
199.0	POL136095	2023-12-14 22:21:48	3	9	expt0001	Water_top	Bed_order_1234	Short	1.0	1	800.0	800.07	800.8368841288595	0.73066	4.89579	0.76666	3.95283	0.00058	2.84116	0.00828	2.04941	0.02388	1.17208	0.02077	0.04634	0.00046	0.04634	0.00046	0.04634	0.00046	-0.00493	0.00018	-0.00493	0.00018	-0.03649	0.00046	3.64798	6e-05	3.95397	0.00092	3.95055	0.00058	5.59176	0.0013	13.68512	0.00201	60.0381	0.01377	0.16532
200.0	POL136096	2023-12-14 22:23:16	4	11	expt0001	Argon_top	Bed_order_1234	Short	1.0	1	800.0	800.07	801.0999824957737	0.71025	4.82835	0.75428	3.95292	0.00059	2.8354	0.00817	2.0533	0.02355	1.16878	0.02043	0.04737	0.00046	0.04737	0.00046	0.04737	0.00046	-0.00477	0.00018	-0.00477	0.00018	-0.03783	0.00046	3.648	5e-05	3.95406	0.00093	3.95064	0.00059	5.59188	0.00131	13.68543	0.00203	60.03812	0.01388	0.00869
201.0	POL136097	2023-12-14 22:24:43	5	11	expt0001	Argon_top	Bed_order_1234	Short	1.0	1	800.0	800.07	800.7053294156585	0.72659	4.9138	0.76052	3.95295	0.00078	2.85356	0.00836	2.04095	0.02402	1.19067	0.02098	0.04716	0.00046	0.04716	0.00046	0.04716	0.00046	-0.00496	0.00018	-0.00496	0.00018	-0.03725	0.00046	3.64797	6e-05	3.9538	0.00123	3.95125	0.00078	5.59151	0.00175	13.68754	0.0027	60.0284	0.0185	0.00813
202.0	POL136098	2023-12-14 22:26:11	6	11	expt0001	Argon_top	Bed_order_1234	Short	1.0	1	800.0	800.07	799.2579841662646	0.72085	4.8652	0.7479	3.95297	0.00066	2.85398	0.00828	2.00777	0.02356	1.13509	0.02045	0.04663	0.00046	0.04663	0.00046	0.04663	0.00046	-0.00489	0.00018	-0.00489	0.00018	-0.03684	0.00046	3.64786	5e-05	3.95398	0.00104	3.95096	0.00066	5.59177	0.00148	13.68653	0.00228	60.03368	0.01564	0.18944
203.0	POL136099	2023-12-14 22:27:39	7	11	expt0001	Argon_top	Bed_order_1234	Short	1.0	1	800.0	800.07	800.4422089282212	0.72216	4.89114	0.75863	3.95303	0.00097	2.84669	0.0083	2.05497	0.02395	1.17821	0.02078	0.04759	0.00046	0.04759	0.00046	0.04759	0.00046	-0.00507	0.00018	-0.00507	0.00018	-0.03745	0.00046	3.64795	5e-05	3.95364	0.00154	3.95181	0.00097	5.59129	0.00217	13.68947	0.00336	60.02044	0.02303	0.0117
204.0	POL136100	2023-12-14 22:29:06	8	15	expt0001	Argon_bottom	Bed_order_1234	Short	1.0	1	800.0	800.07	799.1263851896894	0.72033	4.89995	0.75452	3.95292	0.00083	2.84644	0.00835	2.05099	0.0241	1.16411	0.02092	0.04687	0.00046	0.04687	0.00046	0.04687	0.00046	-0.005	0.00018	-0.005	0.00018	-0.03687	0.00046	3.64785	5e-05	3.95369	0.00131	3.95137	0.00083	5.59137	0.00185	13.68795	0.00287	60.02592	0.01962	0.11264
205.0	POL136101	2023-12-14 22:30:34	9	14	expt0001	CO_bottom	Bed_order_1234	Short	1.0	1	800.0	800.32	796.098589485173	0.72872	5.2556	0.74666	3.95269	0.00154	2.8498	0.00939	2.04406	0.02674	1.16735	0.02319	0.04693	0.00052	0.04693	0.00052	0.04693	0.00052	-0.00497	0.0002	-0.00497	0.0002	-0.03699	0.00052	3.64762	6e-05	3.95301	0.00245	3.95205	0.00154	5.59041	0.00346	13.69031	0.00535	60.01074	0.03665	-0.00579
206.0	POL136102	2023-12-14 22:32:02	10	14	expt0001	CO_bottom	Bed_order_1234	Short	1.0	1	800.0	800.15	797.0202994273293	0.74745	5.4676	0.74162	3.95253	0.00118	2.86136	0.00997	2.05892	0.02822	1.16269	0.02443	0.04672	0.00055	0.04672	0.00055	0.04672	0.00055	-0.00533	0.00022	-0.00533	0.00022	-0.03607	0.00055	3.64769	6e-05	3.95301	0.00187	3.95155	0.00118	5.5904	0.00265	13.68858	0.00409	60.01629	0.02806	0.02994
207.0	POL136103	2023-12-14 22:33:30	11	14	expt0001	CO_bottom	Bed_order_1234	Short	1.0	1	800.0	799.91	793.5958916956193	0.73095	5.47042	0.74486	3.95247	0.0016	2.82647	0.00995	2.04376	0.02828	1.14219	0.02446	0.0458	0.00055	0.0458	0.00055	0.0458	0.00055	-0.00441	0.00021	-0.00441	0.00021	-0.03697	0.00055	3.64743	6e-05	3.9528	0.00253	3.95179	0.0016	5.59011	0.00358	13.68941	0.00554	60.01127	0.03796	0.02995
208.0	POL136104	2023-12-14 22:34:57	12	15	expt0001	Argon_bottom	Bed_order_1234	Short	1.0	1	800.0	799.83	793.991143338635	0.75077	5.55521	0.74951	3.95241	0.00058	2.85153	0.01024	2.04015	0.02879	1.14694	0.02492	0.04708	0.00056	0.04708	0.00056	0.04708	0.00056	-0.00452	0.00021	-0.00452	0.00021	-0.03804	0.00056	3.64746	6e-05	3.95385	0.00092	3.94952	0.00058	5.59159	0.0013	13.68152	0.00202	60.0484	0.01379	0.11869
209.0	POL136105	2023-12-14 22:36:25	13	15	expt0001	Argon_bottom	Bed_order_1234	Short	1.0	1	800.0	799.83	793.3323720822407	0.75789	5.69935	0.74363	3.95226	0.00069	2.84839	0.01046	2.04842	0.02964	1.12292	0.02549	0.04659	0.00057	0.04659	0.00057	0.04659	0.00057	-0.00489	0.00022	-0.00489	0.00022	-0.0368	0.00057	3.64741	6e-05	3.95351	0.00109	3.94978	0.00069	5.5911	0.00154	13.68244	0.00238	60.04159	0.0163	0.25322
210.0	POL136106	2023-12-14 22:37:53	14	15	expt0001	Argon_bottom	Bed_order_1234	Short	1.0	1	800.0	799.99	793.4641337409417	0.74111	5.70885	0.73412	3.95229	0.00084	2.85334	0.01053	1.98521	0.02949	1.11789	0.0256	0.04656	0.00058	0.04656	0.00058	0.04656	0.00058	-0.00458	0.00022	-0.00458	0.00022	-0.0374	0.00058	3.64742	6e-05	3.95325	0.00132	3.95038	0.00084	5.59074	0.00187	13.6845	0.0029	60.03211	0.01984	0.02993
211.0	POL136107	2023-12-14 22:39:20	15	15	expt0001	Argon_bottom	Bed_order_1234	Short	1.0	1	800.0	800.07	794.3863616566737	0.74197	5.59878	0.74659	3.95236	0.00084	2.84822	0.01031	2.00808	0.02896	1.09736	0.02491	0.04616	0.00057	0.04616	0.00057	0.04616	0.00057	-0.00465	0.00022	-0.00465	0.00022	-0.03686	0.00057	3.64749	6e-05	3.95337	0.00132	3.95034	0.00084	5.5909	0.00187	13.68436	0.0029	60.03381	0.01984	0.00196
212.0	POL136108	2023-12-14 22:40:48	16	11	expt0001	Argon_top	Bed_order_1234	Short	1.0	1	800.0	800.07	794.2546259195802	0.73955	5.42736	0.73912	3.95231	0.00159	2.85743	0.00984	2.04192	0.02789	1.15528	0.02417	0.04733	0.00054	0.04733	0.00054	0.04733	0.00054	-0.0051	0.00021	-0.0051	0.00021	-0.03713	0.00054	3.64748	6e-05	3.95266	0.00252	3.9516	0.00159	5.5899	0.00356	13.68874	0.00551	60.01185	0.03775	0.25314
213.0	POL136109	2023-12-14 22:42:16	17	9	expt0001	Water_top	Bed_order_1234	Short	1.0	1	800.0	799.91	796.7569722122705	0.72597	5.17553	0.7451	3.95252	0.00063	2.8352	0.00905	2.05632	0.02596	1.19836	0.02266	0.04683	0.0005	0.04683	0.0005	0.04683	0.0005	-0.00479	0.0002	-0.00479	0.0002	-0.03724	0.0005	3.64767	5e-05	3.95368	0.00099	3.95018	0.00063	5.59135	0.00141	13.68384	0.00218	60.03905	0.01491	0.00812
214.0	POL136110	2023-12-14 22:43:43	18	9	expt0001	Water_top	Bed_order_1234	Short	1.0	1	800.0	799.83	798.8631761643328	0.74046	5.03847	0.78028	3.95274	0.00054	2.85499	0.00872	2.04547	0.02503	1.16016	0.02169	0.04766	0.00049	0.04766	0.00049	0.04766	0.00049	-0.00495	0.00019	-0.00495	0.00019	-0.03777	0.00049	3.64783	6e-05	3.95408	0.00086	3.95006	0.00054	5.59191	0.00121	13.68342	0.00188	60.04478	0.01285	0.02993
215.0	POL136111	2023-12-14 22:45:11	19	9	expt0001	Water_top	Bed_order_1234	Short	1.0	1	800.0	799.99	798.8631761643328	0.70958	4.97025	0.75389	3.95289	0.00069	2.84432	0.00852	2.05732	0.02469	1.17048	0.02146	0.04744	0.00048	0.04744	0.00048	0.04744	0.00048	-0.0048	0.00019	-0.0048	0.00019	-0.03785	0.00048	3.64783	5e-05	3.95394	0.00109	3.9508	0.00069	5.59172	0.00154	13.68596	0.00238	60.03513	0.01627	0.09509
216.0	POL136112	2023-12-14 22:46:39	20	11	expt0001	Argon_top	Bed_order_1234	Short	1.0	1	800.0	800.07	799.1263851896894	0.71306	4.93781	0.76275	3.95296	0.00047	2.83944	0.00848	2.0606	0.02434	1.13831	0.02098	0.04699	0.00047	0.04699	0.00047	0.04699	0.00047	-0.00515	0.00019	-0.00515	0.00019	-0.0367	0.00047	3.64785	5e-05	3.9545	0.00074	3.94989	0.00047	5.5925	0.00105	13.68283	0.00163	60.05138	0.0111	0.19833
217.0	POL136113	2023-12-14 22:48:07	21	11	expt0001	Argon_top	Bed_order_1234	Short	1.0	1	800.0	800.07	798.0734604882629	0.7164	4.90692	0.74856	3.95302	0.00073	2.86845	0.00841	2.04097	0.02413	1.1442	0.02091	0.04725	0.00047	0.04725	0.00047	0.04725	0.00047	-0.00478	0.00018	-0.00478	0.00018	-0.0377	0.00047	3.64777	5e-05	3.95393	0.00115	3.95121	0.00073	5.5917	0.00163	13.68738	0.00253	60.03036	0.01731	0.23842
218.0	POL136114	2023-12-14 22:49:35	22	11	expt0001	Argon_top	Bed_order_1234	Short	1.0	1	800.0	800.07	798.7315661149305	0.72609	4.95	0.75794	3.9531	0.00049	2.83611	0.00843	2.0654	0.02444	1.19532	0.02135	0.04686	0.00047	0.04686	0.00047	0.04686	0.00047	-0.00456	0.00018	-0.00456	0.00018	-0.03773	0.00047	3.64782	5e-05	3.95461	0.00077	3.9501	0.00049	5.59266	0.00109	13.68355	0.0017	60.05027	0.01158	0.03005
219.0	POL136115	2023-12-14 22:51:02	23	11	expt0001	Argon_top	Bed_order_1234	Short	1.0	1	800.0	800.07	798.599952373971	0.71816	4.89003	0.74614	3.95315	0.0006	2.84368	0.00837	2.0646	0.02426	1.17824	0.0211	0.04715	0.00047	0.04715	0.00047	0.04715	0.00047	-0.00469	0.00018	-0.00469	0.00018	-0.03777	0.00047	3.64781	5e-05	3.9543	0.00095	3.95084	0.0006	5.59223	0.00135	13.68612	0.00209	60.03861	0.01429	0.26927
220.0	POL136116	2023-12-14 22:52:30	24	15	expt0001	Argon_bottom	Bed_order_1234	Short	1.0	1	800.0	800.07	797.1519574912986	0.72115	5.17603	0.75166	3.95293	0.00129	2.85301	0.00916	2.00326	0.02599	1.16474	0.02272	0.04723	0.00051	0.04723	0.00051	0.04723	0.00051	-0.00494	0.0002	-0.00494	0.0002	-0.03735	0.00051	3.6477	5e-05	3.95339	0.00204	3.95201	0.00129	5.59094	0.00289	13.69015	0.00447	60.01547	0.0306	0.004
221.0	POL136117	2023-12-14 22:53:58	25	14	expt0001	CO_bottom	Bed_order_1234	Short	1.0	1	800.0	800.32	794.5180936919305	0.74001	5.41636	0.73706	3.95278	0.00056	2.85465	0.0099	2.06621	0.02815	1.19957	0.02455	0.04772	0.00055	0.04772	0.00055	0.04772	0.00055	-0.00496	0.00021	-0.00496	0.00021	-0.03781	0.00055	3.6475	6e-05	3.95433	0.00088	3.94967	0.00056	5.59226	0.00124	13.68207	0.00193	60.05194	0.01317	0.02993
222.0	POL136118	2023-12-14 22:55:26	26	14	expt0001	CO_bottom	Bed_order_1234	Short	1.0	1	800.0	800.07	795.3084081823358	0.75925	5.61011	0.74942	3.95265	0.0013	2.84017	0.01034	2.04329	0.02929	1.17284	0.02555	0.04653	0.00057	0.04653	0.00057	0.04653	0.00057	-0.00495	0.00022	-0.00495	0.00022	-0.03662	0.00057	3.64756	6e-05	3.95315	0.00207	3.95165	0.0013	5.59059	0.00292	13.68891	0.00452	60.01671	0.03096	0.14368
223.0	POL136119	2023-12-14 22:56:53	27	14	expt0001	CO_bottom	Bed_order_1234	Short	1.0	1	800.0	799.91	792.2781454302939	0.73749	5.61885	0.75399	3.95259	0.00083	2.84925	0.01044	2.00732	0.02931	1.159	0.02562	0.04679	0.00057	0.04679	0.00057	0.04679	0.00057	-0.00444	0.00022	-0.00444	0.00022	-0.03791	0.00057	3.64733	6e-05	3.95366	0.00131	3.95045	0.00083	5.59132	0.00186	13.68477	0.00287	60.03578	0.01966	0.12589
224.0	POL136120	2023-12-14 22:58:21	28	15	expt0001	Argon_bottom	Bed_order_1234	Short	1.0	1	800.0	799.83	794.3863616566737	0.74386	5.65957	0.75532	3.9524	0.00079	2.8406	0.01053	2.03341	0.02956	1.13456	0.02562	0.04677	0.00058	0.04677	0.00058	0.04677	0.00058	-0.00498	0.00023	-0.00498	0.00023	-0.03681	0.00058	3.64749	6e-05	3.95348	0.00125	3.95023	0.00079	5.59106	0.00176	13.68401	0.00273	60.0362	0.01867	0.14932
225.0	POL136121	2023-12-14 22:59:49	29	15	expt0001	Argon_bottom	Bed_order_1234	Short	1.0	1	800.0	799.83	793.0688376515227	0.72368	5.67199	0.75654	3.95233	0.00109	2.84394	0.01057	2.03885	0.02971	1.13424	0.02565	0.04681	0.00058	0.04681	0.00058	0.04681	0.00058	-0.00476	0.00022	-0.00476	0.00022	-0.03728	0.00058	3.64739	5e-05	3.95306	0.00173	3.95087	0.0011	5.59047	0.00245	13.68622	0.00379	60.02445	0.02598	0.10682
226.0	POL136122	2023-12-14 23:01:16	30	15	expt0001	Argon_bottom	Bed_order_1234	Short	1.0	1	800.0	799.99	792.9370648788764	0.73906	5.6003	0.75961	3.95241	0.00081	2.84487	0.01042	2.02387	0.02936	1.12994	0.02542	0.04583	0.00057	0.04583	0.00057	0.04583	0.00057	-0.00475	0.00022	-0.00475	0.00022	-0.03632	0.00057	3.64738	6e-05	3.95344	0.00128	3.95034	0.00081	5.59101	0.00181	13.68437	0.0028	60.03465	0.01916	0.00139
227.0	POL136123	2023-12-14 23:02:44	31	11	expt0001	Argon_top	Bed_order_1234	Short	1.0	1	800.0	800.07	792.9370648788764	0.73565	5.64876	0.75147	3.95236	0.00073	2.84869	0.01056	2.00058	0.02952	1.13235	0.02567	0.04655	0.00058	0.04655	0.00058	0.04655	0.00058	-0.0049	0.00023	-0.0049	0.00023	-0.03676	0.00058	3.64738	6e-05	3.95355	0.00115	3.94998	0.00073	5.59117	0.00163	13.68313	0.00252	60.03989	0.01724	0.02993
228.0	POL136124	2023-12-14 23:04:12	32	11	expt0001	Argon_top	Bed_order_1234	Short	1.0	1	800.0	799.91	793.8593964941538	0.72169	5.31521	0.75012	3.95256	0.00102	2.83065	0.0094	2.06617	0.02696	1.14319	0.02326	0.04566	0.00052	0.04566	0.00052	0.04566	0.00052	-0.00428	0.0002	-0.00428	0.0002	-0.03709	0.00052	3.64745	5e-05	3.95321	0.00161	3.95125	0.00102	5.59069	0.00228	13.68752	0.00352	60.02197	0.02414	0.02994
229.0	POL136125	2023-12-14 23:05:41	33	9	expt0001	Water_top	Bed_order_1234	Short	1.0	1	800.0	799.83	797.5469095126859	0.72142	5.10141	0.75851	3.9528	0.00093	2.83662	0.00898	2.07204	0.0257	1.17996	0.02229	0.0471	0.0005	0.0471	0.0005	0.0471	0.0005	-0.00482	0.00019	-0.00482	0.00019	-0.03746	0.0005	3.64773	5e-05	3.95351	0.00147	3.95136	0.00093	5.59111	0.00208	13.68792	0.00322	60.02402	0.02208	0.02994
230.0	POL136126	2023-12-14 23:07:08	34	9	expt0001	Water_top	Bed_order_1234	Short	1.0	1	800.0	799.83	798.599952373971	0.73254	5.05802	0.75641	3.95292	0.00061	2.85253	0.0088	2.00508	0.02513	1.12762	0.02183	0.04682	0.00049	0.04682	0.00049	0.04682	0.00049	-0.00461	0.00019	-0.00461	0.00019	-0.03761	0.00049	3.64781	6e-05	3.95408	0.00097	3.95059	0.00062	5.59192	0.00138	13.68524	0.00213	60.03897	0.01457	-0.00053
231.0	POL136127	2023-12-14 23:08:36	35	11	expt0001	Argon_top	Bed_order_1234	Short	1.0	1	800.0	800.07	799.5211710487566	0.73426	5.0574	0.74807	3.95305	0.0008	2.83395	0.00877	2.01099	0.0251	1.15734	0.02189	0.04709	0.00049	0.04709	0.00049	0.04709	0.00049	-0.00462	0.00019	-0.00462	0.00019	-0.03785	0.00049	3.64788	6e-05	3.95395	0.00126	3.95127	0.0008	5.59172	0.00179	13.68761	0.00276	60.02983	0.01893	0.02994
232.0	POL136128	2023-12-14 23:10:04	36	11	expt0001	Argon_top	Bed_order_1234	Short	1.0	1	800.0	800.07	797.415262533666	0.70998	5.04764	0.75669	3.95306	0.00099	2.8405	0.00875	2.02768	0.02496	1.12174	0.02154	0.04732	0.00049	0.04732	0.00049	0.04732	0.00049	-0.00443	0.00019	-0.00443	0.00019	-0.03846	0.00049	3.64772	5e-05	3.95377	0.00157	3.95164	0.00099	5.59147	0.00221	13.68889	0.00343	60.02371	0.02347	0.14755
233.0	POL136129	2023-12-14 23:11:33	37	11	expt0001	Argon_top	Bed_order_1234	Short	1.0	1	800.0	800.07	797.5469095126859	0.74015	5.05239	0.74879	3.95312	0.00074	2.84646	0.00874	2.03276	0.02513	1.17595	0.02197	0.04697	0.00049	0.04697	0.00049	0.04697	0.00049	-0.00462	0.00019	-0.00462	0.00019	-0.03773	0.00049	3.64773	6e-05	3.95404	0.00117	3.95127	0.00074	5.59186	0.00166	13.6876	0.00257	60.03094	0.01761	0.27128
234.0	POL136130	2023-12-14 23:13:02	38	11	expt0001	Argon_top	Bed_order_1234	Short	1.0	1	800.0	800.07	798.7315661149305	0.74346	5.08764	0.76998	3.95321	0.00067	2.84829	0.00876	2.04382	0.0252	1.1576	0.0219	0.04764	0.00049	0.04764	0.00049	0.04764	0.00049	-0.00491	0.00019	-0.00491	0.00019	-0.03782	0.00049	3.64782	6e-05	3.95434	0.00105	3.95096	0.00067	5.59228	0.00149	13.68653	0.00231	60.03769	0.01579	0.26278
235.0	POL136131	2023-12-14 23:14:31	39	15	expt0001	Argon_bottom	Bed_order_1234	Short	1.0	1	800.0	800.07	797.2836118599737	0.72455	5.03307	0.74775	3.95316	0.00061	2.84715	0.00881	2.03965	0.0253	1.18222	0.02211	0.04799	0.00049	0.04799	0.00049	0.04799	0.00049	-0.00506	0.00019	-0.00506	0.00019	-0.03787	0.00049	3.64771	5e-05	3.95441	0.00097	3.95065	0.00061	5.59238	0.00137	13.68547	0.00212	60.04195	0.0145	0.27112
236.0	POL136132	2023-12-14 23:15:59	40	14	expt0001	CO_bottom	Bed_order_1234	Short	1.0	1	800.0	800.24	794.9132675897914	0.74397	5.50166	0.73399	3.95289	0.00086	2.85445	0.00999	2.01604	0.02814	1.14172	0.02447	0.04733	0.00055	0.04733	0.00055	0.04733	0.00055	-0.00508	0.00022	-0.00508	0.00022	-0.03717	0.00055	3.64753	6e-05	3.95386	0.00137	3.95094	0.00086	5.59161	0.00194	13.68646	0.003	60.03261	0.02051	0.20468
237.0	POL136133	2023-12-14 23:17:27	41	14	expt0001	CO_bottom	Bed_order_1234	Short	1.0	1	800.0	800.15	793.200606719209	0.74087	5.58454	0.7461	3.95281	0.00116	2.83922	0.01037	2.04544	0.02937	1.19027	0.02565	0.04785	0.00058	0.04785	0.00058	0.04785	0.00058	-0.00475	0.00022	-0.00475	0.00022	-0.03834	0.00058	3.6474	6e-05	3.95352	0.00184	3.95139	0.00116	5.59112	0.0026	13.68802	0.00403	60.02372	0.02759	0.0136
238.0	POL136134	2023-12-14 23:18:54	42	14	expt0001	CO_bottom	Bed_order_1234	Short	1.0	1	800.0	799.91	791.4873197629286	0.7286	5.59099	0.74666	3.95271	0.00078	2.84084	0.01041	1.98991	0.02916	1.11772	0.02532	0.04632	0.00057	0.04632	0.00057	0.04632	0.00057	-0.00466	0.00022	-0.00466	0.00022	-0.03701	0.00057	3.64727	6e-05	3.95382	0.00123	3.9505	0.00078	5.59154	0.00174	13.68493	0.00269	60.03706	0.01844	0.372
239.0	POL136135	2023-12-14 23:20:22	43	15	expt0001	Argon_bottom	Bed_order_1234	Short	1.0	1	800.0	799.83	793.200606719209	0.74563	5.66785	0.75563	3.95252	0.00056	2.82116	0.01054	2.01843	0.02982	1.15224	0.02592	0.04595	0.00058	0.04595	0.00058	0.04595	0.00058	-0.0042	0.00022	-0.0042	0.00022	-0.03756	0.00058	3.6474	6e-05	3.95416	0.00088	3.94923	0.00056	5.59203	0.00125	13.68054	0.00194	60.05506	0.01322	0.15283
240.0	POL136136	2023-12-14 23:21:50	44	15	expt0001	Argon_bottom	Bed_order_1234	Short	1.0	1	800.0	799.83	791.619133310783	0.7508	5.67934	0.75087	3.95244	0.00067	2.83647	0.01061	2.02571	0.02989	1.14365	0.026	0.04601	0.00058	0.04601	0.00058	0.04601	0.00058	-0.00514	0.00023	-0.00514	0.00023	-0.03573	0.00058	3.64728	6e-05	3.95381	0.00107	3.9497	0.00067	5.59154	0.00151	13.68216	0.00234	60.0459	0.01597	0.06596
241.0	POL136137	2023-12-14 23:23:17	45	15	expt0001	Argon_bottom	Bed_order_1234	Short	1.0	1	800.0	799.99	792.2781454302939	0.74301	5.77383	0.75041	3.95246	0.0009	2.8366	0.01089	2.04979	0.03064	1.21641	0.02693	0.04736	0.0006	0.04736	0.0006	0.04736	0.0006	-0.00495	0.00023	-0.00495	0.00023	-0.03745	0.0006	3.64733	6e-05	3.95347	0.00142	3.95044	0.0009	5.59105	0.00201	13.68474	0.00311	60.03374	0.02131	0.09399
242.0	POL136138	2023-12-14 23:24:45	46	15	expt0001	Argon_bottom	Bed_order_1234	Short	1.0	1	800.0	800.19	792.0145517051894	0.74592	5.74364	0.74742	3.95241	0.00173	2.82993	0.01075	2.01288	0.03008	1.11855	0.02604	0.04593	0.00059	0.04593	0.00059	0.04593	0.00059	-0.0044	0.00023	-0.0044	0.00023	-0.03714	0.00059	3.64731	6e-05	3.95273	0.00274	3.95176	0.00173	5.59001	0.00387	13.68929	0.00599	60.01088	0.04104	0.02995
243.0	POL136139	2023-12-14 23:26:13	47	11	expt0001	Argon_top	Bed_order_1234	Short	1.0	1	800.0	800.15	793.0688376515227	0.7336	5.46592	0.74961	3.9525	0.00144	2.83885	0.01003	2.02642	0.02834	1.158	0.02467	0.04685	0.00055	0.04685	0.00055	0.04685	0.00055	-0.00488	0.00022	-0.00488	0.00022	-0.0371	0.00055	3.64739	6e-05	3.95292	0.00229	3.95166	0.00145	5.59028	0.00324	13.68894	0.00501	60.01412	0.03431	0.02994
244.0	POL136140	2023-12-14 23:27:41	48	9	expt0001	Water_top	Bed_order_1234	Short	1.0	1	800.0	799.83	796.098589485173	0.74286	5.29328	0.74586	3.95273	0.00055	2.85869	0.00939	2.03876	0.02682	1.17802	0.02338	0.0472	0.00052	0.0472	0.00052	0.0472	0.00052	-0.00515	0.0002	-0.00515	0.0002	-0.03689	0.00052	3.64762	6e-05	3.95423	0.00087	3.94971	0.00055	5.59213	0.00123	13.68221	0.00191	60.05043	0.01308	0.36177
245.0	POL136141	2023-12-14 23:29:08	49	9	expt0001	Water_top	Bed_order_1234	Short	1.0	1	800.0	799.83	796.8886376677555	0.72919	5.08831	0.75333	3.9529	0.00076	2.86783	0.00898	2.02618	0.02552	1.17539	0.02228	0.04802	0.0005	0.04802	0.0005	0.04802	0.0005	-0.00486	0.00019	-0.00486	0.00019	-0.03829	0.0005	3.64768	6e-05	3.95386	0.00121	3.95099	0.00076	5.5916	0.00171	13.68664	0.00265	60.03195	0.01811	0.02994
246.0	POL136142	2023-12-14 23:30:36	50	9	expt0001	Water_top	Bed_order_1234	Short	1.0	1	800.0	799.99	796.6253030605516	0.73455	5.07976	0.76448	3.95296	0.00094	2.85108	0.00888	2.04458	0.02534	1.15513	0.02199	0.04712	0.00049	0.04712	0.00049	0.04712	0.00049	-0.00479	0.00019	-0.00479	0.00019	-0.03755	0.00049	3.64766	6e-05	3.95371	0.00149	3.95146	0.00094	5.59139	0.0021	13.68827	0.00325	60.02506	0.02226	0.10972
247.0	POL136143	2023-12-14 23:32:04	51	11	expt0001	Argon_top	Bed_order_1234	Short	1.0	1	800.0	800.07	797.415262533666	0.71986	5.02446	0.75376	3.95314	0.00051	2.82076	0.00866	2.06765	0.02509	1.17616	0.02184	0.04644	0.00048	0.04644	0.00048	0.04644	0.00048	-0.00459	0.00019	-0.00459	0.00019	-0.03726	0.00048	3.64772	5e-05	3.95462	0.00081	3.9502	0.00051	5.59267	0.00115	13.6839	0.00178	60.04927	0.01214	0.00174
248.0	POL136144	2023-12-14 23:33:31	52	11	expt0001	Argon_top	Bed_order_1234	Short	1.0	1	800.0	800.07	796.8886376677555	0.73086	5.02769	0.75719	3.95308	0.00108	2.84402	0.00869	2.01228	0.02493	1.14845	0.02167	0.04735	0.00048	0.04735	0.00048	0.04735	0.00048	-0.00427	0.00018	-0.00427	0.00018	-0.03881	0.00048	3.64768	6e-05	3.95372	0.0017	3.9518	0.00108	5.59141	0.00241	13.68943	0.00373	60.02149	0.02554	0.18118
249.0	POL136145	2023-12-14 23:34:59	53	11	expt0001	Argon_top	Bed_order_1234	Short	1.0	1	800.0	800.07	798.0734604882629	0.72673	5.03829	0.77086	3.95313	0.00065	2.84997	0.00874	2.03883	0.02512	1.14295	0.02176	0.04716	0.00049	0.04716	0.00049	0.04716	0.00049	-0.00506	0.00019	-0.00506	0.00019	-0.03705	0.00049	3.64777	6e-05	3.95427	0.00103	3.95085	0.00065	5.59218	0.00146	13.68616	0.00226	60.03809	0.01545	0.02994
250.0	POL136146	2023-12-14 23:36:26	54	15	expt0001	Argon_bottom	Bed_order_1234	Short	1.0	1	800.0	800.07	797.9418282848204	0.72592	5.00113	0.73863	3.9532	0.00063	2.8373	0.00862	2.02869	0.02476	1.1465	0.0215	0.04635	0.00048	0.04635	0.00048	0.04635	0.00048	-0.00509	0.00019	-0.00509	0.00019	-0.03617	0.00048	3.64776	5e-05	3.95438	0.001	3.95084	0.00063	5.59234	0.00142	13.68612	0.00219	60.03948	0.01501	0.22036
251.0	POL136147	2023-12-14 23:37:54	55	15	expt0001	Argon_bottom	Bed_order_1234	Short	1.0	1	800.0	800.07	794.1228864803413	0.73589	5.34156	0.75041	3.95306	0.00078	2.8469	0.00959	2.07864	0.02757	1.17808	0.02397	0.04715	0.00053	0.04715	0.00053	0.04715	0.00053	-0.00466	0.00021	-0.00466	0.00021	-0.03784	0.00053	3.64747	6e-05	3.95412	0.00123	3.95094	0.00078	5.59197	0.00174	13.68647	0.00269	60.03544	0.01841	0.12184
252.0	POL136148	2023-12-14 23:39:23	56	14	expt0001	CO_bottom	Bed_order_1234	Short	1.0	1	800.0	800.19	794.1228864803413	0.73835	5.57787	0.74935	3.95289	0.00122	2.83168	0.0102	1.99946	0.02894	1.13281	0.02511	0.04587	0.00056	0.04587	0.00056	0.04587	0.00056	-0.00465	0.00022	-0.00465	0.00022	-0.03658	0.00056	3.64747	6e-05	3.9535	0.00194	3.95168	0.00122	5.59109	0.00274	13.68903	0.00424	60.02026	0.02904	0.18634
253.0	POL136149	2023-12-14 23:40:53	57	14	expt0001	CO_bottom	Bed_order_1234	Short	1.0	1	800.0	800.07	794.3863616566737	0.74868	5.65839	0.74373	3.95275	0.001	2.84204	0.01057	2.04215	0.03003	1.16333	0.02608	0.04643	0.00058	0.04643	0.00058	0.04643	0.00058	-0.00475	0.00023	-0.00475	0.00023	-0.03692	0.00058	3.64749	6e-05	3.9536	0.00159	3.95103	0.001	5.59124	0.00224	13.68677	0.00347	60.02872	0.02376	0.00813
254.0	POL136150	2023-12-14 23:42:20	58	14	expt0001	CO_bottom	Bed_order_1234	Short	1.0	1	800.0	799.95	792.2781454302939	0.75814	5.70087	0.76196	3.95268	0.00123	2.85572	0.01069	2.01676	0.02995	1.09421	0.02575	0.04651	0.00059	0.04651	0.00059	0.04651	0.00059	-0.00471	0.00023	-0.00471	0.00023	-0.0371	0.00059	3.64733	6e-05	3.95331	0.00195	3.95142	0.00123	5.59082	0.00275	13.68811	0.00426	60.0211	0.02919	0.1582
255.0	POL136151	2023-12-14 23:43:48	59	15	expt0001	Argon_bottom	Bed_order_1234	Short	1.0	1	800.0	799.83	792.0145517051894	0.75492	5.72659	0.75233	3.95257	0.00109	2.86849	0.01081	2.00244	0.03002	1.08652	0.02582	0.04667	0.00059	0.04667	0.00059	0.04667	0.00059	-0.0049	0.00023	-0.0049	0.00023	-0.03687	0.00059	3.64731	6e-05	3.95332	0.00173	3.95108	0.00109	5.59084	0.00245	13.68696	0.00379	60.02493	0.02593	0.07091
256.0	POL136152	2023-12-14 23:45:16	60	15	expt0001	Argon_bottom	Bed_order_1234	Short	1.0	1	800.0	799.95	791.0918568658343	0.74563	5.69285	0.75371	3.95246	0.00068	2.83809	0.0107	2.04716	0.03031	1.24697	0.02681	0.04774	0.00059	0.04774	0.00059	0.04774	0.00059	-0.005	0.00023	-0.005	0.00023	-0.03774	0.00059	3.64724	6e-05	3.95382	0.00108	3.94973	0.00068	5.59155	0.00153	13.68227	0.00237	60.04565	0.01618	0.02993
257.0	POL136153	2023-12-14 23:46:43	61	15	expt0001	Argon_bottom	Bed_order_1234	Short	1.0	1	800.0	800.07	793.7276459465858	0.7344	5.69412	0.73696	3.95252	0.00093	2.8313	0.01072	2.10586	0.03043	1.16393	0.02626	0.04697	0.00059	0.04697	0.00059	0.04697	0.00059	-0.00478	0.00023	-0.00478	0.00023	-0.0374	0.00059	3.64744	6e-05	3.95347	0.00147	3.95063	0.00093	5.59105	0.00207	13.68538	0.00321	60.03168	0.02196	0.00813
258.0	POL136154	2023-12-14 23:48:11	62	11	expt0001	Argon_top	Bed_order_1234	Short	1.0	1	800.0	800.07	792.1463504213168	0.73376	5.62707	0.74098	3.9524	0.0013	2.85125	0.01068	1.97161	0.02958	1.12612	0.02578	0.047	0.00058	0.047	0.00058	0.047	0.00058	-0.00476	0.00023	-0.00476	0.00023	-0.03748	0.00058	3.64732	6e-05	3.95295	0.00206	3.95129	0.0013	5.59032	0.00291	13.68768	0.0045	60.01853	0.03082	0.02994
259.0	POL136155	2023-12-14 23:49:38	63	11	expt0001	Argon_top	Bed_order_1234	Short	1.0	1	800.0	799.91	792.8052884009555	0.73545	5.383	0.76405	3.95264	0.00073	2.86051	0.00971	2.03768	0.02755	1.17336	0.02403	0.04758	0.00054	0.04758	0.00054	0.04758	0.00054	-0.00531	0.00021	-0.00531	0.00021	-0.03697	0.00054	3.64737	6e-05	3.95374	0.00115	3.95042	0.00073	5.59144	0.00162	13.68466	0.00251	60.03709	0.01721	0.02994
260.0	POL136156	2023-12-14 23:51:06	64	9	expt0001	Water_top	Bed_order_1234	Short	1.0	1	800.0	799.83	795.7035154779946	0.72193	5.09849	0.76431	3.95291	0.00052	2.8363	0.00895	2.01282	0.02554	1.14442	0.0222	0.04637	0.0005	0.04637	0.0005	0.04637	0.0005	-0.00467	0.00019	-0.00467	0.00019	-0.03703	0.0005	3.64759	5e-05	3.95443	0.00083	3.94986	0.00052	5.59241	0.00117	13.68273	0.00182	60.05099	0.01242	0.00812
261.0	POL136157	2023-12-14 23:52:33	65	9	expt0001	Water_top	Bed_order_1234	Short	1.0	1	800.0	799.83	798.3367138161082	0.73259	5.08405	0.76262	3.95296	0.00054	2.83789	0.00888	2.05708	0.02553	1.17706	0.02223	0.04753	0.0005	0.04753	0.0005	0.04753	0.0005	-0.00477	0.00019	-0.00477	0.00019	-0.03799	0.0005	3.64779	6e-05	3.95437	0.00085	3.95015	0.00054	5.59233	0.0012	13.68371	0.00186	60.04718	0.01274	0.1958
262.0	POL136158	2023-12-14 23:54:01	66	11	expt0001	Argon_top	Bed_order_1234	Short	1.0	1	800.0	800.07	797.1519574912986	0.73897	5.09725	0.76569	3.95305	0.00074	2.8385	0.00886	2.05368	0.02557	1.17969	0.02223	0.04692	0.00049	0.04692	0.00049	0.04692	0.00049	-0.00485	0.00019	-0.00485	0.00019	-0.03722	0.00049	3.6477	6e-05	3.95405	0.00116	3.95106	0.00074	5.59187	0.00165	13.68687	0.00255	60.03336	0.01745	0.02994
263.0	POL136159	2023-12-14 23:55:29	67	11	expt0001	Argon_top	Bed_order_1234	Short	1.0	1	800.0	800.07	795.9669018476454	0.72463	5.09792	0.75784	3.95314	0.00112	2.84462	0.00886	2.04606	0.02544	1.16247	0.02213	0.04713	0.00049	0.04713	0.00049	0.04713	0.00049	-0.00488	0.00019	-0.00488	0.00019	-0.03737	0.00049	3.64761	5e-05	3.95372	0.00178	3.95198	0.00113	5.5914	0.00252	13.69008	0.0039	60.01931	0.02669	0.17996
264.0	POL136160	2023-12-14 23:56:56	68	11	expt0001	Argon_top	Bed_order_1234	Short	1.0	1	800.0	800.07	797.9418282848204	0.73229	5.06176	0.74926	3.95306	0.00113	2.83302	0.00872	2.01227	0.02505	1.15092	0.02185	0.04653	0.00048	0.04653	0.00048	0.04653	0.00048	-0.00413	0.00018	-0.00413	0.00018	-0.03828	0.00048	3.64776	6e-05	3.95366	0.00178	3.95187	0.00113	5.59133	0.00252	13.68966	0.0039	60.02007	0.02672	0.01052
265.0	POL136161	2023-12-14 23:58:24	69	11	expt0001	Argon_top	Bed_order_1234	Short	1.0	1	800.0	800.07	797.5469095126859	0.72877	5.03936	0.73205	3.95312	0.00086	2.85027	0.0088	2.03365	0.02513	1.15891	0.02186	0.04758	0.00049	0.04758	0.00049	0.04758	0.00049	-0.00476	0.00019	-0.00476	0.00019	-0.03806	0.00049	3.64773	6e-05	3.95395	0.00136	3.95148	0.00086	5.59173	0.00192	13.68833	0.00298	60.02752	0.02037	0.02994
266.0	POL136162	2023-12-14 23:59:52	70	15	expt0001	Argon_bottom	Bed_order_1234	Short	1.0	1	800.0	800.07	797.6785527973449	0.71533	5.03196	0.75076	3.95311	0.00084	2.8379	0.00878	2.06379	0.0252	1.15692	0.02182	0.04683	0.00049	0.04683	0.00049	0.04683	0.00049	-0.00468	0.00019	-0.00468	0.00019	-0.03747	0.00049	3.64774	5e-05	3.95397	0.00134	3.9514	0.00084	5.59176	0.00189	13.68804	0.00293	60.02875	0.02004	0.0602
267.0	POL136163	2023-12-15 00:01:19	71	14	expt0001	CO_bottom	Bed_order_1234	Short	1.0	1	800.0	800.07	793.4641337409417	0.73553	5.45206	0.75649	3.95294	0.00086	2.84944	0.00999	2.05176	0.0283	1.20583	0.02477	0.04758	0.00055	0.04758	0.00055	0.04758	0.00055	-0.00524	0.00022	-0.00524	0.00022	-0.03711	0.00055	3.64742	6e-05	3.9539	0.00137	3.951	0.00086	5.59166	0.00193	13.68668	0.00299	60.03235	0.02046	-0.00445
268.0	POL136164	2023-12-15 00:02:48	72	14	expt0001	CO_bottom	Bed_order_1234	Short	1.0	1	800.0	800.07	792.6735082174494	0.74642	5.5934	0.74828	3.95282	0.00111	2.85798	0.01044	2.05121	0.02952	1.16124	0.02567	0.04752	0.00057	0.04752	0.00057	0.04752	0.00057	-0.0046	0.00022	-0.0046	0.00022	-0.03831	0.00057	3.64736	6e-05	3.95356	0.00175	3.95132	0.00111	5.59118	0.00248	13.68778	0.00383	60.02501	0.02624	0.24478
269.0	POL136165	2023-12-15 00:04:16	73	14	expt0001	CO_bottom	Bed_order_1234	Short	1.0	1	800.0	799.91	792.4099367324278	0.73346	5.64098	0.73947	3.95277	0.00058	2.83846	0.01052	2.04587	0.02981	1.1593	0.02591	0.04664	0.00058	0.04664	0.00058	0.04664	0.00058	-0.00512	0.00023	-0.00512	0.00023	-0.0364	0.00058	3.64734	6e-05	3.95442	0.00092	3.94948	0.00058	5.59239	0.0013	13.68139	0.00202	60.05517	0.01379	0.40687
270.0	POL136166	2023-12-15 00:05:44	74	15	expt0001	Argon_bottom	Bed_order_1234	Short	1.0	1	800.0	799.83	791.0918568658343	0.73909	5.72733	0.7567	3.95267	0.00062	2.82723	0.01075	2.02516	0.03013	1.10273	0.02598	0.04583	0.00059	0.04583	0.00059	0.04583	0.00059	-0.00487	0.00023	-0.00487	0.00023	-0.03609	0.00059	3.64724	6e-05	3.9542	0.00098	3.94963	0.00062	5.59208	0.00139	13.68191	0.00215	60.051	0.01472	0.03889
271.0	POL136167	2023-12-15 00:07:12	75	15	expt0001	Argon_bottom	Bed_order_1234	Short	1.0	1	800.0	799.83	790.6963605818513	0.72561	5.69918	0.74478	3.95258	0.00128	2.84243	0.01073	2.04328	0.03038	1.1755	0.02644	0.04691	0.00059	0.04691	0.00059	0.04691	0.00059	-0.00475	0.00023	-0.00475	0.00023	-0.03741	0.00059	3.64721	5e-05	3.95317	0.00203	3.95139	0.00128	5.59063	0.00287	13.68801	0.00444	60.01991	0.03041	0.12293
272.0	POL136168	2023-12-15 00:08:39	76	15	expt0001	Argon_bottom	Bed_order_1234	Short	1.0	1	800.0	799.99	791.619133310783	0.73548	5.71057	0.77073	3.95253	0.00086	2.85187	0.01082	2.05884	0.03038	1.14234	0.02626	0.04781	0.0006	0.04781	0.0006	0.04781	0.0006	-0.00516	0.00023	-0.00516	0.00023	-0.0375	0.0006	3.64728	6e-05	3.95358	0.00136	3.95043	0.00086	5.59121	0.00193	13.68469	0.00298	60.03516	0.02041	0.23138
273.0	POL136169	2023-12-15 00:10:07	77	11	expt0001	Argon_top	Bed_order_1234	Short	1.0	1	800.0	800.07	793.0688376515227	0.73378	5.60215	0.74938	3.95257	0.00089	2.85514	0.01055	2.05397	0.02974	1.12926	0.02562	0.04696	0.00058	0.04696	0.00058	0.04696	0.00058	-0.00497	0.00023	-0.00497	0.00023	-0.03702	0.00058	3.64739	6e-05	3.95353	0.00141	3.95065	0.00089	5.59113	0.00199	13.68547	0.00308	60.03208	0.02111	0.16216
274.0	POL136170	2023-12-15 00:11:36	78	11	expt0001	Argon_top	Bed_order_1234	Short	1.0	1	800.0	799.91	793.7276459465858	0.72756	5.32434	0.76252	3.95288	0.00064	2.8379	0.00951	2.03185	0.02707	1.18211	0.02368	0.04761	0.00053	0.04761	0.00053	0.04761	0.00053	-0.00453	0.0002	-0.00453	0.0002	-0.03856	0.00053	3.64744	6e-05	3.95418	0.00102	3.9503	0.00064	5.59205	0.00144	13.68424	0.00223	60.04327	0.01526	-0.00269
275.0	POL136171	2023-12-15 00:13:04	79	11	expt0001	Argon_top	Bed_order_1234	Short	1.0	1	800.0	799.99	794.7815466581768	0.71516	5.12507	0.74757	3.95292	0.00057	2.84638	0.00898	2.0843	0.02581	1.14229	0.02225	0.0469	0.0005	0.0469	0.0005	0.0469	0.0005	-0.00465	0.00019	-0.00465	0.00019	-0.03761	0.0005	3.64752	5e-05	3.95429	0.0009	3.95019	0.00057	5.5922	0.00128	13.68386	0.00198	60.04571	0.01353	0.02993
276.0	POL136172	2023-12-15 00:14:31	80	11	expt0001	Argon_top	Bed_order_1234	Short	1.0	1	800.0	800.07	796.098589485173	0.70306	5.02247	0.74487	3.95308	0.00068	2.84688	0.00881	2.05797	0.02532	1.19797	0.02213	0.04761	0.00049	0.04761	0.00049	0.04761	0.00049	-0.00485	0.00019	-0.00485	0.00019	-0.03792	0.00049	3.64762	5e-05	3.95417	0.00107	3.95089	0.00068	5.59204	0.00152	13.68628	0.00235	60.03665	0.01608	0.02994
277.0	POL136173	2023-12-15 00:15:59	81	11	expt0001	Argon_top	Bed_order_1234	Short	1.0	1	800.0	800.07	796.3619536671863	0.72903	5.038	0.75938	3.95306	0.00039	2.84485	0.00875	2.03513	0.02518	1.21354	0.02214	0.0467	0.00048	0.0467	0.00048	0.0467	0.00048	-0.00502	0.00019	-0.00502	0.00019	-0.03666	0.00048	3.64764	6e-05	3.95496	0.00061	3.94926	0.00039	5.59315	0.00087	13.68063	0.00134	60.06362	0.00916	0.02993
278.0	POL136174	2023-12-15 00:17:26	82	11	expt0001	Argon_top	Bed_order_1234	Short	1.0	1	800.0	800.07	795.3084081823358	0.70948	5.06696	0.76438	3.95304	0.00101	2.8326	0.00876	2.04616	0.02531	1.18591	0.02211	0.04731	0.00049	0.04731	0.00049	0.04731	0.00049	-0.00469	0.00019	-0.00469	0.00019	-0.03793	0.00049	3.64756	5e-05	3.95373	0.0016	3.95167	0.00101	5.59142	0.00227	13.68899	0.00351	60.02296	0.02402	0.26099
279.0	POL136175	2023-12-15 00:18:54	83	11	expt0001	Argon_top	Bed_order_1234	Short	1.0	1	800.0	800.07	799.1263851896894	0.71159	4.96426	0.76127	3.95313	0.00049	2.85695	0.00866	2.06443	0.02477	1.19424	0.02161	0.04824	0.00048	0.04824	0.00048	0.04824	0.00048	-0.00522	0.00019	-0.00522	0.00019	-0.03781	0.00048	3.64785	5e-05	3.95469	0.00077	3.95	0.00049	5.59277	0.00109	13.68322	0.00169	60.05226	0.01154	0.27248
280.0	POL136176	2023-12-15 00:20:21	84	11	expt0001	Argon_top	Bed_order_1234	Short	1.0	1	800.0	800.07	795.1766983515557	0.9158	6.37429	0.73218	3.95324	0.0009	2.84129	0.01112	2.11115	0.03197	1.18442	0.02763	0.04882	0.00062	0.04882	0.00062	0.04882	0.00062	-0.00536	0.00025	-0.00536	0.00025	-0.0381	0.00062	3.64755	7e-05	3.95431	0.00143	3.9511	0.0009	5.59224	0.00202	13.68703	0.00313	60.03579	0.02141	0.03171
281.0	POL136177	2023-12-15 00:23:52	85	11	expt0001	Argon_top	Bed_order_1234	Long	1.0	1	800.0	800.0	799.1263851896894	0.36131	2.46928	2.17199	3.95393	0.00031	2.83838	0.00425	2.06935	0.01229	1.17727	0.01069	0.04758	0.00024	0.04758	0.00024	0.04758	0.00024	-0.00482	9e-05	-0.00482	9e-05	-0.03794	0.00024	3.64785	3e-05	3.95509	0.00049	3.9516	0.00031	5.59335	0.0007	13.68873	0.00108	60.03905	0.00739	0.13551
282.0	POL136178	2023-12-15 01:28:44	86	11	expt0001	Argon_top	Bed_order_1234	Long	1.0	1	800.0	800.46	799.1263851896894	0.36333	2.46346	2.14961	3.95471	0.00034	2.83372	0.00423	2.0982	0.01232	1.19871	0.01072	0.04831	0.00024	0.04831	0.00024	0.04831	0.00024	-0.00488	9e-05	-0.00488	9e-05	-0.03854	0.00024	3.64785	3e-05	3.95579	0.00054	3.95256	0.00034	5.59434	0.00076	13.69206	0.00118	60.03609	0.00807	0.14653
283.0	POL136179	2023-12-15 02:32:24	87	11	expt0001	Argon_top	Bed_order_1234	Long	1.0	1	800.0	800.09	792.4099367324278	0.36406	2.47481	2.15598	3.95481	0.00033	2.82917	0.00425	2.09881	0.01235	1.18996	0.01073	0.04832	0.00024	0.04832	0.00024	0.04832	0.00024	-0.00482	9e-05	-0.00482	9e-05	-0.03867	0.00024	3.64734	3e-05	3.95595	0.00053	3.95253	0.00033	5.59456	0.00075	13.69197	0.00115	60.03816	0.00789	0.1325
284.0	POL136180	2023-12-15 03:38:35	88	11	expt0001	Argon_top	Bed_order_1234	Long	1.0	1	800.0	800.0	791.8827492816005	0.36439	2.47384	2.15576	3.95511	0.00034	2.8263	0.00426	2.1072	0.01239	1.19651	0.01076	0.04853	0.00024	0.04853	0.00024	0.04853	0.00024	-0.00484	9e-05	-0.00484	9e-05	-0.03885	0.00024	3.6473	3e-05	3.95619	0.00053	3.95294	0.00034	5.5949	0.00075	13.6934	0.00116	60.03626	0.00796	0.12025
285.0	POL136181	2023-12-15 04:42:20	89	11	expt0001	Argon_top	Bed_order_1234	Long	1.0	1	800.0	800.07	791.3555025063663	0.36444	2.47996	2.16697	3.95535	0.00033	2.82299	0.00427	2.11756	0.01246	1.20221	0.01083	0.04869	0.00024	0.04869	0.00024	0.04869	0.00024	-0.00484	9e-05	-0.00484	9e-05	-0.03902	0.00024	3.64726	3e-05	3.95644	0.00053	3.95316	0.00033	5.59525	0.00075	13.69414	0.00116	60.03661	0.00792	0.13771
286.0	POL136182	2023-12-15 05:45:38	90	11	expt0001	Argon_top	Bed_order_1234	Long	1.0	1	800.0	800.07	791.3555025063663	0.36419	2.479	2.14608	3.95556	0.00034	2.82212	0.00428	2.11507	0.01247	1.20889	0.01084	0.04894	0.00024	0.04894	0.00024	0.04894	0.00024	-0.00483	9e-05	-0.00483	9e-05	-0.03928	0.00024	3.64726	3e-05	3.95664	0.00054	3.95339	0.00034	5.59554	0.00077	13.69496	0.00119	60.03621	0.00815	0.13831
287.0	POL136183	2023-12-15 06:48:26	91	11	expt0001	Argon_top	Bed_order_1234	Long	1.0	1	800.0	800.07	791.0918568658343	0.36299	2.4792	2.12698	3.95572	0.00034	2.81995	0.00428	2.12062	0.01249	1.2088	0.01086	0.04902	0.00024	0.04902	0.00024	0.04902	0.00024	-0.00484	9e-05	-0.00484	9e-05	-0.03934	0.00024	3.64724	3e-05	3.9568	0.00055	3.95358	0.00034	5.59575	0.00077	13.6956	0.00119	60.03586	0.00817	0.15891
288.0	POL136184	2023-12-15 07:54:03	92	11	expt0001	Argon_top	Bed_order_1234	Long	1.0	1	800.0	800.0	790.6963605818513	0.36289	2.47941	2.12959	3.95587	0.00036	2.82259	0.00429	2.13089	0.0125	1.21375	0.01086	0.04926	0.00024	0.04926	0.00024	0.04926	0.00024	-0.00489	9e-05	-0.00489	9e-05	-0.03949	0.00024	3.64721	3e-05	3.95687	0.00057	3.95385	0.00036	5.59586	0.00081	13.69656	0.00126	60.03365	0.00861	0.14141
289.0	POL136185	2023-12-15 08:56:59	93	11	expt0001	Argon_top	Bed_order_1234	Long	1.0	1	800.0	799.99	790.6963605818513	0.36646	2.50833	1.81684	3.95598	0.00037	2.81714	0.00433	2.12722	0.01265	1.2154	0.011	0.04924	0.00025	0.04924	0.00025	0.04924	0.00025	-0.00487	0.0001	-0.00487	0.0001	-0.0395	0.00025	3.64721	3e-05	3.95699	0.00058	3.95397	0.00037	5.59602	0.00082	13.69695	0.00127	60.03363	0.00867	0.18857
	POL136186	2023-12-15 10:02:16	1	11	expt0002	Argon_top	Bed_order_1234	Short		1		800.0
	POL136187	2023-12-15 10:03:44	1	11	expt0002	Argon_top	Bed_order_1234	Short		1		800.0
	POL136188	2023-12-15 10:05:11	1	11	expt0002	Argon_top	Bed_order_1234	Short		1		800.0
	POL136189	2023-12-15 10:07:38	1	11	expt0002	Argon_top	Bed_order_1234	Short		1		800.0
290.0	POL136190	2023-12-15 10:33:25	202	9	expt0002	Water_top	Bed_order_1234	Short	2.0	1	800.0	800.01	789.5096713240262	0.70705	4.86894	0.75369	3.95616	0.00039	2.81684	0.00839	2.15415	0.02466	1.22109	0.02138	0.0495	0.00048	0.0495	0.00048	0.0495	0.00048	-0.00472	0.00018	-0.00472	0.00018	-0.04005	0.00048	3.64712	5e-05	3.95799	0.00061	3.95249	0.00039	5.59745	0.00087	13.69184	0.00135	60.06132	0.00919	0.23783
291.0	POL136191	2023-12-15 10:34:53	202	9	expt0002	Water_top	Bed_order_1234	Short	2.0	1	800.0	800.07	790.8281963866881	0.71147	4.87793	0.75527	3.95621	0.00055	2.81567	0.0084	2.09101	0.02451	1.20289	0.02133	0.04918	0.00048	0.04918	0.00048	0.04918	0.00048	-0.00445	0.00018	-0.00445	0.00018	-0.04028	0.00048	3.64722	5e-05	3.95754	0.00086	3.95354	0.00055	5.5968	0.00122	13.69548	0.00189	60.04454	0.0129	0.18392
292.0	POL136192	2023-12-15 10:36:21	202	9	expt0002	Water_top	Bed_order_1234	Short	2.0	1	800.0	800.07	791.619133310783	0.716	4.8678	0.74765	3.9562	0.00154	2.82145	0.00843	2.09795	0.02446	1.19847	0.02126	0.04961	0.00048	0.04961	0.00048	0.04961	0.00048	-0.00504	0.00019	-0.00504	0.00019	-0.03954	0.00048	3.64728	5e-05	3.9565	0.00243	3.95561	0.00154	5.59534	0.00344	13.70262	0.00532	60.01001	0.0364	0.20035
293.0	POL136193	2023-12-15 10:37:48	203	11	expt0002	Argon_top	Bed_order_1234	Short	2.0	1	800.0	800.07	790.1689802534443	0.71531	4.87089	0.75453	3.95618	0.00086	2.82119	0.00841	2.18907	0.02482	1.21825	0.02141	0.04959	0.00048	0.04959	0.00048	0.04959	0.00048	-0.00524	0.00019	-0.00524	0.00019	-0.03911	0.00048	3.64717	5e-05	3.95695	0.00137	3.95464	0.00086	5.59598	0.00193	13.69928	0.00299	60.02576	0.02045	0.04222
294.0	POL136194	2023-12-15 10:39:16	203	11	expt0002	Argon_top	Bed_order_1234	Short	2.0	1	800.0	800.07	790.1689802534443	0.70783	4.82859	0.75227	3.95621	0.00101	2.82174	0.00838	2.1343	0.02444	1.22628	0.02123	0.05035	0.00048	0.05035	0.00048	0.05035	0.00048	-0.00494	0.00018	-0.00494	0.00018	-0.04047	0.00048	3.64717	5e-05	3.95686	0.0016	3.95489	0.00101	5.59585	0.00226	13.70016	0.0035	60.02197	0.02393	0.30851
295.0	POL136195	2023-12-15 10:40:44	203	11	expt0002	Argon_top	Bed_order_1234	Short	2.0	1	800.0	800.07	790.5645210664269	0.72459	4.96376	0.77271	3.95621	0.00086	2.80842	0.00859	2.16629	0.02513	1.20467	0.0217	0.04905	0.00049	0.04905	0.00049	0.04905	0.00049	-0.0048	0.00019	-0.0048	0.00019	-0.03944	0.00049	3.6472	5e-05	3.957	0.00136	3.95465	0.00086	5.59604	0.00192	13.6993	0.00298	60.02622	0.02037	0.00644
296.0	POL136196	2023-12-15 10:42:11	203	11	expt0002	Argon_top	Bed_order_1234	Short	2.0	1	800.0	800.07	791.0918568658343	0.71412	4.88284	0.7506	3.95624	0.00057	2.81383	0.00842	2.11696	0.0246	1.21229	0.02139	0.04944	0.00048	0.04944	0.00048	0.04944	0.00048	-0.00487	0.00019	-0.00487	0.00019	-0.03969	0.00048	3.64724	5e-05	3.95754	0.0009	3.95365	0.00057	5.59681	0.00128	13.69585	0.00198	60.04337	0.01351	0.20309
297.0	POL136197	2023-12-15 10:43:39	204	15	expt0002	Argon_bottom	Bed_order_1234	Short	2.0	1	800.0	800.07	787.3992587028218	0.70739	5.19273	0.76181	3.95595	0.00083	2.81926	0.00924	2.13082	0.02691	1.20568	0.02333	0.04888	0.00053	0.04888	0.00053	0.04888	0.00053	-0.00486	0.0002	-0.00486	0.0002	-0.03915	0.00053	3.64696	5e-05	3.9569	0.00131	3.95404	0.00083	5.59591	0.00185	13.6972	0.00287	60.03193	0.01963	0.01341
298.0	POL136198	2023-12-15 10:45:07	205	14	expt0002	CO_bottom	Bed_order_1234	Short	2.0	1	800.0	800.32	783.9678073519951	0.70037	5.2562	0.74312	3.9557	0.00065	2.80368	0.00956	2.12881	0.02757	1.2095	0.02396	0.04843	0.00054	0.04843	0.00054	0.04843	0.00054	-0.00472	0.00021	-0.00472	0.00021	-0.039	0.00054	3.6467	5e-05	3.95694	0.00103	3.95321	0.00065	5.59596	0.00146	13.69433	0.00227	60.04154	0.0155	0.02996
299.0	POL136199	2023-12-15 10:46:34	205	14	expt0002	CO_bottom	Bed_order_1234	Short	2.0	1	800.0	800.15	782.515281424414	0.72632	5.42947	0.74825	3.95562	0.00206	2.78931	0.01003	2.10629	0.0289	1.15415	0.02487	0.04865	0.00057	0.04865	0.00057	0.04865	0.00057	-0.00437	0.00022	-0.00437	0.00022	-0.0399	0.00057	3.64659	5e-05	3.95583	0.00327	3.95519	0.00206	5.59439	0.00462	13.70119	0.00715	60.00714	0.04892	0.22859
300.0	POL136200	2023-12-15 10:48:02	205	14	expt0002	CO_bottom	Bed_order_1234	Short	2.0	1	800.0	799.91	782.515281424414	0.71517	5.45765	0.7601	3.95547	0.00262	2.83613	0.01026	2.12742	0.0293	1.22366	0.02549	0.04995	0.00058	0.04995	0.00058	0.04995	0.00058	-0.00513	0.00022	-0.00513	0.00022	-0.03968	0.00058	3.64659	5e-05	3.95521	0.00415	3.95599	0.00262	5.59351	0.00587	13.70396	0.00909	59.99125	0.06217	0.24857
301.0	POL136201	2023-12-15 10:49:30	206	15	expt0002	Argon_bottom	Bed_order_1234	Short	2.0	1	800.0	799.83	781.7228043463937	0.72888	5.50657	0.74515	3.95551	0.00332	2.82257	0.01036	2.14125	0.02973	1.22177	0.02584	0.05024	0.00059	0.05024	0.00059	0.05024	0.00059	-0.00495	0.00022	-0.00495	0.00022	-0.04033	0.00059	3.64653	6e-05	3.95534	0.00526	3.95586	0.00332	5.59369	0.00743	13.70351	0.01151	59.99417	0.0787	0.19419
302.0	POL136202	2023-12-15 10:50:57	206	15	expt0002	Argon_bottom	Bed_order_1234	Short	2.0	1	800.0	799.83	782.1190596751368	0.72396	5.4778	0.72892	3.95528	0.00229	2.81804	0.01029	2.11008	0.02934	1.22584	0.02562	0.04975	0.00058	0.04975	0.00058	0.04975	0.00058	-0.00505	0.00022	-0.00505	0.00022	-0.03965	0.00058	3.64656	5e-05	3.95535	0.00363	3.95515	0.00229	5.59371	0.00513	13.70105	0.00794	60.0022	0.05431	0.46837
303.0	POL136203	2023-12-15 10:52:25	206	15	expt0002	Argon_bottom	Bed_order_1234	Short	2.0	1	800.0	800.07	781.062304154266	0.71875	5.53798	0.76245	3.95539	0.00278	2.80491	0.01035	2.12008	0.02968	1.18308	0.02569	0.04815	0.00058	0.04815	0.00058	0.04815	0.00058	-0.00474	0.00022	-0.00474	0.00022	-0.03866	0.00058	3.64648	5e-05	3.95529	0.0044	3.95558	0.00278	5.59362	0.00622	13.70254	0.00962	59.99669	0.06584	0.17067
304.0	POL136204	2023-12-15 10:53:52	207	11	expt0002	Argon_top	Bed_order_1234	Short	2.0	1	800.0	800.07	780.5338367979743	0.72249	5.5047	0.75466	3.95542	0.0023	2.81648	0.01031	2.11424	0.0294	1.17487	0.02535	0.04875	0.00058	0.04875	0.00058	0.04875	0.00058	-0.00461	0.00022	-0.00461	0.00022	-0.03954	0.00058	3.64644	5e-05	3.9555	0.00364	3.95524	0.0023	5.59393	0.00515	13.70136	0.00797	60.00291	0.05455	0.02832
305.0	POL136205	2023-12-15 10:55:20	207	11	expt0002	Argon_top	Bed_order_1234	Short	2.0	1	800.0	800.07	785.155902240767	0.71875	5.19577	0.76638	3.95569	0.00065	2.80642	0.00931	2.167	0.02718	1.21161	0.02349	0.04982	0.00053	0.04982	0.00053	0.04982	0.00053	-0.00497	0.0002	-0.00497	0.0002	-0.03989	0.00053	3.64679	5e-05	3.95694	0.00103	3.9532	0.00065	5.59596	0.00145	13.69427	0.00225	60.04181	0.01536	0.30136
306.0	POL136206	2023-12-15 10:56:48	208	9	expt0002	Water_top	Bed_order_1234	Short	2.0	1	800.0	799.83	787.267326320613	0.70073	5.049	0.74797	3.95598	0.00187	2.82013	0.00896	2.1284	0.02595	1.21482	0.02253	0.04953	0.00051	0.04953	0.00051	0.04953	0.00051	-0.00483	0.00019	-0.00483	0.00019	-0.03987	0.00051	3.64695	5e-05	3.95616	0.00296	3.95561	0.00187	5.59486	0.00418	13.70265	0.00647	60.0061	0.04427	0.02997
307.0	POL136207	2023-12-15 10:58:15	208	9	expt0002	Water_top	Bed_order_1234	Short	2.0	1	800.0	799.83	788.8502695592292	0.697	4.92351	0.74253	3.95596	0.0012	2.83104	0.00868	2.1022	0.02514	1.18205	0.02176	0.04971	0.0005	0.04971	0.0005	0.04971	0.0005	-0.00478	0.00019	-0.00478	0.00019	-0.04015	0.0005	3.64707	5e-05	3.95645	0.0019	3.95499	0.0012	5.59527	0.00268	13.70049	0.00415	60.01626	0.02841	0.2069
308.0	POL136208	2023-12-15 10:59:43	209	11	expt0002	Argon_top	Bed_order_1234	Short	2.0	1	800.0	799.99	787.6631123122348	0.7325	5.16864	0.75317	3.95608	0.00089	2.80123	0.00905	2.13101	0.02637	1.22221	0.02297	0.04943	0.00052	0.04943	0.00052	0.04943	0.00052	-0.00491	0.0002	-0.00491	0.0002	-0.0396	0.00052	3.64698	6e-05	3.9569	0.00141	3.95443	0.00089	5.59591	0.00199	13.69856	0.00309	60.02754	0.02112	0.2095
309.0	POL136209	2023-12-15 11:01:10	209	11	expt0002	Argon_top	Bed_order_1234	Short	2.0	1	800.0	800.07	788.0588648435521	0.72948	5.09209	0.75171	3.95608	0.00107	2.81498	0.0089	2.16006	0.02606	1.2232	0.02259	0.04942	0.00051	0.04942	0.00051	0.04942	0.00051	-0.00495	0.0002	-0.00495	0.0002	-0.03953	0.00051	3.64701	6e-05	3.95673	0.0017	3.95479	0.00107	5.59567	0.00241	13.69978	0.00372	60.02172	0.02547	0.26362
310.0	POL136210	2023-12-15 11:02:38	209	11	expt0002	Argon_top	Bed_order_1234	Short	2.0	1	800.0	800.07	789.2459217605481	0.69994	4.92099	0.76739	3.95601	0.00051	2.80683	0.00856	2.13026	0.02497	1.2371	0.02181	0.04887	0.00049	0.04887	0.00049	0.04887	0.00049	-0.00461	0.00019	-0.00461	0.00019	-0.03965	0.00049	3.6471	5e-05	3.95748	0.0008	3.95308	0.00051	5.59672	0.00113	13.69387	0.00175	60.04903	0.01197	0.00363
311.0	POL136211	2023-12-15 11:04:06	209	11	expt0002	Argon_top	Bed_order_1234	Short	2.0	1	800.0	800.07	789.2459217605481	0.72125	4.96236	0.75651	3.95607	0.00068	2.81333	0.00871	2.14726	0.02538	1.2405	0.02211	0.04955	0.0005	0.04955	0.0005	0.04955	0.0005	-0.00507	0.00019	-0.00507	0.00019	-0.03942	0.0005	3.6471	5e-05	3.95718	0.00108	3.95383	0.00068	5.5963	0.00152	13.69649	0.00235	60.03734	0.01609	0.00898
312.0	POL136212	2023-12-15 11:05:34	210	15	expt0002	Argon_bottom	Bed_order_1234	Short	2.0	1	800.0	800.07	787.9269510503987	0.84641	5.98132	0.75173	3.95605	0.00073	2.81626	0.01053	2.09171	0.0305	1.20639	0.02658	0.04915	0.0006	0.04915	0.0006	0.04915	0.0006	-0.00443	0.00023	-0.00443	0.00023	-0.04028	0.0006	3.647	6e-05	3.9573	0.00115	3.95355	0.00073	5.59646	0.00162	13.69552	0.00251	60.04172	0.01718	0.00813
	POL136213	2023-12-15 11:07:02	211	14	expt0002	CO_bottom	Bed_order_1234	Short		1		800.0
	POL136214	2023-12-15 11:08:30	211	14	expt0002	CO_bottom	Bed_order_1234	Short		1		800.0
	POL136215	2023-12-15 11:09:57	211	14	expt0002	CO_bottom	Bed_order_1234	Short		1		800.0
	POL136216	2023-12-15 11:11:26	212	15	expt0002	Argon_bottom	Bed_order_1234	Short		1		800.0
313.0	POL136217	2023-12-15 11:12:54	212	15	expt0002	Argon_bottom	Bed_order_1234	Short	2.0	1	800.0	799.83	779.8731685661176	0.74089	5.66698	0.7404	3.95539	0.00175	2.81989	0.01082	2.08128	0.03041	1.16223	0.02631	0.04939	0.00061	0.04939	0.00061	0.04939	0.00061	-0.00514	0.00023	-0.00514	0.00023	-0.0391	0.00061	3.64639	6e-05	3.95572	0.00277	3.95474	0.00175	5.59423	0.00392	13.69963	0.00607	60.0109	0.04151	0.02997
314.0	POL136218	2023-12-15 11:14:21	212	15	expt0002	Argon_bottom	Bed_order_1234	Short	2.0	1	800.0	799.99	779.7410237117195	0.72745	5.63879	0.75021	3.95535	0.00167	2.80424	0.01065	2.05662	0.03001	1.13621	0.02588	0.0482	0.0006	0.0482	0.0006	0.0482	0.0006	-0.0047	0.00023	-0.0047	0.00023	-0.0388	0.0006	3.64638	5e-05	3.95574	0.00265	3.95458	0.00167	5.59426	0.00375	13.69907	0.0058	60.01291	0.03969	0.04815
315.0	POL136219	2023-12-15 11:15:49	212	15	expt0002	Argon_bottom	Bed_order_1234	Short	2.0	1	800.0	800.07	781.5907117732397	0.72253	5.6491	0.7421	3.95539	0.00227	2.83286	0.01084	2.12938	0.03052	1.1731	0.02625	0.04939	0.00061	0.04939	0.00061	0.04939	0.00061	-0.00513	0.00023	-0.00513	0.00023	-0.03913	0.00061	3.64652	5e-05	3.95549	0.0036	3.95519	0.00227	5.59391	0.00509	13.70118	0.00787	60.00335	0.05387	-0.00598
316.0	POL136220	2023-12-15 11:17:17	213	11	expt0002	Argon_top	Bed_order_1234	Short	2.0	1	800.0	800.07	783.5717086544291	0.71366	5.39491	0.75858	3.95557	0.00161	2.82503	0.00981	2.12124	0.02815	1.18761	0.02438	0.04791	0.00055	0.04791	0.00055	0.04791	0.00055	-0.00487	0.00021	-0.00487	0.00021	-0.03817	0.00055	3.64667	5e-05	3.95589	0.00256	3.95492	0.00161	5.59448	0.00362	13.70026	0.00559	60.01081	0.03829	0.02997
317.0	POL136221	2023-12-15 11:18:44	214	9	expt0002	Water_top	Bed_order_1234	Short	2.0	1	800.0	800.07	786.0797674990586	0.73846	5.15123	0.75179	3.95586	0.00095	2.84333	0.00926	2.13652	0.02685	1.23495	0.02345	0.04998	0.00053	0.04998	0.00053	0.04998	0.00053	-0.00515	0.0002	-0.00515	0.0002	-0.03969	0.00053	3.64686	6e-05	3.95661	0.00151	3.95435	0.00095	5.5955	0.00214	13.69827	0.00331	60.02524	0.02263	0.2016
318.0	POL136222	2023-12-15 11:20:12	214	9	expt0002	Water_top	Bed_order_1234	Short	2.0	1	800.0	800.07	788.7183780625786	0.70467	5.10904	0.74887	3.95593	0.00063	2.79405	0.00902	2.13617	0.02626	1.20675	0.02276	0.0482	0.00051	0.0482	0.00051	0.0482	0.00051	-0.00455	0.0002	-0.00455	0.0002	-0.0391	0.00051	3.64706	5e-05	3.95717	0.001	3.95345	0.00064	5.59628	0.00142	13.69517	0.0022	60.04139	0.01504	0.02996
319.0	POL136223	2023-12-15 11:21:40	214	9	expt0002	Water_top	Bed_order_1234	Short	2.0	1	800.0	799.91	788.0588648435521	0.71535	5.00249	0.76643	3.95598	0.00047	2.83781	0.00885	2.13533	0.02579	1.17014	0.02218	0.04884	0.0005	0.04884	0.0005	0.04884	0.0005	-0.00514	0.0002	-0.00514	0.0002	-0.03856	0.0005	3.64701	5e-05	3.9576	0.00074	3.95273	0.00047	5.59689	0.00105	13.69266	0.00163	60.05432	0.01111	0.15499
320.0	POL136224	2023-12-15 11:23:07	215	11	expt0002	Argon_top	Bed_order_1234	Short	2.0	1	800.0	799.99	786.343695502425	0.70694	5.02239	0.75656	3.95598	0.00068	2.80333	0.00879	2.10253	0.02561	1.22496	0.02237	0.04923	0.0005	0.04923	0.0005	0.04923	0.0005	-0.0046	0.00019	-0.0046	0.00019	-0.04002	0.0005	3.64688	5e-05	3.95713	0.00107	3.95369	0.00068	5.59623	0.00152	13.69597	0.00235	60.0384	0.01608	0.1261
321.0	POL136225	2023-12-15 11:24:35	215	11	expt0002	Argon_top	Bed_order_1234	Short	2.0	1	800.0	800.07	788.586482850625	0.70522	5.02131	0.74213	3.95603	0.00071	2.82731	0.00882	2.12467	0.02563	1.18997	0.02218	0.04906	0.0005	0.04906	0.0005	0.04906	0.0005	-0.00485	0.00019	-0.00485	0.00019	-0.03935	0.0005	3.64705	5e-05	3.95706	0.00113	3.95397	0.00072	5.59613	0.0016	13.69694	0.00248	60.03449	0.01694	0.20523
322.0	POL136226	2023-12-15 11:26:02	215	11	expt0002	Argon_top	Bed_order_1234	Short	2.0	1	800.0	800.07	788.586482850625	0.71556	4.97734	0.75144	3.95602	0.00071	2.81795	0.00872	2.14212	0.02549	1.22724	0.02217	0.04945	0.0005	0.04945	0.0005	0.04945	0.0005	-0.00471	0.00019	-0.00471	0.00019	-0.04003	0.0005	3.64705	5e-05	3.95705	0.00113	3.95395	0.00071	5.59611	0.00159	13.69688	0.00247	60.03458	0.01689	0.02996
323.0	POL136227	2023-12-15 11:27:30	216	15	expt0002	Argon_bottom	Bed_order_1234	Short	2.0	1	800.0	800.07	788.4545839230605	0.71161	5.04309	0.7466	3.95598	0.00101	2.8177	0.00886	2.13954	0.02581	1.1888	0.02232	0.0493	0.0005	0.0493	0.0005	0.0493	0.0005	-0.00482	0.00019	-0.00482	0.00019	-0.03966	0.0005	3.64704	5e-05	3.95665	0.00161	3.95462	0.00101	5.59555	0.00227	13.69922	0.00351	60.02261	0.02404	0.07353
324.0	POL136228	2023-12-15 11:28:58	216	15	expt0002	Argon_bottom	Bed_order_1234	Short	2.0	1	800.0	800.24	784.4958867774044	0.72415	5.41286	0.76528	3.95568	0.00048	2.8312	0.00994	2.13522	0.02854	1.20587	0.02474	0.04962	0.00056	0.04962	0.00056	0.04962	0.00056	-0.00477	0.00021	-0.00477	0.00021	-0.04009	0.00056	3.64674	5e-05	3.95745	0.00075	3.95213	0.00048	5.59668	0.00107	13.69057	0.00165	60.05938	0.01127	0.13395
325.0	POL136229	2023-12-15 11:30:25	217	14	expt0002	CO_bottom	Bed_order_1234	Short	2.0	1	800.0	800.07	781.3265154296521	0.72514	5.56116	0.74504	3.95554	0.00169	2.80988	0.01035	2.05992	0.02948	1.17078	0.02563	0.04774	0.00059	0.04774	0.00059	0.04774	0.00059	-0.00462	0.00022	-0.00462	0.00022	-0.03851	0.00059	3.6465	5e-05	3.95588	0.00267	3.95486	0.00169	5.59446	0.00378	13.70003	0.00585	60.01136	0.04004	0.08648
326.0	POL136230	2023-12-15 11:31:53	217	14	expt0002	CO_bottom	Bed_order_1234	Short	2.0	1	800.0	799.95	783.1755764086822	0.7507	5.68984	0.74458	3.95545	0.0017	2.80914	0.01075	2.1269	0.0308	1.18047	0.0266	0.04925	0.00061	0.04925	0.00061	0.04925	0.00061	-0.00455	0.00023	-0.00455	0.00023	-0.04014	0.00061	3.64664	6e-05	3.95583	0.00269	3.9547	0.0017	5.59438	0.00381	13.69948	0.00589	60.01257	0.04031	-0.00118
327.0	POL136231	2023-12-15 11:33:21	217	15	expt0002	Argon_bottom	Bed_order_1234	Short	2.0	1	800.0	799.83	781.1944116585918	0.71841	5.68704	0.74784	3.95546	0.00092	2.81642	0.01074	2.10904	0.03059	1.17656	0.02645	0.04837	0.0006	0.04837	0.0006	0.04837	0.0006	-0.00449	0.00023	-0.00449	0.00023	-0.03938	0.0006	3.64649	5e-05	3.95638	0.00146	3.95362	0.00092	5.59516	0.00206	13.69575	0.00319	60.03074	0.02183	0.02996
328.0	POL136232	2023-12-15 11:34:48	218	15	expt0002	Argon_bottom	Bed_order_1234	Short	2.0	1	800.0	799.83	784.363872509891	0.73332	5.70186	0.74964	3.95623	0.00092	2.80149	0.01091	2.08573	0.03092	1.17497	0.0268	0.04953	0.00062	0.04953	0.00062	0.04953	0.00062	-0.00455	0.00023	-0.00455	0.00023	-0.04044	0.00062	3.64673	6e-05	3.95723	0.00146	3.95422	0.00092	5.59637	0.00206	13.69782	0.00319	60.03359	0.02182	0.02996
329.0	POL136233	2023-12-15 11:36:16	218	15	expt0002	Argon_bottom	Bed_order_1234	Short	2.0	1	800.0	799.99	783.9678073519951	0.73877	5.68873	0.74421	3.95662	0.00056	2.82093	0.01094	2.15628	0.03127	1.17742	0.02692	0.04974	0.00062	0.04974	0.00062	0.04974	0.00062	-0.0049	0.00024	-0.0049	0.00024	-0.03994	0.00062	3.6467	6e-05	3.95832	0.00088	3.95323	0.00056	5.5979	0.00125	13.69438	0.00194	60.05675	0.01322	0.02996
330.0	POL136234	2023-12-15 11:37:44	218	15	expt0002	Argon_bottom	Bed_order_1234	Short	2.0	1	800.0	800.07	781.3265154296521	0.72508	5.65183	0.7424	3.95661	0.00067	2.80379	0.0109	2.16164	0.03119	1.21159	0.027	0.04964	0.00062	0.04964	0.00062	0.04964	0.00062	-0.00467	0.00023	-0.00467	0.00023	-0.0403	0.00062	3.6465	5e-05	3.95801	0.00106	3.95381	0.00067	5.59747	0.0015	13.6964	0.00233	60.04686	0.01587	0.20885
331.0	POL136235	2023-12-15 11:39:11	219	11	expt0002	Argon_top	Bed_order_1234	Short	2.0	1	800.0	800.07	782.3832112385132	0.72351	5.57326	0.74338	3.95671	0.00099	2.80527	0.01059	2.11691	0.03027	1.21757	0.02636	0.04901	0.0006	0.04901	0.0006	0.04901	0.0006	-0.0049	0.00023	-0.0049	0.00023	-0.03922	0.0006	3.64658	5e-05	3.95754	0.00157	3.95504	0.00099	5.59681	0.00223	13.70065	0.00345	60.02795	0.02357	0.01413
332.0	POL136236	2023-12-15 11:40:39	220	9	expt0002	Water_top	Bed_order_1234	Short	2.0	1	800.0	799.91	784.6278973195507	0.70451	5.17524	0.76421	3.95696	0.00103	2.80037	0.00935	2.12368	0.02716	1.17422	0.02345	0.04865	0.00054	0.04865	0.00054	0.04865	0.00054	-0.00453	0.0002	-0.00453	0.0002	-0.03958	0.00054	3.64675	5e-05	3.95772	0.00164	3.95545	0.00104	5.59706	0.00232	13.70209	0.00359	60.02524	0.02453	0.13837
333.0	POL136237	2023-12-15 11:42:07	220	9	expt0002	Water_top	Bed_order_1234	Short	2.0	1	800.0	799.99	786.7395596010962	0.72443	5.18701	0.75674	3.9571	0.0007	2.80114	0.00931	2.15003	0.02717	1.21533	0.02359	0.04986	0.00054	0.04986	0.00054	0.04986	0.00054	-0.00485	0.0002	-0.00485	0.0002	-0.04017	0.00054	3.64691	5e-05	3.95827	0.00112	3.95475	0.00071	5.59784	0.00158	13.69966	0.00244	60.03926	0.01669	0.02997
334.0	POL136238	2023-12-15 11:43:34	220	9	expt0002	Water_top	Bed_order_1234	Short	2.0	1	800.0	800.07	786.4756539225186	0.70381	5.01708	0.74517	3.95708	0.00091	2.7942	0.00897	2.15101	0.02622	1.22197	0.02282	0.04954	0.00052	0.04954	0.00052	0.04954	0.00052	-0.00451	0.00019	-0.00451	0.00019	-0.04053	0.00052	3.64689	5e-05	3.95788	0.00144	3.95548	0.00091	5.59729	0.00204	13.7022	0.00316	60.02674	0.02157	0.18837
335.0	POL136239	2023-12-15 11:45:02	221	11	expt0002	Argon_top	Bed_order_1234	Short	2.0	1	800.0	800.07	787.7950335400675	0.70143	4.95723	0.74509	3.95715	0.00184	2.81498	0.0088	2.11252	0.02576	1.24626	0.02259	0.0498	0.00051	0.0498	0.00051	0.0498	0.00051	-0.00499	0.0002	-0.00499	0.0002	-0.03981	0.00051	3.64699	5e-05	3.95732	0.00291	3.9568	0.00184	5.59649	0.00411	13.70676	0.00636	60.00576	0.04353	0.14392
336.0	POL136240	2023-12-15 11:46:30	221	11	expt0002	Argon_top	Bed_order_1234	Short	2.0	1	800.0	800.07	786.7395596010962	0.71993	5.1316	0.77178	3.95708	0.00176	2.80503	0.0091	2.15039	0.02691	1.256	0.02354	0.0494	0.00053	0.0494	0.00053	0.0494	0.00053	-0.00489	0.0002	-0.00489	0.0002	-0.03962	0.00053	3.64691	5e-05	3.95729	0.00278	3.95668	0.00176	5.59645	0.00393	13.70634	0.00608	60.00677	0.04164	0.14489
337.0	POL136241	2023-12-15 11:47:57	221	11	expt0002	Argon_top	Bed_order_1234	Short	2.0	1	800.0	800.07	786.343695502425	0.71292	5.04771	0.74972	3.9571	0.00278	2.82252	0.00897	2.11486	0.02602	1.21401	0.02267	0.05044	0.00052	0.05044	0.00052	0.05044	0.00052	-0.00458	0.00019	-0.00458	0.00019	-0.04127	0.00052	3.64688	5e-05	3.95707	0.0044	3.95716	0.00278	5.59615	0.00622	13.708	0.00962	59.99906	0.06578	0.00612
338.0	POL136242	2023-12-15 11:49:25	221	11	expt0002	Argon_top	Bed_order_1234	Short	2.0	1	800.0	800.07	787.0034503996181	0.69645	5.00983	0.75945	3.95718	0.00259	2.82098	0.00893	2.17793	0.02605	1.22474	0.02257	0.05065	0.00051	0.05065	0.00051	0.05065	0.00051	-0.00505	0.0002	-0.00505	0.0002	-0.04055	0.00051	3.64693	5e-05	3.95714	0.00409	3.95724	0.00259	5.59625	0.00579	13.70828	0.00896	59.99891	0.06125	0.05485
339.0	POL136243	2023-12-15 11:50:52	222	15	expt0002	Argon_bottom	Bed_order_1234	Short	2.0	1	800.0	800.07	784.4958867774044	0.71654	5.30786	0.75032	3.95696	0.00225	2.80736	0.00968	2.13715	0.02813	1.19763	0.02438	0.04907	0.00055	0.04907	0.00055	0.04907	0.00055	-0.00503	0.00021	-0.00503	0.00021	-0.03901	0.00055	3.64674	5e-05	3.957	0.00357	3.95687	0.00226	5.59605	0.00505	13.70701	0.00781	60.00146	0.05345	0.28535
340.0	POL136244	2023-12-15 11:52:20	223	14	expt0002	CO_bottom	Bed_order_1234	Short	2.0	1	800.0	800.15	782.1190596751368	0.71642	5.49851	0.73546	3.95662	0.00266	2.81549	0.01033	2.14196	0.02975	1.21255	0.02584	0.04992	0.00059	0.04992	0.00059	0.04992	0.00059	-0.00463	0.00022	-0.00463	0.00022	-0.04065	0.00059	3.64656	5e-05	3.95664	0.00421	3.95659	0.00266	5.59553	0.00596	13.70604	0.00922	60.00048	0.06309	0.08692
341.0	POL136245	2023-12-15 11:53:48	223	14	expt0002	CO_bottom	Bed_order_1234	Short	2.0	1	800.0	800.07	782.1190596751368	0.72268	5.5727	0.75129	3.95669	0.00302	2.81885	0.01069	2.17422	0.03079	1.26885	0.02687	0.05086	0.00061	0.05086	0.00061	0.05086	0.00061	-0.0051	0.00023	-0.0051	0.00023	-0.04066	0.00061	3.64656	5e-05	3.9565	0.00478	3.95708	0.00302	5.59534	0.00676	13.70771	0.01046	59.99361	0.07149	0.02999
342.0	POL136246	2023-12-15 11:55:16	223	14	expt0002	CO_bottom	Bed_order_1234	Short	2.0	1	800.0	799.91	782.9114696027546	0.75018	5.69727	0.74521	3.95747	0.00102	2.77754	0.01099	2.20284	0.03185	1.24462	0.02765	0.04988	0.00063	0.04988	0.00063	0.04988	0.00063	-0.00503	0.00024	-0.00503	0.00024	-0.03983	0.00063	3.64662	6e-05	3.95842	0.00162	3.95555	0.00102	5.59806	0.00229	13.70242	0.00354	60.03207	0.02421	0.02997
343.0	POL136247	2023-12-15 11:56:45	224	15	expt0002	Argon_bottom	Bed_order_1234	Short	2.0	1	800.0	799.99	787.267326320613	0.72949	5.72905	0.75847	3.9607	0.00045	2.76802	0.01132	2.27036	0.03317	1.30111	0.02881	0.05212	0.00066	0.05212	0.00066	0.05212	0.00066	-0.00491	0.00025	-0.00491	0.00025	-0.0423	0.00066	3.64695	6e-05	3.96256	0.00072	3.95699	0.00045	5.60391	0.00101	13.70741	0.00157	60.06213	0.01069	0.02998
344.0	POL136248	2023-12-15 11:58:13	224	15	expt0002	Argon_bottom	Bed_order_1234	Short	2.0	1	800.0	800.07	781.7228043463937	0.7242	5.67334	0.73775	3.96031	0.00104	2.76975	0.01122	2.22218	0.03254	1.28658	0.02828	0.05205	0.00066	0.05205	0.00066	0.05205	0.00066	-0.00473	0.00024	-0.00473	0.00024	-0.04259	0.00066	3.64653	5e-05	3.96108	0.00165	3.95876	0.00104	5.60181	0.00233	13.71356	0.0036	60.02579	0.02461	0.27636
345.0	POL136249	2023-12-15 11:59:40	224	15	expt0002	Argon_bottom	Bed_order_1234	Short	2.0	1	800.0	800.07	779.7410237117195	0.73225	5.74191	0.75651	3.96021	0.00061	2.75553	0.01134	2.27688	0.03314	1.26553	0.02854	0.05226	0.00067	0.05226	0.00067	0.05226	0.00067	-0.00459	0.00025	-0.00459	0.00025	-0.04308	0.00067	3.64638	6e-05	3.96156	0.00096	3.95751	0.00061	5.60249	0.00136	13.70921	0.00211	60.04511	0.01437	0.39809
346.0	POL136250	2023-12-15 12:01:08	225	11	expt0002	Argon_top	Bed_order_1234	Short	2.0	1	800.0	799.91	781.4586154677627	0.74256	5.81303	0.76514	3.96022	0.00281	2.76023	0.01135	2.19946	0.03299	1.22122	0.02841	0.05079	0.00067	0.05079	0.00067	0.05079	0.00067	-0.00426	0.00024	-0.00426	0.00024	-0.04226	0.00067	3.64651	6e-05	3.9603	0.00445	3.96008	0.00281	5.6007	0.00629	13.71813	0.00974	60.00239	0.06656	0.3554
347.0	POL136251	2023-12-15 12:02:36	225	11	expt0002	Argon_top	Bed_order_1234	Short	2.0	1	800.0	799.83	784.363872509891	0.72136	5.35762	0.7512	3.96052	0.00066	2.78034	0.01007	2.19075	0.0294	1.27145	0.02556	0.05251	0.0006	0.05251	0.0006	0.05251	0.0006	-0.00487	0.00022	-0.00487	0.00022	-0.04277	0.0006	3.64673	5e-05	3.96166	0.00104	3.95825	0.00066	5.60263	0.00147	13.71178	0.00228	60.03799	0.01555	0.22326
348.0	POL136252	2023-12-15 12:04:03	226	9	expt0002	Water_top	Bed_order_1234	Short	2.0	1	800.0	799.99	786.4756539225186	0.72724	5.20251	0.75768	3.9608	0.00086	2.76693	0.0096	2.25442	0.02871	1.3142	0.025	0.05221	0.00057	0.05221	0.00057	0.05221	0.00057	-0.00499	0.00022	-0.00499	0.00022	-0.04222	0.00057	3.64689	5e-05	3.96164	0.00136	3.95914	0.00086	5.6026	0.00193	13.71487	0.00299	60.02779	0.0204	0.14002
349.0	POL136253	2023-12-15 12:05:31	226	9	expt0002	Water_top	Bed_order_1234	Short	2.0	1	800.0	800.07	787.6631123122348	0.71989	5.07277	0.74541	3.96076	0.00073	2.77154	0.00931	2.24117	0.02751	1.27426	0.02385	0.05225	0.00055	0.05225	0.00055	0.05225	0.00055	-0.00482	0.00021	-0.00482	0.00021	-0.04262	0.00055	3.64698	5e-05	3.95955	0.00115	3.9632	0.00073	5.59965	0.00162	13.72891	0.00252	59.95938	0.01708	-8e-05
350.0	POL136254	2023-12-15 12:06:58	226	9	expt0002	Water_top	Bed_order_1234	Short	2.0	1	800.0	800.07	787.9269510503987	0.72882	5.15561	0.76252	3.96073	0.00312	2.76963	0.00935	2.22336	0.02778	1.29299	0.02417	0.05197	0.00056	0.05197	0.00056	0.05197	0.00056	-0.00496	0.00021	-0.00496	0.00021	-0.04205	0.00056	3.647	6e-05	3.96059	0.00494	3.96099	0.00312	5.60113	0.00699	13.72126	0.01082	59.99563	0.07393	0.10093
351.0	POL136255	2023-12-15 12:08:26	227	11	expt0002	Argon_top	Bed_order_1234	Short	2.0	1	800.0	800.07	786.8715068602085	0.70591	5.06089	0.76606	3.96065	0.00228	2.77542	0.00923	2.21272	0.02723	1.28021	0.02366	0.05248	0.00055	0.05248	0.00055	0.05248	0.00055	-0.00473	0.0002	-0.00473	0.0002	-0.04303	0.00055	3.64692	5e-05	3.96074	0.00362	3.96047	0.00228	5.60134	0.00511	13.71947	0.00791	60.00305	0.05406	0.28232
352.0	POL136256	2023-12-15 12:09:54	227	11	expt0002	Argon_top	Bed_order_1234	Short	2.0	1	800.0	800.07	786.7395596010962	0.70349	5.02655	0.73901	3.96061	0.00202	2.77599	0.00915	2.2514	0.02703	1.32111	0.02356	0.05262	0.00054	0.05262	0.00054	0.05262	0.00054	-0.00523	0.00021	-0.00523	0.00021	-0.04215	0.00054	3.64691	5e-05	3.96078	0.0032	3.96027	0.00202	5.60139	0.00452	13.71879	0.007	60.00567	0.04781	0.32671
353.0	POL136257	2023-12-15 12:11:21	227	11	expt0002	Argon_top	Bed_order_1234	Short	2.0	1	800.0	800.07	786.343695502425	0.71871	5.07497	0.75454	3.96069	0.00245	2.78325	0.00922	2.18888	0.02718	1.305	0.02381	0.05234	0.00055	0.05234	0.00055	0.05234	0.00055	-0.00494	0.00021	-0.00494	0.00021	-0.04245	0.00055	3.64688	5e-05	3.96039	0.00388	3.9613	0.00245	5.60083	0.00549	13.72236	0.0085	59.98978	0.05803	0.2022
354.0	POL136258	2023-12-15 12:12:49	228	15	expt0002	Argon_bottom	Bed_order_1234	Short	2.0	1	800.0	800.07	786.6076086219705	0.7093	5.09053	0.75604	3.96061	0.00206	2.77472	0.00934	2.21092	0.02738	1.28009	0.02384	0.05228	0.00055	0.05228	0.00055	0.05228	0.00055	-0.00503	0.00021	-0.00503	0.00021	-0.04222	0.00055	3.6469	5e-05	3.96022	0.00325	3.96139	0.00206	5.6006	0.0046	13.72265	0.00713	59.98705	0.04864	0.24275
355.0	POL136259	2023-12-15 12:14:16	229	14	expt0002	CO_bottom	Bed_order_1234	Short	2.0	1	800.0	800.24	783.3076242187021	0.71887	5.45877	0.73027	3.96023	0.00178	2.77898	0.01044	2.23645	0.03073	1.31184	0.0268	0.05242	0.00062	0.05242	0.00062	0.05242	0.00062	-0.0046	0.00023	-0.0046	0.00023	-0.04323	0.00062	3.64665	5e-05	3.95965	0.00282	3.96139	0.00178	5.59979	0.00399	13.72266	0.00618	59.98059	0.04212	0.0313
356.0	POL136260	2023-12-15 12:15:44	229	14	expt0002	CO_bottom	Bed_order_1234	Short	2.0	1	800.0	800.15	780.5338367979743	0.72446	5.61087	0.73255	3.96016	0.00093	2.75225	0.01084	2.21677	0.03175	1.29603	0.02776	0.05063	0.00063	0.05063	0.00063	0.05063	0.00063	-0.00518	0.00024	-0.00518	0.00024	-0.04028	0.00063	3.64644	5e-05	3.95905	0.00147	3.96239	0.00093	5.59894	0.00208	13.72613	0.00323	59.96275	0.02194	0.03157
357.0	POL136261	2023-12-15 12:17:12	229	14	expt0002	CO_bottom	Bed_order_1234	Short	2.0	1	800.0	799.91	781.9869782970293	0.7197	5.6741	0.75486	3.9602	0.00158	2.77928	0.01104	2.17471	0.03196	1.23749	0.02769	0.05164	0.00065	0.05164	0.00065	0.05164	0.00065	-0.00455	0.00024	-0.00455	0.00024	-0.04254	0.00065	3.64655	5e-05	3.95951	0.0025	3.96158	0.00158	5.59959	0.00354	13.72333	0.00549	59.97689	0.03738	0.21119
358.0	POL136262	2023-12-15 12:18:39	230	15	expt0002	Argon_bottom	Bed_order_1234	Short	2.0	1	800.0	799.83	778.6837303268442	0.72537	5.7543	0.7526	3.96022	0.00193	2.7537	0.01133	2.21999	0.03307	1.30371	0.0289	0.05266	0.00067	0.05266	0.00067	0.05266	0.00067	-0.0047	0.00025	-0.0047	0.00025	-0.04325	0.00067	3.6463	5e-05	3.96053	0.00306	3.95962	0.00193	5.60103	0.00433	13.71654	0.0067	60.01004	0.04579	0.28424
359.0	POL136263	2023-12-15 12:20:07	230	15	expt0002	Argon_bottom	Bed_order_1234	Short	2.0	1	800.0	799.83	778.6837303268442	0.73425	5.77587	0.76481	3.96018	0.00094	2.76376	0.01133	2.21987	0.03277	1.26956	0.02844	0.05181	0.00067	0.05181	0.00067	0.05181	0.00067	-0.00528	0.00025	-0.00528	0.00025	-0.04125	0.00067	3.6463	6e-05	3.96109	0.00149	3.95836	0.00094	5.60183	0.00211	13.71215	0.00326	60.03045	0.02229	0.12474
360.0	POL136264	2023-12-15 12:21:35	230	15	expt0002	Argon_bottom	Bed_order_1234	Short	2.0	1	800.0	799.99	779.4767227923434	0.74514	5.85556	0.75547	3.96015	0.00074	2.76422	0.01151	2.22474	0.03314	1.23948	0.02851	0.05164	0.00068	0.05164	0.00068	0.05164	0.00068	-0.00498	0.00025	-0.00498	0.00025	-0.04168	0.00068	3.64636	6e-05	3.96125	0.00116	3.95797	0.00074	5.60205	0.00165	13.71081	0.00255	60.03652	0.0174	0.02999
361.0	POL136265	2023-12-15 12:23:02	230	15	expt0002	Argon_bottom	Bed_order_1234	Short	2.0	1	800.0	800.07	780.6659592385312	0.74598	5.86674	0.74403	3.96012	0.00154	2.77421	0.01153	2.17992	0.03326	1.27447	0.02898	0.05133	0.00068	0.05133	0.00068	0.05133	0.00068	-0.0049	0.00025	-0.0049	0.00025	-0.04152	0.00068	3.64645	6e-05	3.96058	0.00243	3.95921	0.00154	5.6011	0.00344	13.71512	0.00532	60.01516	0.03639	0.03
362.0	POL136266	2023-12-15 12:24:30	230	15	expt0002	Argon_bottom	Bed_order_1234	Short	2.0	1	800.0	800.07	781.5907117732397	0.74815	5.85099	0.74814	3.96019	0.0005	2.79536	0.01169	2.24693	0.03386	1.30847	0.02943	0.05362	0.00069	0.05362	0.00069	0.05362	0.00069	-0.00499	0.00025	-0.00499	0.00025	-0.04363	0.00069	3.64652	6e-05	3.96197	0.00079	3.95663	0.0005	5.60307	0.00112	13.70618	0.00174	60.05947	0.0118	0.11119
363.0	POL136267	2023-12-15 12:25:57	230	15	expt0002	Argon_bottom	Bed_order_1234	Short	2.0	1	800.0	800.07	779.8731685661176	0.73512	5.81529	0.74772	3.96021	0.00065	2.76201	0.01148	2.20692	0.03318	1.27096	0.0288	0.05191	0.00068	0.05191	0.00068	0.05191	0.00068	-0.00518	0.00026	-0.00518	0.00026	-0.04155	0.00068	3.64639	6e-05	3.96152	0.00103	3.9576	0.00065	5.60243	0.00146	13.70954	0.00226	60.0436	0.0154	0.16088
364.0	POL136268	2023-12-15 12:27:25	230	15	expt0002	Argon_bottom	Bed_order_1234	Short	2.0	1	800.0	800.07	780.7980779445487	0.73605	5.81923	0.73531	3.96023	0.00134	2.77434	0.01162	2.17923	0.03345	1.29563	0.02932	0.05111	0.00068	0.05111	0.00068	0.05111	0.00068	-0.00465	0.00025	-0.00465	0.00025	-0.04181	0.00068	3.64646	6e-05	3.96078	0.00213	3.95914	0.00134	5.60138	0.00301	13.71485	0.00465	60.01825	0.03182	0.03
365.0	POL136269	2023-12-15 12:28:53	230	15	expt0002	Argon_bottom	Bed_order_1234	Short	2.0	1	800.0	799.99	779.8731685661176	0.75564	6.02418	0.74966	3.96017	0.0033	2.76092	0.0119	2.22896	0.03462	1.28443	0.03013	0.05179	0.0007	0.05179	0.0007	0.05179	0.0007	-0.00446	0.00026	-0.00446	0.00026	-0.04286	0.0007	3.64639	6e-05	3.96017	0.00522	3.96015	0.0033	5.60053	0.00738	13.71837	0.01143	60.0002	0.07808	0.28813
366.0	POL136270	2023-12-15 12:30:20	230	15	expt0002	Argon_bottom	Bed_order_1234	Short	2.0	1	800.0	800.07	780.5338367979743	0.74521	5.87543	0.74845	3.96013	0.00217	2.74177	0.01161	2.20995	0.03376	1.25208	0.02921	0.05065	0.00068	0.05065	0.00068	0.05065	0.00068	-0.00431	0.00025	-0.00431	0.00025	-0.04204	0.00068	3.64644	6e-05	3.96036	0.00344	3.95966	0.00217	5.60079	0.00487	13.71667	0.00753	60.00777	0.0515	0.0874
367.0	POL136271	2023-12-15 12:31:48	230	15	expt0002	Argon_bottom	Bed_order_1234	Short	2.0	1	800.0	800.07	780.269580711997	0.72142	5.5896	0.73706	3.96025	0.00299	2.78917	0.01094	2.22353	0.03162	1.29293	0.02749	0.05255	0.00064	0.05255	0.00064	0.05255	0.00064	-0.00492	0.00024	-0.00492	0.00024	-0.04271	0.00064	3.64642	5e-05	3.96012	0.00473	3.96049	0.00299	5.60046	0.00669	13.71954	0.01035	59.99593	0.07071	-0.00108
368.0	POL136272	2023-12-15 12:33:16	230	15	expt0002	Argon_bottom	Bed_order_1234	Short	2.0	1	800.0	799.91	784.363872509891	0.72317	5.29593	0.73921	3.9606	0.00252	2.74831	0.0098	2.21663	0.0289	1.26649	0.02508	0.05112	0.00058	0.05112	0.00058	0.05112	0.00058	-0.00468	0.00022	-0.00468	0.00022	-0.04177	0.00058	3.64673	5e-05	3.96072	0.004	3.96036	0.00252	5.6013	0.00565	13.71909	0.00875	60.00401	0.05975	0.35175
369.0	POL136273	2023-12-15 12:34:43	230	15	expt0002	Argon_bottom	Bed_order_1234	Short	2.0	1	800.0	799.99	786.4756539225186	0.71639	5.24437	0.74393	3.96075	0.00073	2.75751	0.00965	2.16397	0.02832	1.26458	0.02474	0.05132	0.00057	0.05132	0.00057	0.05132	0.00057	-0.00444	0.00021	-0.00444	0.00021	-0.04243	0.00057	3.64689	5e-05	3.96178	0.00115	3.95871	0.00073	5.6028	0.00163	13.71336	0.00253	60.03421	0.01726	0.00912
	POL136274	2023-12-15 12:36:11	230	15	expt0002	Argon_bottom	Bed_order_1234	Short		1		800.0
370.0	POL136275	2023-12-15 12:41:03	231	15	expt0002	Argon_bottom	Bed_order_1234	Long	2.0	1	800.0	800.02	788.8502695592292	0.36156	2.5101	2.09512	3.96109	0.00042	2.76596	0.00451	2.25212	0.01349	1.30079	0.01174	0.05245	0.00027	0.05245	0.00027	0.05245	0.00027	-0.00486	0.0001	-0.00486	0.0001	-0.04272	0.00027	3.64707	3e-05	3.96191	0.00067	3.95946	0.00042	5.60299	0.00094	13.71596	0.00146	60.02734	0.00997	0.19191
371.0	POL136276	2023-12-15 13:45:03	232	15	expt0002	Argon_bottom	Bed_order_1234	Long	2.0	1	800.0	799.99	789.6415405354861	0.36981	2.54792	1.73001	3.96123	0.00052	2.76793	0.00454	2.25308	0.01361	1.30027	0.01184	0.05246	0.00027	0.05246	0.00027	0.05246	0.00027	-0.00489	0.0001	-0.00489	0.0001	-0.04269	0.00027	3.64713	3e-05	3.96188	0.00083	3.95994	0.00052	5.60294	0.00117	13.71763	0.00181	60.02158	0.01234	0.20666
	POL136277	2023-12-15 14:28:03	102	11	expt0003	Argon_top	Bed_order_1234	Short		2		800.0
	POL136278	2023-12-15 14:31:35	102	11	expt0003	Argon_top	Bed_order_1234	Short		2		800.0
372.0	POL136279	2023-12-15 14:48:36	303	585	expt0003	Water_top	Bed_order_4123	Short	3.0	2	800.0	800.07	791.2236815407706	0.57271	3.95898	0.78344	3.96137	0.00141	2.76841	0.00702	2.22597	0.02105	1.29067	0.01831	0.05174	0.00042	0.05174	0.00042	0.05174	0.00042	-0.00503	0.00016	-0.00503	0.00016	-0.04168	0.00042	3.64725	4e-05	3.96161	0.00224	3.96089	0.00141	5.60257	0.00316	13.72093	0.0049	60.00805	0.03344	0.20603
373.0	POL136280	2023-12-15 15:17:27	303	585	expt0003	Water_top	Bed_order_4123	Short	3.0	2	800.0	799.98	790.5645210664269	0.58198	4.0093	0.80365	3.96124	0.00064	2.76654	0.00711	2.27371	0.02129	1.30059	0.01844	0.05254	0.00042	0.05254	0.00042	0.05254	0.00042	-0.00482	0.00016	-0.00482	0.00016	-0.04289	0.00042	3.6472	4e-05	3.96209	0.00101	3.95955	0.00064	5.60324	0.00143	13.71627	0.00221	60.02834	0.01508	0.22456
374.0	POL136281	2023-12-15 15:22:36	306	587	expt0003	Argon_top	Bed_order_4123	Short	3.0	2	800.0	800.01	790.0371258925074	0.56956	3.99079	0.78838	3.9611	0.00111	2.77567	0.00708	2.26824	0.0213	1.30745	0.01852	0.05264	0.00042	0.05264	0.00042	0.05264	0.00042	-0.00489	0.00016	-0.00489	0.00016	-0.04287	0.00042	3.64716	4e-05	3.96149	0.00175	3.96032	0.00111	5.6024	0.00248	13.71896	0.00384	60.01304	0.02621	0.26222
375.0	POL136282	2023-12-15 15:28:51	310	590	expt0003	CO_bottom	Bed_order_4123	Short	3.0	2	800.0	800.04	782.515281424414	0.58458	4.40341	0.76843	3.96043	0.00215	2.77976	0.00841	2.22454	0.02462	1.2952	0.02144	0.05242	0.0005	0.05242	0.0005	0.05242	0.0005	-0.00501	0.00019	-0.00501	0.00019	-0.04239	0.0005	3.64659	4e-05	3.96049	0.00341	3.96033	0.00215	5.60097	0.00482	13.71897	0.00746	60.00177	0.05093	0.03001
376.0	POL136283	2023-12-15 15:34:02	313	591	expt0003	Argon_bottom	Bed_order_4123	Short	3.0	2	800.0	799.88	779.7410237117195	0.57752	4.49928	0.77545	3.96038	0.00251	2.75826	0.00868	2.18512	0.02513	1.21949	0.02164	0.05138	0.00051	0.05138	0.00051	0.05138	0.00051	-0.00449	0.00019	-0.00449	0.00019	-0.0424	0.00051	3.64638	4e-05	3.96032	0.00397	3.96052	0.00251	5.60073	0.00562	13.71963	0.0087	59.99777	0.05943	0.24765
377.0	POL136284	2023-12-15 15:40:20	317	585	expt0003	Water_top	Bed_order_4123	Short	3.0	2	800.0	799.83	788.0588648435521	0.56928	4.01732	0.7773	3.96106	0.00179	2.76229	0.00728	2.26981	0.02165	1.31185	0.0188	0.0527	0.00043	0.0527	0.00043	0.0527	0.00043	-0.00527	0.00016	-0.00527	0.00016	-0.04217	0.00043	3.64701	4e-05	3.96117	0.00283	3.96083	0.00179	5.60194	0.004	13.72073	0.00619	60.00375	0.04227	0.25968
378.0	POL136285	2023-12-15 15:45:29	320	587	expt0003	Argon_top	Bed_order_4123	Short	3.0	2	800.0	800.07	787.5311873665909	0.57501	4.0762	0.78481	3.96092	0.00194	2.77269	0.00729	2.23637	0.02175	1.29358	0.0189	0.05152	0.00043	0.05152	0.00043	0.05152	0.00043	-0.00495	0.00016	-0.00495	0.00016	-0.04162	0.00043	3.64697	4e-05	3.96064	0.00307	3.96148	0.00194	5.60119	0.00435	13.72298	0.00673	59.9906	0.04595	0.31913
379.0	POL136286	2023-12-15 15:51:44	324	590	expt0003	CO_bottom	Bed_order_4123	Short	3.0	2	800.0	800.02	781.3265154296521	0.5929	4.53452	0.77967	3.96029	0.00144	2.77674	0.00882	2.22738	0.02551	1.24119	0.02198	0.05169	0.00052	0.05169	0.00052	0.05169	0.00052	-0.00502	0.00019	-0.00502	0.00019	-0.04165	0.00052	3.6465	4e-05	3.9597	0.00227	3.96146	0.00144	5.59986	0.00321	13.72292	0.00497	59.98037	0.03393	0.21071
380.0	POL136287	2023-12-15 15:56:55	327	591	expt0003	Argon_bottom	Bed_order_4123	Short	3.0	2	800.0	800.07	779.4767227923434	0.5918	4.62393	0.77405	3.9603	0.00099	2.77629	0.0091	2.24866	0.02626	1.28121	0.02277	0.05305	0.00053	0.05305	0.00053	0.05305	0.00053	-0.0049	0.0002	-0.0049	0.0002	-0.04324	0.00053	3.64636	4e-05	3.95944	0.00156	3.96204	0.00099	5.59949	0.0022	13.72491	0.00341	59.97099	0.02323	0.13481
381.0	POL136288	2023-12-15 16:03:11	331	585	expt0003	Water_top	Bed_order_4123	Short	3.0	2	800.0	799.95	787.5311873665909	0.5779	4.10145	0.79853	3.96096	0.00212	2.7667	0.00743	2.22037	0.02203	1.28763	0.01916	0.05131	0.00044	0.05131	0.00044	0.05131	0.00044	-0.00477	0.00016	-0.00477	0.00016	-0.04178	0.00044	3.64697	4e-05	3.96089	0.00335	3.96111	0.00212	5.60154	0.00474	13.72169	0.00734	59.99755	0.05011	-0.00444
382.0	POL136289	2023-12-15 16:08:22	334	587	expt0003	Argon_top	Bed_order_4123	Short	3.0	2	800.0	800.07	787.1353902196498	0.5853	4.08452	0.79886	3.96083	0.00221	2.77033	0.00738	2.2499	0.02204	1.32165	0.01924	0.05201	0.00044	0.05201	0.00044	0.05201	0.00044	-0.00503	0.00017	-0.00503	0.00017	-0.04196	0.00044	3.64694	4e-05	3.96075	0.00349	3.961	0.00221	5.60134	0.00494	13.72129	0.00764	59.99725	0.05218	0.1313
383.0	POL136290	2023-12-15 16:14:39	338	590	expt0003	CO_bottom	Bed_order_4123	Short	3.0	2	800.0	799.91	781.3265154296521	0.58172	4.50371	0.77848	3.96028	0.00248	2.7872	0.00877	2.22516	0.02527	1.23055	0.02173	0.05217	0.00051	0.05217	0.00051	0.05217	0.00051	-0.00488	0.00019	-0.00488	0.00019	-0.04242	0.00051	3.6465	4e-05	3.96005	0.00392	3.96075	0.00248	5.60036	0.00555	13.72046	0.00859	59.99214	0.05864	0.03001
384.0	POL136291	2023-12-15 16:19:48	341	591	expt0003	Argon_bottom	Bed_order_4123	Short	3.0	2	800.0	800.07	779.3445667267375	0.60312	4.70959	0.78651	3.96027	0.0025	2.77925	0.00933	2.22627	0.02697	1.26835	0.02336	0.05229	0.00055	0.05229	0.00055	0.05229	0.00055	-0.00518	0.00021	-0.00518	0.00021	-0.04193	0.00055	3.64635	5e-05	3.96019	0.00396	3.96043	0.0025	5.60056	0.0056	13.71934	0.00866	59.99736	0.05918	0.1469
385.0	POL136292	2023-12-15 16:26:05	345	585	expt0003	Water_top	Bed_order_4123	Short	3.0	2	800.0	799.95	787.7950335400675	0.58524	4.1666	0.78206	3.96095	0.00222	2.76814	0.00759	2.23136	0.02248	1.26656	0.01949	0.05214	0.00045	0.05214	0.00045	0.05214	0.00045	-0.00458	0.00017	-0.00458	0.00017	-0.04298	0.00045	3.64699	4e-05	3.96067	0.00351	3.96152	0.00222	5.60123	0.00496	13.72311	0.00768	59.99054	0.0524	0.23994
386.0	POL136293	2023-12-15 16:31:14	348	587	expt0003	Argon_top	Bed_order_4123	Short	3.0	2	800.0	799.95	787.267326320613	0.58134	4.08868	0.78557	3.96082	0.00218	2.77651	0.00741	2.25274	0.0219	1.28269	0.01897	0.05252	0.00044	0.05252	0.00044	0.05252	0.00044	-0.00483	0.00016	-0.00483	0.00016	-0.04287	0.00044	3.64695	4e-05	3.96057	0.00345	3.96132	0.00218	5.60109	0.00488	13.72242	0.00755	59.99165	0.05156	0.18372
387.0	POL136294	2023-12-15 16:37:32	352	590	expt0003	CO_bottom	Bed_order_4123	Short	3.0	2	800.0	800.02	779.8731685661176	0.6008	4.63632	0.7866	3.96027	0.00137	2.7689	0.00902	2.21139	0.02614	1.22596	0.02247	0.05087	0.00053	0.05087	0.00053	0.05087	0.00053	-0.00429	0.00019	-0.00429	0.00019	-0.0423	0.00053	3.64639	5e-05	3.9606	0.00218	3.9596	0.00137	5.60113	0.00308	13.71646	0.00476	60.01112	0.03255	-0.00279
388.0	POL136295	2023-12-15 16:42:41	355	591	expt0003	Argon_bottom	Bed_order_4123	Short	3.0	2	800.0	799.99	778.9480761024399	0.60169	4.71044	0.79479	3.96017	0.00174	2.77095	0.00927	2.20954	0.0269	1.25481	0.02328	0.05174	0.00054	0.05174	0.00054	0.05174	0.00054	-0.0048	0.0002	-0.0048	0.0002	-0.04215	0.00054	3.64632	5e-05	3.9604	0.00276	3.95972	0.00174	5.60085	0.0039	13.71686	0.00603	60.00761	0.04123	-0.01235
389.0	POL136296	2023-12-15 16:48:58	359	585	expt0003	Water_top	Bed_order_4123	Short	3.0	2	800.0	799.95	787.9269510503987	0.5911	4.20468	0.79335	3.96088	0.00209	2.76731	0.00768	2.20244	0.02261	1.27397	0.01968	0.0517	0.00046	0.0517	0.00046	0.0517	0.00046	-0.00487	0.00017	-0.00487	0.00017	-0.04195	0.00046	3.647	4e-05	3.96061	0.00331	3.96143	0.00209	5.60115	0.00468	13.7228	0.00725	59.99084	0.04947	0.24261
390.0	POL136297	2023-12-15 16:54:07	362	587	expt0003	Argon_top	Bed_order_4123	Short	3.0	2	800.0	799.99	786.8715068602085	0.57976	4.12929	0.78392	3.96077	0.00232	2.77045	0.00746	2.23928	0.0222	1.26412	0.0192	0.05154	0.00044	0.05154	0.00044	0.05154	0.00044	-0.0046	0.00016	-0.0046	0.00016	-0.04235	0.00044	3.64692	4e-05	3.96056	0.00367	3.96118	0.00232	5.60108	0.00519	13.72194	0.00803	59.99311	0.05485	0.21665
391.0	POL136298	2023-12-15 17:00:25	366	590	expt0003	CO_bottom	Bed_order_4123	Short	3.0	2	800.0	799.95	779.8731685661176	0.60137	4.67782	0.78393	3.96024	0.0021	2.75737	0.00914	2.25244	0.02659	1.29659	0.02308	0.05181	0.00054	0.05181	0.00054	0.05181	0.00054	-0.00473	0.0002	-0.00473	0.0002	-0.04236	0.00054	3.64639	5e-05	3.95988	0.00332	3.96096	0.0021	5.60012	0.0047	13.72118	0.00728	59.98797	0.04967	0.03002
392.0	POL136299	2023-12-15 17:05:33	369	591	expt0003	Argon_bottom	Bed_order_4123	Short	3.0	2	800.0	799.99	778.5515518302699	0.59565	4.66079	0.77992	3.96022	0.003	2.76718	0.00921	2.23229	0.02657	1.24802	0.02292	0.05207	0.00054	0.05207	0.00054	0.05207	0.00054	-0.00499	0.0002	-0.00499	0.0002	-0.04208	0.00054	3.64629	4e-05	3.96005	0.00474	3.96054	0.003	5.60036	0.00671	13.71972	0.01038	59.99455	0.07089	0.29912
393.0	POL136300	2023-12-15 17:11:51	373	585	expt0003	Water_top	Bed_order_4123	Short	3.0	2	800.0	799.95	787.267326320613	0.58706	4.19623	0.77393	3.96089	0.00171	2.78459	0.0077	2.25214	0.02286	1.30942	0.01987	0.0528	0.00046	0.0528	0.00046	0.0528	0.00046	-0.00522	0.00017	-0.00522	0.00017	-0.04237	0.00046	3.64695	4e-05	3.96106	0.00271	3.96053	0.00171	5.60179	0.00384	13.71968	0.00594	60.00594	0.04058	0.13424
394.0	POL136301	2023-12-15 17:17:00	376	587	expt0003	Argon_top	Bed_order_4123	Short	3.0	2	800.0	800.07	786.343695502425	0.58793	4.13939	0.78581	3.96072	0.00182	2.77592	0.00749	2.20601	0.02208	1.28268	0.01921	0.05162	0.00044	0.05162	0.00044	0.05162	0.00044	-0.00463	0.00016	-0.00463	0.00016	-0.04235	0.00044	3.64688	4e-05	3.96081	0.00289	3.96055	0.00182	5.60142	0.00408	13.71975	0.00632	60.00285	0.04314	0.2116
395.0	POL136302	2023-12-15 17:23:17	380	590	expt0003	CO_bottom	Bed_order_4123	Short	3.0	2	800.0	799.91	780.1374470659421	0.59492	4.65443	0.78179	3.9602	0.00262	2.76649	0.0091	2.21754	0.02638	1.26044	0.02285	0.05198	0.00054	0.05198	0.00054	0.05198	0.00054	-0.00499	0.0002	-0.00499	0.0002	-0.04199	0.00054	3.64641	4e-05	3.95996	0.00414	3.96068	0.00262	5.60023	0.00586	13.72021	0.00907	59.99195	0.06191	0.29259
396.0	POL136303	2023-12-15 17:28:28	383	591	expt0003	Argon_bottom	Bed_order_4123	Short	3.0	2	800.0	800.07	779.7410237117195	0.6045	4.7427	0.78502	3.9602	0.00313	2.77306	0.00937	2.24812	0.02725	1.26882	0.02354	0.05245	0.00055	0.05245	0.00055	0.05245	0.00055	-0.00494	0.00021	-0.00494	0.00021	-0.04257	0.00055	3.64638	5e-05	3.96005	0.00496	3.96051	0.00313	5.60036	0.00701	13.71959	0.01086	59.99498	0.07415	0.30493
397.0	POL136304	2023-12-15 17:34:43	387	585	expt0003	Water_top	Bed_order_4123	Short	3.0	2	800.0	799.95	786.2117333613749	0.58676	4.19623	0.8022	3.96084	0.00143	2.76613	0.00765	2.22529	0.02268	1.26313	0.01964	0.05166	0.00045	0.05166	0.00045	0.05166	0.00045	-0.00468	0.00017	-0.00468	0.00017	-0.0423	0.00045	3.64687	4e-05	3.9611	0.00226	3.96034	0.00143	5.60184	0.0032	13.71901	0.00495	60.00846	0.03382	0.25848
398.0	POL136305	2023-12-15 17:39:54	390	587	expt0003	Argon_top	Bed_order_4123	Short	3.0	2	800.0	800.01	785.4198823573612	0.57154	4.10854	0.78392	3.96079	0.00161	2.77651	0.00744	2.21008	0.02193	1.26084	0.01901	0.05192	0.00044	0.05192	0.00044	0.05192	0.00044	-0.00446	0.00016	-0.00446	0.00016	-0.04301	0.00044	3.64681	4e-05	3.96097	0.00255	3.96042	0.00161	5.60166	0.0036	13.7193	0.00557	60.00616	0.03806	0.20097
399.0	POL136306	2023-12-15 17:46:10	394	590	expt0003	CO_bottom	Bed_order_4123	Short	3.0	2	800.0	799.95	780.269580711997	0.59133	4.59372	0.77302	3.96031	0.00233	2.76252	0.00898	2.24012	0.02606	1.28354	0.02258	0.05189	0.00053	0.05189	0.00053	0.05189	0.00053	-0.0047	0.00019	-0.0047	0.00019	-0.04249	0.00053	3.64642	4e-05	3.96033	0.00369	3.96027	0.00233	5.60075	0.00522	13.71879	0.00808	60.00065	0.0552	0.24526
400.0	POL136307	2023-12-15 17:51:19	397	591	expt0003	Argon_bottom	Bed_order_4123	Short	3.0	2	800.0	800.07	777.8906032469796	0.58885	4.61442	0.78931	3.96017	0.00196	2.7751	0.00915	2.23673	0.02651	1.30459	0.0231	0.05232	0.00054	0.05232	0.00054	0.05232	0.00054	-0.0051	0.0002	-0.0051	0.0002	-0.04213	0.00054	3.64624	4e-05	3.95979	0.00311	3.96094	0.00196	5.59998	0.00439	13.7211	0.0068	59.98713	0.04644	0.03001
401.0	POL136308	2023-12-15 17:57:36	401	585	expt0003	Water_top	Bed_order_4123	Short	3.0	2	800.0	799.95	785.551866830762	0.57908	4.17067	0.77116	3.96092	0.00113	2.76796	0.00766	2.22662	0.02264	1.27386	0.01963	0.05213	0.00045	0.05213	0.00045	0.05213	0.00045	-0.00489	0.00017	-0.00489	0.00017	-0.04234	0.00045	3.64682	4e-05	3.96135	0.00179	3.96006	0.00113	5.60219	0.00253	13.71805	0.00391	60.01435	0.02673	0.18305
402.0	POL136309	2023-12-15 18:02:45	404	587	expt0003	Argon_top	Bed_order_4123	Short	3.0	2	800.0	799.83	785.0239065969374	0.58536	4.14355	0.79357	3.96075	0.0009	2.77502	0.00751	2.22457	0.0222	1.27706	0.01926	0.05194	0.00044	0.05194	0.00044	0.05194	0.00044	-0.0047	0.00017	-0.0047	0.00017	-0.04254	0.00044	3.64678	4e-05	3.96133	0.00143	3.95959	0.0009	5.60217	0.00202	13.71644	0.00313	60.01939	0.0214	0.14501
403.0	POL136310	2023-12-15 18:09:02	408	590	expt0003	CO_bottom	Bed_order_4123	Short	3.0	2	800.0	800.03	778.8159050841303	0.59844	4.65292	0.79191	3.96019	0.00183	2.78866	0.00915	2.21983	0.02648	1.28496	0.02301	0.05272	0.00054	0.05272	0.00054	0.05272	0.00054	-0.00507	0.0002	-0.00507	0.0002	-0.04258	0.00054	3.64631	5e-05	3.96037	0.0029	3.95983	0.00183	5.60081	0.00411	13.71726	0.00636	60.00596	0.04345	0.2003
404.0	POL136311	2023-12-15 18:14:12	411	591	expt0003	Argon_bottom	Bed_order_4123	Short	3.0	2	800.0	799.99	779.0802433821026	0.60323	4.70816	0.78251	3.96022	0.00096	2.77261	0.0093	2.23292	0.02703	1.29504	0.02354	0.05224	0.00055	0.05224	0.00055	0.05224	0.00055	-0.00524	0.00021	-0.00524	0.00021	-0.04176	0.00055	3.64633	5e-05	3.9609	0.00152	3.95886	0.00096	5.60156	0.00215	13.71389	0.00332	60.02277	0.0227	0.03
405.0	POL136312	2023-12-15 18:20:29	415	585	expt0003	Water_top	Bed_order_4123	Short	3.0	2	800.0	799.95	786.6076086219705	0.58508	4.19762	0.80385	3.96083	0.00065	2.77445	0.00769	2.21071	0.02268	1.24718	0.0196	0.05226	0.00046	0.05226	0.00046	0.05226	0.00046	-0.00486	0.00017	-0.00486	0.00017	-0.04253	0.00046	3.6469	4e-05	3.96166	0.00103	3.95918	0.00065	5.60263	0.00146	13.71499	0.00226	60.02766	0.01544	0.24388
406.0	POL136313	2023-12-15 18:25:38	418	587	expt0003	Argon_top	Bed_order_4123	Short	3.0	2	800.0	800.07	785.9477979151505	0.58141	4.13706	0.7948	3.96077	0.00084	2.77318	0.0075	2.23952	0.02218	1.28124	0.01921	0.05202	0.00044	0.05202	0.00044	0.05202	0.00044	-0.00482	0.00017	-0.00482	0.00017	-0.04239	0.00044	3.64685	4e-05	3.96139	0.00133	3.95953	0.00084	5.60225	0.00188	13.71622	0.00291	60.02064	0.01989	0.10035
407.0	POL136314	2023-12-15 18:31:55	422	590	expt0003	CO_bottom	Bed_order_4123	Short	3.0	2	800.0	799.95	778.4193695940912	0.59113	4.64541	0.76874	3.96021	0.0008	2.75443	0.00906	2.23133	0.02653	1.28074	0.02303	0.05117	0.00053	0.05117	0.00053	0.05117	0.00053	-0.00455	0.0002	-0.00455	0.0002	-0.04208	0.00053	3.64628	4e-05	3.96102	0.00127	3.95858	0.0008	5.60173	0.00179	13.71293	0.00277	60.02716	0.01895	0.07097
408.0	POL136315	2023-12-15 18:37:04	425	591	expt0003	Argon_bottom	Bed_order_4123	Short	3.0	2	800.0	799.99	778.2871836179893	0.59885	4.72805	0.78569	3.9602	0.00128	2.7609	0.00934	2.25613	0.02708	1.26603	0.02335	0.05203	0.00055	0.05203	0.00055	0.05203	0.00055	-0.00479	0.0002	-0.00479	0.0002	-0.04245	0.00055	3.64627	5e-05	3.96066	0.00203	3.95929	0.00128	5.60122	0.00287	13.7154	0.00444	60.01519	0.03036	-0.00312
409.0	POL136316	2023-12-15 18:43:20	429	585	expt0003	Water_top	Bed_order_4123	Short	3.0	2	800.0	799.95	786.7395596010962	0.57699	4.16239	0.78455	3.96085	0.00066	2.76542	0.0076	2.19407	0.02241	1.27724	0.01953	0.05162	0.00045	0.05162	0.00045	0.05162	0.00045	-0.00487	0.00017	-0.00487	0.00017	-0.04189	0.00045	3.64691	4e-05	3.96165	0.00105	3.95924	0.00066	5.60262	0.00149	13.7152	0.0023	60.02689	0.01571	0.14005
410.0	POL136317	2023-12-15 18:48:31	432	587	expt0003	Argon_top	Bed_order_4123	Short	3.0	2	800.0	800.01	784.6278973195507	0.58337	4.16278	0.77615	3.96073	0.0012	2.77478	0.00754	2.23157	0.02237	1.26196	0.01936	0.05191	0.00045	0.05191	0.00045	0.05191	0.00045	-0.00469	0.00017	-0.00469	0.00017	-0.04253	0.00045	3.64675	4e-05	3.9611	0.0019	3.96	0.0012	5.60184	0.00269	13.71785	0.00417	60.01222	0.02849	0.25297
411.0	POL136318	2023-12-15 18:54:48	436	590	expt0003	CO_bottom	Bed_order_4123	Short	3.0	2	800.0	800.07	780.269580711997	0.58456	4.57526	0.77927	3.96019	0.00167	2.77678	0.00897	2.25692	0.02611	1.30862	0.0227	0.05248	0.00053	0.05248	0.00053	0.05248	0.00053	-0.00506	0.0002	-0.00506	0.0002	-0.04236	0.00053	3.64642	4e-05	3.96041	0.00264	3.95974	0.00167	5.60087	0.00374	13.71696	0.00579	60.00744	0.03956	0.2256
412.0	POL136319	2023-12-15 18:59:57	439	591	expt0003	Argon_bottom	Bed_order_4123	Short	3.0	2	800.0	799.95	778.4193695940912	0.59302	4.67286	0.75746	3.96016	0.00202	2.7511	0.0092	2.23613	0.0268	1.27743	0.02323	0.05102	0.00054	0.05102	0.00054	0.05102	0.00054	-0.0046	0.0002	-0.0046	0.0002	-0.04181	0.00054	3.64628	4e-05	3.96021	0.0032	3.96004	0.00202	5.60059	0.00453	13.71798	0.00701	60.00195	0.04789	0.31313
	POL136320	2023-12-15 19:03:05	441	587	expt0003	Argon_top	Bed_order_4123	Long		2		800.0
413.0	POL136321	2023-12-15 19:13:40	442	587	expt0003	Argon_top	Bed_order_4123	Long	3.0	2	800.0	800.07	787.3992587028218	0.36832	2.58671	1.56757	3.96108	0.00057	2.76792	0.00466	2.24027	0.01388	1.28418	0.01204	0.0524	0.00028	0.0524	0.00028	0.0524	0.00028	-0.00483	0.0001	-0.00483	0.0001	-0.04275	0.00028	3.64696	3e-05	3.96164	0.00091	3.95996	0.00057	5.6026	0.00129	13.71769	0.00199	60.01872	0.0136	0.19737
414.0	POL136322	2023-12-15 19:45:00	443	587	expt0003	Argon_top	Bed_order_4123	Long	3.0	2	800.0	800.07	788.8502695592292	0.37037	2.57673	1.58905	3.96123	0.00065	2.76595	0.0046	2.25219	0.01377	1.29244	0.01195	0.0523	0.00027	0.0523	0.00027	0.0523	0.00027	-0.00488	0.0001	-0.00488	0.0001	-0.04255	0.00027	3.64707	3e-05	3.96168	0.00103	3.96033	0.00065	5.60267	0.00145	13.71899	0.00225	60.01507	0.01535	0.19267
415.0	POL136323	2023-12-15 20:16:22	444	587	expt0003	Argon_top	Bed_order_4123	Long	3.0	2	800.0	800.07	789.3777983991514	0.41328	2.85654	1.03034	3.96126	0.0007	2.76743	0.00509	2.25988	0.01523	1.2899	0.01319	0.05248	0.0003	0.05248	0.0003	0.05248	0.0003	-0.00497	0.00011	-0.00497	0.00011	-0.04253	0.0003	3.64711	3e-05	3.96172	0.00111	3.96034	0.0007	5.60271	0.00157	13.71901	0.00243	60.01536	0.01657	0.12071
	POL136324	2023-12-15 20:28:43	441	587	expt0004	Argon_top	Bed_order_4123	Short		3		800.0
416.0	POL136325	2023-12-15 20:32:35	403	329	expt0004	Water_top	Bed_order_3412	Short	4.0	3	800.0	800.07	789.114041407903	0.58141	4.01406	0.77967	3.96135	0.00061	2.76385	0.00714	2.24522	0.0213	1.27312	0.01841	0.05251	0.00043	0.05251	0.00043	0.05251	0.00043	-0.00478	0.00016	-0.00478	0.00016	-0.04295	0.00043	3.64709	4e-05	3.96224	0.00097	3.95955	0.00061	5.60345	0.00137	13.7163	0.00212	60.02992	0.01447	0.13691
417.0	POL136326	2023-12-15 20:37:44	406	331	expt0004	Argon_top	Bed_order_3412	Short	4.0	3	800.0	800.07	790.3008309025347	0.57813	3.98835	0.79188	3.96118	0.00059	2.78056	0.00709	2.2523	0.0212	1.28435	0.01839	0.05242	0.00042	0.05242	0.00042	0.05242	0.00042	-0.00487	0.00016	-0.00487	0.00016	-0.04267	0.00042	3.64718	4e-05	3.96208	0.00094	3.9594	0.00059	5.60322	0.00133	13.71576	0.00206	60.02982	0.01404	0.11215
418.0	POL136327	2023-12-15 20:44:01	410	334	expt0004	CO_bottom	Bed_order_3412	Short	4.0	3	800.0	800.01	780.6659592385312	0.58066	4.4301	0.77195	3.96044	0.002	2.77639	0.00847	2.21047	0.02475	1.27028	0.02147	0.0517	0.0005	0.0517	0.0005	0.0517	0.0005	-0.00473	0.00019	-0.00473	0.00019	-0.04225	0.0005	3.64645	4e-05	3.9605	0.00316	3.96031	0.002	5.60099	0.00447	13.71893	0.00692	60.00204	0.0473	0.15309
419.0	POL136328	2023-12-15 20:49:10	413	335	expt0004	Argon_bottom	Bed_order_3412	Short	4.0	3	800.0	799.99	780.7980779445487	0.57769	4.52865	0.77	3.96041	0.00277	2.75578	0.00875	2.20803	0.02541	1.22249	0.02188	0.05149	0.00052	0.05149	0.00052	0.05149	0.00052	-0.00483	0.00019	-0.00483	0.00019	-0.04184	0.00052	3.64646	4e-05	3.96033	0.00438	3.96056	0.00277	5.60076	0.00619	13.71977	0.00959	59.99753	0.06549	0.18768
420.0	POL136329	2023-12-15 20:55:28	417	329	expt0004	Water_top	Bed_order_3412	Short	4.0	3	800.0	799.83	787.5311873665909	0.58751	4.13092	0.79536	3.96112	0.00225	2.76802	0.00747	2.2415	0.02227	1.30026	0.01937	0.05222	0.00044	0.05222	0.00044	0.05222	0.00044	-0.00502	0.00017	-0.00502	0.00017	-0.04218	0.00044	3.64697	4e-05	3.96109	0.00357	3.96117	0.00225	5.60183	0.00505	13.72188	0.00781	59.9992	0.05335	0.09164
421.0	POL136330	2023-12-15 21:00:37	420	331	expt0004	Argon_top	Bed_order_3412	Short	4.0	3	800.0	800.07	787.7950335400675	0.58502	4.1092	0.79476	3.96096	0.00166	2.77072	0.00739	2.22195	0.02187	1.2613	0.01891	0.05197	0.00044	0.05197	0.00044	0.05197	0.00044	-0.00487	0.00016	-0.00487	0.00016	-0.04224	0.00044	3.64699	4e-05	3.9611	0.00262	3.96069	0.00166	5.60184	0.00371	13.72025	0.00574	60.00451	0.0392	0.03001
422.0	POL136331	2023-12-15 21:06:52	424	334	expt0004	CO_bottom	Bed_order_3412	Short	4.0	3	800.0	799.91	779.3445667267375	0.5879	4.59691	0.7656	3.96034	0.00272	2.77933	0.00896	2.21903	0.0258	1.26528	0.02234	0.05221	0.00052	0.05221	0.00052	0.05221	0.00052	-0.00456	0.00019	-0.00456	0.00019	-0.04309	0.00052	3.64635	4e-05	3.96021	0.00431	3.96062	0.00272	5.60058	0.0061	13.71998	0.00943	59.99545	0.06444	0.18723
423.0	POL136332	2023-12-15 21:12:03	427	335	expt0004	Argon_bottom	Bed_order_3412	Short	4.0	3	800.0	799.99	779.3445667267375	0.58352	4.61286	0.77165	3.96037	0.00245	2.76398	0.00902	2.23304	0.02614	1.26675	0.02258	0.05267	0.00053	0.05267	0.00053	0.05267	0.00053	-0.00501	0.0002	-0.00501	0.0002	-0.04265	0.00053	3.64635	4e-05	3.96008	0.00388	3.96094	0.00245	5.6004	0.00549	13.72111	0.0085	59.99039	0.058	0.01141
424.0	POL136333	2023-12-15 21:18:18	431	329	expt0004	Water_top	Bed_order_3412	Short	4.0	3	800.0	799.99	787.7950335400675	0.58509	4.15583	0.78495	3.96101	0.00174	2.78072	0.00757	2.26496	0.02252	1.27528	0.01943	0.05238	0.00045	0.05238	0.00045	0.05238	0.00045	-0.00499	0.00017	-0.00499	0.00017	-0.04239	0.00045	3.64699	4e-05	3.96117	0.00275	3.96069	0.00174	5.60194	0.00389	13.72024	0.00602	60.00533	0.04114	0.06438
425.0	POL136334	2023-12-15 21:23:27	434	331	expt0004	Argon_top	Bed_order_3412	Short	4.0	3	800.0	800.01	787.0034503996181	0.57516	4.10083	0.80931	3.96086	0.00081	2.76636	0.00739	2.24258	0.02196	1.27552	0.01901	0.05229	0.00044	0.05229	0.00044	0.05229	0.00044	-0.00482	0.00016	-0.00482	0.00016	-0.04266	0.00044	3.64693	4e-05	3.96152	0.00128	3.95954	0.00081	5.60244	0.00181	13.71626	0.00279	60.02203	0.01909	0.32233
426.0	POL136335	2023-12-15 21:29:45	438	334	expt0004	CO_bottom	Bed_order_3412	Short	4.0	3	800.0	799.91	781.062304154266	1.16291	8.96381	0.73261	3.96029	0.00122	2.7882	0.01737	2.18195	0.05042	1.29124	0.04407	0.05316	0.00102	0.05316	0.00102	0.05316	0.00102	-0.0055	0.00039	-0.0055	0.00039	-0.04215	0.00102	3.64648	9e-05	3.96134	0.00194	3.95819	0.00122	5.60219	0.00274	13.71156	0.00424	60.03518	0.02897	0.61817
	POL136336	2023-12-15 21:34:53	441	335	expt0004	Argon_bottom	Bed_order_3412	Short		3		800.0
427.0	POL136337	2023-12-15 21:41:09	445	329	expt0004	Water_top	Bed_order_3412	Short	4.0	3	800.0	799.95	787.267326320613	0.58097	4.15919	0.78979	3.96104	0.00064	2.78254	0.0076	2.2114	0.0224	1.26167	0.01942	0.05207	0.00045	0.05207	0.00045	0.05207	0.00045	-0.00489	0.00017	-0.00489	0.00017	-0.0423	0.00045	3.64695	4e-05	3.96194	0.00101	3.95925	0.00064	5.60303	0.00143	13.71524	0.00221	60.03	0.01511	0.03
428.0	POL136338	2023-12-15 21:46:20	448	331	expt0004	Argon_top	Bed_order_3412	Short	4.0	3	800.0	800.07	786.7395596010962	0.59151	4.18232	0.78523	3.96086	0.00058	2.76767	0.00756	2.25743	0.0225	1.30754	0.01956	0.05219	0.00045	0.05219	0.00045	0.05219	0.00045	-0.00525	0.00017	-0.00525	0.00017	-0.04169	0.00045	3.64691	4e-05	3.96184	0.00092	3.9589	0.00058	5.60289	0.0013	13.71402	0.00201	60.03281	0.01371	0.15092
	POL136339	2023-12-15 21:52:35	452	334	expt0004	CO_bottom	Bed_order_3412	Short		3		800.0
429.0	POL136340	2023-12-15 21:57:46	455	335	expt0004	Argon_bottom	Bed_order_3412	Short	4.0	3	800.0	800.07	779.4767227923434	0.59778	4.68001	0.77287	3.96034	0.00076	2.73614	0.00917	2.20146	0.02674	1.25051	0.02321	0.05072	0.00054	0.05072	0.00054	0.05072	0.00054	-0.00494	0.0002	-0.00494	0.0002	-0.04083	0.00054	3.64636	5e-05	3.9612	0.00121	3.95863	0.00076	5.60199	0.00171	13.71308	0.00264	60.0287	0.01806	0.1494
430.0	POL136341	2023-12-15 22:04:02	459	329	expt0004	Water_top	Bed_order_3412	Short	4.0	3	800.0	799.95	787.267326320613	0.56833	4.10976	0.77268	3.961	0.00154	2.77189	0.00748	2.22706	0.02216	1.27245	0.01921	0.0518	0.00044	0.0518	0.00044	0.0518	0.00044	-0.0048	0.00017	-0.0048	0.00017	-0.0422	0.00044	3.64695	4e-05	3.9612	0.00244	3.9606	0.00154	5.60198	0.00345	13.71993	0.00534	60.0066	0.03649	0.15231
431.0	POL136342	2023-12-15 22:09:13	462	331	expt0004	Argon_top	Bed_order_3412	Short	4.0	3	800.0	800.07	785.9477979151505	0.59093	4.15846	0.77927	3.96085	0.00134	2.76383	0.0075	2.22964	0.0223	1.28983	0.0194	0.05215	0.00045	0.05215	0.00045	0.05215	0.00045	-0.00471	0.00017	-0.00471	0.00017	-0.04272	0.00045	3.64685	4e-05	3.96115	0.00212	3.96025	0.00134	5.60191	0.00299	13.71872	0.00463	60.00992	0.03164	0.26242
432.0	POL136343	2023-12-15 22:15:30	466	334	expt0004	CO_bottom	Bed_order_3412	Short	4.0	3	800.0	800.07	779.3445667267375	0.58643	4.60519	0.77182	3.96026	0.00238	2.75427	0.00894	2.20857	0.02589	1.25213	0.02241	0.05196	0.00053	0.05196	0.00053	0.05196	0.00053	-0.00462	0.00019	-0.00462	0.00019	-0.04272	0.00053	3.64635	4e-05	3.96031	0.00377	3.96015	0.00238	5.60073	0.00533	13.71837	0.00825	60.00182	0.05634	0.23039
433.0	POL136344	2023-12-15 22:20:39	469	335	expt0004	Argon_bottom	Bed_order_3412	Short	4.0	3	800.0	799.99	778.8159050841303	0.5972	4.65981	0.77436	3.96027	0.0021	2.77625	0.00923	2.22498	0.02669	1.26461	0.0231	0.0522	0.00054	0.0522	0.00054	0.0522	0.00054	-0.00546	0.00021	-0.00546	0.00021	-0.04128	0.00054	3.64631	5e-05	3.96035	0.00332	3.96009	0.0021	5.60079	0.00469	13.71817	0.00726	60.0029	0.0496	0.08077
434.0	POL136345	2023-12-15 22:26:55	473	329	expt0004	Water_top	Bed_order_3412	Short	4.0	3	800.0	799.95	786.2117333613749	0.57986	4.13425	0.76775	3.96098	0.00092	2.76757	0.00755	2.21496	0.02235	1.27411	0.01942	0.05172	0.00045	0.05172	0.00045	0.05172	0.00045	-0.00459	0.00017	-0.00459	0.00017	-0.04255	0.00045	3.64687	4e-05	3.96149	0.00146	3.95994	0.00092	5.6024	0.00207	13.71764	0.0032	60.01726	0.0219	0.20217
435.0	POL136346	2023-12-15 22:32:04	476	331	expt0004	Argon_top	Bed_order_3412	Short	4.0	3	800.0	799.95	786.4756539225186	0.58194	4.14966	0.79546	3.9608	0.00098	2.76998	0.0075	2.24119	0.02225	1.25751	0.01923	0.0521	0.00044	0.0521	0.00044	0.0521	0.00044	-0.00468	0.00017	-0.00468	0.00017	-0.04274	0.00044	3.64689	4e-05	3.96129	0.00156	3.95981	0.00099	5.60211	0.0022	13.71718	0.00341	60.01649	0.02332	0.2196
436.0	POL136347	2023-12-15 22:38:21	480	334	expt0004	CO_bottom	Bed_order_3412	Short	4.0	3	800.0	800.07	779.3445667267375	0.58485	4.61475	0.76675	3.96027	0.0007	2.76739	0.00901	2.21772	0.02623	1.26154	0.02271	0.05157	0.00053	0.05157	0.00053	0.05157	0.00053	-0.00468	0.0002	-0.00468	0.0002	-0.04221	0.00053	3.64635	4e-05	3.9612	0.00111	3.9584	0.0007	5.60199	0.00157	13.7123	0.00243	60.0312	0.01657	0.03
437.0	POL136348	2023-12-15 22:43:30	483	335	expt0004	Argon_bottom	Bed_order_3412	Short	4.0	3	800.0	799.98	777.7584023080127	0.59229	4.66328	0.77748	3.96025	0.00063	2.77438	0.00926	2.19851	0.02658	1.26262	0.02307	0.05282	0.00054	0.05282	0.00054	0.05282	0.00054	-0.00478	0.0002	-0.00478	0.0002	-0.04326	0.00054	3.64623	4e-05	3.96129	0.001	3.95818	0.00063	5.6021	0.00141	13.71152	0.00219	60.03465	0.01494	0.22348
438.0	POL136349	2023-12-15 22:49:48	487	329	expt0004	Water_top	Bed_order_3412	Short	4.0	3	800.0	799.95	785.4198823573612	0.58774	4.19507	0.80037	3.96102	0.00063	2.76154	0.00766	2.24895	0.02281	1.29945	0.01985	0.05181	0.00046	0.05181	0.00046	0.05181	0.00046	-0.00468	0.00017	-0.00468	0.00017	-0.04244	0.00046	3.64681	4e-05	3.9619	0.001	3.95926	0.00063	5.60297	0.00142	13.71527	0.00219	60.0294	0.01497	0.26319
439.0	POL136350	2023-12-15 22:54:56	490	331	expt0004	Argon_top	Bed_order_3412	Short	4.0	3	800.0	799.91	785.551866830762	0.5827	4.15115	0.78992	3.96083	0.00072	2.76421	0.00747	2.22355	0.02226	1.26721	0.0193	0.05154	0.00044	0.05154	0.00044	0.05154	0.00044	-0.00461	0.00017	-0.00461	0.00017	-0.04232	0.00044	3.64682	4e-05	3.96154	0.00114	3.9594	0.00072	5.60246	0.00161	13.71577	0.0025	60.02381	0.01706	0.24648
440.0	POL136351	2023-12-15 23:01:14	494	334	expt0004	CO_bottom	Bed_order_3412	Short	4.0	3	800.0	800.02	778.0228004447545	0.58756	4.62255	0.78673	3.96023	0.00148	2.76916	0.00904	2.16526	0.0262	1.27476	0.02289	0.05158	0.00053	0.05158	0.00053	0.05158	0.00053	-0.00435	0.00019	-0.00435	0.00019	-0.04289	0.00053	3.64625	4e-05	3.96053	0.00235	3.95964	0.00148	5.60103	0.00332	13.7166	0.00513	60.00987	0.03508	0.11027
441.0	POL136352	2023-12-15 23:06:23	497	335	expt0004	Argon_bottom	Bed_order_3412	Short	4.0	3	800.0	799.99	778.2871836179893	0.59758	4.71763	0.77971	3.96029	0.00206	2.74721	0.00928	2.18045	0.02677	1.25583	0.02324	0.05096	0.00054	0.05096	0.00054	0.05096	0.00054	-0.00432	0.0002	-0.00432	0.0002	-0.04232	0.00054	3.64627	5e-05	3.9604	0.00327	3.96005	0.00206	5.60086	0.00462	13.71801	0.00715	60.00396	0.04885	0.21054
442.0	POL136353	2023-12-15 23:12:38	501	329	expt0004	Water_top	Bed_order_3412	Short	4.0	3	800.0	799.95	786.0797674990586	0.57534	4.14549	0.78286	3.96099	0.00134	2.78172	0.00765	2.25931	0.02255	1.27659	0.01947	0.05284	0.00045	0.05284	0.00045	0.05284	0.00045	-0.00513	0.00017	-0.00513	0.00017	-0.04259	0.00045	3.64686	4e-05	3.96044	0.00211	3.96207	0.00134	5.60091	0.00299	13.72503	0.00463	59.98181	0.03153	0.16317
443.0	POL136354	2023-12-15 23:17:49	504	331	expt0004	Argon_top	Bed_order_3412	Short	4.0	3	800.0	799.95	785.551866830762	0.57527	4.13158	0.78351	3.96082	0.00156	2.76748	0.00747	2.20118	0.02211	1.27921	0.01927	0.05152	0.00044	0.05152	0.00044	0.05152	0.00044	-0.00477	0.00017	-0.00477	0.00017	-0.04199	0.00044	3.64682	4e-05	3.96037	0.00247	3.9617	0.00156	5.60081	0.0035	13.72374	0.00542	59.98519	0.03694	0.18417
444.0	POL136355	2023-12-15 23:24:05	508	334	expt0004	CO_bottom	Bed_order_3412	Short	4.0	3	800.0	800.07	778.2871836179893	0.59154	4.62387	0.77749	3.96027	0.00229	2.75883	0.00903	2.17694	0.02596	1.22403	0.02243	0.05132	0.00053	0.05132	0.00053	0.05132	0.00053	-0.00462	0.0002	-0.00462	0.0002	-0.04207	0.00053	3.64627	4e-05	3.95993	0.00362	3.96095	0.00229	5.60018	0.00511	13.72113	0.00792	59.9886	0.05403	0.23926
445.0	POL136356	2023-12-15 23:29:13	511	335	expt0004	Argon_bottom	Bed_order_3412	Short	4.0	3	800.0	799.99	777.7584023080127	0.58997	4.68245	0.77044	3.96027	0.00303	2.77077	0.00929	2.17278	0.02656	1.24985	0.02308	0.05237	0.00055	0.05237	0.00055	0.05237	0.00055	-0.00471	0.0002	-0.00471	0.0002	-0.04295	0.00055	3.64623	4e-05	3.96016	0.0048	3.96051	0.00303	5.60051	0.00679	13.7196	0.01051	59.99611	0.0718	0.19791
446.0	POL136357	2023-12-15 23:35:31	515	329	expt0004	Water_top	Bed_order_3412	Short	4.0	3	800.0	799.95	787.0034503996181	0.58007	4.19602	0.78411	3.96093	0.00179	2.78205	0.00769	2.24509	0.02275	1.27431	0.01968	0.05289	0.00046	0.05289	0.00046	0.05289	0.00046	-0.00477	0.00017	-0.00477	0.00017	-0.04335	0.00046	3.64693	4e-05	3.9611	0.00284	3.96059	0.00179	5.60184	0.00401	13.71988	0.00621	60.00566	0.0424	0.28431
447.0	POL136358	2023-12-15 23:40:40	518	331	expt0004	Argon_top	Bed_order_3412	Short	4.0	3	800.0	799.95	785.551866830762	0.57578	4.10848	0.77454	3.96078	0.00059	2.77305	0.00747	2.2271	0.02208	1.28595	0.0192	0.05232	0.00044	0.05232	0.00044	0.05232	0.00044	-0.00512	0.00017	-0.00512	0.00017	-0.04209	0.00044	3.64682	4e-05	3.96173	0.00093	3.95888	0.00059	5.60273	0.00131	13.71397	0.00203	60.03174	0.01387	0.10973
448.0	POL136359	2023-12-15 23:46:57	522	334	expt0004	CO_bottom	Bed_order_3412	Short	4.0	3	800.0	800.02	778.1549939016478	0.59115	4.61773	0.77843	3.96025	0.00103	2.76123	0.00903	2.23969	0.02629	1.26658	0.02275	0.05178	0.00053	0.05178	0.00053	0.05178	0.00053	-0.00489	0.0002	-0.00489	0.0002	-0.04201	0.00053	3.64626	4e-05	3.9608	0.00163	3.95916	0.00103	5.60141	0.00231	13.71493	0.00358	60.01826	0.02444	0.19734
449.0	POL136360	2023-12-15 23:52:06	525	335	expt0004	Argon_bottom	Bed_order_3412	Short	4.0	3	800.0	800.07	778.2871836179893	0.59388	4.6713	0.78341	3.96027	0.00101	2.7638	0.00921	2.24031	0.02672	1.24961	0.02302	0.05223	0.00054	0.05223	0.00054	0.05223	0.00054	-0.00497	0.0002	-0.00497	0.0002	-0.0423	0.00054	3.64627	4e-05	3.96087	0.0016	3.95906	0.00101	5.60152	0.00227	13.71458	0.00351	60.02021	0.02396	0.15302
450.0	POL136361	2023-12-15 23:58:22	529	329	expt0004	Water_top	Bed_order_3412	Short	4.0	3	800.0	799.95	786.8715068602085	0.58152	4.18101	0.79388	3.96097	0.0006	2.77499	0.00765	2.20777	0.02261	1.26465	0.01962	0.05199	0.00045	0.05199	0.00045	0.05199	0.00045	-0.00512	0.00017	-0.00512	0.00017	-0.04176	0.00045	3.64692	4e-05	3.96192	0.00095	3.95909	0.0006	5.60299	0.00135	13.71469	0.00208	60.03147	0.01422	0.26479
451.0	POL136362	2023-12-16 00:03:32	532	331	expt0004	Argon_top	Bed_order_3412	Short	4.0	3	800.0	799.95	785.551866830762	0.58558	4.1595	0.80643	3.96083	0.00061	2.76945	0.00755	2.25538	0.02249	1.29931	0.01955	0.05211	0.00045	0.05211	0.00045	0.05211	0.00045	-0.00508	0.00017	-0.00508	0.00017	-0.04195	0.00045	3.64682	4e-05	3.96174	0.00097	3.95902	0.00061	5.60274	0.00137	13.71444	0.00212	60.03029	0.01446	0.0211
452.0	POL136363	2023-12-16 00:09:48	536	334	expt0004	CO_bottom	Bed_order_3412	Short	4.0	3	800.0	800.02	777.8906032469796	0.61852	4.85938	0.78732	3.96028	0.00099	2.76824	0.0095	2.21133	0.02749	1.22508	0.02366	0.05114	0.00056	0.05114	0.00056	0.05114	0.00056	-0.00454	0.00021	-0.00454	0.00021	-0.04205	0.00056	3.64624	5e-05	3.9609	0.00157	3.95903	0.00099	5.60155	0.00221	13.71449	0.00343	60.02076	0.02341	0.03
453.0	POL136364	2023-12-16 00:14:59	539	335	expt0004	Argon_bottom	Bed_order_3412	Short	4.0	3	800.0	799.99	778.6837303268442	0.74046	5.83699	0.75604	3.96029	0.00181	2.75263	0.01151	2.19166	0.03333	1.26257	0.02898	0.05213	0.00068	0.05213	0.00068	0.05213	0.00068	-0.00484	0.00025	-0.00484	0.00025	-0.04244	0.00068	3.6463	6e-05	3.96065	0.00287	3.95956	0.00181	5.60121	0.00406	13.71632	0.00628	60.01216	0.04292	0.18072
454.0	POL136365	2023-12-16 00:18:07	541	331	expt0004	Argon_top	Bed_order_3412	Long	4.0	3	800.0	799.99	784.0998327975049	0.39925	2.89195	1.05729	3.96091	0.00051	2.76253	0.00532	2.24079	0.01574	1.27576	0.01364	0.05229	0.00032	0.05229	0.00032	0.05229	0.00032	-0.00468	0.00012	-0.00468	0.00012	-0.04293	0.00032	3.64671	3e-05	3.96164	0.0008	3.95944	0.00051	5.60261	0.00114	13.71589	0.00176	60.02458	0.01202	0.16206
455.0	POL136366	2023-12-16 00:43:52	542	331	expt0004	Argon_top	Bed_order_3412	Long	4.0	3	800.0	799.99	788.1907749198375	0.37049	2.58588	1.58511	3.9613	0.00045	2.76718	0.00464	2.2579	0.01386	1.29511	0.01203	0.05257	0.00028	0.05257	0.00028	0.05257	0.00028	-0.00495	0.0001	-0.00495	0.0001	-0.04268	0.00028	3.64702	3e-05	3.96205	0.00071	3.95979	0.00045	5.60318	0.00101	13.71713	0.00156	60.0251	0.01063	0.18814
456.0	POL136367	2023-12-16 01:29:38	543	331	expt0004	Argon_top	Bed_order_3412	Long	4.0	3	800.0	799.99	789.114041407903	0.36945	2.5568	1.57808	3.9614	0.00045	2.76419	0.00455	2.25159	0.01362	1.2959	0.01183	0.05247	0.00027	0.05247	0.00027	0.05247	0.00027	-0.00484	0.0001	-0.00484	0.0001	-0.04278	0.00027	3.64709	3e-05	3.96213	0.00071	3.95993	0.00045	5.6033	0.00101	13.71761	0.00156	60.02451	0.01066	0.21321
457.0	POL136368	2023-12-16 02:01:26	544	331	expt0004	Argon_top	Bed_order_3412	Long	4.0	3	800.0	800.01	789.3777983991514	0.37137	2.56572	1.58997	3.96142	0.00047	2.76172	0.00455	2.25564	0.01366	1.29859	0.01186	0.0522	0.00027	0.0522	0.00027	0.0522	0.00027	-0.00484	0.0001	-0.00484	0.0001	-0.04251	0.00027	3.64711	3e-05	3.96212	0.00075	3.96003	0.00047	5.60328	0.00106	13.71794	0.00164	60.02327	0.0112	0.14569
458.0	POL136369	2023-12-16 02:33:02	545	331	expt0004	Argon_top	Bed_order_3412	Long	4.0	3	800.0	799.93	789.2459217605481	0.37056	2.56222	1.58823	3.96141	0.00055	2.76369	0.00455	2.25385	0.01364	1.29704	0.01185	0.05242	0.00027	0.05242	0.00027	0.05242	0.00027	-0.00483	0.0001	-0.00483	0.0001	-0.04276	0.00027	3.6471	3e-05	3.96198	0.00087	3.96025	0.00055	5.60309	0.00124	13.71871	0.00191	60.01927	0.01306	0.18869
459.0	POL136370	2023-12-16 03:04:31	546	331	expt0004	Argon_top	Bed_order_3412	Long	4.0	3	800.0	800.01	789.2459217605481	0.37405	2.58353	1.59826	3.9614	0.00057	2.76676	0.00459	2.26063	0.01377	1.30482	0.01197	0.05272	0.00027	0.05272	0.00027	0.05272	0.00027	-0.00492	0.0001	-0.00492	0.0001	-0.04288	0.00027	3.6471	3e-05	3.96195	0.0009	3.9603	0.00057	5.60305	0.00127	13.71889	0.00197	60.01837	0.01346	0.22117
460.0	POL136371	2023-12-16 03:36:27	547	331	expt0004	Argon_top	Bed_order_3412	Long	4.0	3	800.0	800.07	789.114041407903	0.36894	2.5487	1.58006	3.96138	0.00059	2.76426	0.00453	2.24733	0.01356	1.28874	0.01176	0.0524	0.00027	0.0524	0.00027	0.0524	0.00027	-0.00492	0.0001	-0.00492	0.0001	-0.04257	0.00027	3.64709	3e-05	3.96188	0.00093	3.96038	0.00059	5.60294	0.00132	13.71917	0.00204	60.01665	0.01392	0.19205
461.0	POL136372	2023-12-16 04:08:02	548	331	expt0004	Argon_top	Bed_order_3412	Long	4.0	3	800.0	800.07	788.8502695592292	0.37022	2.55711	1.59661	3.96138	0.00061	2.76535	0.00454	2.26421	0.01364	1.29174	0.01182	0.05257	0.00027	0.05257	0.00027	0.05257	0.00027	-0.00493	0.0001	-0.00493	0.0001	-0.0427	0.00027	3.64707	3e-05	3.96186	0.00096	3.96042	0.00061	5.60292	0.00136	13.71928	0.00211	60.01613	0.01441	0.18966
462.0	POL136373	2023-12-16 04:39:14	549	331	expt0004	Argon_top	Bed_order_3412	Long	4.0	3	800.0	800.07	788.7183780625786	0.37214	2.57568	1.60656	3.96139	0.00058	2.76259	0.00457	2.26753	0.01374	1.29774	0.01191	0.05251	0.00027	0.05251	0.00027	0.05251	0.00027	-0.00495	0.0001	-0.00495	0.0001	-0.04262	0.00027	3.64706	3e-05	3.96192	0.00091	3.96034	0.00058	5.603	0.00129	13.71903	0.00199	60.01756	0.01363	0.18527
463.0	POL136374	2023-12-16 05:10:23	550	331	expt0004	Argon_top	Bed_order_3412	Long	4.0	3	800.0	800.07	788.8502695592292	0.37468	2.57752	1.58755	3.96139	0.0006	2.76304	0.00457	2.26399	0.01374	1.30624	0.01194	0.05248	0.00027	0.05248	0.00027	0.05248	0.00027	-0.00497	0.0001	-0.00497	0.0001	-0.04254	0.00027	3.64707	3e-05	3.96188	0.00095	3.96042	0.0006	5.60295	0.00135	13.71929	0.00209	60.0163	0.01425	0.18672
464.0	POL136375	2023-12-16 05:41:40	551	331	expt0004	Argon_top	Bed_order_3412	Long	4.0	3	800.0	800.07	788.9821573409008	0.37088	2.57245	1.59109	3.96138	0.00057	2.76499	0.00457	2.25022	0.01368	1.29016	0.01187	0.05249	0.00027	0.05249	0.00027	0.05249	0.00027	-0.00487	0.0001	-0.00487	0.0001	-0.04275	0.00027	3.64708	3e-05	3.96193	0.0009	3.96029	0.00057	5.60302	0.00127	13.71885	0.00196	60.01826	0.01339	0.18902
465.0	POL136376	2023-12-16 06:12:47	552	331	expt0004	Argon_top	Bed_order_3412	Long	4.0	3	800.0	800.07	788.8502695592292	0.37315	2.57726	1.59405	3.96139	0.00057	2.76296	0.00457	2.24488	0.01369	1.28676	0.01188	0.0524	0.00027	0.0524	0.00027	0.0524	0.00027	-0.00482	0.0001	-0.00482	0.0001	-0.04276	0.00027	3.64707	3e-05	3.96193	0.00091	3.96033	0.00057	5.60301	0.00129	13.71898	0.00199	60.01782	0.0136	0.2089
466.0	POL136377	2023-12-16 06:47:35	553	331	expt0004	Argon_top	Bed_order_3412	Long	4.0	3	800.0	800.07	788.8502695592292	0.3726	2.58005	1.59141	3.96138	0.00057	2.76567	0.00458	2.25634	0.01373	1.29933	0.01193	0.05248	0.00027	0.05248	0.00027	0.05248	0.00027	-0.00485	0.0001	-0.00485	0.0001	-0.04278	0.00027	3.64707	3e-05	3.96192	0.0009	3.96032	0.00057	5.603	0.00128	13.71894	0.00198	60.01783	0.01353	0.15944
467.0	POL136378	2023-12-16 07:18:40	554	331	expt0004	Argon_top	Bed_order_3412	Long	4.0	3	800.0	800.07	788.4545839230605	0.37049	2.56617	1.57207	3.96138	0.00059	2.76904	0.00456	2.25635	0.01367	1.29716	0.01187	0.05267	0.00027	0.05267	0.00027	0.05267	0.00027	-0.00496	0.0001	-0.00496	0.0001	-0.04276	0.00027	3.64704	3e-05	3.96188	0.00094	3.96039	0.00059	5.60294	0.00133	13.7192	0.00205	60.01656	0.01401	0.20634
468.0	POL136379	2023-12-16 07:49:44	555	331	expt0004	Argon_top	Bed_order_3412	Long	4.0	3	800.0	800.07	788.4545839230605	0.37151	2.56587	1.59309	3.96137	0.00064	2.76472	0.00455	2.25628	0.01366	1.30278	0.01187	0.05259	0.00027	0.05259	0.00027	0.05259	0.00027	-0.00491	0.0001	-0.00491	0.0001	-0.04276	0.00027	3.64704	3e-05	3.96183	0.00101	3.96047	0.00064	5.60287	0.00143	13.71946	0.00221	60.01515	0.01508	0.21929
469.0	POL136380	2023-12-16 08:20:49	556	331	expt0004	Argon_top	Bed_order_3412	Long	4.0	3	800.0	800.07	788.3226812795688	0.37454	2.5957	1.491	3.96137	0.00062	2.76479	0.00461	2.25668	0.01381	1.29166	0.01198	0.05251	0.00028	0.05251	0.00028	0.05251	0.00028	-0.00492	0.0001	-0.00492	0.0001	-0.04266	0.00028	3.64703	3e-05	3.96186	0.00098	3.96041	0.00062	5.60291	0.00138	13.71927	0.00214	60.01608	0.0146	0.18727
470.0	POL136381	2023-12-16 09:03:10	541	331	expt0005	Argon_top	Bed_order_3412	Short	5.0	4	800.0	799.99	787.7950335400675	0.56236	3.86858	0.77706	3.96138	0.0008	2.76241	0.00685	2.26503	0.02058	1.29927	0.01786	0.05231	0.00041	0.05231	0.00041	0.05231	0.00041	-0.00464	0.00015	-0.00464	0.00015	-0.04304	0.00041	3.64699	4e-05	3.962	0.00126	3.96016	0.0008	5.60311	0.00178	13.71838	0.00276	60.0205	0.01885	0.11587
471.0	POL136382	2023-12-16 09:08:28	503	201	expt0005	Water_top	Bed_order_2341	Short	5.0	4	800.0	800.07	788.1907749198375	0.56387	3.96295	0.78122	3.96141	0.00118	2.77986	0.00705	2.20731	0.02095	1.28388	0.01824	0.05318	0.00042	0.05318	0.00042	0.05318	0.00042	-0.00502	0.00016	-0.00502	0.00016	-0.04314	0.00042	3.64702	4e-05	3.96177	0.00186	3.9607	0.00118	5.60279	0.00264	13.72027	0.00408	60.01194	0.02788	0.17241
472.0	POL136383	2023-12-16 09:13:39	506	203	expt0005	Argon_top	Bed_order_2341	Short	5.0	4	800.0	800.07	788.0588648435521	0.57258	3.96341	0.79527	3.96128	0.00046	2.77032	0.00701	2.25382	0.02097	1.30547	0.01827	0.05225	0.00042	0.05225	0.00042	0.05225	0.00042	-0.00497	0.00016	-0.00497	0.00016	-0.04231	0.00042	3.64701	4e-05	3.96244	0.00072	3.95895	0.00046	5.60374	0.00102	13.7142	0.00159	60.03892	0.01083	0.23917
473.0	POL136384	2023-12-16 09:19:55	510	206	expt0005	CO_bottom	Bed_order_2341	Short	5.0	4	800.0	799.99	777.3617770407774	0.58031	4.43898	0.77534	3.96053	0.00174	2.76782	0.00849	2.25146	0.02471	1.24556	0.0212	0.05255	0.0005	0.05255	0.0005	0.05255	0.0005	-0.0052	0.00019	-0.0052	0.00019	-0.04215	0.0005	3.6462	4e-05	3.96076	0.00275	3.96008	0.00174	5.60135	0.00389	13.71812	0.00602	60.00751	0.04116	0.21773
474.0	POL136385	2023-12-16 09:25:05	513	207	expt0005	Argon_bottom	Bed_order_2341	Short	5.0	4	800.0	799.99	778.6837303268442	0.57925	4.53423	0.79041	3.96066	0.00072	2.75533	0.00882	2.22669	0.02569	1.31259	0.02244	0.05293	0.00052	0.05293	0.00052	0.05293	0.00052	-0.00463	0.00019	-0.00463	0.00019	-0.04368	0.00052	3.6463	4e-05	3.96153	0.00114	3.95892	0.00072	5.60245	0.00161	13.7141	0.0025	60.0291	0.01704	0.15205
475.0	POL136386	2023-12-16 09:31:21	517	201	expt0005	Water_top	Bed_order_2341	Short	5.0	4	800.0	799.83	785.0239065969374	0.6128	4.33651	0.78003	3.96129	0.00104	2.75186	0.00784	2.23693	0.02334	1.2849	0.02027	0.05221	0.00047	0.05221	0.00047	0.05221	0.00047	-0.00452	0.00017	-0.00452	0.00017	-0.04317	0.00047	3.64678	5e-05	3.96177	0.00165	3.96031	0.00104	5.60279	0.00233	13.71892	0.00361	60.01626	0.02463	0.05161
476.0	POL136387	2023-12-16 09:36:32	520	203	expt0005	Argon_top	Bed_order_2341	Short	5.0	4	800.0	800.07	786.4756539225186	0.56916	4.03043	0.78552	3.96101	0.00114	2.77289	0.0072	2.22089	0.02136	1.31458	0.0187	0.05255	0.00043	0.05255	0.00043	0.05255	0.00043	-0.00472	0.00016	-0.00472	0.00016	-0.04312	0.00043	3.64689	4e-05	3.96138	0.0018	3.96029	0.00114	5.60224	0.00255	13.71884	0.00394	60.01214	0.02695	0.24988
477.0	POL136388	2023-12-16 09:42:47	524	206	expt0005	CO_bottom	Bed_order_2341	Short	5.0	4	800.0	800.0	776.832890955163	0.58611	4.50485	0.7743	3.9604	0.00248	2.76913	0.00874	2.25146	0.02548	1.26184	0.02195	0.05264	0.00052	0.05264	0.00052	0.05264	0.00052	-0.00514	0.00019	-0.00514	0.00019	-0.04236	0.00052	3.64616	4e-05	3.96043	0.00393	3.96033	0.00248	5.60089	0.00556	13.71899	0.0086	60.00109	0.05877	0.27099
478.0	POL136389	2023-12-16 09:47:58	527	207	expt0005	Argon_bottom	Bed_order_2341	Short	5.0	4	800.0	800.07	776.965118091376	0.58947	4.61355	0.78933	3.96051	0.00265	2.76151	0.00906	2.25351	0.0264	1.25751	0.02273	0.05214	0.00054	0.05214	0.00054	0.05214	0.00054	-0.00496	0.0002	-0.00496	0.0002	-0.04222	0.00054	3.64617	4e-05	3.96048	0.0042	3.96058	0.00265	5.60096	0.00593	13.71984	0.00918	59.99888	0.06272	0.19881
479.0	POL136390	2023-12-16 09:54:14	531	201	expt0005	Water_top	Bed_order_2341	Short	5.0	4	800.0	800.01	785.551866830762	0.56812	4.09048	0.78675	3.96117	0.00063	2.76703	0.0075	2.27802	0.02236	1.31091	0.0194	0.0533	0.00045	0.0533	0.00045	0.0533	0.00045	-0.00514	0.00017	-0.00514	0.00017	-0.04302	0.00045	3.64682	4e-05	3.96203	0.00099	3.95944	0.00063	5.60316	0.0014	13.7159	0.00217	60.02889	0.01483	0.3095
480.0	POL136391	2023-12-16 09:59:25	534	203	expt0005	Argon_top	Bed_order_2341	Short	5.0	4	800.0	799.95	785.0239065969374	0.56751	4.09204	0.79254	3.96096	0.00073	2.76694	0.00734	2.22602	0.02179	1.25214	0.01881	0.05201	0.00044	0.05201	0.00044	0.05201	0.00044	-0.00473	0.00016	-0.00473	0.00016	-0.04255	0.00044	3.64678	4e-05	3.96167	0.00115	3.95954	0.00073	5.60264	0.00163	13.71625	0.00253	60.02371	0.01727	0.32846
481.0	POL136392	2023-12-16 10:05:42	538	206	expt0005	CO_bottom	Bed_order_2341	Short	5.0	4	800.0	799.95	777.7584023080127	0.57605	4.56061	0.76849	3.96035	0.00118	2.7528	0.0089	2.26285	0.02601	1.30987	0.0226	0.05246	0.00053	0.05246	0.00053	0.05246	0.00053	-0.0053	0.0002	-0.0053	0.0002	-0.04186	0.00053	3.64623	4e-05	3.96082	0.00187	3.95942	0.00118	5.60145	0.00265	13.71584	0.0041	60.01559	0.02801	0.2188
482.0	POL136393	2023-12-16 10:10:51	541	207	expt0005	Argon_bottom	Bed_order_2341	Short	5.0	4	800.0	800.07	777.8906032469796	0.58937	4.62531	0.77374	3.96055	0.00191	2.77444	0.00915	2.24116	0.02644	1.25562	0.02279	0.05283	0.00054	0.05283	0.00054	0.05283	0.00054	-0.00506	0.0002	-0.00506	0.0002	-0.0427	0.00054	3.64624	4e-05	3.96075	0.00302	3.96014	0.00191	5.60134	0.00427	13.71834	0.00662	60.00674	0.0452	0.01535
483.0	POL136394	2023-12-16 10:17:08	545	201	expt0005	Water_top	Bed_order_2341	Short	5.0	4	800.0	799.95	783.835778179857	0.57669	4.14119	0.78434	3.96112	0.00113	2.77273	0.00759	2.25628	0.0226	1.29201	0.01957	0.0529	0.00045	0.0529	0.00045	0.0529	0.00045	-0.00512	0.00017	-0.00512	0.00017	-0.04265	0.00045	3.64669	4e-05	3.96153	0.00179	3.96028	0.00113	5.60245	0.00253	13.71882	0.00391	60.01392	0.02674	0.27345
484.0	POL136395	2023-12-16 10:22:19	548	203	expt0005	Argon_top	Bed_order_2341	Short	5.0	4	800.0	799.91	784.363872509891	0.57151	4.08067	0.78134	3.96091	0.00051	2.76476	0.00734	2.23764	0.02182	1.28137	0.01893	0.052	0.00044	0.052	0.00044	0.052	0.00044	-0.00466	0.00016	-0.00466	0.00016	-0.04268	0.00044	3.64673	4e-05	3.96196	0.00081	3.9588	0.00051	5.60306	0.00115	13.71367	0.00178	60.03527	0.01212	0.29462
485.0	POL136396	2023-12-16 10:28:35	552	206	expt0005	CO_bottom	Bed_order_2341	Short	5.0	4	800.0	800.07	777.7584023080127	0.59333	4.60994	0.77471	3.96041	0.00094	2.75117	0.00898	2.23174	0.0262	1.26566	0.0227	0.05149	0.00053	0.05149	0.00053	0.05149	0.00053	-0.00511	0.0002	-0.00511	0.0002	-0.04128	0.00053	3.64623	4e-05	3.96104	0.00149	3.95915	0.00094	5.60175	0.00211	13.7149	0.00327	60.021	0.02234	0.23404
486.0	POL136397	2023-12-16 10:33:44	555	207	expt0005	Argon_bottom	Bed_order_2341	Short	5.0	4	800.0	800.07	778.2871836179893	0.59099	4.64058	0.76035	3.96047	0.00059	2.75117	0.00913	2.2263	0.02641	1.25428	0.02281	0.05144	0.00054	0.05144	0.00054	0.05144	0.00054	-0.00464	0.0002	-0.00464	0.0002	-0.04217	0.00054	3.64627	4e-05	3.96152	0.00093	3.95836	0.00059	5.60244	0.00132	13.71216	0.00204	60.03522	0.01394	0.01724
487.0	POL136398	2023-12-16 10:40:01	559	201	expt0005	Water_top	Bed_order_2341	Short	5.0	4	800.0	800.07	784.363872509891	0.58226	4.1554	0.7955	3.96109	0.00065	2.76822	0.0076	2.21385	0.02252	1.29641	0.01964	0.05236	0.00045	0.05236	0.00045	0.05236	0.00045	-0.00466	0.00017	-0.00466	0.00017	-0.04305	0.00045	3.64673	4e-05	3.96194	0.00102	3.95938	0.00065	5.60303	0.00145	13.71569	0.00224	60.02855	0.01531	0.24662
488.0	POL136399	2023-12-16 10:45:12	562	203	expt0005	Argon_top	Bed_order_2341	Short	5.0	4	800.0	799.91	785.0239065969374	0.58354	4.13411	0.79534	3.96087	0.00117	2.76261	0.00744	2.26154	0.02226	1.29572	0.01931	0.05209	0.00044	0.05209	0.00044	0.05209	0.00044	-0.00464	0.00016	-0.00464	0.00016	-0.04281	0.00044	3.64678	4e-05	3.96127	0.00185	3.96006	0.00117	5.60208	0.00261	13.71806	0.00404	60.01341	0.02762	0.3482
489.0	POL136400	2023-12-16 10:51:27	566	206	expt0005	CO_bottom	Bed_order_2341	Short	5.0	4	800.0	799.99	777.0973414841725	0.58987	4.64512	0.7852	3.96035	0.00126	2.77288	0.00915	2.2719	0.02669	1.28461	0.02308	0.0528	0.00054	0.0528	0.00054	0.0528	0.00054	-0.00509	0.0002	-0.00509	0.0002	-0.04263	0.00054	3.64618	4e-05	3.96078	0.00199	3.9595	0.00126	5.60139	0.00281	13.7161	0.00435	60.01429	0.02972	0.31496
490.0	POL136401	2023-12-16 10:56:36	569	207	expt0005	Argon_bottom	Bed_order_2341	Short	5.0	4	800.0	799.95	776.30394496978	0.5881	4.65885	0.767	3.96041	0.00094	2.75825	0.00921	2.2322	0.02671	1.26323	0.02312	0.05226	0.00054	0.05226	0.00054	0.05226	0.00054	-0.0048	0.0002	-0.0048	0.0002	-0.04266	0.00054	3.64612	4e-05	3.96109	0.00148	3.95906	0.00094	5.60182	0.0021	13.71457	0.00325	60.02263	0.0222	0.14345
491.0	POL136402	2023-12-16 11:02:54	573	201	expt0005	Water_top	Bed_order_2341	Short	5.0	4	800.0	800.01	785.155902240767	0.57705	4.18224	0.80435	3.9611	0.00247	2.75994	0.00766	2.27641	0.02281	1.29718	0.01978	0.0523	0.00046	0.0523	0.00046	0.0523	0.00046	-0.00475	0.00017	-0.00475	0.00017	-0.0428	0.00046	3.64679	4e-05	3.96097	0.00391	3.96136	0.00247	5.60166	0.00554	13.72254	0.00857	59.99571	0.05852	0.03163
492.0	POL136403	2023-12-16 11:08:03	576	203	expt0005	Argon_top	Bed_order_2341	Short	5.0	4	800.0	799.83	785.0239065969374	0.56924	4.09188	0.80509	3.96082	0.00238	2.7732	0.00737	2.22216	0.02189	1.30018	0.0191	0.05201	0.00044	0.05201	0.00044	0.05201	0.00044	-0.00484	0.00016	-0.00484	0.00016	-0.04233	0.00044	3.64678	4e-05	3.96061	0.00376	3.96124	0.00238	5.60115	0.00532	13.72212	0.00823	59.99301	0.05619	0.13577
493.0	POL136404	2023-12-16 11:14:20	580	206	expt0005	CO_bottom	Bed_order_2341	Short	5.0	4	800.0	800.12	775.9071961592824	0.58319	4.54864	0.78265	3.96034	0.00207	2.77983	0.00899	2.24524	0.02587	1.24805	0.02225	0.05324	0.00053	0.05324	0.00053	0.05324	0.00053	-0.00496	0.0002	-0.00496	0.0002	-0.04331	0.00053	3.64609	4e-05	3.95997	0.00328	3.96108	0.00207	5.60024	0.00463	13.72159	0.00717	59.98758	0.04895	-0.00438
494.0	POL136405	2023-12-16 11:19:31	583	207	expt0005	Argon_bottom	Bed_order_2341	Short	5.0	4	800.0	799.95	777.3617770407774	0.58661	4.64661	0.76941	3.96047	0.00195	2.7698	0.0092	2.23748	0.0266	1.28431	0.02306	0.05294	0.00054	0.05294	0.00054	0.05294	0.00054	-0.00509	0.0002	-0.00509	0.0002	-0.04277	0.00054	3.6462	4e-05	3.96002	0.00308	3.96136	0.00194	5.60032	0.00435	13.72255	0.00674	59.98513	0.04596	0.23191
495.0	POL136406	2023-12-16 11:25:47	587	201	expt0005	Water_top	Bed_order_2341	Short	5.0	4	800.0	800.01	784.363872509891	0.58007	4.17657	0.79059	3.96107	0.00202	2.75773	0.00763	2.26302	0.02283	1.31914	0.01987	0.05252	0.00046	0.05252	0.00046	0.05252	0.00046	-0.00483	0.00017	-0.00483	0.00017	-0.04286	0.00046	3.64673	4e-05	3.96114	0.0032	3.96093	0.00202	5.6019	0.00453	13.72107	0.00701	60.00236	0.04786	0.21087
496.0	POL136407	2023-12-16 11:30:55	590	203	expt0005	Argon_top	Bed_order_2341	Short	5.0	4	800.0	800.07	785.0239065969374	0.56917	4.09207	0.78201	3.96086	0.00219	2.7675	0.00739	2.22818	0.02189	1.26478	0.01895	0.05212	0.00044	0.05212	0.00044	0.05212	0.00044	-0.00481	0.00016	-0.00481	0.00016	-0.0425	0.00044	3.64678	4e-05	3.96084	0.00347	3.9609	0.00219	5.60148	0.00491	13.72095	0.0076	59.99941	0.05188	0.27446
497.0	POL136408	2023-12-16 11:37:13	594	206	expt0005	CO_bottom	Bed_order_2341	Short	5.0	4	800.0	799.95	776.4361870828418	0.58023	4.58006	0.77013	3.96029	0.0027	2.75897	0.009	2.19428	0.02606	1.30781	0.02283	0.05299	0.00053	0.05299	0.00053	0.05299	0.00053	-0.00457	0.0002	-0.00457	0.0002	-0.04385	0.00053	3.64613	4e-05	3.96001	0.00427	3.96084	0.0027	5.6003	0.00603	13.72074	0.00934	59.99079	0.06376	0.24858
498.0	POL136409	2023-12-16 11:42:24	597	207	expt0005	Argon_bottom	Bed_order_2341	Short	5.0	4	800.0	799.99	776.965118091376	0.58744	4.66926	0.77679	3.96047	0.00251	2.75763	0.00919	2.26818	0.02679	1.26764	0.02306	0.05216	0.00054	0.05216	0.00054	0.05216	0.00054	-0.00467	0.0002	-0.00467	0.0002	-0.04282	0.00054	3.64617	4e-05	3.96049	0.00398	3.96043	0.00251	5.60097	0.00563	13.71935	0.00871	60.00058	0.05948	0.16232
499.0	POL136410	2023-12-16 11:48:39	601	201	expt0005	Water_top	Bed_order_2341	Short	5.0	4	800.0	799.95	784.0998327975049	0.58091	4.18848	0.77289	3.96103	0.0018	2.7627	0.00767	2.26816	0.02287	1.29994	0.0198	0.0526	0.00046	0.0526	0.00046	0.0526	0.00046	-0.00501	0.00017	-0.00501	0.00017	-0.04257	0.00046	3.64671	4e-05	3.96118	0.00285	3.96073	0.0018	5.60196	0.00403	13.72036	0.00624	60.00508	0.04261	0.22091
500.0	POL136411	2023-12-16 11:53:50	604	203	expt0005	Argon_top	Bed_order_2341	Short	5.0	4	800.0	800.07	784.2318545167	0.56969	4.05265	0.77974	3.96086	0.00108	2.79281	0.00738	2.2688	0.02175	1.27134	0.01874	0.05304	0.00044	0.05304	0.00044	0.05304	0.00044	-0.00521	0.00016	-0.00521	0.00016	-0.04263	0.00044	3.64672	4e-05	3.96127	0.00171	3.96005	0.00108	5.60208	0.00242	13.71801	0.00374	60.01363	0.02558	0.28948
501.0	POL136412	2023-12-16 12:00:05	608	206	expt0005	CO_bottom	Bed_order_2341	Short	5.0	4	800.0	800.07	776.1716991117165	0.59097	4.67084	0.78193	3.9603	0.00257	2.74582	0.00911	2.2389	0.02662	1.27728	0.02306	0.05145	0.00054	0.05145	0.00054	0.05145	0.00054	-0.0047	0.0002	-0.0047	0.0002	-0.04205	0.00054	3.64611	4e-05	3.96031	0.00407	3.96028	0.00257	5.60072	0.00576	13.71881	0.00891	60.00033	0.06087	0.21032
502.0	POL136413	2023-12-16 12:05:14	611	207	expt0005	Argon_bottom	Bed_order_2341	Short	5.0	4	800.0	799.99	776.5684254512139	0.59134	4.64593	0.79084	3.96045	0.00319	2.76499	0.00919	2.24212	0.02667	1.26088	0.02302	0.05231	0.00054	0.05231	0.00054	0.05231	0.00054	-0.00464	0.0002	-0.00464	0.0002	-0.04303	0.00054	3.64614	4e-05	3.96038	0.00505	3.96057	0.00319	5.60083	0.00714	13.71982	0.01105	59.99793	0.07549	0.23837
503.0	POL136414	2023-12-16 12:11:32	615	201	expt0005	Water_top	Bed_order_2341	Short	5.0	4	800.0	799.95	783.0435248701382	0.5737	4.14446	0.78704	3.96112	0.00077	2.75481	0.00758	2.24917	0.02251	1.30645	0.0196	0.05216	0.00045	0.05216	0.00045	0.05216	0.00045	-0.0048	0.00017	-0.0048	0.00017	-0.04256	0.00045	3.64663	4e-05	3.96181	0.00122	3.95976	0.00077	5.60284	0.00173	13.71702	0.00267	60.02276	0.01824	0.10556
504.0	POL136415	2023-12-16 12:16:41	618	203	expt0005	Argon_top	Bed_order_2341	Short	5.0	4	800.0	800.07	784.363872509891	0.57693	4.08421	0.78544	3.96082	0.00106	2.76709	0.00735	2.17164	0.02168	1.2642	0.01892	0.05126	0.00043	0.05126	0.00043	0.05126	0.00043	-0.00438	0.00016	-0.00438	0.00016	-0.04251	0.00043	3.64673	4e-05	3.96124	0.00167	3.95998	0.00106	5.60203	0.00237	13.71776	0.00367	60.01404	0.02505	0.2607
505.0	POL136416	2023-12-16 12:22:58	622	206	expt0005	CO_bottom	Bed_order_2341	Short	5.0	4	800.0	799.95	775.5104136351204	0.5814	4.5792	0.76851	3.96029	0.00156	2.76037	0.00898	2.2102	0.02588	1.2478	0.02236	0.05206	0.00053	0.05206	0.00053	0.05206	0.00053	-0.00507	0.0002	-0.00507	0.0002	-0.04193	0.00053	3.64606	4e-05	3.96054	0.00247	3.9598	0.00156	5.60104	0.0035	13.71716	0.00541	60.00817	0.03701	0.18896
506.0	POL136417	2023-12-16 12:28:07	625	207	expt0005	Argon_bottom	Bed_order_2341	Short	5.0	4	800.0	799.99	777.0973414841725	0.59787	4.73668	0.78847	3.96041	0.00109	2.76773	0.00935	2.18121	0.02711	1.23827	0.02347	0.05151	0.00055	0.05151	0.00055	0.05151	0.00055	-0.00448	0.0002	-0.00448	0.0002	-0.04255	0.00055	3.64618	5e-05	3.96095	0.00173	3.95934	0.00109	5.60163	0.00245	13.71555	0.00379	60.01797	0.02587	0.22613
507.0	POL136418	2023-12-16 12:34:25	629	201	expt0005	Water_top	Bed_order_2341	Short	5.0	4	800.0	799.95	783.7037452807733	0.5803	4.18943	0.80295	3.96109	0.00129	2.76765	0.00768	2.24514	0.02284	1.29694	0.01985	0.05235	0.00046	0.05235	0.00046	0.05235	0.00046	-0.00507	0.00017	-0.00507	0.00017	-0.0422	0.00046	3.64668	4e-05	3.96141	0.00204	3.96046	0.00129	5.60229	0.00289	13.71943	0.00447	60.01066	0.03052	0.2144
508.0	POL136419	2023-12-16 12:39:34	632	203	expt0005	Argon_top	Bed_order_2341	Short	5.0	4	800.0	799.95	784.7599041366444	0.58994	4.19828	0.79193	3.96088	0.0016	2.76887	0.00756	2.19849	0.02238	1.27739	0.01948	0.05206	0.00045	0.05206	0.00045	0.05206	0.00045	-0.00487	0.00017	-0.00487	0.00017	-0.04232	0.00045	3.64676	4e-05	3.96107	0.00254	3.96049	0.0016	5.6018	0.00359	13.71952	0.00556	60.00653	0.03795	0.24277
509.0	POL136420	2023-12-16 12:45:49	636	206	expt0005	CO_bottom	Bed_order_2341	Short	5.0	4	800.0	800.07	775.5104136351204	0.60199	4.66246	0.78707	3.96036	0.00212	2.75762	0.00911	2.25289	0.0265	1.28984	0.02301	0.05206	0.00054	0.05206	0.00054	0.05206	0.00054	-0.00459	0.0002	-0.00459	0.0002	-0.04287	0.00054	3.64606	5e-05	3.96048	0.00335	3.96012	0.00212	5.60097	0.00474	13.71825	0.00734	60.00407	0.05011	0.22984
510.0	POL136421	2023-12-16 12:51:00	639	207	expt0005	Argon_bottom	Bed_order_2341	Short	5.0	4	800.0	799.99	777.3617770407774	0.59069	4.70343	0.78077	3.96045	0.00064	2.75277	0.00928	2.22576	0.02685	1.22998	0.0231	0.05144	0.00054	0.05144	0.00054	0.05144	0.00054	-0.00444	0.0002	-0.00444	0.0002	-0.04257	0.00054	3.6462	4e-05	3.96147	0.00101	3.95842	0.00064	5.60236	0.00143	13.71236	0.00221	60.03396	0.0151	0.03
511.0	POL136422	2023-12-16 12:54:08	640	207	expt0005	Argon_bottom	Bed_order_2341	Long	5.0	4	800.0	800.01	782.2511373221927	0.39959	2.89532	1.0753	3.96102	0.00081	2.75764	0.00533	2.26507	0.01585	1.29945	0.01376	0.0526	0.00032	0.0526	0.00032	0.0526	0.00032	-0.00488	0.00012	-0.00488	0.00012	-0.04283	0.00032	3.64657	3e-05	3.96142	0.00129	3.96022	0.00082	5.6023	0.00182	13.71861	0.00282	60.01337	0.01929	0.18318
512.0	POL136423	2023-12-16 13:06:38	641	203	expt0005	Argon_top	Bed_order_2341	Long	5.0	4	800.0	799.98	785.4198823573612	0.36576	2.58146	1.58474	3.96133	0.00062	2.75933	0.00466	2.25722	0.01393	1.30112	0.0121	0.0527	0.00028	0.0527	0.00028	0.0527	0.00028	-0.00486	0.0001	-0.00486	0.0001	-0.04298	0.00028	3.64681	3e-05	3.96181	0.00098	3.96038	0.00062	5.60284	0.00139	13.71915	0.00215	60.0159	0.01467	0.17722
513.0	POL136424	2023-12-16 13:37:56	642	203	expt0005	Argon_top	Bed_order_2341	Long	5.0	4	800.0	800.07	786.7395596010962	0.37183	2.59391	1.56617	3.96145	0.00058	2.75832	0.00464	2.2615	0.01392	1.30642	0.0121	0.0528	0.00028	0.0528	0.00028	0.0528	0.00028	-0.00485	0.0001	-0.00485	0.0001	-0.04311	0.00028	3.64691	3e-05	3.96198	0.00092	3.9604	0.00058	5.60308	0.0013	13.71924	0.002	60.01753	0.01369	0.18672
514.0	POL136425	2023-12-16 14:09:05	643	203	expt0005	Argon_top	Bed_order_2341	Long	5.0	4	800.0	800.07	787.0034503996181	0.37152	2.58346	1.6103	3.9615	0.00057	2.75924	0.0046	2.25909	0.0138	1.29141	0.01197	0.05268	0.00028	0.05268	0.00028	0.05268	0.00028	-0.00482	0.0001	-0.00482	0.0001	-0.04304	0.00028	3.64693	3e-05	3.96201	0.0009	3.96048	0.00057	5.60312	0.00127	13.71949	0.00197	60.01704	0.01345	0.23005
514.0	POL136425	2023-12-16 14:09:05	643	203	expt0005	Argon_top	Bed_order_2341	Long	5.0	4	800.0	800.07	787.0034503996181	0.37152	2.58346	1.6103	3.9615	0.00057	2.75924	0.0046	2.25909	0.0138	1.29141	0.01197	0.05268	0.00028	0.05268	0.00028	0.05268	0.00028	-0.00482	0.0001	-0.00482	0.0001	-0.04304	0.00028	3.64693	3e-05	3.96201	0.0009	3.96048	0.00057	5.60312	0.00127	13.71949	0.00197	60.01704	0.01345	0.23005
515.0	POL136425	2023-12-16 14:09:05	644	203	expt0005	Argon_top	Bed_order_2341	Long	5.0	4	800.0	800.07	787.0034503996181	0.37152	2.58346	1.61015	3.9615	0.00057	2.7592	0.0046	2.2595	0.0138	1.29171	0.01197	0.05268	0.00028	0.05268	0.00028	0.05268	0.00028	-0.00482	0.0001	-0.00482	0.0001	-0.04304	0.00028	3.64693	3e-05	3.962	0.00091	3.96049	0.00057	5.60311	0.00128	13.71954	0.00199	60.01681	0.01358	0.22468
515.0	POL136425	2023-12-16 14:09:05	644	203	expt0005	Argon_top	Bed_order_2341	Long	5.0	4	800.0	800.07	787.0034503996181	0.37152	2.58346	1.61015	3.9615	0.00057	2.7592	0.0046	2.2595	0.0138	1.29171	0.01197	0.05268	0.00028	0.05268	0.00028	0.05268	0.00028	-0.00482	0.0001	-0.00482	0.0001	-0.04304	0.00028	3.64693	3e-05	3.962	0.00091	3.96049	0.00057	5.60311	0.00128	13.71954	0.00199	60.01681	0.01358	0.22468
516.0	POL136426	2023-12-16 14:40:13	645	203	expt0005	Argon_top	Bed_order_2341	Long	5.0	4	800.0	800.07	787.1353902196498	0.37076	2.5818	1.5853	3.96152	0.0006	2.75787	0.00459	2.26636	0.0138	1.30259	0.01198	0.05281	0.00028	0.05281	0.00028	0.05281	0.00028	-0.00487	0.0001	-0.00487	0.0001	-0.04307	0.00028	3.64694	3e-05	3.962	0.00095	3.96054	0.0006	5.60312	0.00135	13.71973	0.00209	60.01625	0.01426	0.22467
517.0	POL136427	2023-12-16 15:11:21	646	203	expt0005	Argon_top	Bed_order_2341	Long	5.0	4	800.0	800.07	787.267326320613	0.37366	2.60245	1.4288	3.96151	0.00057	2.76241	0.00463	2.25661	0.0139	1.30177	0.01207	0.05275	0.00028	0.05275	0.00028	0.05275	0.00028	-0.0049	0.0001	-0.0049	0.0001	-0.04295	0.00028	3.64695	3e-05	3.96203	0.00089	3.96047	0.00057	5.60316	0.00127	13.71946	0.00196	60.0174	0.01338	0.18662
518.0	POL136428	2023-12-16 15:35:34	641	203	expt0006	Argon_top	Bed_order_2341	Short	6.0	1	800.0	800.07	787.3992587028218	1.04181	7.49703	0.72429	3.9614	0.00088	2.74123	0.01329	2.30688	0.04014	1.30663	0.03471	0.05273	0.0008	0.05273	0.0008	0.05273	0.0008	-0.00458	0.0003	-0.00458	0.0003	-0.04358	0.0008	3.64696	8e-05	3.96253	0.00139	3.95915	0.00088	5.60386	0.00196	13.71489	0.00304	60.0376	0.02071	0.36772
519.0	POL136429	2023-12-16 15:39:09	603	9	expt0006	Water_top	Bed_order_1234	Short	6.0	1	800.0	799.95	791.2236815407706	0.56897	4.00902	0.78296	3.9614	0.00049	2.77539	0.00708	2.25766	0.02127	1.31005	0.0185	0.05295	0.00042	0.05295	0.00042	0.05295	0.00042	-0.00497	0.00016	-0.00497	0.00016	-0.04301	0.00042	3.64725	4e-05	3.96248	0.00078	3.95925	0.00049	5.60379	0.0011	13.71523	0.0017	60.03597	0.01158	0.29443
520.0	POL136430	2023-12-16 15:44:18	606	11	expt0006	Argon_top	Bed_order_1234	Short	6.0	1	800.0	800.01	788.7183780625786	0.5815	3.99967	0.80771	3.96115	0.00115	2.77667	0.00702	2.19973	0.02092	1.26818	0.0182	0.05178	0.00042	0.05178	0.00042	0.05178	0.00042	-0.0048	0.00016	-0.0048	0.00016	-0.04218	0.00042	3.64706	4e-05	3.9615	0.00183	3.96045	0.00115	5.60241	0.00258	13.71939	0.004	60.01174	0.02731	0.15666
521.0	POL136431	2023-12-16 15:50:36	610	14	expt0006	CO_bottom	Bed_order_1234	Short	6.0	1	800.0	800.02	779.8731685661176	0.58352	4.45767	0.774	3.96038	0.00147	2.77173	0.00849	2.2818	0.02493	1.26968	0.02149	0.05226	0.0005	0.05226	0.0005	0.05226	0.0005	-0.00484	0.00019	-0.00484	0.00019	-0.04258	0.0005	3.64639	4e-05	3.96064	0.00234	3.95986	0.00148	5.6012	0.0033	13.71736	0.00511	60.00871	0.03493	0.03001
522.0	POL136432	2023-12-16 15:55:45	613	15	expt0006	Argon_bottom	Bed_order_1234	Short	6.0	1	800.0	800.07	778.2871836179893	0.58584	4.48172	0.78114	3.96036	0.00193	2.7702	0.00867	2.20472	0.02514	1.27033	0.02185	0.05212	0.00051	0.05212	0.00051	0.05212	0.00051	-0.0049	0.00019	-0.0049	0.00019	-0.04232	0.00051	3.64627	4e-05	3.96054	0.00306	3.96001	0.00193	5.60105	0.00432	13.71789	0.00669	60.00585	0.04573	0.08056
523.0	POL136433	2023-12-16 16:02:02	617	9	expt0006	Water_top	Bed_order_1234	Short	6.0	1	800.0	799.83	785.4198823573612	0.57702	4.11836	0.79023	3.96094	0.00051	2.77883	0.00739	2.20883	0.02191	1.25363	0.01896	0.05225	0.00044	0.05225	0.00044	0.05225	0.00044	-0.00473	0.00016	-0.00473	0.00016	-0.0428	0.00044	3.64681	4e-05	3.962	0.00081	3.95883	0.00051	5.60312	0.00115	13.71377	0.00177	60.03538	0.01211	0.18176
524.0	POL136434	2023-12-16 16:07:13	620	11	expt0006	Argon_top	Bed_order_1234	Short	6.0	1	800.0	800.07	786.6076086219705	0.56731	4.07343	0.78241	3.9609	0.00061	2.7727	0.00724	2.24754	0.02163	1.25646	0.01864	0.05157	0.00043	0.05157	0.00043	0.05157	0.00043	-0.00473	0.00016	-0.00473	0.00016	-0.04212	0.00043	3.6469	4e-05	3.96178	0.00096	3.95914	0.00061	5.6028	0.00136	13.71486	0.0021	60.02938	0.01436	0.26998
525.0	POL136435	2023-12-16 16:13:28	624	14	expt0006	CO_bottom	Bed_order_1234	Short	6.0	1	800.0	799.91	778.2871836179893	0.58334	4.53007	0.78769	3.96025	0.00189	2.76385	0.00874	2.24771	0.02543	1.27242	0.02198	0.05193	0.00051	0.05193	0.00051	0.05193	0.00051	-0.00498	0.00019	-0.00498	0.00019	-0.04198	0.00051	3.64627	4e-05	3.96038	0.003	3.95999	0.0019	5.60082	0.00424	13.71782	0.00657	60.00424	0.04487	0.09581
526.0	POL136436	2023-12-16 16:18:37	627	15	expt0006	Argon_bottom	Bed_order_1234	Short	6.0	1	800.0	800.07	777.2295611338627	0.59944	4.61823	0.77849	3.96024	0.00223	2.76828	0.00901	2.19851	0.02601	1.24206	0.02248	0.05205	0.00053	0.05205	0.00053	0.05205	0.00053	-0.00473	0.0002	-0.00473	0.0002	-0.04259	0.00053	3.64619	5e-05	3.96032	0.00354	3.96007	0.00224	5.60073	0.005	13.71809	0.00774	60.00272	0.05291	0.39822
527.0	POL136437	2023-12-16 16:24:55	631	9	expt0006	Water_top	Bed_order_1234	Short	6.0	1	800.0	800.01	785.2878941607994	0.57115	4.10587	0.80173	3.96083	0.00131	2.76334	0.00747	2.25465	0.02202	1.25566	0.01899	0.05229	0.00044	0.05229	0.00044	0.05229	0.00044	-0.0048	0.00016	-0.0048	0.00016	-0.04269	0.00044	3.6468	4e-05	3.96113	0.00208	3.96025	0.00131	5.60188	0.00294	13.7187	0.00455	60.0098	0.03106	0.16221
528.0	POL136438	2023-12-16 16:30:04	634	11	expt0006	Argon_top	Bed_order_1234	Short	6.0	1	800.0	800.07	784.7599041366444	0.57592	4.12462	0.79845	3.96079	0.00095	2.76603	0.00739	2.22112	0.02198	1.28603	0.0191	0.05173	0.00044	0.05173	0.00044	0.05173	0.00044	-0.00478	0.00016	-0.00478	0.00016	-0.04216	0.00044	3.64676	4e-05	3.96127	0.00151	3.95984	0.00095	5.60208	0.00213	13.71729	0.0033	60.01588	0.02256	0.18024
529.0	POL136439	2023-12-16 16:36:19	638	14	expt0006	CO_bottom	Bed_order_1234	Short	6.0	1	800.0	800.07	779.6088751205652	0.58716	4.61619	0.78793	3.96022	0.00098	2.78072	0.00894	2.20851	0.02579	1.23842	0.02227	0.05192	0.00052	0.05192	0.00052	0.05192	0.00052	-0.00479	0.00019	-0.00479	0.00019	-0.04234	0.00052	3.64637	4e-05	3.96079	0.00156	3.95907	0.00098	5.6014	0.0022	13.71462	0.00341	60.01917	0.02331	0.03255
530.0	POL136440	2023-12-16 16:41:30	641	15	expt0006	Argon_bottom	Bed_order_1234	Short	6.0	1	800.0	799.95	776.5684254512139	0.59383	4.64682	0.78531	3.96022	0.00184	2.76537	0.0091	2.22247	0.02631	1.26207	0.02274	0.05203	0.00053	0.05203	0.00053	0.05203	0.00053	-0.00479	0.0002	-0.00479	0.0002	-0.04245	0.00053	3.64614	4e-05	3.9604	0.00292	3.95984	0.00184	5.60086	0.00413	13.7173	0.00638	60.00624	0.04364	0.22343
531.0	POL136441	2023-12-16 16:47:46	645	9	expt0006	Water_top	Bed_order_1234	Short	6.0	1	800.0	799.95	784.8919072290021	0.57631	4.10513	0.78249	3.96078	0.00113	2.77371	0.00748	2.25158	0.02208	1.27947	0.01911	0.05244	0.00044	0.05244	0.00044	0.05244	0.00044	-0.00464	0.00016	-0.00464	0.00016	-0.04316	0.00044	3.64677	4e-05	3.96117	0.00179	3.96001	0.00113	5.60194	0.00253	13.71787	0.00392	60.01297	0.02677	0.2787
532.0	POL136442	2023-12-16 16:52:54	648	11	expt0006	Argon_top	Bed_order_1234	Short	6.0	1	800.0	800.07	784.0998327975049	0.57979	4.11776	0.79035	3.9608	0.00114	2.77376	0.00741	2.21853	0.02189	1.25785	0.01894	0.05194	0.00044	0.05194	0.00044	0.05194	0.00044	-0.0048	0.00016	-0.0048	0.00016	-0.04234	0.00044	3.64671	4e-05	3.96117	0.00181	3.96006	0.00114	5.60193	0.00256	13.71806	0.00396	60.01229	0.02704	0.02284
533.0	POL136443	2023-12-16 16:59:12	652	14	expt0006	CO_bottom	Bed_order_1234	Short	6.0	1	800.0	800.07	776.0394495083214	0.58516	4.60128	0.78515	3.96021	0.00176	2.76686	0.00894	2.22315	0.02594	1.25943	0.02246	0.05172	0.00052	0.05172	0.00052	0.05172	0.00052	-0.00505	0.0002	-0.00505	0.0002	-0.04162	0.00052	3.6461	4e-05	3.9604	0.00278	3.95982	0.00176	5.60085	0.00394	13.71722	0.00609	60.00646	0.04165	0.05896
534.0	POL136444	2023-12-16 17:04:21	655	15	expt0006	Argon_bottom	Bed_order_1234	Short	6.0	1	800.0	799.95	775.9071961592824	0.59212	4.68228	0.77606	3.96019	0.00071	2.75943	0.00919	2.21279	0.02656	1.2549	0.02298	0.05179	0.00054	0.05179	0.00054	0.05179	0.00054	-0.00504	0.0002	-0.00504	0.0002	-0.04171	0.00054	3.64609	4e-05	3.96107	0.00113	3.95843	0.00071	5.6018	0.0016	13.71241	0.00248	60.02938	0.0169	0.23156
535.0	POL136445	2023-12-16 17:10:36	659	9	expt0006	Water_top	Bed_order_1234	Short	6.0	1	800.0	800.01	783.3076242187021	0.57455	4.14619	0.77398	3.96073	0.00265	2.76235	0.00751	2.26686	0.02237	1.30884	0.01945	0.05213	0.00044	0.05213	0.00044	0.05213	0.00044	-0.00474	0.00017	-0.00474	0.00017	-0.04265	0.00044	3.64665	4e-05	3.9606	0.0042	3.96101	0.00265	5.60113	0.00594	13.72136	0.00919	59.99534	0.06273	0.26949
536.0	POL136446	2023-12-16 17:15:47	662	11	expt0006	Argon_top	Bed_order_1234	Short	6.0	1	800.0	800.07	783.835778179857	0.58369	4.15623	0.80669	3.96066	0.00232	2.77526	0.0075	2.2809	0.02228	1.29784	0.01929	0.05236	0.00044	0.05236	0.00044	0.05236	0.00044	-0.00499	0.00017	-0.00499	0.00017	-0.04238	0.00044	3.64669	4e-05	3.96041	0.00368	3.96114	0.00232	5.60087	0.0052	13.7218	0.00805	59.99186	0.05496	0.21046
537.0	POL136447	2023-12-16 17:22:03	666	14	expt0006	CO_bottom	Bed_order_1234	Short	6.0	1	800.0	800.07	777.7584023080127	0.59445	4.59624	0.78397	3.9602	0.00277	2.77948	0.00894	2.24252	0.02596	1.24923	0.02238	0.05213	0.00052	0.05213	0.00052	0.05213	0.00052	-0.005	0.0002	-0.005	0.0002	-0.04213	0.00052	3.64623	4e-05	3.95998	0.00438	3.96064	0.00277	5.60026	0.0062	13.72005	0.00959	59.99266	0.06549	0.28518
538.0	POL136448	2023-12-16 17:27:12	669	15	expt0006	Argon_bottom	Bed_order_1234	Short	6.0	1	800.0	799.95	776.0394495083214	0.58413	4.65043	0.78664	3.96015	0.00214	2.75461	0.00914	2.2436	0.02652	1.27746	0.02297	0.05167	0.00054	0.05167	0.00054	0.05167	0.00054	-0.00485	0.0002	-0.00485	0.0002	-0.04198	0.00054	3.6461	4e-05	3.95981	0.00339	3.96084	0.00214	5.60002	0.0048	13.72075	0.00743	59.98855	0.0507	0.26018
539.0	POL136449	2023-12-16 17:33:27	673	9	expt0006	Water_top	Bed_order_1234	Short	6.0	1	800.0	799.83	784.2318545167	0.57732	4.18024	0.79018	3.96075	0.0022	2.77877	0.00762	2.172	0.02226	1.26037	0.01937	0.05169	0.00045	0.05169	0.00045	0.05169	0.00045	-0.00486	0.00017	-0.00486	0.00017	-0.04197	0.00045	3.64672	4e-05	3.96053	0.00348	3.96117	0.0022	5.60104	0.00493	13.7219	0.00763	59.99291	0.05208	0.03236
540.0	POL136450	2023-12-16 17:38:38	676	11	expt0006	Argon_top	Bed_order_1234	Short	6.0	1	800.0	800.07	783.7037452807733	0.57299	4.12001	0.79197	3.96072	0.00193	2.77484	0.0074	2.22389	0.02202	1.28182	0.01914	0.05167	0.00044	0.05167	0.00044	0.05167	0.00044	-0.00492	0.00017	-0.00492	0.00017	-0.04184	0.00044	3.64668	4e-05	3.9604	0.00306	3.96137	0.00193	5.60085	0.00432	13.72259	0.00669	59.98918	0.04566	0.03002
541.0	POL136451	2023-12-16 17:44:53	680	14	expt0006	CO_bottom	Bed_order_1234	Short	6.0	1	800.0	800.07	778.1549939016478	0.58682	4.57917	0.77143	3.96007	0.00134	2.77167	0.0089	2.16807	0.0256	1.20812	0.02207	0.05169	0.00052	0.05169	0.00052	0.05169	0.00052	-0.00458	0.00019	-0.00458	0.00019	-0.04253	0.00052	3.64626	4e-05	3.95943	0.00212	3.96135	0.00134	5.59948	0.003	13.72251	0.00465	59.97868	0.03166	0.38292
542.0	POL136452	2023-12-16 17:50:04	683	15	expt0006	Argon_bottom	Bed_order_1234	Short	6.0	1	800.0	799.95	776.7006600752152	0.59744	4.68312	0.77756	3.9601	0.00177	2.77999	0.00922	2.19935	0.02657	1.2726	0.02307	0.05239	0.00054	0.05239	0.00054	0.05239	0.00054	-0.00474	0.0002	-0.00474	0.0002	-0.04292	0.00054	3.64615	5e-05	3.95961	0.00281	3.96108	0.00177	5.59973	0.00397	13.72158	0.00615	59.98364	0.04192	0.28182
543.0	POL136453	2023-12-16 17:56:20	687	9	expt0006	Water_top	Bed_order_1234	Short	6.0	1	800.0	799.99	783.1755764086822	0.57799	4.13673	0.77549	3.96077	0.00233	2.77753	0.00751	2.21621	0.02218	1.26766	0.01924	0.05173	0.00044	0.05173	0.00044	0.05173	0.00044	-0.00495	0.00017	-0.00495	0.00017	-0.04182	0.00044	3.64664	4e-05	3.96062	0.00368	3.96108	0.00233	5.60116	0.00521	13.72159	0.00806	59.99482	0.05505	0.00475
544.0	POL136454	2023-12-16 18:01:31	690	11	expt0006	Argon_top	Bed_order_1234	Short	6.0	1	800.0	800.07	783.7037452807733	0.5819	4.12	0.77683	3.96074	0.00237	2.77222	0.00745	2.24564	0.02198	1.28322	0.01907	0.05232	0.00044	0.05232	0.00044	0.05232	0.00044	-0.00477	0.00016	-0.00477	0.00016	-0.04279	0.00044	3.64668	4e-05	3.96054	0.00375	3.96114	0.00237	5.60105	0.0053	13.72179	0.00821	59.99329	0.05605	0.0885
545.0	POL136455	2023-12-16 18:07:46	694	14	expt0006	CO_bottom	Bed_order_1234	Short	6.0	1	800.0	800.07	777.3617770407774	0.59045	4.60876	0.77692	3.96013	0.00126	2.78827	0.00898	2.18661	0.02577	1.22487	0.02225	0.05154	0.00052	0.05154	0.00052	0.05154	0.00052	-0.00499	0.0002	-0.00499	0.0002	-0.04157	0.00052	3.6462	4e-05	3.95947	0.00199	3.96147	0.00126	5.59953	0.00281	13.72293	0.00436	59.97771	0.02969	0.14283
546.0	POL136456	2023-12-16 18:12:55	697	15	expt0006	Argon_bottom	Bed_order_1234	Short	6.0	1	800.0	799.95	775.9071961592824	0.58921	4.72168	0.78516	3.96016	0.00192	2.77236	0.00932	2.18878	0.02685	1.24828	0.02325	0.05195	0.00055	0.05195	0.00055	0.05195	0.00055	-0.00496	0.0002	-0.00496	0.0002	-0.04204	0.00055	3.64609	4e-05	3.95971	0.00304	3.96104	0.00192	5.59988	0.00429	13.72146	0.00665	59.98519	0.04535	0.2233
547.0	POL136457	2023-12-16 18:19:12	701	9	expt0006	Water_top	Bed_order_1234	Short	6.0	1	800.0	799.95	783.1755764086822	0.58532	4.1773	0.78236	3.96075	0.00243	2.77599	0.00761	2.2299	0.02255	1.29191	0.01963	0.05235	0.00045	0.05235	0.00045	0.05235	0.00045	-0.00488	0.00017	-0.00488	0.00017	-0.04259	0.00045	3.64664	4e-05	3.96054	0.00384	3.96116	0.00243	5.60105	0.00543	13.72185	0.0084	59.99315	0.05737	0.09224
548.0	POL136458	2023-12-16 18:24:21	704	11	expt0006	Argon_top	Bed_order_1234	Short	6.0	1	800.0	800.07	785.155902240767	0.56951	4.12322	0.78915	3.96076	0.00232	2.77514	0.00744	2.24137	0.02208	1.31136	0.01924	0.05233	0.00044	0.05233	0.00044	0.05233	0.00044	-0.00512	0.00017	-0.00512	0.00017	-0.04209	0.00044	3.64679	4e-05	3.96054	0.00367	3.96119	0.00232	5.60105	0.00519	13.72195	0.00803	59.99284	0.05482	0.27532
549.0	POL136459	2023-12-16 18:30:39	708	14	expt0006	CO_bottom	Bed_order_1234	Short	6.0	1	800.0	799.91	777.3617770407774	0.58918	4.60042	0.76921	3.96011	0.00147	2.76779	0.00896	2.21507	0.02595	1.23434	0.02233	0.05172	0.00053	0.05172	0.00053	0.05172	0.00053	-0.00459	0.00019	-0.00459	0.00019	-0.04255	0.00053	3.6462	4e-05	3.95954	0.00232	3.96126	0.00147	5.59963	0.00328	13.7222	0.00509	59.98081	0.03468	0.21788
550.0	POL136460	2023-12-16 18:35:48	711	15	expt0006	Argon_bottom	Bed_order_1234	Short	6.0	1	800.0	800.07	775.3781453003228	0.59085	4.6905	0.7784	3.96009	0.00114	2.78039	0.00922	2.19919	0.02651	1.2738	0.02306	0.05283	0.00054	0.05283	0.00054	0.05283	0.00054	-0.00513	0.0002	-0.00513	0.0002	-0.04258	0.00054	3.64605	4e-05	3.95933	0.0018	3.96162	0.00114	5.59934	0.00255	13.72346	0.00395	59.9745	0.02691	0.19708
551.0	POL136461	2023-12-16 18:42:05	715	9	expt0006	Water_top	Bed_order_1234	Short	6.0	1	800.0	799.88	783.4396683005092	0.57359	4.12103	0.79111	3.96078	0.00217	2.77531	0.00748	2.25455	0.02223	1.28432	0.01926	0.052	0.00044	0.052	0.00044	0.052	0.00044	-0.00489	0.00017	-0.00489	0.00017	-0.04222	0.00044	3.64666	4e-05	3.96049	0.00344	3.96137	0.00217	5.60098	0.00486	13.72258	0.00753	59.99021	0.05138	0.19542
552.0	POL136462	2023-12-16 18:47:14	718	11	expt0006	Argon_top	Bed_order_1234	Short	6.0	1	800.0	800.07	784.363872509891	0.57465	4.13011	0.80335	3.96071	0.00198	2.76143	0.00742	2.2451	0.022	1.25114	0.01895	0.05139	0.00044	0.05139	0.00044	0.05139	0.00044	-0.00487	0.00017	-0.00487	0.00017	-0.04165	0.00044	3.64673	4e-05	3.96046	0.00313	3.96122	0.00198	5.60094	0.00443	13.72208	0.00686	59.9915	0.04686	0.12538
	POL136463	2023-12-16 18:53:32	722	14	expt0006	CO_bottom	Bed_order_1234	Short		1		800.0
	POL136464	2023-12-16 18:58:42	725	15	expt0006	Argon_bottom	Bed_order_1234	Short		1		800.0
553.0	POL136465	2023-12-16 19:05:00	729	9	expt0006	Water_top	Bed_order_1234	Short	6.0	1	800.0	799.91	784.363872509891	0.66353	4.75548	0.74351	3.96075	0.00114	2.75836	0.00859	2.25377	0.02557	1.26013	0.02207	0.05156	0.00051	0.05156	0.00051	0.05156	0.00051	-0.00472	0.00019	-0.00472	0.00019	-0.04212	0.00051	3.64673	5e-05	3.96005	0.00181	3.96215	0.00114	5.60036	0.00256	13.72528	0.00396	59.97667	0.02699	0.16501
554.0	POL136466	2023-12-16 19:10:09	732	11	expt0006	Argon_top	Bed_order_1234	Short	6.0	1	800.0	800.07	783.835778179857	0.56898	4.09018	0.78088	3.96074	0.00101	2.78326	0.00739	2.25589	0.02193	1.26584	0.01892	0.05218	0.00044	0.05218	0.00044	0.05218	0.00044	-0.00514	0.00017	-0.00514	0.00017	-0.0419	0.00044	3.64669	4e-05	3.96004	0.00159	3.96213	0.00101	5.60034	0.00225	13.72521	0.00349	59.97678	0.02376	0.13914
555.0	POL136467	2023-12-16 19:16:26	736	14	expt0006	CO_bottom	Bed_order_1234	Short	6.0	1	800.0	799.95	776.4361870828418	0.5903	4.65502	0.791	3.96011	0.00099	2.7682	0.00903	2.22159	0.02617	1.27375	0.02273	0.0519	0.00053	0.0519	0.00053	0.0519	0.00053	-0.00462	0.0002	-0.00462	0.0002	-0.04266	0.00053	3.64613	4e-05	3.9593	0.00157	3.96174	0.00099	5.5993	0.00222	13.72385	0.00343	59.97293	0.02338	0.03002
556.0	POL136468	2023-12-16 19:21:37	739	15	expt0006	Argon_bottom	Bed_order_1234	Short	6.0	1	800.0	800.07	775.9071961592824	0.59463	4.68909	0.77267	3.96013	0.00195	2.74411	0.00916	2.16598	0.02642	1.25156	0.02301	0.0508	0.00054	0.0508	0.00054	0.0508	0.00054	-0.00441	0.0002	-0.00441	0.0002	-0.04198	0.00054	3.64609	4e-05	3.95971	0.00308	3.96097	0.00195	5.59988	0.00436	13.72121	0.00675	59.98596	0.04608	0.06186
557.0	POL136469	2023-12-16 19:24:45	741	11	expt0006	Argon_top	Bed_order_1234	Short	6.0	1	800.0	799.91	781.4586154677627	0.49161	3.67569	0.86195	3.96062	0.00218	2.77386	0.00684	2.24072	0.02003	1.2492	0.01725	0.05257	0.0004	0.05257	0.0004	0.05257	0.0004	-0.005	0.00015	-0.005	0.00015	-0.04257	0.0004	3.64651	4e-05	3.9604	0.00345	3.96105	0.00218	5.60085	0.00487	13.72149	0.00755	59.99273	0.05153	0.23456
558.0	POL136470	2023-12-16 19:30:10	742	11	expt0006	Argon_top	Bed_order_1234	Long	6.0	1	800.0	800.07	784.8919072290021	0.36681	2.59812	1.56301	3.96105	0.00147	2.76855	0.00467	2.24672	0.01388	1.29266	0.01206	0.05242	0.00028	0.05242	0.00028	0.05242	0.00028	-0.00486	0.0001	-0.00486	0.0001	-0.0427	0.00028	3.64677	3e-05	3.96103	0.00232	3.96109	0.00147	5.60174	0.00328	13.72162	0.00508	59.99933	0.03469	0.16709
559.0	POL136471	2023-12-16 20:01:26	743	11	expt0006	Argon_top	Bed_order_1234	Long	6.0	1	800.0	800.07	786.7395596010962	0.37032	2.57983	1.60034	3.96121	0.0013	2.76514	0.00459	2.24778	0.01369	1.29446	0.01189	0.05235	0.00027	0.05235	0.00027	0.05235	0.00027	-0.00483	0.0001	-0.00483	0.0001	-0.0427	0.00027	3.64691	3e-05	3.96123	0.00206	3.96118	0.0013	5.60202	0.00291	13.72193	0.0045	60.00053	0.03074	0.17035
560.0	POL136472	2023-12-16 20:36:02	744	11	expt0006	Argon_top	Bed_order_1234	Long	6.0	1	800.0	800.07	786.8715068602085	0.40187	2.81663	1.10628	3.96127	0.00166	2.77273	0.00499	2.24212	0.01489	1.29736	0.01294	0.05261	0.0003	0.05261	0.0003	0.05261	0.0003	-0.00495	0.00011	-0.00495	0.00011	-0.04272	0.0003	3.64692	3e-05	3.96122	0.00263	3.96137	0.00166	5.60201	0.00372	13.72259	0.00576	59.99832	0.03932	0.22505
561.0	POL136473	2023-12-16 20:49:42	703	13	expt0007	Water_bottom	Bed_order_1234	Short	7.0	8	800.0	800.13	780.269580711997	0.57638	4.32721	0.77565	3.96067	0.00173	2.7586	0.00811	2.25929	0.02385	1.24179	0.02047	0.05138	0.00048	0.05138	0.00048	0.05138	0.00048	-0.00492	0.00018	-0.00492	0.00018	-0.04155	0.00048	3.64642	4e-05	3.96024	0.00274	3.96154	0.00173	5.60063	0.00387	13.72318	0.00599	59.98554	0.04089	0.0012
562.0	POL136474	2023-12-16 20:54:50	706	11	expt0007	Argon_top	Bed_order_1234	Short	7.0	8	800.0	799.83	784.8919072290021	0.58279	4.0899	0.79602	3.961	0.00113	2.76736	0.00733	2.25195	0.02182	1.29654	0.01894	0.05244	0.00044	0.05244	0.00044	0.05244	0.00044	-0.005	0.00016	-0.005	0.00016	-0.04243	0.00044	3.64677	4e-05	3.96038	0.00179	3.96225	0.00113	5.60082	0.00254	13.72563	0.00393	59.97916	0.02677	0.04697
	POL136475	2023-12-16 21:01:06	710	10	expt0007	CO_top	Bed_order_1234	Short		8		800.0
563.0	POL136476	2023-12-16 21:06:17	713	15	expt0007	Argon_bottom	Bed_order_1234	Short	7.0	8	800.0	800.07	777.8906032469796	0.58289	4.48749	0.77198	3.96068	0.00133	2.76429	0.0086	2.27305	0.02531	1.30027	0.02195	0.05222	0.00051	0.05222	0.00051	0.05222	0.00051	-0.00507	0.00019	-0.00507	0.00019	-0.04207	0.00051	3.64624	4e-05	3.96006	0.0021	3.96192	0.00133	5.60037	0.00296	13.72449	0.00459	59.97931	0.0313	0.03002
564.0	POL136477	2023-12-16 21:12:34	717	13	expt0007	Water_bottom	Bed_order_1234	Short	7.0	8	800.0	800.01	778.9480761024399	0.58847	4.50215	0.78747	3.96064	0.00277	2.75447	0.00863	2.19414	0.02501	1.23664	0.02162	0.05155	0.00051	0.05155	0.00051	0.05155	0.00051	-0.00495	0.00019	-0.00495	0.00019	-0.04165	0.00051	3.64632	4e-05	3.96037	0.00438	3.96117	0.00277	5.60081	0.0062	13.7219	0.0096	59.99109	0.06551	0.22338
565.0	POL136478	2023-12-16 21:17:43	720	11	expt0007	Argon_top	Bed_order_1234	Short	7.0	8	800.0	799.89	782.9114696027546	0.57594	4.16084	0.80523	3.96089	0.00263	2.7663	0.00755	2.24185	0.02233	1.29668	0.01943	0.0526	0.00045	0.0526	0.00045	0.0526	0.00045	-0.00495	0.00017	-0.00495	0.00017	-0.0427	0.00045	3.64662	4e-05	3.9607	0.00416	3.96127	0.00263	5.60128	0.00588	13.72225	0.0091	59.99366	0.06215	0.2627
566.0	POL136479	2023-12-16 21:35:46	703	13	expt0007	Water_bottom	Bed_order_1234	Short	7.0	8	800.0	800.05	778.4193695940912	0.58542	4.56793	0.77354	3.96033	0.00192	2.77018	0.00881	2.21804	0.02562	1.27641	0.02227	0.05212	0.00052	0.05212	0.00052	0.05212	0.00052	-0.005	0.00019	-0.005	0.00019	-0.04211	0.00052	3.64628	4e-05	3.95992	0.00303	3.96115	0.00192	5.60018	0.00429	13.72183	0.00664	59.98633	0.04532	0.03028
567.0	POL136480	2023-12-16 21:40:55	706	15	expt0007	Argon_bottom	Bed_order_1234	Short	7.0	8	800.0	799.95	777.0973414841725	0.58947	4.62799	0.77839	3.96015	0.003	2.77436	0.009	2.19488	0.02594	1.25048	0.02247	0.05191	0.00053	0.05191	0.00053	0.05191	0.00053	-0.00477	0.0002	-0.00477	0.0002	-0.04236	0.00053	3.64618	4e-05	3.96	0.00475	3.96045	0.003	5.60028	0.00672	13.71941	0.01041	59.99493	0.07106	0.08614
568.0	POL136481	2023-12-16 21:47:13	710	10	expt0007	CO_top	Bed_order_1234	Short	7.0	8	800.0	799.91	781.062304154266	0.56589	4.11884	0.79417	3.96101	0.0007	2.75927	0.00745	2.25308	0.02225	1.26942	0.01923	0.052	0.00044	0.052	0.00044	0.052	0.00044	-0.00483	0.00017	-0.00483	0.00017	-0.04234	0.00044	3.64648	4e-05	3.96174	0.00111	3.95954	0.0007	5.60274	0.00158	13.71626	0.00244	60.02445	0.01667	0.22941
569.0	POL136482	2023-12-16 21:52:24	713	11	expt0007	Argon_top	Bed_order_1234	Short	7.0	8	800.0	800.07	783.4396683005092	0.5691	4.08152	0.78335	3.96125	0.00065	2.75841	0.00735	2.22472	0.02191	1.29893	0.01909	0.0522	0.00044	0.0522	0.00044	0.0522	0.00044	-0.00485	0.00017	-0.00485	0.00017	-0.0425	0.00044	3.64666	4e-05	3.96207	0.00102	3.9596	0.00065	5.60321	0.00145	13.71646	0.00224	60.02747	0.0153	0.22304
570.0	POL136483	2023-12-16 21:58:39	717	13	expt0007	Water_bottom	Bed_order_1234	Short	7.0	8	800.0	800.07	777.8906032469796	0.58445	4.54425	0.77054	3.96054	0.00114	2.76249	0.00889	2.23666	0.02587	1.2734	0.02241	0.05286	0.00053	0.05286	0.00053	0.05286	0.00053	-0.00492	0.0002	-0.00492	0.0002	-0.04303	0.00053	3.64624	4e-05	3.96102	0.00181	3.95957	0.00114	5.60173	0.00256	13.71636	0.00396	60.01612	0.02706	0.23384
571.0	POL136484	2023-12-16 22:03:48	720	15	expt0007	Argon_bottom	Bed_order_1234	Short	7.0	8	800.0	799.88	777.2295611338627	0.59007	4.65884	0.79446	3.9601	0.00169	2.76844	0.00911	2.22964	0.02646	1.26293	0.02288	0.05185	0.00053	0.05185	0.00053	0.05185	0.00053	-0.00479	0.0002	-0.00479	0.0002	-0.04227	0.00053	3.64619	4e-05	3.96031	0.00268	3.95968	0.00169	5.60073	0.00379	13.71673	0.00587	60.00705	0.04013	0.14964
572.0	POL136485	2023-12-16 22:10:06	724	10	expt0007	CO_top	Bed_order_1234	Short	7.0	8	800.0	800.07	781.9869782970293	0.574	4.1574	0.79307	3.96094	0.00111	2.75473	0.00755	2.22205	0.02247	1.28209	0.01954	0.05169	0.00045	0.05169	0.00045	0.05169	0.00045	-0.00472	0.00017	-0.00472	0.00017	-0.04224	0.00045	3.64655	4e-05	3.96133	0.00176	3.96016	0.00111	5.60217	0.00249	13.71841	0.00385	60.013	0.0263	0.2069
573.0	POL136486	2023-12-16 22:15:14	727	11	expt0007	Argon_top	Bed_order_1234	Short	7.0	8	800.0	800.07	783.1755764086822	0.56781	4.07598	0.79362	3.96123	0.00076	2.75016	0.00737	2.22854	0.02194	1.27993	0.01904	0.05238	0.00044	0.05238	0.00044	0.05238	0.00044	-0.00479	0.00017	-0.00479	0.00017	-0.04281	0.00044	3.64664	4e-05	3.96192	0.0012	3.95986	0.00076	5.603	0.0017	13.71736	0.00263	60.02296	0.01795	0.18204
574.0	POL136487	2023-12-16 22:21:30	731	13	expt0007	Water_bottom	Bed_order_1234	Short	7.0	8	800.0	799.95	778.1549939016478	0.58597	4.56021	0.77681	3.96057	0.00135	2.75162	0.0089	2.21879	0.02602	1.27729	0.0226	0.05195	0.00053	0.05195	0.00053	0.05195	0.00053	-0.00429	0.00019	-0.00429	0.00019	-0.04338	0.00053	3.64626	4e-05	3.96097	0.00214	3.95978	0.00135	5.60166	0.00302	13.71707	0.00468	60.01331	0.03197	0.22618
575.0	POL136488	2023-12-16 22:26:41	734	15	expt0007	Argon_bottom	Bed_order_1234	Short	7.0	8	800.0	799.91	775.7749390642817	0.5888	4.69176	0.77947	3.96012	0.00213	2.76032	0.00916	2.23904	0.02657	1.27871	0.023	0.05192	0.00054	0.05192	0.00054	0.05192	0.00054	-0.00493	0.0002	-0.00493	0.0002	-0.04207	0.00054	3.64608	4e-05	3.96022	0.00337	3.95993	0.00213	5.60059	0.00476	13.71761	0.00737	60.00316	0.05035	0.17624
576.0	POL136489	2023-12-16 22:32:56	738	10	expt0007	CO_top	Bed_order_1234	Short	7.0	8	800.0	799.98	781.1944116585918	0.56477	4.16316	0.78652	3.96096	0.00056	2.76688	0.00766	2.23728	0.0226	1.27753	0.01959	0.05345	0.00046	0.05345	0.00046	0.05345	0.00046	-0.00515	0.00017	-0.00515	0.00017	-0.04316	0.00046	3.64649	4e-05	3.96195	0.00088	3.95898	0.00056	5.60304	0.00125	13.71431	0.00193	60.03307	0.0132	0.22223
577.0	POL136490	2023-12-16 22:38:05	741	11	expt0007	Argon_top	Bed_order_1234	Short	7.0	8	800.0	800.07	783.7037452807733	0.57733	4.13234	0.7722	3.96123	0.00079	2.75522	0.00745	2.27005	0.02232	1.31772	0.01941	0.05296	0.00045	0.05296	0.00045	0.05296	0.00045	-0.00498	0.00017	-0.00498	0.00017	-0.043	0.00045	3.64668	4e-05	3.9619	0.00125	3.95989	0.00079	5.60297	0.00176	13.71745	0.00273	60.02237	0.01863	0.14679
	POL136491	2023-12-16 22:44:23	745	13	expt0007	Water_bottom	Bed_order_1234	Short		8		800.0
578.0	POL136492	2023-12-16 22:49:32	748	15	expt0007	Argon_bottom	Bed_order_1234	Short	7.0	8	800.0	799.91	776.5684254512139	0.6009	4.71415	0.78944	3.96018	0.00262	2.76109	0.00923	2.24911	0.02674	1.24361	0.02301	0.05147	0.00054	0.05147	0.00054	0.05147	0.00054	-0.00506	0.0002	-0.00506	0.0002	-0.04134	0.00054	3.64614	5e-05	3.95995	0.00415	3.96064	0.00262	5.60022	0.00587	13.72005	0.00908	59.99235	0.06201	0.1972
579.0	POL136493	2023-12-16 22:55:49	752	10	expt0007	CO_top	Bed_order_1234	Short	7.0	8	800.0	799.97	780.5338367979743	0.57854	4.17607	0.7891	3.96092	0.00116	2.75245	0.00763	2.26512	0.02265	1.27092	0.01955	0.05263	0.00046	0.05263	0.00046	0.05263	0.00046	-0.00488	0.00017	-0.00488	0.00017	-0.04287	0.00046	3.64644	4e-05	3.96131	0.00184	3.96014	0.00116	5.60214	0.00261	13.71834	0.00403	60.01302	0.02755	0.2225
580.0	POL136494	2023-12-16 23:00:58	755	11	expt0007	Argon_top	Bed_order_1234	Short	7.0	8	800.0	800.07	781.7228043463937	0.58119	4.13052	0.78899	3.96119	0.00102	2.75289	0.0075	2.23485	0.02239	1.30605	0.01951	0.05232	0.00045	0.05232	0.00045	0.05232	0.00045	-0.00476	0.00017	-0.00476	0.00017	-0.0428	0.00045	3.64653	4e-05	3.96164	0.00162	3.9603	0.00102	5.60261	0.00229	13.71887	0.00354	60.01496	0.02422	0.11372
	POL136495	2023-12-16 23:07:16	759	13	expt0007	Water_bottom	Bed_order_1234	Short		8		800.0
581.0	POL136496	2023-12-16 23:12:24	762	15	expt0007	Argon_bottom	Bed_order_1234	Short	7.0	8	800.0	799.93	776.832890955163	0.59319	4.6717	0.77865	3.96013	0.00256	2.77993	0.00916	2.2386	0.0265	1.26578	0.02288	0.05232	0.00053	0.05232	0.00053	0.05232	0.00053	-0.00485	0.0002	-0.00485	0.0002	-0.04262	0.00053	3.64616	4e-05	3.96015	0.00406	3.96007	0.00256	5.6005	0.00574	13.71808	0.00888	60.00094	0.06066	0.26691
582.0	POL136497	2023-12-16 23:18:42	766	10	expt0007	CO_top	Bed_order_1234	Short	7.0	8	800.0	799.98	780.9301929163569	0.5781	4.20814	0.79086	3.96094	0.00126	2.75351	0.0077	2.27589	0.02281	1.3041	0.01977	0.05271	0.00046	0.05271	0.00046	0.05271	0.00046	-0.00496	0.00017	-0.00496	0.00017	-0.04279	0.00046	3.64647	4e-05	3.96126	0.00199	3.9603	0.00126	5.60206	0.00281	13.71887	0.00435	60.01067	0.02975	0.18615
583.0	POL136498	2023-12-16 23:23:53	769	11	expt0007	Argon_top	Bed_order_1234	Short	7.0	8	800.0	800.07	782.2511373221927	0.56891	4.09238	0.78357	3.96125	0.00088	2.74541	0.00741	2.26936	0.02215	1.30368	0.01923	0.05206	0.00044	0.05206	0.00044	0.05206	0.00044	-0.00495	0.00017	-0.00495	0.00017	-0.04215	0.00044	3.64657	4e-05	3.96181	0.00139	3.96015	0.00088	5.60284	0.00197	13.71835	0.00304	60.01851	0.02079	0.25421
584.0	POL136499	2023-12-16 23:30:08	773	13	expt0007	Water_bottom	Bed_order_1234	Short	7.0	8	800.0	799.95	776.5684254512139	0.59165	4.65634	0.78081	3.96058	0.00123	2.7602	0.00913	2.19137	0.02646	1.2711	0.02302	0.05194	0.00054	0.05194	0.00054	0.05194	0.00054	-0.00502	0.0002	-0.00502	0.0002	-0.0419	0.00054	3.64614	4e-05	3.961	0.00195	3.95973	0.00123	5.6017	0.00276	13.7169	0.00427	60.01419	0.02917	0.08728
585.0	POL136500	2023-12-16 23:35:19	776	15	expt0007	Argon_bottom	Bed_order_1234	Short	7.0	8	800.0	799.95	775.7749390642817	0.58987	4.70533	0.78803	3.96017	0.00238	2.78423	0.00926	2.25825	0.02684	1.29451	0.02328	0.05272	0.00054	0.05272	0.00054	0.05272	0.00054	-0.00501	0.0002	-0.00501	0.0002	-0.0427	0.00054	3.64608	4e-05	3.96016	0.00377	3.96019	0.00238	5.60051	0.00534	13.71849	0.00826	59.99965	0.05645	0.19138
586.0	POL136501	2023-12-16 23:41:35	780	10	expt0007	CO_top	Bed_order_1234	Short	7.0	8	800.0	799.98	780.0053096840882	0.5735	4.12197	0.78242	3.96088	0.00145	2.754	0.00753	2.25723	0.02236	1.29555	0.01942	0.05217	0.00045	0.05217	0.00045	0.05217	0.00045	-0.00471	0.00017	-0.00471	0.00017	-0.04275	0.00045	3.6464	4e-05	3.96112	0.0023	3.96041	0.00145	5.60187	0.00325	13.71926	0.00503	60.0079	0.03433	0.17921
587.0	POL136502	2023-12-16 23:46:45	783	11	expt0007	Argon_top	Bed_order_1234	Short	7.0	8	800.0	800.07	784.0998327975049	0.57368	4.08992	0.80503	3.96121	0.0008	2.7589	0.0074	2.24752	0.0222	1.29728	0.01933	0.05248	0.00044	0.05248	0.00044	0.05248	0.00044	-0.0047	0.00017	-0.0047	0.00017	-0.04308	0.00044	3.64671	4e-05	3.96187	0.00126	3.9599	0.0008	5.60294	0.00178	13.71748	0.00276	60.02202	0.01884	0.29776
588.0	POL136503	2023-12-16 23:53:01	787	13	expt0007	Water_bottom	Bed_order_1234	Short	7.0	8	800.0	799.95	778.0228004447545	0.58934	4.62853	0.78334	3.96052	0.00089	2.764	0.00906	2.20997	0.02632	1.27093	0.02287	0.05241	0.00054	0.05241	0.00054	0.05241	0.00054	-0.00458	0.0002	-0.00458	0.0002	-0.04325	0.00054	3.64625	4e-05	3.9612	0.00141	3.95917	0.00089	5.60198	0.00199	13.71498	0.00308	60.02255	0.02108	0.03
589.0	POL136504	2023-12-16 23:58:12	790	15	expt0007	Argon_bottom	Bed_order_1234	Short	7.0	8	800.0	799.93	775.9071961592824	0.60022	4.72943	0.77547	3.96008	0.00189	2.76046	0.00926	2.18855	0.02665	1.25729	0.02314	0.05158	0.00054	0.05158	0.00054	0.05158	0.00054	-0.00467	0.0002	-0.00467	0.0002	-0.04223	0.00054	3.64609	5e-05	3.96027	0.00299	3.95971	0.00189	5.60067	0.00423	13.71684	0.00654	60.00624	0.04473	0.18376
590.0	POL136505	2023-12-17 00:04:27	794	10	expt0007	CO_top	Bed_order_1234	Short	7.0	8	800.0	799.97	780.269580711997	0.56884	4.16473	0.7868	3.96086	0.00197	2.75028	0.00759	2.22932	0.0225	1.26919	0.01949	0.05177	0.00045	0.05177	0.00045	0.05177	0.00045	-0.00448	0.00017	-0.00448	0.00017	-0.0428	0.00045	3.64642	4e-05	3.96089	0.00312	3.9608	0.00197	5.60155	0.00442	13.72062	0.00684	60.00103	0.04671	0.03001
591.0	POL136506	2023-12-17 00:09:36	797	11	expt0007	Argon_top	Bed_order_1234	Short	7.0	8	800.0	800.07	782.7794106062158	0.56362	4.10571	0.79276	3.96117	0.00177	2.75361	0.00746	2.26973	0.02231	1.30672	0.01937	0.05277	0.00045	0.05277	0.00045	0.05277	0.00045	-0.00503	0.00017	-0.00503	0.00017	-0.04272	0.00045	3.64661	4e-05	3.9608	0.00279	3.96193	0.00177	5.60141	0.00395	13.72452	0.00612	59.9874	0.04173	0.18688
592.0	POL136507	2023-12-17 00:15:54	801	13	expt0007	Water_bottom	Bed_order_1234	Short	7.0	8	800.0	800.07	776.5684254512139	0.59462	4.61498	0.79352	3.96054	0.00166	2.75935	0.00907	2.2319	0.02624	1.26851	0.02273	0.05201	0.00053	0.05201	0.00053	0.05201	0.00053	-0.00457	0.0002	-0.00457	0.0002	-0.04288	0.00053	3.64614	4e-05	3.96003	0.00263	3.96154	0.00166	5.60033	0.00372	13.72319	0.00576	59.98314	0.0393	0.15506
593.0	POL136508	2023-12-17 00:21:02	804	15	expt0007	Argon_bottom	Bed_order_1234	Short	7.0	8	800.0	799.88	776.1716991117165	0.59353	4.69828	0.78555	3.96006	0.00236	2.77162	0.00917	2.17657	0.02646	1.29551	0.02316	0.05163	0.00054	0.05163	0.00054	0.05163	0.00054	-0.00483	0.0002	-0.00483	0.0002	-0.04197	0.00054	3.64611	4e-05	3.95976	0.00373	3.96065	0.00236	5.59994	0.00528	13.72011	0.00817	59.99001	0.0558	0.00737
594.0	POL136509	2023-12-17 00:27:20	808	10	expt0007	CO_top	Bed_order_1234	Short	7.0	8	800.0	799.97	781.1944116585918	0.57131	4.15619	0.77785	3.96091	0.00137	2.75759	0.00762	2.24867	0.02245	1.30829	0.01953	0.05359	0.00045	0.05359	0.00045	0.05359	0.00045	-0.00485	0.00017	-0.00485	0.00017	-0.04388	0.00045	3.64649	4e-05	3.96118	0.00216	3.96036	0.00137	5.60195	0.00306	13.7191	0.00474	60.00908	0.03236	0.20442
595.0	POL136510	2023-12-17 00:32:29	811	11	expt0007	Argon_top	Bed_order_1234	Short	7.0	8	800.0	800.07	782.7794106062158	0.57421	4.11545	0.78378	3.96123	0.00116	2.74913	0.00744	2.24562	0.02223	1.27965	0.01924	0.05207	0.00044	0.05207	0.00044	0.05207	0.00044	-0.00465	0.00017	-0.00465	0.00017	-0.04277	0.00044	3.64661	4e-05	3.96164	0.00183	3.96043	0.00116	5.6026	0.00259	13.71932	0.00401	60.01346	0.02739	0.35578
596.0	POL136511	2023-12-17 00:38:44	815	13	expt0007	Water_bottom	Bed_order_1234	Short	7.0	8	800.0	799.93	777.0973414841725	0.58528	4.59039	0.78404	3.96051	0.00155	2.76001	0.00898	2.28304	0.02627	1.27694	0.02264	0.0524	0.00053	0.0524	0.00053	0.0524	0.00053	-0.00501	0.0002	-0.00501	0.0002	-0.04237	0.00053	3.64618	4e-05	3.96078	0.00245	3.95997	0.00155	5.60139	0.00347	13.71772	0.00537	60.0091	0.03671	0.20781
597.0	POL136512	2023-12-17 00:43:55	818	15	expt0007	Argon_bottom	Bed_order_1234	Short	7.0	8	800.0	799.95	776.1716991117165	0.58885	4.67923	0.78511	3.96007	0.00267	2.78159	0.00912	2.13801	0.02614	1.22884	0.02274	0.05128	0.00053	0.05128	0.00053	0.05128	0.00053	-0.00441	0.0002	-0.00441	0.0002	-0.04247	0.00053	3.64611	4e-05	3.96005	0.00423	3.96011	0.00267	5.60035	0.00598	13.71822	0.00925	59.99931	0.0632	0.08589
598.0	POL136513	2023-12-17 00:50:11	822	10	expt0007	CO_top	Bed_order_1234	Short	7.0	8	800.0	800.07	780.6659592385312	0.57333	4.1622	0.76579	3.96089	0.00085	2.74393	0.00758	2.27336	0.02265	1.30042	0.01966	0.0525	0.00045	0.0525	0.00045	0.0525	0.00045	-0.00487	0.00017	-0.00487	0.00017	-0.04276	0.00045	3.64645	4e-05	3.96147	0.00135	3.95973	0.00086	5.60236	0.00191	13.71692	0.00296	60.01928	0.02024	0.18762
599.0	POL136514	2023-12-17 00:55:22	825	11	expt0007	Argon_top	Bed_order_1234	Short	7.0	8	800.0	799.95	781.8548931875537	0.57311	4.10988	0.79029	3.96119	0.00081	2.75526	0.00751	2.27875	0.02239	1.32071	0.01947	0.05377	0.00045	0.05377	0.00045	0.05377	0.00045	-0.00474	0.00017	-0.00474	0.00017	-0.0443	0.00045	3.64654	4e-05	3.96184	0.00128	3.95987	0.00081	5.60289	0.00181	13.7174	0.00281	60.02196	0.01919	0.16263
600.0	POL136515	2023-12-17 01:01:37	829	13	expt0007	Water_bottom	Bed_order_1234	Short	7.0	8	800.0	800.13	776.5684254512139	0.58213	4.60016	0.77239	3.96055	0.00134	2.75982	0.00899	2.21757	0.02624	1.28898	0.02282	0.05246	0.00053	0.05246	0.00053	0.05246	0.00053	-0.00479	0.0002	-0.00479	0.0002	-0.04289	0.00053	3.64614	4e-05	3.96094	0.00212	3.95977	0.00134	5.60162	0.003	13.71703	0.00464	60.0131	0.03171	-0.00269
601.0	POL136516	2023-12-17 01:06:46	832	15	expt0007	Argon_bottom	Bed_order_1234	Short	7.0	8	800.0	799.91	776.5684254512139	0.58808	4.66048	0.7854	3.96011	0.00138	2.7622	0.00916	2.23293	0.02651	1.28247	0.02304	0.0523	0.00054	0.0523	0.00054	0.0523	0.00054	-0.00494	0.0002	-0.00494	0.0002	-0.04241	0.00054	3.64614	4e-05	3.96043	0.00219	3.95948	0.00138	5.60089	0.00309	13.71604	0.00479	60.0106	0.03272	0.23488
602.0	POL136517	2023-12-17 01:13:03	836	10	expt0007	CO_top	Bed_order_1234	Short	7.0	8	800.0	799.99	781.9869782970293	0.567	4.13352	0.77957	3.9609	0.00076	2.75912	0.00754	2.24948	0.02247	1.27957	0.01945	0.05252	0.00045	0.05252	0.00045	0.05252	0.00045	-0.00489	0.00017	-0.00489	0.00017	-0.04275	0.00045	3.64655	4e-05	3.96158	0.00121	3.95954	0.00076	5.60252	0.00171	13.71626	0.00265	60.02273	0.01809	0.18698
	POL136518	2023-12-17 01:18:12	839	11	expt0007	Argon_top	Bed_order_1234	Long		8		800.0
603.0	POL136519	2023-12-17 01:40:33	840	11	expt0007	Argon_top	Bed_order_1234	Long	7.0	8	800.0	800.07	785.0239065969374	0.3693	2.58116	1.58781	3.96142	0.00043	2.75574	0.00462	2.26183	0.01386	1.29866	0.01203	0.05257	0.00028	0.05257	0.00028	0.05257	0.00028	-0.00484	0.0001	-0.00484	0.0001	-0.04289	0.00028	3.64678	3e-05	3.96219	0.00068	3.95989	0.00043	5.60338	0.00096	13.71746	0.00149	60.02556	0.01019	0.19493
604.0	POL136520	2023-12-17 02:11:57	841	11	expt0007	Argon_top	Bed_order_1234	Long	7.0	8	800.0	800.07	785.551866830762	0.37389	2.60127	1.61421	3.96148	0.00046	2.75337	0.00464	2.25876	0.01392	1.3049	0.0121	0.05261	0.00028	0.05261	0.00028	0.05261	0.00028	-0.00487	0.0001	-0.00487	0.0001	-0.04287	0.00028	3.64682	3e-05	3.96218	0.00072	3.96008	0.00046	5.60337	0.00102	13.71812	0.00158	60.02339	0.01081	0.16054
605.0	POL136521	2023-12-17 02:43:24	842	11	expt0007	Argon_top	Bed_order_1234	Long	7.0	8	800.0	800.07	785.815824609342	0.37126	2.58219	1.59551	3.96149	0.00053	2.75731	0.0046	2.25588	0.0138	1.3037	0.01199	0.05281	0.00028	0.05281	0.00028	0.05281	0.00028	-0.00489	0.0001	-0.00489	0.0001	-0.04303	0.00028	3.64684	3e-05	3.96207	0.00084	3.96034	0.00053	5.60321	0.00119	13.71904	0.00184	60.01921	0.0126	0.14003
606.0	POL136522	2023-12-17 03:15:20	843	11	expt0007	Argon_top	Bed_order_1234	Long	7.0	8	800.0	799.99	785.9477979151505	0.37065	2.5821	1.58802	3.9615	0.00054	2.75803	0.0046	2.25634	0.01382	1.30326	0.012	0.05276	0.00028	0.05276	0.00028	0.05276	0.00028	-0.00485	0.0001	-0.00485	0.0001	-0.04306	0.00028	3.64685	3e-05	3.96206	0.00085	3.96038	0.00054	5.6032	0.00121	13.71918	0.00187	60.01869	0.01276	0.2027
607.0	POL136523	2023-12-17 03:47:01	844	11	expt0007	Argon_top	Bed_order_1234	Long	7.0	8	800.0	800.07	785.6838475813174	0.37389	2.59218	1.60579	3.9615	0.00066	2.75648	0.00462	2.25261	0.01386	1.30375	0.01205	0.05284	0.00028	0.05284	0.00028	0.05284	0.00028	-0.00485	0.0001	-0.00485	0.0001	-0.04315	0.00028	3.64683	3e-05	3.9619	0.00104	3.9607	0.00066	5.60297	0.00147	13.72027	0.00228	60.01338	0.01559	0.20307
608.0	POL136524	2023-12-17 04:18:58	845	11	expt0007	Argon_top	Bed_order_1234	Long	7.0	8	800.0	800.07	785.551866830762	0.37194	2.5846	1.58104	3.9615	0.00067	2.76122	0.00461	2.26593	0.01383	1.29746	0.01199	0.05308	0.00028	0.05308	0.00028	0.05308	0.00028	-0.00492	0.0001	-0.00492	0.0001	-0.04324	0.00028	3.64682	3e-05	3.96189	0.00106	3.96071	0.00067	5.60296	0.0015	13.72032	0.00232	60.01308	0.01586	0.21828
609.0	POL136525	2023-12-17 04:50:53	846	11	expt0007	Argon_top	Bed_order_1234	Long	7.0	8	800.0	800.07	785.551866830762	0.37248	2.59088	1.62767	3.9615	0.00073	2.75699	0.00461	2.25695	0.01385	1.30637	0.01205	0.0528	0.00028	0.0528	0.00028	0.0528	0.00028	-0.00488	0.0001	-0.00488	0.0001	-0.04304	0.00028	3.64682	3e-05	3.96185	0.00115	3.9608	0.00073	5.6029	0.00163	13.72062	0.00252	60.01164	0.01722	0.21576
610.0	POL136526	2023-12-17 05:22:31	847	11	expt0007	Argon_top	Bed_order_1234	Long	7.0	8	800.0	800.01	785.4198823573612	0.37207	2.5832	1.61639	3.96149	0.00073	2.75665	0.00459	2.25888	0.01379	1.29793	0.01198	0.05273	0.00028	0.05273	0.00028	0.05273	0.00028	-0.00479	0.0001	-0.00479	0.0001	-0.04316	0.00028	3.64681	3e-05	3.96184	0.00115	3.96079	0.00073	5.60289	0.00163	13.72057	0.00252	60.01173	0.0172	0.23016
611.0	POL136527	2023-12-17 05:54:45	848	11	expt0007	Argon_top	Bed_order_1234	Long	7.0	8	800.0	800.07	785.6838475813174	0.37218	2.58552	1.61213	3.9615	0.0007	2.75746	0.0046	2.25918	0.01382	1.30706	0.01202	0.05289	0.00028	0.05289	0.00028	0.05289	0.00028	-0.00493	0.0001	-0.00493	0.0001	-0.04303	0.00028	3.64683	3e-05	3.96186	0.00111	3.96077	0.0007	5.60292	0.00156	13.72049	0.00242	60.01222	0.01653	0.22155
612.0	POL136528	2023-12-17 06:26:24	849	11	expt0007	Argon_top	Bed_order_1234	Long	7.0	8	800.0	800.07	785.4198823573612	0.37006	2.58009	1.60692	3.96148	0.00073	2.7563	0.00459	2.25666	0.01378	1.30002	0.01198	0.05267	0.00028	0.05267	0.00028	0.05267	0.00028	-0.00483	0.0001	-0.00483	0.0001	-0.04301	0.00028	3.64681	3e-05	3.96183	0.00115	3.96079	0.00073	5.60287	0.00163	13.72058	0.00252	60.01155	0.01722	0.19925
613.0	POL136529	2023-12-17 06:58:09	850	11	expt0007	Argon_top	Bed_order_1234	Long	7.0	8	800.0	799.99	785.0239065969374	0.37352	2.59898	1.6136	3.9615	0.00075	2.75723	0.00463	2.25349	0.01388	1.28937	0.01204	0.05252	0.00028	0.05252	0.00028	0.05252	0.00028	-0.00481	0.0001	-0.00481	0.0001	-0.0429	0.00028	3.64678	3e-05	3.96183	0.00118	3.96082	0.00075	5.60288	0.00167	13.72068	0.00259	60.0113	0.0177	0.1806
614.0	POL136530	2023-12-17 07:30:37	851	11	expt0007	Argon_top	Bed_order_1234	Long	7.0	8	800.0	800.07	785.4198823573612	0.37018	2.5802	1.585	3.96148	0.00076	2.75779	0.00459	2.24954	0.01378	1.29814	0.01197	0.05264	0.00028	0.05264	0.00028	0.05264	0.00028	-0.00488	0.0001	-0.00488	0.0001	-0.04287	0.00028	3.64681	3e-05	3.96181	0.0012	3.96082	0.00076	5.60285	0.00169	13.72068	0.00262	60.01108	0.01791	0.21164
615.0	POL136531	2023-12-17 08:02:55	852	11	expt0007	Argon_top	Bed_order_1234	Long	7.0	8	800.0	800.01	785.4198823573612	0.36883	2.57199	1.57844	3.96148	0.00073	2.75575	0.00458	2.25933	0.01374	1.30393	0.01194	0.05282	0.00027	0.05282	0.00027	0.05282	0.00027	-0.00487	0.0001	-0.00487	0.0001	-0.04307	0.00027	3.64681	3e-05	3.96182	0.00116	3.96079	0.00073	5.60286	0.00164	13.72059	0.00254	60.01143	0.01738	0.19005
616.0	POL136532	2023-12-17 08:34:44	853	11	expt0007	Argon_top	Bed_order_1234	Long	7.0	8	800.0	800.07	785.2878941607994	0.39321	2.739	1.15254	3.96148	0.00075	2.75782	0.00487	2.25641	0.01463	1.30603	0.01272	0.05282	0.00029	0.05282	0.00029	0.05282	0.00029	-0.0049	0.00011	-0.0049	0.00011	-0.04302	0.00029	3.6468	3e-05	3.96183	0.00118	3.96076	0.00075	5.60288	0.00167	13.72047	0.00259	60.01199	0.0177	0.19122
617.0	POL136533	2023-12-17 08:49:03	839	11	expt0008	Argon_top	Bed_order_1234	Short	8.0	5	800.0	800.07	784.8919072290021	0.44612	3.12975	0.92508	3.96147	0.00101	2.75569	0.00556	2.24945	0.0167	1.30197	0.01451	0.05272	0.00033	0.05272	0.00033	0.05272	0.00033	-0.00493	0.00013	-0.00493	0.00013	-0.04286	0.00033	3.64677	3e-05	3.96177	0.00159	3.96087	0.00101	5.60278	0.00225	13.72085	0.00348	60.00999	0.02379	0.23202
618.0	POL136534	2023-12-17 08:57:45	803	205	expt0008	Water_bottom	Bed_order_2341	Short	8.0	5	800.0	800.07	780.9301929163569	0.5854	4.46604	0.7747	3.96059	0.00254	2.77121	0.00851	2.26552	0.02494	1.24804	0.0214	0.0519	0.0005	0.0519	0.0005	0.0519	0.0005	-0.00469	0.00019	-0.00469	0.00019	-0.04252	0.0005	3.64647	4e-05	3.96054	0.00402	3.96069	0.00254	5.60105	0.00568	13.72022	0.0088	59.99838	0.06009	0.08373
619.0	POL136535	2023-12-17 09:02:53	806	207	expt0008	Argon_bottom	Bed_order_2341	Short	8.0	5	800.0	799.99	776.1716991117165	0.57856	4.50335	0.78687	3.96015	0.003	2.77062	0.00863	2.23124	0.02504	1.2556	0.02163	0.0524	0.00051	0.0524	0.00051	0.0524	0.00051	-0.00476	0.00019	-0.00476	0.00019	-0.04288	0.00051	3.64611	4e-05	3.95995	0.00475	3.96054	0.003	5.60021	0.00672	13.71971	0.0104	59.99344	0.07102	0.25619
620.0	POL136536	2023-12-17 09:09:11	810	202	expt0008	CO_top	Bed_order_2341	Short	8.0	5	800.0	799.83	782.9114696027546	0.55936	4.04359	0.7926	3.96082	0.00159	2.77483	0.00724	2.21624	0.02137	1.24686	0.01845	0.05208	0.00043	0.05208	0.00043	0.05208	0.00043	-0.00499	0.00016	-0.00499	0.00016	-0.04211	0.00043	3.64662	4e-05	3.961	0.00252	3.96046	0.00159	5.60169	0.00357	13.71942	0.00552	60.00601	0.0377	0.18099
621.0	POL136537	2023-12-17 09:14:20	813	203	expt0008	Argon_top	Bed_order_2341	Long	8.0	5	800.0	800.02	784.363872509891	0.36933	2.59118	1.55306	3.96114	0.00065	2.76898	0.00461	2.2494	0.01374	1.28357	0.0119	0.0525	0.00027	0.0525	0.00027	0.0525	0.00027	-0.00491	0.0001	-0.00491	0.0001	-0.04269	0.00027	3.64673	3e-05	3.96157	0.00102	3.96027	0.00065	5.60251	0.00145	13.71877	0.00224	60.01451	0.0153	0.16775
622.0	POL136538	2023-12-17 09:48:37	817	205	expt0008	Water_bottom	Bed_order_2341	Short	8.0	5	800.0	800.02	778.1549939016478	0.62728	4.81449	0.78199	3.96028	0.00248	2.77088	0.00917	2.16601	0.02638	1.21301	0.02277	0.05116	0.00054	0.05116	0.00054	0.05116	0.00054	-0.00439	0.0002	-0.00439	0.0002	-0.04237	0.00054	3.64626	5e-05	3.96028	0.00392	3.96028	0.00248	5.60069	0.00555	13.71881	0.00859	60.00006	0.05866	0.17273
623.0	POL136539	2023-12-17 09:53:48	820	207	expt0008	Argon_bottom	Bed_order_2341	Short	8.0	5	800.0	799.99	776.7006600752152	0.59729	4.60588	0.79786	3.96012	0.00301	2.77966	0.00888	2.19504	0.02553	1.22288	0.02202	0.05222	0.00052	0.05222	0.00052	0.05222	0.00052	-0.00482	0.00019	-0.00482	0.00019	-0.04257	0.00052	3.64615	5e-05	3.96009	0.00476	3.96019	0.00301	5.60041	0.00673	13.7185	0.01041	59.99887	0.07113	0.0581
624.0	POL136540	2023-12-17 10:00:03	824	202	expt0008	CO_top	Bed_order_2341	Short	8.0	5	800.0	799.83	781.5907117732397	0.56732	4.11014	0.79888	3.96081	0.00154	2.77293	0.00741	2.22206	0.02176	1.25785	0.01883	0.05216	0.00044	0.05216	0.00044	0.05216	0.00044	-0.00469	0.00016	-0.00469	0.00016	-0.04278	0.00044	3.64652	4e-05	3.96102	0.00244	3.96038	0.00154	5.60173	0.00345	13.71917	0.00534	60.00715	0.0365	0.15043
625.0	POL136541	2023-12-17 10:05:14	827	203	expt0008	Argon_top	Bed_order_2341	Long	8.0	5	800.0	800.07	784.4958867774044	0.36685	2.57217	1.56623	3.96111	0.00072	2.76674	0.00459	2.24773	0.01365	1.28249	0.01183	0.05243	0.00027	0.05243	0.00027	0.05243	0.00027	-0.00493	0.0001	-0.00493	0.0001	-0.04257	0.00027	3.64674	3e-05	3.96147	0.00113	3.96039	0.00072	5.60237	0.0016	13.71919	0.00248	60.01207	0.01697	0.1688
626.0	POL136542	2023-12-17 10:39:33	831	205	expt0008	Water_bottom	Bed_order_2341	Short	8.0	5	800.0	800.02	777.3617770407774	0.58316	4.51335	0.78022	3.96027	0.00302	2.79088	0.00867	2.24212	0.02515	1.27472	0.02175	0.05252	0.00051	0.05252	0.00051	0.05252	0.00051	-0.00526	0.00019	-0.00526	0.00019	-0.042	0.00051	3.6462	4e-05	3.96015	0.00478	3.9605	0.00302	5.6005	0.00677	13.71956	0.01047	59.99614	0.07153	0.20801
627.0	POL136543	2023-12-17 10:44:44	834	207	expt0008	Argon_bottom	Bed_order_2341	Short	8.0	5	800.0	799.99	774.9813178112482	0.59393	4.60599	0.78889	3.9601	0.00278	2.77829	0.0089	2.20256	0.02555	1.21561	0.02194	0.05221	0.00052	0.05221	0.00052	0.05221	0.00052	-0.00493	0.00019	-0.00493	0.00019	-0.04234	0.00052	3.64602	4e-05	3.96005	0.0044	3.9602	0.00278	5.60036	0.00622	13.71855	0.00963	59.99831	0.06579	0.09161
628.0	POL136544	2023-12-17 10:51:02	838	202	expt0008	CO_top	Bed_order_2341	Short	8.0	5	800.0	799.83	783.4396683005092	0.57919	4.09752	0.78883	3.96082	0.00063	2.76841	0.00735	2.25565	0.02187	1.2884	0.01897	0.05274	0.00044	0.05274	0.00044	0.05274	0.00044	-0.00489	0.00016	-0.00489	0.00016	-0.04295	0.00044	3.64666	4e-05	3.9616	0.001	3.95926	0.00063	5.60255	0.00142	13.71529	0.0022	60.02602	0.01502	0.16678
629.0	POL136545	2023-12-17 10:56:11	841	203	expt0008	Argon_top	Bed_order_2341	Long	8.0	5	800.0	800.07	784.2318545167	0.36804	2.59308	1.57202	3.96109	0.0005	2.76552	0.00463	2.25828	0.0138	1.29704	0.01198	0.05257	0.00028	0.05257	0.00028	0.05257	0.00028	-0.00491	0.0001	-0.00491	0.0001	-0.04276	0.00028	3.64672	3e-05	3.96172	0.00079	3.95982	0.0005	5.60272	0.00112	13.71721	0.00174	60.02121	0.01188	0.1797
630.0	POL136546	2023-12-17 11:30:30	845	205	expt0008	Water_bottom	Bed_order_2341	Short	8.0	5	800.0	800.07	777.0973414841725	0.59044	4.53207	0.77856	3.96029	0.00122	2.7537	0.00867	2.22865	0.02529	1.29069	0.02202	0.05092	0.00051	0.05092	0.00051	0.05092	0.00051	-0.00507	0.00019	-0.00507	0.00019	-0.04079	0.00051	3.64618	4e-05	3.96067	0.00193	3.95954	0.00122	5.60123	0.00272	13.71626	0.00421	60.01253	0.0288	0.03
631.0	POL136547	2023-12-17 11:35:39	848	207	expt0008	Argon_bottom	Bed_order_2341	Short	8.0	5	800.0	799.99	776.7006600752152	0.57782	4.52809	0.76221	3.96006	0.0009	2.77223	0.00873	2.19798	0.02526	1.25824	0.02192	0.05224	0.00051	0.05224	0.00051	0.05224	0.00051	-0.00477	0.00019	-0.00477	0.00019	-0.0427	0.00051	3.64615	4e-05	3.96069	0.00142	3.95881	0.0009	5.60126	0.00201	13.7137	0.00311	60.02094	0.02122	0.27053
632.0	POL136548	2023-12-17 11:41:56	852	202	expt0008	CO_top	Bed_order_2341	Short	8.0	5	800.0	799.83	782.6473478802055	0.57841	4.14888	0.8058	3.96077	0.00125	2.76633	0.00749	2.20469	0.02203	1.26663	0.01913	0.05197	0.00044	0.05197	0.00044	0.05197	0.00044	-0.00476	0.00017	-0.00476	0.00017	-0.04246	0.00044	3.6466	4e-05	3.96109	0.00199	3.96014	0.00126	5.60183	0.00281	13.71832	0.00435	60.01059	0.0297	0.24582
633.0	POL136549	2023-12-17 11:47:07	855	203	expt0008	Argon_top	Bed_order_2341	Long	8.0	5	800.0	800.07	784.363872509891	0.36727	2.58812	1.56548	3.96111	0.00061	2.76864	0.00462	2.24117	0.01374	1.28459	0.01192	0.05239	0.00027	0.05239	0.00027	0.05239	0.00027	-0.00485	0.0001	-0.00485	0.0001	-0.04268	0.00027	3.64673	3e-05	3.96157	0.00096	3.96018	0.00061	5.60251	0.00136	13.71848	0.00211	60.01545	0.01439	0.17563
634.0	POL136550	2023-12-17 12:21:26	859	205	expt0008	Water_bottom	Bed_order_2341	Short	8.0	5	800.0	800.07	778.0228004447545	0.58275	4.51046	0.77485	3.96027	0.00229	2.77804	0.00861	2.20343	0.02503	1.26951	0.02175	0.05191	0.0005	0.05191	0.0005	0.05191	0.0005	-0.00484	0.00019	-0.00484	0.00019	-0.04223	0.0005	3.64625	4e-05	3.9603	0.00362	3.96021	0.00229	5.60071	0.00512	13.71857	0.00792	60.00099	0.05411	0.14286
635.0	POL136551	2023-12-17 12:26:35	862	207	expt0008	Argon_bottom	Bed_order_2341	Short	8.0	5	800.0	799.99	776.965118091376	0.5812	4.54917	0.79853	3.96006	0.00249	2.77245	0.00875	2.21205	0.02525	1.25963	0.02188	0.05174	0.00051	0.05174	0.00051	0.05174	0.00051	-0.00476	0.00019	-0.00476	0.00019	-0.04222	0.00051	3.64617	4e-05	3.95982	0.00394	3.96053	0.00249	5.60004	0.00557	13.71968	0.00863	59.99212	0.05889	0.28841
636.0	POL136552	2023-12-17 12:32:53	866	202	expt0008	CO_top	Bed_order_2341	Short	8.0	5	800.0	799.83	782.6473478802055	0.56935	4.07223	0.78173	3.9608	0.00162	2.77301	0.00732	2.26668	0.02174	1.28925	0.01879	0.05233	0.00043	0.05233	0.00043	0.05233	0.00043	-0.00508	0.00016	-0.00508	0.00016	-0.04217	0.00043	3.6466	4e-05	3.96097	0.00257	3.96048	0.00162	5.60165	0.00363	13.7195	0.00562	60.00543	0.03836	0.08503
637.0	POL136553	2023-12-17 12:38:03	869	203	expt0008	Argon_top	Bed_order_2341	Long	8.0	5	800.0	800.0	784.7599041366444	0.37349	2.61973	1.49313	3.96112	0.00069	2.76864	0.00467	2.25008	0.01391	1.29218	0.01207	0.05258	0.00028	0.05258	0.00028	0.05258	0.00028	-0.00484	0.0001	-0.00484	0.0001	-0.04291	0.00028	3.64676	3e-05	3.96152	0.0011	3.96032	0.00069	5.60243	0.00155	13.71897	0.0024	60.01331	0.01642	0.19324
638.0	POL136554	2023-12-17 13:16:18	1	203	expt0009	Argon_top	Bed_order_2341	Short	9.0	5	760.0	759.12	678.8818644609256	0.6723	4.92181	0.76489	3.95549	0.00043	2.75923	0.00843	2.12764	0.0238	1.16819	0.02045	0.05013	0.00049	0.05013	0.00049	0.05013	0.00049	-0.00423	0.00018	-0.00423	0.00018	-0.04167	0.00049	3.63883	5e-05	3.95385	0.00068	3.95877	0.00043	5.59159	0.00096	13.71357	0.00149	59.94522	0.01007	0.14483
639.0	POL136555	2023-12-17 13:17:45	2	203	expt0009	Argon_top	Bed_order_2341	Short	9.0	5	695.5	695.04	657.220690708791	0.67585	4.95396	0.76336	3.95407	0.00032	2.77166	0.00845	2.08436	0.02341	1.13085	0.02003	0.05036	0.00048	0.05036	0.00048	0.05036	0.00048	-0.0045	0.00018	-0.0045	0.00018	-0.04135	0.00048	3.63723	5e-05	3.95206	0.00049	3.9581	0.00031	5.58905	0.0007	13.71127	0.00109	59.9326	0.00733	0.32654
640.0	POL136556	2023-12-17 13:19:13	3	203	expt0009	Argon_top	Bed_order_2341	Short	9.0	5	674.5	674.11	634.3649318435045	0.66669	4.98177	0.75679	3.95282	0.00166	2.79353	0.0085	2.05923	0.02321	1.14463	0.01999	0.05135	0.00049	0.05135	0.00049	0.05135	0.00049	-0.00426	0.00018	-0.00426	0.00018	-0.04282	0.00049	3.63555	5e-05	3.95301	0.00262	3.95246	0.00166	5.5904	0.00371	13.69172	0.00574	60.00615	0.03929	0.36569
641.0	POL136557	2023-12-17 13:20:40	4	203	expt0009	Argon_top	Bed_order_2341	Short	9.0	5	655.5	654.68	615.3669285175362	0.67194	5.0268	0.77439	3.95164	0.00157	2.77917	0.00844	1.95951	0.02262	1.05438	0.01937	0.04872	0.00048	0.04872	0.00048	0.04872	0.00048	-0.00392	0.00017	-0.00392	0.00017	-0.04088	0.00048	3.63416	5e-05	3.95112	0.00248	3.95269	0.00157	5.58773	0.00351	13.69251	0.00544	59.98254	0.03718	0.28677
642.0	POL136558	2023-12-17 13:22:08	5	203	expt0009	Argon_top	Bed_order_2341	Short	9.0	5	637.5	637.01	600.413030465472	0.65858	4.98294	0.76334	3.95055	0.00086	2.76956	0.0083	1.94042	0.0223	1.07988	0.01924	0.04817	0.00047	0.04817	0.00047	0.04817	0.00047	-0.00388	0.00017	-0.00388	0.00017	-0.04041	0.00047	3.63307	5e-05	3.95114	0.00135	3.94937	0.00086	5.58776	0.00191	13.68102	0.00296	60.01979	0.0203	0.37777
643.0	POL136559	2023-12-17 13:23:35	6	203	expt0009	Argon_top	Bed_order_2341	Short	9.0	5	620.5	620.5	583.8922651792794	0.66304	5.03489	0.77248	3.94972	0.00192	2.7808	0.00844	1.93129	0.0222	1.06805	0.0191	0.04933	0.00048	0.04933	0.00048	0.04933	0.00048	-0.004	0.00017	-0.004	0.00017	-0.04132	0.00048	3.63187	5e-05	3.94977	0.00305	3.9496	0.00192	5.58582	0.00431	13.68183	0.00667	60.00189	0.04566	0.44646
644.0	POL136560	2023-12-17 13:25:03	7	203	expt0009	Argon_top	Bed_order_2341	Short	9.0	5	605.5	605.31	566.8949765885955	0.66041	5.04213	0.77407	3.94876	0.00186	2.77523	0.00832	1.89501	0.02177	1.04143	0.01872	0.04846	0.00047	0.04846	0.00047	0.04846	0.00047	-0.00358	0.00016	-0.00358	0.00016	-0.04129	0.00047	3.63064	5e-05	3.94836	0.00294	3.94957	0.00186	5.58382	0.00415	13.68171	0.00643	59.98648	0.04401	0.49372
645.0	POL136561	2023-12-17 13:26:30	8	203	expt0009	Argon_top	Bed_order_2341	Short	9.0	5	591.0	590.86	554.2779417868002	0.65832	5.07175	0.78632	3.94794	0.00068	2.7836	0.00839	1.88644	0.02167	1.00812	0.01849	0.04859	0.00047	0.04859	0.00047	0.04859	0.00047	-0.0034	0.00016	-0.0034	0.00016	-0.04179	0.00047	3.62973	5e-05	3.94685	0.00107	3.95013	0.00068	5.58168	0.00152	13.68366	0.00236	59.9633	0.01606	0.48861
646.0	POL136562	2023-12-17 13:27:58	9	203	expt0009	Argon_top	Bed_order_2341	Short	9.0	5	577.5	577.58	539.2572767941464	0.6431	5.01608	0.76032	3.94711	0.00215	2.77872	0.00831	1.87467	0.02122	0.99104	0.01804	0.04832	0.00046	0.04832	0.00046	0.04832	0.00046	-0.00366	0.00016	-0.00366	0.00016	-0.041	0.00046	3.62865	5e-05	3.94694	0.0034	3.94745	0.00215	5.58181	0.00481	13.67437	0.00745	59.99426	0.05103	0.41981
647.0	POL136563	2023-12-17 13:29:25	10	203	expt0009	Argon_top	Bed_order_2341	Short	9.0	5	565.0	565.08	527.9582907672352	0.6638	5.08799	0.76354	3.94632	0.00152	2.77712	0.00832	1.81173	0.02115	0.97792	0.0181	0.04721	0.00046	0.04721	0.00046	0.04721	0.00046	-0.00359	0.00016	-0.00359	0.00016	-0.04003	0.00046	3.62784	5e-05	3.94588	0.0024	3.94721	0.00152	5.58031	0.0034	13.67355	0.00527	59.98506	0.03605	0.51039
648.0	POL136564	2023-12-17 13:30:53	11	203	expt0009	Argon_top	Bed_order_2341	Short	9.0	5	553.0	553.3	517.7504592695792	0.6517	5.0984	0.77099	3.94563	0.00173	2.77144	0.00833	1.81699	0.02095	0.95745	0.01782	0.04664	0.00045	0.04664	0.00045	0.04664	0.00045	-0.00336	0.00016	-0.00336	0.00016	-0.03993	0.00045	3.62711	5e-05	3.94566	0.00274	3.94557	0.00173	5.58001	0.00388	13.66786	0.006	60.001	0.04114	0.47501
649.0	POL136565	2023-12-17 13:32:20	12	203	expt0009	Argon_top	Bed_order_2341	Short	9.0	5	542.5	542.27	507.51895157078536	0.91294	7.03379	0.76435	3.94504	0.00288	2.79259	0.01142	1.73288	0.02828	0.89841	0.0239	0.04667	0.00063	0.04667	0.00063	0.04667	0.00063	-0.00348	0.00022	-0.00348	0.00022	-0.03972	0.00063	3.62638	6e-05	3.9448	0.00455	3.94553	0.00288	5.57879	0.00644	13.66771	0.00997	59.99185	0.06829	0.51702
	POL136566	2023-12-17 13:33:48	13	203	expt0009	Argon_top	Bed_order_2341	Short		5		531.5
	POL136567	2023-12-17 13:35:15	14	203	expt0009	Argon_top	Bed_order_2341	Short		5		521.5
	POL136568	2023-12-17 13:36:43	15	203	expt0009	Argon_top	Bed_order_2341	Short		5		512.0
650.0	POL136569	2023-12-17 13:38:10	16	203	expt0009	Argon_top	Bed_order_2341	Short	9.0	5	503.0	502.7	468.33540514984315	0.65337	5.22711	0.79174	3.94251	0.0009	2.78028	0.00843	1.76584	0.02061	0.93354	0.0175	0.0476	0.00046	0.0476	0.00046	0.0476	0.00046	-0.00329	0.00016	-0.00329	0.00016	-0.04102	0.00046	3.6236	5e-05	3.94166	0.00143	3.9442	0.0009	5.57435	0.00202	13.66311	0.00313	59.97161	0.02138	1.10604
651.0	POL136570	2023-12-17 13:39:38	17	203	expt0009	Argon_top	Bed_order_2341	Short	9.0	5	494.0	493.95	462.1013820834861	0.64182	5.11649	0.78477	3.9419	0.00057	2.7773	0.00821	1.73315	0.01993	0.90704	0.01686	0.04665	0.00045	0.04665	0.00045	0.04665	0.00045	-0.00294	0.00015	-0.00294	0.00015	-0.04078	0.00045	3.62316	5e-05	3.94071	0.00091	3.94426	0.00057	5.57301	0.00128	13.66331	0.00199	59.96036	0.01356	1.28981
652.0	POL136571	2023-12-17 13:41:05	18	203	expt0009	Argon_top	Bed_order_2341	Short	9.0	5	485.5	485.5	453.0177510852296	0.6404	5.14813	0.77244	3.94142	0.00092	2.78104	0.00824	1.69201	0.01978	0.89864	0.01682	0.04605	0.00045	0.04605	0.00045	0.04605	0.00045	-0.00307	0.00015	-0.00307	0.00015	-0.0399	0.00045	3.62252	4e-05	3.94072	0.00145	3.94283	0.00092	5.57302	0.00205	13.65836	0.00318	59.97636	0.02174	1.45399
653.0	POL136572	2023-12-17 13:42:33	19	203	expt0009	Argon_top	Bed_order_2341	Short	9.0	5	477.5	477.45	445.0539729793784	0.64033	5.15402	0.77256	3.94084	0.00076	2.79929	0.00825	1.69386	0.01973	0.89633	0.01675	0.04656	0.00045	0.04656	0.00045	0.04656	0.00045	-0.00294	0.00015	-0.00294	0.00015	-0.04068	0.00045	3.62196	4e-05	3.93999	0.0012	3.94253	0.00076	5.57199	0.0017	13.65733	0.00264	59.9716	0.01804	1.63047
654.0	POL136573	2023-12-17 13:44:00	20	203	expt0009	Argon_top	Bed_order_2341	Short	9.0	5	469.5	469.7	437.36074658188386	0.6506	5.18777	0.78961	3.9404	0.00123	2.78041	0.00827	1.7193	0.01989	0.91245	0.01688	0.04631	0.00045	0.04631	0.00045	0.04631	0.00045	-0.00294	0.00015	-0.00294	0.00015	-0.04044	0.00045	3.62142	5e-05	3.94023	0.00195	3.94074	0.00123	5.57232	0.00276	13.65111	0.00427	59.99432	0.02927	1.74287
655.0	POL136574	2023-12-17 13:45:27	21	203	expt0009	Argon_top	Bed_order_2341	Short	9.0	5	462.5	462.11	429.93951616864484	0.64146	5.18159	0.77634	3.93989	0.00105	2.79227	0.00819	1.65466	0.01948	0.84262	0.01635	0.04523	0.00045	0.04523	0.00045	0.04523	0.00045	-0.00301	0.00015	-0.00301	0.00015	-0.03921	0.00045	3.6209	4e-05	3.93952	0.00166	3.94061	0.00105	5.57133	0.00235	13.65069	0.00364	59.98778	0.02493	1.82278
656.0	POL136575	2023-12-17 13:46:55	22	203	expt0009	Argon_top	Bed_order_2341	Short	9.0	5	455.0	455.05	423.0778252210613	0.64242	5.18269	0.77658	3.93941	0.001	2.78071	0.00815	1.61667	0.01921	0.83491	0.01618	0.04447	0.00045	0.04447	0.00045	0.04447	0.00045	-0.00275	0.00015	-0.00275	0.00015	-0.03897	0.00045	3.62042	4e-05	3.9391	0.00159	3.94003	0.001	5.57072	0.00225	13.64866	0.00348	59.98955	0.02385	1.87406
657.0	POL136576	2023-12-17 13:48:22	23	203	expt0009	Argon_top	Bed_order_2341	Short	9.0	5	448.0	448.05	417.63790790722686	0.62794	5.1137	0.76634	3.93897	0.00092	2.79423	0.00807	1.62496	0.01897	0.85722	0.01607	0.04584	0.00044	0.04584	0.00044	0.04584	0.00044	-0.00301	0.00015	-0.00301	0.00015	-0.03983	0.00044	3.62004	4e-05	3.93851	0.00145	3.93989	0.00092	5.56989	0.00205	13.64817	0.00318	59.98453	0.02181	2.02392
658.0	POL136577	2023-12-17 13:49:50	24	203	expt0009	Argon_top	Bed_order_2341	Short	9.0	5	442.0	441.57	409.8956698608204	0.6491	5.25532	0.78485	3.93855	0.00089	2.77241	0.00824	1.62569	0.01943	0.86438	0.01649	0.04496	0.00045	0.04496	0.00045	0.04496	0.00045	-0.00292	0.00015	-0.00292	0.00015	-0.03913	0.00045	3.6195	5e-05	3.9381	0.00141	3.93947	0.00089	5.56931	0.00199	13.64671	0.00308	59.98467	0.02111	2.04188
659.0	POL136578	2023-12-17 13:51:17	25	203	expt0009	Argon_top	Bed_order_2341	Short	9.0	5	434.5	434.96	403.86428569945895	0.63031	5.19042	0.78128	3.93815	0.00075	2.79942	0.00814	1.60283	0.01891	0.82657	0.01591	0.04476	0.00044	0.04476	0.00044	0.04476	0.00044	-0.00293	0.00015	-0.00293	0.00015	-0.0389	0.00044	3.61908	4e-05	3.93747	0.00118	3.93952	0.00075	5.56842	0.00167	13.64691	0.00259	59.97697	0.01774	2.10739
660.0	POL136579	2023-12-17 13:52:45	26	203	expt0009	Argon_top	Bed_order_2341	Short	9.0	5	428.5	428.66	398.1122297345259	0.63663	5.17974	0.78014	3.93769	0.00071	2.77396	0.00809	1.60279	0.01887	0.82834	0.01592	0.04428	0.00044	0.04428	0.00044	0.04428	0.00044	-0.00273	0.00015	-0.00273	0.00015	-0.03882	0.00044	3.61868	4e-05	3.93695	0.00112	3.93917	0.00071	5.56768	0.00158	13.64569	0.00245	59.97507	0.01674	2.18413
661.0	POL136580	2023-12-17 13:54:12	27	203	expt0009	Argon_top	Bed_order_2341	Short	9.0	5	422.0	422.7	392.2083603599545	0.6317	5.21927	0.78642	3.9373	0.00083	2.78473	0.00814	1.6311	0.01898	0.8395	0.01595	0.04482	0.00045	0.04482	0.00045	0.04482	0.00045	-0.00279	0.00015	-0.00279	0.00015	-0.03924	0.00045	3.61827	4e-05	3.93685	0.00131	3.93822	0.00083	5.56754	0.00185	13.6424	0.00287	59.9846	0.01968	2.21519
662.0	POL136581	2023-12-17 13:55:40	28	203	expt0009	Argon_top	Bed_order_2341	Short	9.0	5	417.0	416.79	385.8634397303266	0.62124	5.16072	0.77641	3.93705	0.0008	2.77963	0.00807	1.59273	0.01853	0.80866	0.01552	0.04461	0.00044	0.04461	0.00044	0.04461	0.00044	-0.00266	0.00014	-0.00266	0.00014	-0.03929	0.00044	3.61783	4e-05	3.93656	0.00127	3.93801	0.0008	5.56714	0.00179	13.64167	0.00278	59.98378	0.01906	2.27192
663.0	POL136582	2023-12-17 13:57:07	29	203	expt0009	Argon_top	Bed_order_2341	Short	9.0	5	411.0	411.11	381.3874999777777	0.62775	5.25867	0.79716	3.93667	0.00065	2.80456	0.00823	1.60354	0.01751	0.78447	0.0	0.04516	0.00043	0.04516	0.00043	0.04516	0.00043	-0.00287	0.00014	-0.00287	0.00014	-0.03942	0.00043	3.61752	4e-05	3.93583	0.00102	3.93834	0.00065	5.56611	0.00144	13.64281	0.00224	59.97192	0.0153	2.34371
664.0	POL136583	2023-12-17 13:58:35	30	203	expt0009	Argon_top	Bed_order_2341	Short	9.0	5	405.5	405.56	375.7498136136692	0.63069	5.22939	0.80933	3.93627	0.00062	2.78422	0.00812	1.5389	0.01854	0.79877	0.01564	0.04408	0.00044	0.04408	0.00044	0.04408	0.00044	-0.00237	0.00014	-0.00237	0.00014	-0.03933	0.00044	3.61713	4e-05	3.93542	0.00098	3.93797	0.00062	5.56553	0.00139	13.64153	0.00215	59.97146	0.01472	2.33832
665.0	POL136584	2023-12-17 14:00:02	31	203	expt0009	Argon_top	Bed_order_2341	Short	9.0	5	400.0	400.23	370.53917960229614	0.62897	5.16787	0.77589	3.93603	0.0008	2.77514	0.00798	1.57133	0.01818	0.78086	0.01513	0.04439	0.00044	0.04439	0.00044	0.04439	0.00044	-0.00245	0.00014	-0.00245	0.00014	-0.03948	0.00044	3.61677	4e-05	3.93567	0.00127	3.93675	0.0008	5.56588	0.0018	13.6373	0.00279	59.98791	0.01909	2.37872
666.0	POL136585	2023-12-17 14:01:30	32	203	expt0009	Argon_top	Bed_order_2341	Short	9.0	5	395.0	395.13	364.742108205397	0.61286	5.12713	0.78842	3.93568	0.00056	2.79342	0.00793	1.5398	0.01794	0.77579	0.015	0.04375	0.00043	0.04375	0.00043	0.04375	0.00043	-0.00251	0.00014	-0.00251	0.00014	-0.03873	0.00043	3.61637	4e-05	3.93636	0.00089	3.93432	0.00056	5.56686	0.00126	13.62889	0.00195	60.02289	0.0134	2.44844
667.0	POL136586	2023-12-17 14:02:57	33	203	expt0009	Argon_top	Bed_order_2341	Short	9.0	5	390.0	390.04	360.09876265802677	0.6186	5.13288	0.76705	3.93536	0.00054	2.78433	0.00789	1.52393	0.01797	0.77631	0.01507	0.04314	0.00043	0.04314	0.00043	0.04314	0.00043	-0.00261	0.00014	-0.00261	0.00014	-0.03793	0.00043	3.61605	4e-05	3.93609	0.00085	3.93391	0.00054	5.56647	0.0012	13.62746	0.00185	60.02441	0.01272	2.44355
668.0	POL136587	2023-12-17 14:04:25	34	203	expt0009	Argon_top	Bed_order_2341	Short	9.0	5	384.5	385.05	354.14205812293574	0.62203	5.17444	0.78922	3.93507	0.00077	2.80963	0.00808	1.54504	0.01805	0.76542	0.01496	0.04492	0.00044	0.04492	0.00044	0.04492	0.00044	-0.00287	0.00014	-0.00287	0.00014	-0.03919	0.00044	3.61564	4e-05	3.93504	0.00122	3.93513	0.00077	5.56499	0.00172	13.63168	0.00267	59.99907	0.01831	2.49219
669.0	POL136588	2023-12-17 14:05:52	35	203	expt0009	Argon_top	Bed_order_2341	Short	9.0	5	380.5	380.31	351.23331523962617	0.62534	5.20945	0.79239	3.93478	0.00077	2.79566	0.00803	1.49245	0.01796	0.76224	0.01505	0.04378	0.00044	0.04378	0.00044	0.04378	0.00044	-0.00231	0.00014	-0.00231	0.00014	-0.03915	0.00044	3.61544	4e-05	3.93462	0.00121	3.93509	0.00077	5.5644	0.00172	13.63154	0.00266	59.99481	0.01826	2.51069
670.0	POL136589	2023-12-17 14:07:20	36	203	expt0009	Argon_top	Bed_order_2341	Short	9.0	5	375.5	375.67	347.15772334215836	0.62424	5.24952	0.80076	3.9345	0.00075	2.797	0.00811	1.51087	0.01805	0.76258	0.01508	0.04439	0.00044	0.04439	0.00044	0.04439	0.00044	-0.00252	0.00014	-0.00252	0.00014	-0.03935	0.00044	3.61516	4e-05	3.93412	0.00118	3.93525	0.00075	5.56368	0.00167	13.63211	0.0026	59.9873	0.01778	2.58358
671.0	POL136590	2023-12-17 14:08:47	37	203	expt0009	Argon_top	Bed_order_2341	Short	9.0	5	371.0	371.2	343.22397524784355	0.61567	5.18293	0.78503	3.93426	0.00059	2.78426	0.00798	1.526	0.0179	0.77694	0.01499	0.04424	0.00044	0.04424	0.00044	0.04424	0.00044	-0.00254	0.00014	-0.00254	0.00014	-0.03916	0.00044	3.61489	4e-05	3.93482	0.00093	3.93314	0.00059	5.56467	0.00132	13.62478	0.00205	60.01888	0.01405	2.57826
672.0	POL136591	2023-12-17 14:10:15	38	203	expt0009	Argon_top	Bed_order_2341	Short	9.0	5	366.5	366.8	337.9732891789942	0.62326	5.21178	0.79095	3.93397	0.00068	2.79837	0.00805	1.50444	0.01782	0.75708	0.01487	0.04365	0.00044	0.04365	0.00044	0.04365	0.00044	-0.00246	0.00014	-0.00246	0.00014	-0.03874	0.00044	3.61453	4e-05	3.93417	0.00107	3.93357	0.00068	5.56376	0.00151	13.62628	0.00234	60.00675	0.01607	2.62529
673.0	POL136592	2023-12-17 14:11:42	39	203	expt0009	Argon_top	Bed_order_2341	Short	9.0	5	362.5	362.39	334.9073779517369	0.60954	5.15	0.77832	3.93367	0.00067	2.79767	0.00795	1.4906	0.01749	0.74006	0.01452	0.04418	0.00043	0.04418	0.00043	0.04418	0.00043	-0.0025	0.00014	-0.0025	0.00014	-0.03919	0.00043	3.61432	4e-05	3.93314	0.00106	3.93472	0.00067	5.5623	0.0015	13.63028	0.00232	59.98227	0.0159	2.62495
674.0	POL136593	2023-12-17 14:13:10	40	203	expt0009	Argon_top	Bed_order_2341	Short	9.0	5	357.5	358.11	329.3538803756785	0.62867	5.21879	0.80227	3.93343	0.00067	2.79494	0.008	1.48993	0.01769	0.75355	0.01477	0.04318	0.00043	0.04318	0.00043	0.04318	0.00043	-0.00248	0.00014	-0.00248	0.00014	-0.03822	0.00043	3.61394	4e-05	3.93295	0.00106	3.93437	0.00067	5.56204	0.0015	13.62905	0.00233	59.98414	0.01594	2.66871
675.0	POL136594	2023-12-17 14:14:37	41	203	expt0009	Argon_top	Bed_order_2341	Short	9.0	5	353.5	354.06	326.86705503221526	0.61815	5.20596	0.79199	3.93323	0.00067	2.80232	0.00796	1.46084	0.01749	0.76371	0.01473	0.04392	0.00043	0.04392	0.00043	0.04392	0.00043	-0.00236	0.00014	-0.00236	0.00014	-0.0392	0.00043	3.61377	4e-05	3.93268	0.00106	3.93432	0.00067	5.56165	0.00151	13.6289	0.00234	59.98153	0.016	2.67401
676.0	POL136595	2023-12-17 14:16:05	42	203	expt0009	Argon_top	Bed_order_2341	Short	9.0	5	350.0	350.07	320.42375103699607	0.61571	5.20515	0.79792	3.93291	0.00068	2.78718	0.00793	1.46059	0.0175	0.73261	0.01457	0.04355	0.00043	0.04355	0.00043	0.04355	0.00043	-0.00232	0.00014	-0.00232	0.00014	-0.0389	0.00043	3.61333	4e-05	3.93302	0.00108	3.93268	0.00068	5.56213	0.00152	13.62321	0.00236	60.00382	0.0162	2.71181
677.0	POL136596	2023-12-17 14:17:32	43	203	expt0009	Argon_top	Bed_order_2341	Short	9.0	5	345.5	346.18	318.2249171125313	0.62156	5.25413	0.77665	3.93273	0.00068	2.79461	0.008	1.44261	0.01747	0.71944	0.01455	0.04275	0.00043	0.04275	0.00043	0.04275	0.00043	-0.00221	0.00013	-0.00221	0.00013	-0.03834	0.00043	3.61318	4e-05	3.93282	0.00107	3.93257	0.00068	5.56185	0.00152	13.62281	0.00235	60.00284	0.01613	2.72182
678.0	POL136597	2023-12-17 14:19:00	44	203	expt0009	Argon_top	Bed_order_2341	Short	9.0	5	342.0	342.31	315.5848001544399	0.61945	5.28537	0.79003	3.93248	0.00067	2.79872	0.00809	1.45627	0.01758	0.72159	0.01457	0.04299	0.00044	0.04299	0.00044	0.04299	0.00044	-0.00245	0.00014	-0.00245	0.00014	-0.0381	0.00044	3.613	4e-05	3.93254	0.00105	3.93237	0.00067	5.56145	0.00149	13.62213	0.00231	60.00191	0.01583	2.77073
679.0	POL136598	2023-12-17 14:20:27	45	203	expt0009	Argon_top	Bed_order_2341	Short	9.0	5	338.5	338.6	310.7402797998448	0.6455	5.41137	0.78118	3.93223	0.00072	2.82376	0.00829	1.44582	0.01789	0.69081	0.01474	0.04351	0.00045	0.04351	0.00045	0.04351	0.00045	-0.00239	0.00014	-0.00239	0.00014	-0.03874	0.00045	3.61267	4e-05	3.93211	0.00113	3.93248	0.00072	5.56084	0.0016	13.6225	0.00249	59.99588	0.01706	2.78723
680.0	POL136599	2023-12-17 14:21:55	46	203	expt0009	Argon_top	Bed_order_2341	Short	9.0	5	334.5	334.95	308.6833414340485	0.97626	8.19364	0.74843	3.93215	0.00086	2.80831	0.0125	1.47307	0.02717	0.71495	0.02231	0.0429	0.00067	0.0429	0.00067	0.0429	0.00067	-0.00284	0.00022	-0.00284	0.00022	-0.03722	0.00067	3.61253	7e-05	3.93263	0.00136	3.93119	0.00086	5.56158	0.00193	13.61805	0.00299	60.01609	0.02049	2.76922
	POL136600	2023-12-17 14:23:22	47	203	expt0009	Argon_top	Bed_order_2341	Short		5		331.0
	POL136601	2023-12-17 14:24:50	48	203	expt0009	Argon_top	Bed_order_2341	Short		5		327.5
681.0	POL136602	2023-12-17 14:26:17	49	203	expt0009	Argon_top	Bed_order_2341	Short	9.0	5	324.0	324.29	297.0574089456268	0.62314	5.26007	0.78654	3.93142	0.00063	2.80151	0.00802	1.43396	0.01723	0.71926	0.01432	0.04298	0.00043	0.04298	0.00043	0.04298	0.00043	-0.00225	0.00013	-0.00225	0.00013	-0.03849	0.00043	3.61174	4e-05	3.93096	0.00099	3.93234	0.00063	5.55922	0.0014	13.62201	0.00217	59.98459	0.01485	2.85123
682.0	POL136603	2023-12-17 14:27:45	50	203	expt0009	Argon_top	Bed_order_2341	Short	9.0	5	321.0	320.99	294.4039477146936	0.61326	5.22504	0.7771	3.93121	0.00064	2.79984	0.00796	1.42669	0.01693	0.68364	0.0139	0.0434	0.00043	0.0434	0.00043	0.0434	0.00043	-0.00253	0.00013	-0.00253	0.00013	-0.03835	0.00043	3.61156	4e-05	3.93075	0.00101	3.93213	0.00064	5.55892	0.00143	13.6213	0.00222	59.98451	0.01522	2.88155
683.0	POL136604	2023-12-17 14:29:12	51	203	expt0009	Argon_top	Bed_order_2341	Short	9.0	5	317.5	317.69	290.56819955649513	0.61105	5.2147	0.78758	3.93111	0.00063	2.80356	0.00791	1.39381	0.01686	0.68959	0.01397	0.04268	0.00043	0.04268	0.00043	0.04268	0.00043	-0.00237	0.00013	-0.00237	0.00013	-0.03794	0.00043	3.6113	4e-05	3.93065	0.00099	3.93201	0.00063	5.55878	0.0014	13.62088	0.00217	59.98478	0.01488	2.88193
684.0	POL136605	2023-12-17 14:30:40	52	203	expt0009	Argon_top	Bed_order_2341	Short	9.0	5	314.0	314.51	285.3991326278217	0.61667	5.28687	0.80195	3.93091	0.00066	2.78902	0.00803	1.39393	0.017	0.66766	0.01396	0.04236	0.00043	0.04236	0.00043	0.04236	0.00043	-0.00227	0.00013	-0.00227	0.00013	-0.03782	0.00043	3.61095	4e-05	3.93076	0.00104	3.9312	0.00066	5.55894	0.00147	13.61807	0.00228	59.99514	0.01565	2.87758
685.0	POL136606	2023-12-17 14:32:07	53	203	expt0009	Argon_top	Bed_order_2341	Short	9.0	5	311.0	311.26	283.7732476982835	0.61321	5.28621	0.78017	3.93066	0.00063	2.79461	0.00801	1.40713	0.01699	0.69398	0.01406	0.04234	0.00043	0.04234	0.00043	0.04234	0.00043	-0.00237	0.00013	-0.00237	0.00013	-0.03761	0.00043	3.61084	4e-05	3.9307	0.00099	3.93058	0.00063	5.55884	0.00141	13.61591	0.00218	60.00136	0.01497	2.90179
686.0	POL136607	2023-12-17 14:33:35	54	203	expt0009	Argon_top	Bed_order_2341	Short	9.0	5	308.0	308.2	280.2236639345806	0.60894	5.25271	0.79995	3.93051	0.00059	2.79218	0.00793	1.40595	0.01687	0.66606	0.01381	0.04222	0.00043	0.04222	0.00043	0.04222	0.00043	-0.00216	0.00013	-0.00216	0.00013	-0.03789	0.00043	3.6106	4e-05	3.93081	0.00094	3.92991	0.00059	5.559	0.00132	13.6136	0.00205	60.0101	0.01408	2.89121
687.0	POL136608	2023-12-17 14:35:02	55	203	expt0009	Argon_top	Bed_order_2341	Short	9.0	5	305.0	305.13	278.4477395308039	0.60701	5.27583	0.78753	3.93032	0.00056	2.78358	0.00795	1.39752	0.01682	0.64982	0.01372	0.04154	0.00043	0.04154	0.00043	0.04154	0.00043	-0.00204	0.00013	-0.00204	0.00013	-0.03746	0.00043	3.61048	4e-05	3.93074	0.00088	3.92947	0.00056	5.55891	0.00125	13.61207	0.00194	60.0143	0.01331	2.94102
688.0	POL136609	2023-12-17 14:36:30	56	203	expt0009	Argon_top	Bed_order_2341	Short	9.0	5	302.0	302.05	274.4491429247243	0.60855	5.26407	0.78127	3.93012	0.00058	2.80231	0.00801	1.37434	0.01682	0.66215	0.01384	0.04237	0.00043	0.04237	0.00043	0.04237	0.00043	-0.00226	0.00013	-0.00226	0.00013	-0.03786	0.00043	3.61021	4e-05	3.93041	0.00091	3.92955	0.00058	5.55843	0.00129	13.61236	0.002	60.00961	0.01374	2.94934
689.0	POL136610	2023-12-17 14:37:57	57	203	expt0009	Argon_top	Bed_order_2341	Short	9.0	5	299.0	299.03	272.22604189880235	0.62082	5.30809	0.78705	3.92998	0.00051	2.80018	0.00801	1.37715	0.0169	0.68406	0.01402	0.04207	0.00043	0.04207	0.00043	0.04207	0.00043	-0.00221	0.00013	-0.00221	0.00013	-0.03765	0.00043	3.61006	4e-05	3.93053	0.00081	3.92888	0.00051	5.55861	0.00115	13.61004	0.00178	60.01856	0.01222	2.94232
690.0	POL136611	2023-12-17 14:39:25	58	203	expt0009	Argon_top	Bed_order_2341	Short	9.0	5	296.0	296.2	268.814980873652	0.60786	5.25599	0.78797	3.92985	0.00052	2.80671	0.00799	1.39403	0.01676	0.6814	0.01381	0.04257	0.00043	0.04257	0.00043	0.04257	0.00043	-0.00225	0.00013	-0.00225	0.00013	-0.03807	0.00043	3.60983	4e-05	3.93041	0.00082	3.92872	0.00052	5.55843	0.00115	13.6095	0.00179	60.01889	0.01228	2.96167
691.0	POL136612	2023-12-17 14:40:52	59	203	expt0009	Argon_top	Bed_order_2341	Short	9.0	5	293.0	293.48	267.4794566798996	0.60844	5.30201	0.79656	3.92963	0.00063	2.80652	0.00802	1.3706	0.01679	0.67752	0.01391	0.04291	0.00043	0.04291	0.00043	0.04291	0.00043	-0.0021	0.00013	-0.0021	0.00013	-0.03871	0.00043	3.60974	4e-05	3.92957	0.001	3.92976	0.00063	5.55725	0.00142	13.61308	0.0022	59.99787	0.01508	2.98485
692.0	POL136613	2023-12-17 14:42:19	60	203	expt0009	Argon_top	Bed_order_2341	Short	9.0	5	290.0	290.59	264.0645013405993	0.609	5.31421	0.78299	3.92947	0.00063	2.79845	0.00804	1.36818	0.01676	0.69427	0.01397	0.04246	0.00043	0.04246	0.00043	0.04246	0.00043	-0.00207	0.00013	-0.00207	0.00013	-0.03832	0.00043	3.60951	4e-05	3.92929	0.00099	3.92982	0.00063	5.55686	0.0014	13.61331	0.00217	59.99405	0.01491	3.00457
693.0	POL136614	2023-12-17 14:43:47	61	203	expt0009	Argon_top	Bed_order_2341	Short	9.0	5	287.5	287.93	260.64673870994903	0.61541	5.26743	0.80301	3.92937	0.00057	2.81814	0.00803	1.36639	0.01661	0.66417	0.01368	0.04339	0.00043	0.04339	0.00043	0.04339	0.00043	-0.00224	0.00013	-0.00224	0.00013	-0.0389	0.00043	3.60928	4e-05	3.9297	0.0009	3.92872	0.00057	5.55743	0.00127	13.60949	0.00197	60.01097	0.01353	2.99263
694.0	POL136615	2023-12-17 14:45:14	62	203	expt0009	Argon_top	Bed_order_2341	Short	9.0	5	285.0	285.26	257.82124724510237	0.60616	5.27757	0.788	3.92916	0.00052	2.81043	0.00802	1.37066	0.01669	0.67448	0.01378	0.04334	0.00043	0.04334	0.00043	0.04334	0.00043	-0.00225	0.00013	-0.00225	0.00013	-0.03884	0.00043	3.60909	4e-05	3.92974	0.00082	3.928	0.00052	5.55749	0.00115	13.607	0.00179	60.01951	0.01227	3.04733
695.0	POL136616	2023-12-17 14:46:42	63	203	expt0009	Argon_top	Bed_order_2341	Short	9.0	5	282.0	282.59	254.8449666296693	0.61222	5.32148	0.80183	3.92896	0.00056	2.78793	0.00804	1.38122	0.01683	0.66072	0.0138	0.04187	0.00043	0.04187	0.00043	0.04187	0.00043	-0.00221	0.00013	-0.00221	0.00013	-0.03744	0.00043	3.60889	4e-05	3.92929	0.00088	3.92829	0.00056	5.55686	0.00125	13.608	0.00194	60.01125	0.01329	3.04207
696.0	POL136617	2023-12-17 14:48:09	64	203	expt0009	Argon_top	Bed_order_2341	Short	9.0	5	279.5	279.98	252.6113540795477	0.60988	5.34892	0.78851	3.92886	0.00054	2.80451	0.00807	1.36042	0.01671	0.63648	0.01364	0.04162	0.00043	0.04162	0.00043	0.04162	0.00043	-0.00216	0.00013	-0.00216	0.00013	-0.0373	0.00043	3.60874	4e-05	3.92928	0.00086	3.92803	0.00054	5.55684	0.00121	13.60709	0.00188	60.01402	0.01287	3.03505
697.0	POL136618	2023-12-17 14:49:37	65	203	expt0009	Argon_top	Bed_order_2341	Short	9.0	5	277.0	277.44	250.823597289388	0.6149	5.34966	0.79624	3.92871	0.00056	2.80546	0.00809	1.30265	0.01663	0.65208	0.0138	0.04226	0.00043	0.04226	0.00043	0.04226	0.00043	-0.00184	0.00013	-0.00184	0.00013	-0.03859	0.00043	3.60862	4e-05	3.92909	0.00088	3.92795	0.00056	5.55657	0.00124	13.60682	0.00192	60.01274	0.0132	3.04945
698.0	POL136619	2023-12-17 14:51:05	66	203	expt0009	Argon_top	Bed_order_2341	Short	9.0	5	274.5	274.94	247.24576813409124	0.60762	5.2918	0.79948	3.92856	0.00052	2.79981	0.00799	1.33967	0.01648	0.64431	0.01353	0.04225	0.00043	0.04225	0.00043	0.04225	0.00043	-0.00209	0.00013	-0.00209	0.00013	-0.03806	0.00043	3.60838	4e-05	3.92906	0.00082	3.92757	0.00052	5.55653	0.00116	13.6055	0.00181	60.01677	0.0124	3.04778
699.0	POL136620	2023-12-17 14:52:32	67	203	expt0009	Argon_top	Bed_order_2341	Short	9.0	5	272.0	272.39	245.45569376731436	0.60878	5.34913	0.79765	3.92845	0.00057	2.80266	0.00807	1.36888	0.01672	0.6499	0.0137	0.04232	0.00043	0.04232	0.00043	0.04232	0.00043	-0.00205	0.00013	-0.00205	0.00013	-0.03823	0.00043	3.60826	4e-05	3.9288	0.0009	3.92777	0.00057	5.55616	0.00127	13.60618	0.00197	60.01156	0.01354	3.04775
700.0	POL136621	2023-12-17 14:54:00	68	203	expt0009	Argon_top	Bed_order_2341	Short	9.0	5	270.0	269.96	243.36629468125435	0.6114	5.32069	0.78437	3.92828	0.00059	2.79931	0.00808	1.33648	0.01652	0.61892	0.01343	0.04223	0.00043	0.04223	0.00043	0.04223	0.00043	-0.00209	0.00013	-0.00209	0.00013	-0.03806	0.00043	3.60812	4e-05	3.92835	0.00093	3.92813	0.00059	5.55552	0.00131	13.60746	0.00204	60.00241	0.01399	3.0951
701.0	POL136622	2023-12-17 14:55:27	69	203	expt0009	Argon_top	Bed_order_2341	Short	9.0	5	267.0	267.65	241.42519303069625	0.60408	5.31841	0.78338	3.92814	0.00057	2.80754	0.00803	1.34615	0.01654	0.63071	0.01348	0.0413	0.00043	0.0413	0.00043	0.0413	0.00043	-0.002	0.00013	-0.002	0.00013	-0.0373	0.00043	3.60799	4e-05	3.9283	0.0009	3.92782	0.00057	5.55545	0.00127	13.60637	0.00198	60.00536	0.01357	3.06646
702.0	POL136623	2023-12-17 14:56:54	70	203	expt0009	Argon_top	Bed_order_2341	Short	9.0	5	265.0	265.21	238.28764091892262	0.60669	5.3722	0.79096	3.92801	0.00059	2.80834	0.00813	1.33405	0.0166	0.63143	0.01355	0.04231	0.00044	0.04231	0.00044	0.04231	0.00044	-0.0021	0.00013	-0.0021	0.00013	-0.03811	0.00044	3.60778	4e-05	3.92807	0.00093	3.92787	0.00059	5.55513	0.00131	13.60655	0.00204	60.00226	0.01397	3.06788
703.0	POL136624	2023-12-17 14:58:22	71	203	expt0009	Argon_top	Bed_order_2341	Short	9.0	5	262.5	262.89	235.59641298095198	0.6066	5.32115	0.79307	3.92787	0.00052	2.80441	0.00803	1.29735	0.01629	0.64435	0.01346	0.04148	0.00043	0.04148	0.00043	0.04148	0.00043	-0.00213	0.00013	-0.00213	0.00013	-0.03723	0.00043	3.6076	4e-05	3.92836	0.00082	3.92689	0.00052	5.55554	0.00115	13.60315	0.00179	60.01651	0.0123	3.06985
704.0	POL136625	2023-12-17 14:59:50	72	203	expt0009	Argon_top	Bed_order_2341	Short	9.0	5	260.5	260.5	234.10052814539392	0.60182	5.35024	0.78537	3.92775	0.00055	2.79792	0.00807	1.30368	0.0164	0.6092	0.01336	0.04211	0.00043	0.04211	0.00043	0.04211	0.00043	-0.00211	0.00013	-0.00211	0.00013	-0.03789	0.00043	3.6075	4e-05	3.92815	0.00087	3.92695	0.00055	5.55524	0.00123	13.60337	0.0019	60.01337	0.01306	3.13431
705.0	POL136626	2023-12-17 15:01:17	73	203	expt0009	Argon_top	Bed_order_2341	Short	9.0	5	258.0	258.29	231.10713092441384	0.60799	5.35342	0.78998	3.92756	0.00049	2.80072	0.00811	1.32142	0.01646	0.6111	0.01336	0.0418	0.00043	0.0418	0.00043	0.0418	0.00043	-0.00219	0.00013	-0.00219	0.00013	-0.03741	0.00043	3.6073	4e-05	3.92817	0.00078	3.92635	0.00049	5.55528	0.0011	13.60126	0.00171	60.02053	0.01176	3.12207
706.0	POL136627	2023-12-17 15:02:45	74	203	expt0009	Argon_top	Bed_order_2341	Short	9.0	5	256.0	256.1	229.01045961748815	0.59993	5.32494	0.78876	3.92751	0.00055	2.80124	0.00806	1.32934	0.0164	0.64185	0.01346	0.04193	0.00043	0.04193	0.00043	0.04193	0.00043	-0.00195	0.00013	-0.00195	0.00013	-0.03803	0.00043	3.60716	4e-05	3.92693	0.00087	3.92866	0.00055	5.55352	0.00124	13.60929	0.00192	59.98053	0.01314	3.12944
707.0	POL136628	2023-12-17 15:04:12	75	203	expt0009	Argon_top	Bed_order_2341	Short	9.0	5	253.5	253.95	225.7135342419318	0.60547	5.35652	0.80568	3.92734	0.0005	2.80448	0.00812	1.32267	0.01649	0.61701	0.01341	0.04186	0.00043	0.04186	0.00043	0.04186	0.00043	-0.00224	0.00013	-0.00224	0.00013	-0.03738	0.00043	3.60694	4e-05	3.92792	0.00079	3.92616	0.0005	5.55492	0.00111	13.60062	0.00173	60.01982	0.01186	3.13495
708.0	POL136629	2023-12-17 15:05:40	76	203	expt0009	Argon_top	Bed_order_2341	Short	9.0	5	251.5	251.81	225.26374903558383	0.61026	5.38898	0.79777	3.92725	0.00053	2.80797	0.00815	1.29466	0.01643	0.62169	0.01344	0.04178	0.00043	0.04178	0.00043	0.04178	0.00043	-0.00209	0.00013	-0.00209	0.00013	-0.0376	0.00043	3.60691	4e-05	3.92765	0.00084	3.92645	0.00053	5.55454	0.00119	13.60162	0.00185	60.0135	0.01267	3.1259
709.0	POL136630	2023-12-17 15:07:07	77	203	expt0009	Argon_top	Bed_order_2341	Short	9.0	5	249.5	249.72	223.1641016223732	0.61181	5.42574	0.78526	3.9271	0.00056	2.80582	0.00818	1.28641	0.01652	0.62074	0.01355	0.0413	0.00043	0.0413	0.00043	0.0413	0.00043	-0.00197	0.00013	-0.00197	0.00013	-0.03736	0.00043	3.60677	4e-05	3.92735	0.00089	3.9266	0.00056	5.55412	0.00125	13.60215	0.00194	60.00843	0.01333	3.12251
710.0	POL136631	2023-12-17 15:08:35	78	203	expt0009	Argon_top	Bed_order_2341	Short	9.0	5	247.5	247.63	220.46298035603058	0.60382	5.38705	0.78036	3.92699	0.00059	2.82079	0.00819	1.31077	0.01644	0.62292	0.01341	0.04209	0.00043	0.04209	0.00043	0.04209	0.00043	-0.00208	0.00013	-0.00208	0.00013	-0.03793	0.00043	3.60659	4e-05	3.92692	0.00093	3.92713	0.00059	5.5535	0.00132	13.60398	0.00204	59.99762	0.01401	3.15384
711.0	POL136632	2023-12-17 15:10:02	79	203	expt0009	Argon_top	Bed_order_2341	Short	9.0	5	245.0	245.58	218.06049395466147	0.60946	5.41409	0.79558	3.92692	0.00054	2.81232	0.0082	1.30276	0.01647	0.62312	0.01351	0.0423	0.00044	0.0423	0.00044	0.0423	0.00044	-0.00215	0.00013	-0.00215	0.00013	-0.038	0.00044	3.60643	4e-05	3.92622	0.00085	3.9283	0.00054	5.55252	0.00121	13.60802	0.00187	59.97673	0.01281	3.16364
712.0	POL136633	2023-12-17 15:11:29	80	203	expt0009	Argon_top	Bed_order_2341	Short	9.0	5	243.0	243.51	215.95716618471985	0.60414	5.46427	0.80113	3.92685	0.00059	2.8029	0.00825	1.31368	0.0166	0.62614	0.01355	0.04226	0.00044	0.04226	0.00044	0.04226	0.00044	-0.00197	0.00013	-0.00197	0.00013	-0.03833	0.00044	3.60629	4e-05	3.92701	0.00093	3.92653	0.00059	5.55363	0.00131	13.60189	0.00203	60.00542	0.01395	3.19914
713.0	POL136634	2023-12-17 15:12:57	81	203	expt0009	Argon_top	Bed_order_2341	Short	9.0	5	241.0	241.52	214.4541298609564	0.5985	5.3755	0.79081	3.92673	0.00058	2.81924	0.00813	1.30276	0.01635	0.61784	0.01337	0.04214	0.00043	0.04214	0.00043	0.04214	0.00043	-0.00171	0.00013	-0.00171	0.00013	-0.03873	0.00043	3.60619	4e-05	3.92684	0.00091	3.92652	0.00058	5.55338	0.00129	13.60187	0.002	60.00354	0.01369	3.20011
714.0	POL136635	2023-12-17 15:14:24	82	203	expt0009	Argon_top	Bed_order_2341	Short	9.0	5	239.5	239.57	212.64976003696498	0.60897	5.44389	0.80149	3.92657	0.00058	2.80429	0.00826	1.29785	0.01651	0.59964	0.01339	0.04109	0.00044	0.04109	0.00044	0.04109	0.00044	-0.00216	0.00013	-0.00216	0.00013	-0.03676	0.00044	3.60607	4e-05	3.92655	0.00092	3.9266	0.00058	5.55298	0.0013	13.60215	0.00202	59.99936	0.01389	3.19952
715.0	POL136636	2023-12-17 15:15:52	83	203	expt0009	Argon_top	Bed_order_2341	Short	9.0	5	237.5	237.62	209.79121843904744	0.60659	5.41639	0.78668	3.92641	0.00056	2.80506	0.00822	1.27511	0.01637	0.59853	0.01332	0.04145	0.00044	0.04145	0.00044	0.04145	0.00044	-0.00193	0.00013	-0.00193	0.00013	-0.03759	0.00044	3.60588	4e-05	3.92587	0.00089	3.92749	0.00056	5.55202	0.00126	13.60524	0.00196	59.98178	0.01339	3.20131
716.0	POL136637	2023-12-17 15:17:19	84	203	expt0009	Argon_top	Bed_order_2341	Short	9.0	5	235.5	235.73	209.33968770734018	0.59941	5.37835	0.78977	3.92633	0.00058	2.79693	0.00815	1.273	0.0162	0.60248	0.01323	0.04112	0.00043	0.04112	0.00043	0.04112	0.00043	-0.00199	0.00013	-0.00199	0.00013	-0.03714	0.00043	3.60585	4e-05	3.92618	0.00092	3.92661	0.00058	5.55246	0.0013	13.60219	0.00202	59.99518	0.01389	3.21071
717.0	POL136638	2023-12-17 15:18:47	85	203	expt0009	Argon_top	Bed_order_2341	Short	9.0	5	233.5	233.83	206.78007434197323	0.60544	5.41715	0.7896	3.92622	0.00057	2.8055	0.00815	1.28783	0.01631	0.57864	0.01311	0.04076	0.00043	0.04076	0.00043	0.04076	0.00043	-0.00176	0.00013	-0.00176	0.00013	-0.03725	0.00043	3.60568	4e-05	3.92639	0.00089	3.92589	0.00057	5.55275	0.00126	13.59967	0.00196	60.00566	0.01347	3.20238
718.0	POL136639	2023-12-17 15:20:14	86	203	expt0009	Argon_top	Bed_order_2341	Short	9.0	5	231.5	231.96	204.82164429924245	0.60424	5.4892	0.78708	3.92618	0.00052	2.81209	0.00829	1.27524	0.01645	0.58792	0.01331	0.04165	0.00044	0.04165	0.00044	0.04165	0.00044	-0.002	0.00013	-0.002	0.00013	-0.03764	0.00044	3.60555	4e-05	3.92668	0.00081	3.92517	0.00052	5.55317	0.00115	13.5972	0.00179	60.01696	0.01227	3.24786
719.0	POL136640	2023-12-17 15:21:42	87	203	expt0009	Argon_top	Bed_order_2341	Short	9.0	5	229.5	230.12	203.6159912840961	0.5931	5.43108	0.79518	3.92599	0.00047	2.81838	0.00821	1.26772	0.01626	0.5812	0.01316	0.04146	0.00043	0.04146	0.00043	0.04146	0.00043	-0.0019	0.00013	-0.0019	0.00013	-0.03765	0.00043	3.60547	4e-05	3.92671	0.00074	3.92454	0.00047	5.55321	0.00104	13.59501	0.00162	60.02441	0.01112	3.23343
720.0	POL136641	2023-12-17 15:23:09	88	203	expt0009	Argon_top	Bed_order_2341	Short	9.0	5	228.0	228.31	200.90197395603133	0.60343	5.44537	0.79269	3.92592	0.0005	2.79265	0.00825	1.30257	0.01643	0.61944	0.01342	0.04133	0.00044	0.04133	0.00044	0.04133	0.00044	-0.00177	0.00013	-0.00177	0.00013	-0.03779	0.00044	3.60529	4e-05	3.92644	0.00079	3.92487	0.0005	5.55282	0.00111	13.59616	0.00173	60.01757	0.01186	3.23364
	POL136642	2023-12-17 15:24:37	89	203	expt0009	Argon_top	Bed_order_2341	Short		5		226.0
	POL136643	2023-12-17 15:26:04	90	203	expt0009	Argon_top	Bed_order_2341	Short		5		224.5
	POL136644	2023-12-17 15:27:32	91	203	expt0009	Argon_top	Bed_order_2341	Short		5		222.5
721.0	POL136645	2023-12-17 15:28:59	92	203	expt0009	Argon_top	Bed_order_2341	Short	9.0	5	220.5	221.28	193.95796472749922	0.6516	5.92954	0.7732	3.92551	0.00054	2.79895	0.00893	1.22131	0.01747	0.56237	0.01418	0.04076	0.00047	0.04076	0.00047	0.04076	0.00047	-0.00156	0.00014	-0.00156	0.00014	-0.03764	0.00047	3.60483	4e-05	3.926	0.00085	3.92454	0.00054	5.5522	0.0012	13.59499	0.00187	60.01644	0.01283	3.27208
722.0	POL136646	2023-12-17 15:30:27	93	203	expt0009	Argon_top	Bed_order_2341	Short	9.0	5	219.5	219.53	193.35358024776093	0.61468	5.60069	0.77569	3.92545	0.00056	2.81964	0.0085	1.27502	0.01665	0.58605	0.01347	0.04138	0.00045	0.04138	0.00045	0.04138	0.00045	-0.00199	0.00013	-0.00199	0.00013	-0.03741	0.00045	3.60479	4e-05	3.9257	0.00089	3.92495	0.00057	5.55177	0.00126	13.59643	0.00196	60.00836	0.01344	3.28638
723.0	POL136647	2023-12-17 15:31:54	94	203	expt0009	Argon_top	Bed_order_2341	Short	9.0	5	217.5	217.85	190.33031616736417	0.59816	5.45373	0.78708	3.92537	0.00058	2.80019	0.00824	1.25355	0.01622	0.57986	0.01314	0.04095	0.00043	0.04095	0.00043	0.04095	0.00043	-0.00176	0.00013	-0.00176	0.00013	-0.03743	0.00043	3.60459	4e-05	3.92533	0.00091	3.92545	0.00058	5.55126	0.00129	13.59817	0.002	59.99863	0.01371	3.26743
724.0	POL136648	2023-12-17 15:33:22	95	203	expt0009	Argon_top	Bed_order_2341	Short	9.0	5	215.5	216.19	188.96911690027602	0.59962	5.4631	0.79716	3.92529	0.00055	2.80614	0.00824	1.25572	0.01619	0.59288	0.01317	0.041	0.00043	0.041	0.00043	0.041	0.00043	-0.00202	0.00013	-0.00202	0.00013	-0.03696	0.00043	3.6045	4e-05	3.92544	0.00086	3.92499	0.00055	5.55141	0.00122	13.59656	0.00189	60.00507	0.013	3.2761
725.0	POL136649	2023-12-17 15:34:49	96	203	expt0009	Argon_top	Bed_order_2341	Short	9.0	5	214.5	214.53	188.96911690027602	0.60436	5.58122	0.80216	3.92521	0.00045	2.81041	0.00845	1.23282	0.01646	0.5639	0.01329	0.0407	0.00044	0.0407	0.00044	0.0407	0.00044	-0.00196	0.00013	-0.00196	0.00013	-0.03678	0.00044	3.6045	4e-05	3.92599	0.00071	3.92366	0.00045	5.55218	0.00101	13.59195	0.00156	60.02614	0.01074	3.27039
726.0	POL136650	2023-12-17 15:36:17	97	203	expt0009	Argon_top	Bed_order_2341	Short	9.0	5	212.5	212.87	186.0939825060165	0.60935	5.58292	0.7933	3.92507	0.00054	2.80828	0.00846	1.23857	0.01649	0.58831	0.01344	0.04121	0.00045	0.04121	0.00045	0.04121	0.00045	-0.00171	0.00013	-0.00171	0.00013	-0.03778	0.00045	3.60431	4e-05	3.92543	0.00085	3.92435	0.00054	5.5514	0.0012	13.59435	0.00186	60.01214	0.01276	3.27498
727.0	POL136651	2023-12-17 15:37:44	98	203	expt0009	Argon_top	Bed_order_2341	Short	9.0	5	210.5	211.28	183.3683006114164	0.61304	5.60159	0.79867	3.92497	0.00055	2.81996	0.00854	1.25496	0.01662	0.59231	0.01352	0.04192	0.00045	0.04192	0.00045	0.04192	0.00045	-0.00194	0.00013	-0.00194	0.00013	-0.03803	0.00045	3.60413	4e-05	3.9253	0.00086	3.92431	0.00055	5.55121	0.00122	13.59422	0.00189	60.01112	0.01298	3.32086
728.0	POL136652	2023-12-17 15:39:12	99	203	expt0009	Argon_top	Bed_order_2341	Short	9.0	5	209.5	209.73	182.15630132204575	0.60722	5.58438	0.79837	3.92494	0.00049	2.80343	0.00844	1.24376	0.01651	0.5822	0.0134	0.04102	0.00044	0.04102	0.00044	0.04102	0.00044	-0.0018	0.00013	-0.0018	0.00013	-0.03741	0.00044	3.60405	4e-05	3.92555	0.00077	3.92371	0.00049	5.55156	0.00109	13.59214	0.0017	60.02064	0.01166	3.29613
729.0	POL136653	2023-12-17 15:40:39	100	203	expt0009	Argon_top	Bed_order_2341	Short	9.0	5	207.5	208.17	182.00477606803503	0.6188	5.68321	0.77635	3.92482	0.0005	2.79353	0.00855	1.22459	0.01669	0.58329	0.01365	0.04054	0.00045	0.04054	0.00045	0.04054	0.00045	-0.00158	0.00013	-0.00158	0.00013	-0.03737	0.00045	3.60404	4e-05	3.9254	0.00079	3.92365	0.0005	5.55136	0.00112	13.59194	0.00174	60.01964	0.01192	3.34221
730.0	POL136654	2023-12-17 15:42:07	101	203	expt0009	Argon_top	Bed_order_2341	Short	9.0	5	206.5	206.66	179.42798425982176	0.61516	5.62289	0.81292	3.92474	0.00043	2.80245	0.0085	1.22226	0.01653	0.5588	0.01335	0.04067	0.00045	0.04067	0.00045	0.04067	0.00045	-0.00171	0.00013	-0.00171	0.00013	-0.03725	0.00045	3.60387	4e-05	3.92563	0.00068	3.92298	0.00043	5.55168	0.00097	13.58959	0.0015	60.02981	0.0103	3.31254
731.0	POL136655	2023-12-17 15:43:34	102	203	expt0009	Argon_top	Bed_order_2341	Short	9.0	5	204.5	205.14	179.12472509604842	0.60116	5.49798	0.81178	3.92466	0.00049	2.805	0.00832	1.24723	0.01624	0.58215	0.01316	0.04163	0.00044	0.04163	0.00044	0.04163	0.00044	-0.00192	0.00013	-0.00192	0.00013	-0.0378	0.00044	3.60385	4e-05	3.92525	0.00077	3.92349	0.00049	5.55114	0.00109	13.59136	0.00169	60.01979	0.01158	3.33323
732.0	POL136656	2023-12-17 15:45:01	103	203	expt0009	Argon_top	Bed_order_2341	Short	9.0	5	203.5	203.67	176.54610989822422	0.61069	5.58443	0.78406	3.92459	0.00056	2.79869	0.00844	1.23836	0.01641	0.56228	0.01322	0.04047	0.00044	0.04047	0.00044	0.04047	0.00044	-0.00187	0.00013	-0.00187	0.00013	-0.03673	0.00044	3.60368	4e-05	3.92476	0.00088	3.92423	0.00056	5.55045	0.00124	13.59395	0.00193	60.00596	0.01326	3.30834
733.0	POL136657	2023-12-17 15:46:29	104	203	expt0009	Argon_top	Bed_order_2341	Short	9.0	5	201.5	202.15	175.48385219779885	0.59191	5.47429	0.7986	3.92452	0.00047	2.80747	0.00826	1.25795	0.01608	0.57704	0.01299	0.04099	0.00043	0.04099	0.00043	0.04099	0.00043	-0.00197	0.00013	-0.00197	0.00013	-0.03705	0.00043	3.60361	4e-05	3.92518	0.00074	3.9232	0.00047	5.55104	0.00105	13.59038	0.00163	60.02217	0.01116	3.32478
734.0	POL136658	2023-12-17 15:47:57	105	203	expt0009	Argon_top	Bed_order_2341	Short	9.0	5	200.5	200.65	174.7249268811861	0.60245	5.5169	0.79335	3.92441	0.00048	2.82546	0.00841	1.24823	0.01623	0.55364	0.01297	0.04149	0.00044	0.04149	0.00044	0.04149	0.00044	-0.00188	0.00013	-0.00188	0.00013	-0.03773	0.00044	3.60356	4e-05	3.92499	0.00076	3.92324	0.00048	5.55077	0.00107	13.59052	0.00166	60.01962	0.0114	3.33432
735.0	POL136659	2023-12-17 15:49:24	106	203	expt0009	Argon_top	Bed_order_2341	Short	9.0	5	198.5	199.17	171.83971858022915	0.61174	5.64969	0.79482	3.92433	0.00047	2.80237	0.00851	1.24019	0.01661	0.56109	0.01336	0.04094	0.00045	0.04094	0.00045	0.04094	0.00045	-0.00197	0.00013	-0.00197	0.00013	-0.03699	0.00045	3.60337	4e-05	3.92503	0.00075	3.92295	0.00047	5.55082	0.00106	13.58951	0.00164	60.0233	0.01129	3.3258
736.0	POL136660	2023-12-17 15:50:52	107	203	expt0009	Argon_top	Bed_order_2341	Short	9.0	5	197.5	197.71	170.16839853318982	0.60148	5.5587	0.80478	3.92428	0.00052	2.82207	0.00843	1.2343	0.01624	0.55568	0.01302	0.04163	0.00045	0.04163	0.00045	0.04163	0.00045	-0.0019	0.00013	-0.0019	0.00013	-0.03783	0.00045	3.60326	4e-05	3.92469	0.00083	3.92346	0.00052	5.55035	0.00117	13.59127	0.00181	60.01383	0.01244	3.35818
737.0	POL136661	2023-12-17 15:52:19	108	203	expt0009	Argon_top	Bed_order_2341	Short	9.0	5	195.5	196.27	168.6484199575203	0.71403	6.59943	0.77215	3.92421	0.00055	2.84073	0.01006	1.2233	0.01919	0.55521	0.01541	0.04241	0.00053	0.04241	0.00053	0.04241	0.00053	-0.00213	0.00016	-0.00213	0.00016	-0.03816	0.00053	3.60316	5e-05	3.92495	0.00086	3.92272	0.00055	5.55072	0.00122	13.5887	0.00189	60.0251	0.01298	3.35527
738.0	POL136662	2023-12-17 15:53:46	109	203	expt0009	Argon_top	Bed_order_2341	Short	9.0	5	194.0	194.62	168.4963908177385	0.60584	5.59134	0.79595	3.92409	0.00057	2.79929	0.00847	1.20854	0.01621	0.53887	0.01298	0.04064	0.00045	0.04064	0.00045	0.04064	0.00045	-0.00177	0.00013	-0.00177	0.00013	-0.03709	0.00045	3.60315	4e-05	3.92408	0.0009	3.92409	0.00057	5.54949	0.00127	13.59346	0.00196	59.99987	0.01348	3.33975
739.0	POL136663	2023-12-17 15:55:14	110	203	expt0009	Argon_top	Bed_order_2341	Short	9.0	5	193.5	193.52	166.8236945843614	0.599	5.53405	0.79132	3.92409	0.00045	2.8016	0.00837	1.19923	0.01607	0.57306	0.01311	0.04117	0.00044	0.04117	0.00044	0.04117	0.00044	-0.00176	0.00013	-0.00176	0.00013	-0.03764	0.00044	3.60304	4e-05	3.92482	0.0007	3.92264	0.00045	5.55053	0.001	13.58841	0.00155	60.02456	0.01062	3.34601
740.0	POL136664	2023-12-17 15:56:41	111	203	expt0009	Argon_top	Bed_order_2341	Short	9.0	5	193.5	192.15	164.5416340417189	0.59887	5.49427	0.8127	3.92396	0.00053	2.8151	0.00835	1.20746	0.01596	0.55458	0.01286	0.04124	0.00044	0.04124	0.00044	0.04124	0.00044	-0.00191	0.00013	-0.00191	0.00013	-0.03741	0.00044	3.60289	4e-05	3.92421	0.00084	3.92347	0.00053	5.54967	0.00119	13.59131	0.00185	60.00828	0.01272	3.3496
[truncated: 41 more columns]
