# Supplementary material for: Probing dynamic oxygen exchange for hydrogen production with operando neutron diffraction
Source: Nat Chem Eng. 2025 Jun 4;2(7):447–55. doi: 10.1038/s44286-025-00231-9 (PMC12283380; doi:10.1038/s44286-025-00231-9)
Supplement: Supplementary file 4 — Rietveld analysis information. [file 44286_2025_231_MOESM4_ESM.csv]

Run_number	Filename	Time	BlockNumber	ViciValveState	Expt	Gas	Bed_Order	Length	Colour	Pos	Tset	Tav	Te_Fe	esd	Rwp	Gof	lpa_cub	esd.1	occ_O1	esd.2	beqA	esd.3	beqFe	esd.4	u11O	esd.5	u33O	esd.6	lpa_fe	esd.7	lor_bk5	esd.8	dsp_bk5	esd.9	dsp2_bk5	esd.10	scale_bk5	esd.11	mu_bk5	esd.12	scale_steel_bk5	esd.13	beq_steel	esd.14	CLCycleNum	Teq	DeltaT	lpa_fe_corr	lpa_cub_corr
0.0	POL135893	2023-12-14 15:49:32	1	11	expt0000	Argon_top	Bed_order_1234	Long	0	1	18.9	18.2	6.229869908100357	1.03461	8.01583	8.66915	3.89663	5e-05	3.09117	0.0118	0.55649	0.01796	0.1385	0.01358	0.00383	0.00043	0.04943	0.00056	3.59269	7e-05	0.41942	0.03429	54.96243	1.50265	-4.99999	1.14087	13.02705	0.36693	0.12344	0.00933	3.64119	0.10246	0.43691	0.01382	0	800.0	793.7701300918997	3.6520138346166546	3.9456849940396794
281.0	POL136177	2023-12-15 00:23:52	85	11	expt0001	Argon_top	Bed_order_1234	Long	1	1	800.0	800.0	798.9947825224816	0.38059	2.60432	2.20635	3.95393	2e-05	2.8403	0.00451	2.08405	0.013	1.17806	0.01129	0.01433	0.00029	0.07017	0.00031	3.64784	3e-05	0.40972	0.01609	17.27895	0.50315	3.81169	0.34995	14.81483	0.2213	0.10795	0.00458	3.34041	0.05699	1.59583	0.01417	5	790.7	-8.294782522481569	3.647220074548172	3.9534173824401107
282.0	POL136178	2023-12-15 01:28:44	86	11	expt0001	Argon_top	Bed_order_1234	Long	1	1	800.0	800.46	798.8631761643328	0.3823	2.59543	2.19364	3.95472	2e-05	2.83565	0.00449	2.11348	0.01301	1.20001	0.01131	0.01455	0.00029	0.07111	0.00031	3.64783	3e-05	0.41545	0.01604	16.78026	0.49919	3.96255	0.34762	15.42103	0.2301	0.10874	0.00457	3.38401	0.05778	1.5914	0.01418	5	790.7	-8.163176164332754	3.6472199103854366	3.9542155157130443
283.0	POL136179	2023-12-15 02:32:24	87	11	expt0001	Argon_top	Bed_order_1234	Long	1	1	800.0	800.09	792.1463504213168	0.38271	2.60475	2.20111	3.95481	2e-05	2.8312	0.0045	2.1125	0.01302	1.18958	0.0113	0.01435	0.00029	0.07121	0.00031	3.64732	3e-05	0.41093	0.01605	16.7693	0.4996	4.06121	0.34828	15.34888	0.22895	0.10695	0.00457	3.40067	0.05795	1.58277	0.01414	5	790.7	-1.4463504213167653	3.647211904406655	3.954720615543963
284.0	POL136180	2023-12-15 03:38:35	88	11	expt0001	Argon_top	Bed_order_1234	Long	1	1	800.0	800.0	791.619133310783	0.38235	2.59884	2.19857	3.95511	2e-05	2.82821	0.0045	2.12213	0.01304	1.19757	0.01132	0.01442	0.00029	0.07142	0.00031	3.64728	3e-05	0.41179	0.01607	16.82731	0.49777	3.84602	0.34652	15.46559	0.23066	0.109	0.00457	3.40085	0.05804	1.58793	0.01414	5	790.7	-0.9191333107829678	3.647211306923185	3.9550531975613934
285.0	POL136181	2023-12-15 04:42:20	89	11	expt0001	Argon_top	Bed_order_1234	Long	1	1	800.0	800.07	791.0918568658343	0.38239	2.6048	2.20493	3.95535	2e-05	2.82479	0.00451	2.13318	0.01312	1.20375	0.01139	0.01441	0.00029	0.0717	0.00031	3.64724	3e-05	0.40998	0.01618	16.45835	0.4979	4.0219	0.34713	15.43277	0.23126	0.11001	0.00459	3.38273	0.05792	1.58434	0.01415	5	790.7	-0.3918568658342565	3.64721071387418	3.9553257832456916
286.0	POL136182	2023-12-15 05:45:38	90	11	expt0001	Argon_top	Bed_order_1234	Long	1	1	800.0	800.07	791.0918568658343	0.38169	2.60109	2.18639	3.95556	2e-05	2.82374	0.00451	2.13015	0.01311	1.21009	0.01139	0.01438	0.00029	0.07201	0.00031	3.64724	3e-05	0.40001	0.01611	16.41709	0.49509	4.04254	0.34535	15.43481	0.23096	0.11125	0.00458	3.41451	0.05835	1.58943	0.01415	5	790.7	-0.3918568658342565	3.64721071387418	3.9555357832456917
287.0	POL136183	2023-12-15 06:48:26	91	11	expt0001	Argon_top	Bed_order_1234	Long	1	1	800.0	800.07	790.8281963866881	0.37998	2.5982	2.16096	3.95573	2e-05	2.8216	0.00451	2.13521	0.01312	1.20968	0.0114	0.01441	0.0003	0.07203	0.00032	3.64722	3e-05	0.40739	0.01613	16.63539	0.49586	3.79653	0.34462	15.33452	0.22923	0.10816	0.00458	3.38285	0.05767	1.58437	0.01409	5	790.7	-0.128196386688046	3.6472104190130694	3.9557220774633026
288.0	POL136184	2023-12-15 07:54:03	92	11	expt0001	Argon_top	Bed_order_1234	Long	1	1	800.0	800.0	790.432677840091	0.37987	2.59833	2.16765	3.95587	2e-05	2.8243	0.00452	2.14676	0.01313	1.21565	0.0114	0.0146	0.0003	0.07235	0.00032	3.64719	3e-05	0.40947	0.01613	16.19759	0.49291	4.02366	0.3436	15.55573	0.23241	0.11081	0.00457	3.44534	0.05869	1.59037	0.01411	5	790.7	0.26732215990909935	3.64720997880117	3.955886520509482
289.0	POL136185	2023-12-15 08:56:59	93	11	expt0001	Argon_top	Bed_order_1234	Long	1	1	800.0	799.99	790.5645210664269	0.38313	2.62519	1.8521	3.95598	2e-05	2.81873	0.00456	2.14253	0.01327	1.21697	0.01153	0.01453	0.0003	0.07228	0.00032	3.6472	3e-05	0.41634	0.01634	16.42455	0.49873	3.76907	0.34669	15.60229	0.23557	0.11208	0.00462	3.46497	0.05968	1.60081	0.01428	5	790.7	0.13547893357315388	3.6472101252611364	3.9559883725980947
370.0	POL136275	2023-12-15 12:41:03	231	15	expt0002	Argon_bottom	Bed_order_1234	Long	2	1	800.0	800.02	788.586482850625	0.37238	2.58828	2.11046	3.9611	2e-05	2.76692	0.00467	2.26519	0.01394	1.30108	0.01212	0.01453	0.00031	0.07644	0.00034	3.64705	3e-05	0.42389	0.01711	14.46823	0.49685	3.97406	0.34416	14.47916	0.22341	0.10852	0.00469	3.31077	0.05723	1.59424	0.01406	10	789.7	1.1135171493750704	3.647133220701697	3.9611688153598315
371.0	POL136276	2023-12-15 13:45:03	232	15	expt0002	Argon_bottom	Bed_order_1234	Long	2	1	800.0	799.99	789.5096713240262	0.3807	2.62614	1.74294	3.96124	2e-05	2.76888	0.0047	2.26568	0.01405	1.3003	0.01221	0.01461	0.00032	0.07639	0.00034	3.64712	3e-05	0.42981	0.01725	14.60275	0.50149	3.8692	0.34675	15.1337	0.23594	0.10918	0.00474	3.39325	0.05953	1.60072	0.01439	10	789.7	0.19032867597388758	3.6471342245550296	3.9612517623121755
413.0	POL136321	2023-12-15 19:13:40	442	587	expt0003	Argon_top	Bed_order_4123	Long	3	2	800.0	800.07	787.267326320613	0.3783	2.65975	1.57756	3.96108	2e-05	2.76887	0.00481	2.25382	0.01429	1.28523	0.01239	0.01446	0.00032	0.07633	0.00035	3.64695	3e-05	0.41868	0.01766	14.92496	0.50757	3.4174	0.34948	14.05355	0.22223	0.10795	0.00481	3.2543	0.05754	1.58719	0.01436	20	789.4	2.132673679386926	3.6471093891932322	3.961211799233386
414.0	POL136322	2023-12-15 19:45:00	443	587	expt0003	Argon_top	Bed_order_4123	Long	3	2	800.0	800.07	788.7183780625786	0.38149	2.65722	1.60543	3.96124	2e-05	2.76699	0.00476	2.26539	0.01422	1.29273	0.01234	0.01459	0.00032	0.07632	0.00035	3.64706	3e-05	0.42104	0.01744	14.69917	0.504	3.66897	0.34801	14.78989	0.23268	0.10779	0.00478	3.33475	0.0591	1.60599	0.01452	20	789.4	0.6816219374213688	3.647110942238255	3.9612821242357326
415.0	POL136323	2023-12-15 20:16:22	444	587	expt0003	Argon_top	Bed_order_4123	Long	3	2	800.0	800.07	789.114041407903	0.4229	2.92665	1.03643	3.96126	2e-05	2.76831	0.00523	2.27332	0.01562	1.29085	0.01352	0.01487	0.00035	0.0764	0.00038	3.64709	3e-05	0.42197	0.01916	14.77657	0.55119	3.5416	0.38037	15.13759	0.26165	0.11157	0.00526	3.3705	0.0657	1.5918	0.01595	20	789.4	0.28595859209701757	3.6471113716283616	3.9612776722409913
454.0	POL136365	2023-12-16 00:18:07	541	331	expt0004	Argon_top	Bed_order_3412	Long	4	3	800.0	799.99	783.9678073519951	0.40711	2.95109	1.05998	3.96091	2e-05	2.7633	0.00545	2.25403	0.01609	1.27683	0.01394	0.01401	0.00036	0.07628	0.0004	3.6467	3e-05	0.42255	0.01999	15.09396	0.56977	3.14157	0.38935	12.67038	0.22353	0.10621	0.00534	3.08893	0.06024	1.58807	0.01564	30	788.5	4.532192648004866	3.6470387215478492	3.9611900895056467
455.0	POL136366	2023-12-16 00:43:52	542	331	expt0004	Argon_top	Bed_order_3412	Long	4	3	800.0	799.99	787.9269510503987	0.38016	2.65651	1.59552	3.9613	2e-05	2.76822	0.00478	2.26947	0.01426	1.29454	0.01237	0.01478	0.00032	0.07628	0.00035	3.647	3e-05	0.40862	0.01749	14.89606	0.50194	3.37138	0.34535	14.67399	0.2313	0.11062	0.00479	3.31733	0.05868	1.58713	0.01441	30	788.5	0.5730489496013433	3.647042827841241	3.9613354144250854
456.0	POL136367	2023-12-16 01:29:38	543	331	expt0004	Argon_top	Bed_order_3412	Long	4	3	800.0	799.99	788.8502695592292	0.37993	2.63249	1.59665	3.9614	2e-05	2.76527	0.00471	2.26374	0.01404	1.29572	0.01219	0.01448	0.00032	0.07638	0.00034	3.64707	3e-05	0.4145	0.01723	14.58847	0.49435	3.62469	0.34098	15.08433	0.2347	0.10777	0.00473	3.36616	0.05907	1.59949	0.0144	30	788.5	-0.35026955922921843	3.6470438219761423	3.9613783533412397
457.0	POL136368	2023-12-16 02:01:26	544	331	expt0004	Argon_top	Bed_order_3412	Long	4	3	800.0	800.01	789.114041407903	0.38231	2.64451	1.60772	3.96142	2e-05	2.76292	0.00471	2.26831	0.0141	1.29873	0.01224	0.01448	0.00032	0.07617	0.00035	3.64709	3e-05	0.40599	0.0172	15.09391	0.49702	3.35514	0.34235	15.35264	0.23981	0.11134	0.00475	3.43759	0.06055	1.5953	0.01445	30	788.5	-0.6140414079029597	3.6470441085138514	3.9613820522409915
458.0	POL136369	2023-12-16 02:33:02	545	331	expt0004	Argon_top	Bed_order_3412	Long	4	3	800.0	799.93	789.114041407903	0.38082	2.63632	1.60389	3.96141	2e-05	2.76469	0.0047	2.2662	0.01406	1.29722	0.0122	0.01444	0.00032	0.07629	0.00034	3.64709	3e-05	0.42646	0.01736	14.92568	0.49722	3.28135	0.34229	15.42328	0.24066	0.11358	0.00475	3.43777	0.06048	1.59382	0.0144	30	788.5	-0.6140414079029597	3.6470441085138514	3.9613720522409914
459.0	POL136370	2023-12-16 03:04:31	546	331	expt0004	Argon_top	Bed_order_3412	Long	4	3	800.0	800.01	789.114041407903	0.38404	2.6552	1.61265	3.96141	2e-05	2.7675	0.00474	2.2713	0.01417	1.30346	0.01231	0.01468	0.00032	0.07646	0.00035	3.64709	3e-05	0.4112	0.01738	14.92781	0.49872	3.33161	0.34335	15.39273	0.24203	0.1125	0.00478	3.41909	0.06062	1.59754	0.01454	30	788.5	-0.6140414079029597	3.6470441085138514	3.9613720522409914
460.0	POL136371	2023-12-16 03:36:27	547	331	expt0004	Argon_top	Bed_order_3412	Long	4	3	800.0	800.07	788.8502695592292	0.37903	2.62129	1.59688	3.96138	2e-05	2.76519	0.00467	2.25632	0.01395	1.28568	0.01209	0.01466	0.00031	0.07601	0.00034	3.64707	3e-05	0.41605	0.01719	14.75544	0.49187	3.44115	0.33907	15.15016	0.23449	0.1086	0.00471	3.3443	0.05844	1.58008	0.0143	30	788.5	-0.35026955922921843	3.6470438219761423	3.96135835334124
461.0	POL136372	2023-12-16 04:08:02	548	331	expt0004	Argon_top	Bed_order_3412	Long	4	3	800.0	800.07	788.7183780625786	0.38015	2.62889	1.61068	3.96139	2e-05	2.76644	0.00469	2.27534	0.01403	1.29118	0.01215	0.01475	0.00032	0.07626	0.00034	3.64706	3e-05	0.4055	0.01711	14.92874	0.49397	3.42248	0.34051	15.24814	0.23709	0.11061	0.00473	3.38193	0.05936	1.59236	0.0144	30	788.5	-0.21837806257860848	3.647043679123745	3.9613765042357327
462.0	POL136373	2023-12-16 04:39:14	549	331	expt0004	Argon_top	Bed_order_3412	Long	4	3	800.0	800.07	788.4545839230605	0.38197	2.64679	1.62006	3.9614	2e-05	2.76366	0.00471	2.27959	0.01413	1.29786	0.01225	0.0148	0.00032	0.07615	0.00035	3.64704	3e-05	0.40901	0.0173	15.01541	0.49638	3.27572	0.34181	15.41881	0.24153	0.11384	0.00477	3.42477	0.06053	1.60216	0.01451	30	788.5	0.045416076939545746	3.647043394251982	3.9614028067135547
463.0	POL136374	2023-12-16 05:10:23	550	331	expt0004	Argon_top	Bed_order_3412	Long	4	3	800.0	800.07	788.7183780625786	0.38497	2.65157	1.60354	3.9614	2e-05	2.76414	0.00472	2.27568	0.01416	1.30589	0.01229	0.01487	0.00032	0.07617	0.00035	3.64706	3e-05	0.40729	0.0173	14.68078	0.49559	3.49702	0.34151	15.3539	0.24068	0.11118	0.00477	3.41993	0.06055	1.60692	0.01457	30	788.5	-0.21837806257860848	3.647043679123745	3.9613865042357324
464.0	POL136375	2023-12-16 05:41:40	551	331	expt0004	Argon_top	Bed_order_3412	Long	4	3	800.0	800.07	788.7183780625786	0.38073	2.64395	1.60077	3.96139	2e-05	2.76595	0.00471	2.26135	0.01408	1.2895	0.01221	0.01455	0.00032	0.07623	0.00035	3.64706	3e-05	0.41424	0.01728	14.97363	0.49622	3.28748	0.34117	15.10557	0.23584	0.10764	0.00475	3.35134	0.05897	1.5831	0.01441	30	788.5	-0.21837806257860848	3.647043679123745	3.9613765042357327
465.0	POL136376	2023-12-16 06:12:47	552	331	expt0004	Argon_top	Bed_order_3412	Long	4	3	800.0	800.07	788.7183780625786	0.38293	2.64815	1.60948	3.9614	2e-05	2.76383	0.00472	2.2561	0.01408	1.28626	0.01221	0.0144	0.00032	0.07612	0.00035	3.64706	3e-05	0.40641	0.0173	14.91301	0.49651	3.3847	0.34213	15.09076	0.23586	0.10926	0.00476	3.36573	0.0594	1.58868	0.01445	30	788.5	-0.21837806257860848	3.647043679123745	3.9613865042357324
466.0	POL136377	2023-12-16 06:47:35	553	331	expt0004	Argon_top	Bed_order_3412	Long	4	3	800.0	800.07	788.7183780625786	0.38281	2.65383	1.61124	3.96139	2e-05	2.76673	0.00473	2.26874	0.01414	1.29962	0.01228	0.0145	0.00032	0.07639	0.00035	3.64706	3e-05	0.40595	0.01735	15.09121	0.49733	3.26405	0.34239	15.42246	0.24202	0.11572	0.00477	3.44989	0.06105	1.60528	0.01454	30	788.5	-0.21837806257860848	3.647043679123745	3.9613765042357327
467.0	POL136378	2023-12-16 07:18:40	554	331	expt0004	Argon_top	Bed_order_3412	Long	4	3	800.0	800.07	788.3226812795688	0.38091	2.64107	1.59045	3.96139	2e-05	2.76998	0.00471	2.26695	0.01408	1.29561	0.01222	0.01479	0.00032	0.07644	0.00035	3.64703	3e-05	0.41611	0.01725	14.98501	0.49533	3.28814	0.34062	15.30345	0.23885	0.1108	0.00475	3.38812	0.05967	1.59593	0.01445	30	788.5	0.17731872043123076	3.6470432522326637	3.961400958296923
468.0	POL136379	2023-12-16 07:49:44	555	331	expt0004	Argon_top	Bed_order_3412	Long	4	3	800.0	800.07	788.3226812795688	0.38133	2.63689	1.60506	3.96138	2e-05	2.76558	0.0047	2.26786	0.01405	1.30268	0.0122	0.01469	0.00032	0.07624	0.00034	3.64703	3e-05	0.39209	0.0171	14.96174	0.49131	3.34064	0.33858	15.30573	0.23822	0.11285	0.00473	3.41936	0.06007	1.59693	0.01441	30	788.5	0.17731872043123076	3.6470432522326637	3.961390958296923
469.0	POL136380	2023-12-16 08:20:49	556	331	expt0004	Argon_top	Bed_order_3412	Long	4	3	800.0	800.07	788.1907749198375	0.38411	2.66493	1.50409	3.96138	2e-05	2.76575	0.00475	2.26823	0.01419	1.29158	0.0123	0.01471	0.00032	0.07612	0.00035	3.64702	3e-05	0.4127	0.0174	14.8826	0.4996	3.35383	0.34413	15.17767	0.23893	0.10968	0.00479	3.36808	0.05987	1.59707	0.01459	30	788.5	0.3092250801624914	3.6470431104910848	3.961399110109954
511.0	POL136422	2023-12-16 12:54:08	640	207	expt0005	Argon_bottom	Bed_order_2341	Long	5	4	800.0	800.01	782.1190596751368	0.40641	2.94776	1.08173	3.96103	2e-05	2.75852	0.00544	2.27629	0.01616	1.29912	0.01401	0.01461	0.00036	0.0761	0.0004	3.64656	3e-05	0.41281	0.02002	14.92575	0.56565	3.10614	0.38764	13.06405	0.23078	0.11673	0.00535	3.16414	0.06179	1.59022	0.01559	40	787.3	5.1809403248631725	3.6469472068692674	3.9613501821120765
512.0	POL136423	2023-12-16 13:06:38	641	203	expt0005	Argon_top	Bed_order_2341	Long	5	4	800.0	799.98	785.155902240767	0.37441	2.64525	1.59416	3.96133	2e-05	2.76029	0.00479	2.26948	0.01429	1.30181	0.01241	0.01455	0.00032	0.07643	0.00035	3.64679	3e-05	0.40628	0.01757	15.13917	0.5003	3.0045	0.34279	14.28739	0.22505	0.11167	0.00478	3.31335	0.05824	1.59097	0.01424	40	787.3	2.1440977592329773	3.6469502429923333	3.96146250524152
513.0	POL136424	2023-12-16 13:37:56	642	203	expt0005	Argon_top	Bed_order_2341	Long	5	4	800.0	800.07	786.4756539225186	0.38046	2.65723	1.58092	3.96146	2e-05	2.75933	0.00477	2.27198	0.01427	1.30589	0.0124	0.01449	0.00032	0.07651	0.00035	3.64689	3e-05	0.40277	0.01753	14.99286	0.49899	3.11956	0.34281	14.9045	0.23506	0.11298	0.00479	3.38773	0.05997	1.59033	0.0144	40	787.3	0.8243460774813229	3.646951608982895	3.9615109445875887
514.0	POL136425	2023-12-16 14:09:05	643	203	expt0005	Argon_top	Bed_order_2341	Long	5	4	800.0	800.07	786.7395596010962	0.38039	2.64821	1.62353	3.9615	2e-05	2.76014	0.00473	2.27095	0.01416	1.29186	0.01227	0.01442	0.00032	0.07633	0.00035	3.64691	3e-05	0.4153	0.01745	15.27392	0.49741	2.89855	0.34123	15.18037	0.23792	0.11274	0.00477	3.4188	0.06028	1.58808	0.01436	40	787.3	0.5604403989037792	3.646951885518586	3.961534635216652
514.0	POL136425	2023-12-16 14:09:05	643	203	expt0005	Argon_top	Bed_order_2341	Long	5	4	800.0	800.07	786.7395596010962	0.38039	2.64821	1.62353	3.9615	2e-05	2.76014	0.00473	2.27095	0.01416	1.29186	0.01227	0.01442	0.00032	0.07633	0.00035	3.64691	3e-05	0.4153	0.01745	15.27392	0.49741	2.89855	0.34123	15.18037	0.23792	0.11274	0.00477	3.4188	0.06028	1.58808	0.01436	40	787.3	0.5604403989037792	3.646951885518586	3.961534635216652
515.0	POL136425	2023-12-16 14:09:05	644	203	expt0005	Argon_top	Bed_order_2341	Long	5	4	800.0	800.07	786.7395596010962	0.38038	2.6482	1.62372	3.9615	2e-05	2.76015	0.00473	2.27035	0.01416	1.2914	0.01227	0.01441	0.00032	0.07633	0.00035	3.64691	3e-05	0.41556	0.01745	15.25721	0.49737	2.90873	0.34122	15.16684	0.23776	0.11247	0.00477	3.41536	0.06023	1.58748	0.01436	40	787.3	0.5604403989037792	3.646951885518586	3.961534635216652
515.0	POL136425	2023-12-16 14:09:05	644	203	expt0005	Argon_top	Bed_order_2341	Long	5	4	800.0	800.07	786.7395596010962	0.38038	2.6482	1.62372	3.9615	2e-05	2.76015	0.00473	2.27035	0.01416	1.2914	0.01227	0.01441	0.00032	0.07633	0.00035	3.64691	3e-05	0.41556	0.01745	15.25721	0.49737	2.90873	0.34122	15.16684	0.23776	0.11247	0.00477	3.41536	0.06023	1.58748	0.01436	40	787.3	0.5604403989037792	3.646951885518586	3.961534635216652
516.0	POL136426	2023-12-16 14:40:13	645	203	expt0005	Argon_top	Bed_order_2341	Long	5	4	800.0	800.07	786.8715068602085	0.37957	2.64609	1.59704	3.96152	2e-05	2.75861	0.00473	2.27872	0.01416	1.30359	0.01229	0.01459	0.00032	0.07644	0.00035	3.64692	3e-05	0.40829	0.01737	15.22703	0.49652	2.98205	0.34081	15.38448	0.24119	0.11483	0.00477	3.45886	0.06095	1.59135	0.01437	40	787.3	0.42849313979149883	3.6469520242034763	3.9615464808760392
517.0	POL136427	2023-12-16 15:11:21	646	203	expt0005	Argon_top	Bed_order_2341	Long	5	4	800.0	800.07	787.1353902196498	0.38286	2.66964	1.44172	3.96151	2e-05	2.76341	0.00477	2.26763	0.01427	1.301	0.01239	0.01466	0.00032	0.07647	0.00035	3.64694	3e-05	0.41564	0.01755	15.0676	0.50111	3.09922	0.3439	15.31909	0.24197	0.11217	0.0048	3.44372	0.06116	1.59782	0.01454	40	787.3	0.1646097803501334	3.646952302407228	3.9615201728844256
558.0	POL136470	2023-12-16 19:30:10	742	11	expt0006	Argon_top	Bed_order_1234	Long	6	1	800.0	800.07	784.6278973195507	0.37548	2.66214	1.57542	3.96105	2e-05	2.7695	0.00481	2.25837	0.01425	1.29289	0.01237	0.01455	0.00032	0.07598	0.00035	3.64675	3e-05	0.40936	0.01761	15.00682	0.49688	2.95967	0.34133	14.36793	0.22623	0.11552	0.00479	3.30608	0.05833	1.5913	0.01433	50	787.0	2.372102680449302	3.646927283349138	3.961196595945652
559.0	POL136471	2023-12-16 20:01:26	743	11	expt0006	Argon_top	Bed_order_1234	Long	6	1	800.0	800.07	786.4756539225186	0.38029	2.65228	1.6181	3.96122	2e-05	2.7663	0.00474	2.25976	0.0141	1.29445	0.01224	0.01444	0.00032	0.07618	0.00035	3.64689	3e-05	0.41491	0.01743	14.99045	0.49326	3.00279	0.33852	14.97029	0.23423	0.11121	0.00476	3.31075	0.05844	1.59048	0.01441	50	787.0	0.5243460774813684	3.6469291879447248	3.9612524045875883
560.0	POL136472	2023-12-16 20:36:02	744	11	expt0006	Argon_top	Bed_order_1234	Long	6	1	800.0	800.07	786.7395596010962	0.41016	2.87784	1.1139	3.96127	2e-05	2.77347	0.00511	2.25266	0.01525	1.29681	0.01325	0.01479	0.00034	0.07602	0.00037	3.64691	3e-05	0.40827	0.01877	14.89196	0.53	3.05476	0.36425	15.31361	0.25873	0.11308	0.00514	3.4118	0.06509	1.59781	0.01568	50	787.0	0.26044039890382464	3.646929464480416	3.961286095216652
603.0	POL136519	2023-12-17 01:40:33	840	11	expt0007	Argon_top	Bed_order_1234	Long	7	8	800.0	800.07	784.7599041366444	0.37787	2.64393	1.6031	3.96142	2e-05	2.75671	0.00475	2.27309	0.01422	1.29844	0.01234	0.01447	0.00032	0.07614	0.00035	3.64676	3e-05	0.39191	0.01742	15.49168	0.4946	2.65769	0.33794	14.62219	0.22951	0.1095	0.00476	3.33317	0.05872	1.59199	0.01432	62	785.5	0.7400958633555774	3.6468153123920057	3.9614657379243554
604.0	POL136520	2023-12-17 02:11:57	841	11	expt0007	Argon_top	Bed_order_1234	Long	7	8	800.0	800.07	785.4198823573612	0.38235	2.66296	1.62405	3.96148	2e-05	2.75432	0.00476	2.26984	0.01427	1.30462	0.0124	0.01457	0.00032	0.07615	0.00035	3.64681	3e-05	0.39946	0.01748	14.98022	0.49533	2.99248	0.33981	15.06817	0.23752	0.11075	0.00479	3.39264	0.06011	1.58212	0.01441	62	785.5	0.08011764263881105	3.6468159877357453	3.961484951270315
605.0	POL136521	2023-12-17 02:43:24	842	11	expt0007	Argon_top	Bed_order_1234	Long	7	8	800.0	800.07	785.6838475813174	0.37935	2.64125	1.60307	3.9615	2e-05	2.75819	0.00472	2.26594	0.01412	1.30298	0.01226	0.01463	0.00032	0.07631	0.00035	3.64683	3e-05	0.40408	0.01733	15.19366	0.4905	2.77552	0.33592	15.27143	0.23844	0.11202	0.00475	3.42995	0.06026	1.58857	0.01433	62	785.5	-0.18384758131742274	3.646816259821206	3.9614886382194747
606.0	POL136522	2023-12-17 03:15:20	843	11	expt0007	Argon_top	Bed_order_1234	Long	7	8	800.0	799.99	785.815824609342	0.37894	2.64278	1.60312	3.96151	2e-05	2.75886	0.00472	2.26563	0.01415	1.30162	0.01229	0.01449	0.00032	0.07625	0.00035	3.64684	3e-05	0.40444	0.01742	15.06767	0.49128	2.83454	0.33695	15.26679	0.23898	0.11288	0.00476	3.44847	0.06068	1.59093	0.01438	62	785.5	-0.31582460934203027	3.646816396281263	3.961490482039143
607.0	POL136523	2023-12-17 03:47:01	844	11	expt0007	Argon_top	Bed_order_1234	Long	7	8	800.0	800.07	785.551866830762	0.38239	2.65394	1.61958	3.9615	2e-05	2.75728	0.00475	2.2635	0.0142	1.30363	0.01234	0.01451	0.00032	0.07646	0.00035	3.64682	3e-05	0.39314	0.01736	15.33693	0.49261	2.72291	0.33713	15.2187	0.23911	0.11118	0.00477	3.4077	0.06024	1.58213	0.01441	62	785.5	-0.05186683076203735	3.646816123639359	3.9614967946298587
608.0	POL136524	2023-12-17 04:18:58	845	11	expt0007	Argon_top	Bed_order_1234	Long	7	8	800.0	800.07	785.4198823573612	0.37974	2.64163	1.59221	3.9615	2e-05	2.76185	0.00472	2.2764	0.01415	1.29738	0.01226	0.01474	0.00032	0.07648	0.00035	3.64681	3e-05	0.41633	0.01739	15.18447	0.49245	2.76327	0.33698	15.26749	0.23861	0.1099	0.00475	3.40587	0.05985	1.58611	0.01435	62	785.5	0.08011764263881105	3.6468159877357453	3.961504951270315
609.0	POL136525	2023-12-17 04:50:53	846	11	expt0007	Argon_top	Bed_order_1234	Long	7	8	800.0	800.07	785.4198823573612	0.38103	2.65331	1.6393	3.9615	2e-05	2.75777	0.00474	2.26734	0.0142	1.30583	0.01234	0.0146	0.00032	0.07634	0.00035	3.64681	3e-05	0.40206	0.01744	15.23634	0.49295	2.77212	0.33769	15.34543	0.2411	0.11444	0.00478	3.44489	0.06084	1.58716	0.01441	62	785.5	0.08011764263881105	3.6468159877357453	3.961504951270315
610.0	POL136526	2023-12-17 05:22:31	847	11	expt0007	Argon_top	Bed_order_1234	Long	7	8	800.0	800.01	785.2878941607994	0.38036	2.64346	1.62817	3.96149	2e-05	2.75732	0.00472	2.26824	0.01413	1.29681	0.01225	0.0143	0.00032	0.07625	0.00035	3.6468	3e-05	0.39432	0.0173	15.3467	0.491	2.77988	0.33598	15.16976	0.23704	0.11086	0.00475	3.41568	0.06009	1.59204	0.01437	62	785.5	0.21210583920060344	3.646815852110389	3.9615031081408625
611.0	POL136527	2023-12-17 05:54:45	848	11	expt0007	Argon_top	Bed_order_1234	Long	7	8	800.0	800.07	785.551866830762	0.38034	2.64494	1.62568	3.9615	2e-05	2.7582	0.00473	2.26989	0.01415	1.30699	0.01229	0.01475	0.00032	0.07627	0.00035	3.64682	3e-05	0.40529	0.01741	14.93013	0.49067	2.93165	0.33632	15.27786	0.23894	0.11238	0.00475	3.41919	0.06025	1.59029	0.01437	62	785.5	-0.05186683076203735	3.646816123639359	3.9614967946298587
612.0	POL136528	2023-12-17 06:26:24	849	11	expt0007	Argon_top	Bed_order_1234	Long	7	8	800.0	800.07	785.155902240767	0.37838	2.64089	1.62067	3.96149	2e-05	2.75709	0.00472	2.2674	0.01413	1.29994	0.01226	0.01446	0.00032	0.07618	0.00035	3.64679	3e-05	0.40161	0.01736	15.33315	0.49119	2.65693	0.33582	15.14071	0.23659	0.11119	0.00475	3.41976	0.06004	1.58667	0.01433	62	785.5	0.34409775923302277	3.6468157167633133	3.9615112652415205
613.0	POL136529	2023-12-17 06:58:09	850	11	expt0007	Argon_top	Bed_order_1234	Long	7	8	800.0	799.99	784.8919072290021	0.38176	2.65923	1.62946	3.9615	2e-05	2.7583	0.00475	2.26442	0.01422	1.2891	0.01232	0.01441	0.00032	0.07602	0.00035	3.64677	3e-05	0.40313	0.0175	15.37062	0.49533	2.66881	0.33882	15.04937	0.23675	0.10946	0.00478	3.36891	0.05966	1.57656	0.0144	62	785.5	0.6080927709979278	3.6468154469040983	3.9615375801332475
614.0	POL136530	2023-12-17 07:30:37	851	11	expt0007	Argon_top	Bed_order_1234	Long	7	8	800.0	800.07	785.2878941607994	0.37859	2.64165	1.59966	3.96149	2e-05	2.75849	0.00472	2.26096	0.01412	1.29864	0.01226	0.01462	0.00032	0.07605	0.00035	3.6468	3e-05	0.39202	0.01725	15.0751	0.49006	2.98823	0.33643	15.08966	0.23567	0.10968	0.00475	3.38225	0.05946	1.58655	0.01433	62	785.5	0.21210583920060344	3.646815852110389	3.9615031081408625
615.0	POL136531	2023-12-17 08:02:55	852	11	expt0007	Argon_top	Bed_order_1234	Long	7	8	800.0	800.01	785.2878941607994	0.37655	2.62866	1.58768	3.96148	2e-05	2.75657	0.00469	2.26879	0.01406	1.303	0.0122	0.01457	0.00032	0.07618	0.00034	3.6468	3e-05	0.40593	0.01731	14.83724	0.48682	2.93215	0.33415	15.14689	0.23535	0.1108	0.00473	3.40417	0.0595	1.5853	0.01425	62	785.5	0.21210583920060344	3.646815852110389	3.9614931081408624
616.0	POL136532	2023-12-17 08:34:44	853	11	expt0007	Argon_top	Bed_order_1234	Long	7	8	800.0	800.07	785.155902240767	0.40103	2.79661	1.16061	3.96148	2e-05	2.75866	0.00499	2.26639	0.01495	1.30529	0.01299	0.01464	0.00034	0.07631	0.00037	3.64679	3e-05	0.3982	0.0183	15.09712	0.51725	2.83473	0.35416	15.21543	0.25112	0.11154	0.00501	3.42433	0.06364	1.59514	0.01519	62	785.5	0.34409775923302277	3.6468157167633133	3.9615012652415205
621.0	POL136537	2023-12-17 09:14:20	813	203	expt0008	Argon_top	Bed_order_2341	Long	8	5	800.0	800.02	784.2318545167	0.37754	2.65154	1.56235	3.96114	2e-05	2.76973	0.00474	2.25977	0.01407	1.28333	0.01219	0.01467	0.00032	0.07578	0.00034	3.64672	3e-05	0.39868	0.01733	14.5627	0.48294	2.99635	0.3316	14.61271	0.22755	0.10889	0.00474	3.26861	0.05741	1.5783	0.01435	63	784.6	0.36814548330005437	3.6467475140131107	3.961162751390868
625.0	POL136541	2023-12-17 10:05:14	827	203	expt0008	Argon_top	Bed_order_2341	Long	8	5	800.0	800.07	784.363872509891	0.37525	2.63375	1.57818	3.96112	2e-05	2.76768	0.00471	2.25843	0.014	1.28242	0.01212	0.01474	0.00032	0.07569	0.00034	3.64673	3e-05	0.38749	0.01724	15.15616	0.48192	2.68613	0.33016	14.60134	0.22647	0.11373	0.00472	3.27944	0.05734	1.58099	0.01423	64	784.6	0.23612749010897005	3.646747647411562	3.961134592678889
629.0	POL136545	2023-12-17 10:56:11	841	203	expt0008	Argon_top	Bed_order_2341	Long	8	5	800.0	800.07	784.0998327975049	0.37609	2.65241	1.58526	3.96109	2e-05	2.76643	0.00475	2.26851	0.01413	1.29667	0.01226	0.01467	0.00032	0.07585	0.00035	3.64671	3e-05	0.39088	0.01733	15.30233	0.48691	2.57684	0.33338	14.72686	0.23038	0.11597	0.00476	3.30221	0.05821	1.59574	0.01441	65	784.6	0.5001672024951631	3.6467473808931286	3.9611209103331144
633.0	POL136549	2023-12-17 11:47:07	855	203	expt0008	Argon_top	Bed_order_2341	Long	8	5	800.0	800.07	784.0998327975049	0.37587	2.65143	1.57854	3.96111	2e-05	2.76952	0.00475	2.25172	0.01409	1.28432	0.01222	0.01452	0.00032	0.07581	0.00035	3.64671	3e-05	0.38974	0.0173	15.08671	0.48508	2.73723	0.33236	14.45711	0.22562	0.11107	0.00475	3.25054	0.05704	1.57277	0.01429	66	784.6	0.5001672024951631	3.6467473808931286	3.9611409103331146
637.0	POL136553	2023-12-17 12:38:03	869	203	expt0008	Argon_top	Bed_order_2341	Long	8	5	800.0	800.0	784.4958867774044	0.38207	2.6827	1.50228	3.96113	2e-05	2.76952	0.00479	2.26134	0.01426	1.29244	0.01237	0.01448	0.00032	0.07612	0.00035	3.64674	3e-05	0.39771	0.01755	14.96129	0.49039	2.74643	0.33612	14.76853	0.23328	0.11377	0.00481	3.30227	0.0588	1.58718	0.01454	67	784.6	0.10411322259562894	3.646747781088459	3.961136434197156
[truncated: 11 more columns]
