# Supplementary material for: Probing dynamic oxygen exchange for hydrogen production with operando neutron diffraction
Source: Nat Chem Eng. 2025 Jun 4;2(7):447–55. doi: 10.1038/s44286-025-00231-9 (PMC12283380; doi:10.1038/s44286-025-00231-9)
Supplement: Supplementary file 5 — Rietveld analysis information. [file 44286_2025_231_MOESM5_ESM.csv]

Run_number	Filename	Time	BlockNumber	ViciValveState	Expt	Gas	Bed_Order	Length	Colour	Pos	Tset	Tav	Te_Fe	esd	Rwp	Gof	lpa_cub	esd.1	occ_O1	esd.2	beqA	esd.3	beqFe	esd.4	o1u11	esd.5	o1u22	esd.6	o1u33	esd.7	o1u12	esd.8	o1u13	esd.9	o1u23	esd.10	lpa_fe	esd.11	lpa_pseudocubic	esd.12	lpc_pseudocubic	esd.13	lpa_rhomb	esd.14	lpc_rhomb	esd.15	alpha	esd.16	magmoment
0.0	POL136665	2023-12-18 00:19:14	1	139	expt0010	Argon_top	Bed_order_1	Short	10.0	1	53.0	54.0	54.54645502442431	0.42411	3.63654	1.10603	3.88633	7e-05	2.99493	0.00505	0.47217	0.0108	0.39254	0.01179	0.01159	0.00014	0.01159	0.00014	0.01159	0.00014	-0.00172	7e-05	-0.00172	7e-05	-0.00815	0.00014	3.59576	3e-05	3.89506	0.00011	3.86892	7e-05	5.50845	0.00015	13.40234	0.00024	60.2972	0.00156	0.88699
1.0	POL136666	2023-12-18 00:23:41	2	139	expt0010	Argon_top	Bed_order_1	Short	10.0	1	54.5	55.05	49.22458882917737	0.42331	3.61429	1.07131	3.88615	7e-05	2.99725	0.00504	0.45862	0.01066	0.40937	0.01181	0.01161	0.00014	0.01161	0.00014	0.01161	0.00014	-0.00179	7e-05	-0.00179	7e-05	-0.00803	0.00014	3.59542	3e-05	3.89482	0.00011	3.86886	7e-05	5.50811	0.00015	13.40212	0.00025	60.29521	0.00158	0.94345
2.0	POL136667	2023-12-18 00:28:09	3	139	expt0010	Argon_top	Bed_order_1	Short	10.0	1	59.5	59.17	53.76427764148727	0.42519	3.62698	1.06487	3.88623	7e-05	3.00257	0.00506	0.44842	0.01065	0.38624	0.01172	0.0115	0.00014	0.0115	0.00014	0.0115	0.00014	-0.00165	7e-05	-0.00165	7e-05	-0.0082	0.00014	3.59571	3e-05	3.89488	0.00011	3.86897	7e-05	5.5082	0.00015	13.40251	0.00025	60.2946	0.0016	0.91092
3.0	POL136668	2023-12-18 00:32:36	4	139	expt0010	Argon_top	Bed_order_1	Short	10.0	1	75.0	77.04	89.89554063349404	0.42938	3.58863	1.0552	3.88763	7e-05	2.99691	0.00505	0.50659	0.01105	0.40606	0.01193	0.01228	0.00015	0.01228	0.00015	0.01228	0.00015	-0.00182	7e-05	-0.00182	7e-05	-0.00865	0.00015	3.59803	3e-05	3.89603	0.00011	3.87089	7e-05	5.50982	0.00016	13.40916	0.00025	60.28575	0.00165	0.71405
4.0	POL136669	2023-12-18 00:37:04	5	139	expt0010	Argon_top	Bed_order_1	Short	10.0	1	85.5	86.16	94.5437854370562	0.43408	3.58755	1.07151	3.88804	7e-05	2.99423	0.00506	0.51524	0.01118	0.41944	0.0121	0.0124	0.00015	0.0124	0.00015	0.0124	0.00015	-0.00181	7e-05	-0.00181	7e-05	-0.00878	0.00015	3.59833	3e-05	3.89629	0.00011	3.87157	7e-05	5.51019	0.00016	13.41152	0.00026	60.28091	0.00166	0.64771
5.0	POL136670	2023-12-18 00:41:32	6	139	expt0010	Argon_top	Bed_order_1	Short	10.0	1	88.0	88.88	87.10398838086309	0.42993	3.5996	1.07655	3.88778	7e-05	2.99409	0.00508	0.52315	0.01123	0.40723	0.01203	0.01225	0.00015	0.01225	0.00015	0.01225	0.00015	-0.00176	7e-05	-0.00176	7e-05	-0.00872	0.00015	3.59785	3e-05	3.89613	0.00011	3.87113	7e-05	5.50996	0.00016	13.40998	0.00025	60.28417	0.00165	0.70656
6.0	POL136671	2023-12-18 00:45:59	7	139	expt0010	Argon_top	Bed_order_1	Short	10.0	1	97.0	96.63	97.48487370768578	0.43635	3.6042	1.05586	3.88805	7e-05	2.99864	0.0051	0.51319	0.01123	0.41672	0.01215	0.01242	0.00015	0.01242	0.00015	0.01242	0.00015	-0.00178	7e-05	-0.00178	7e-05	-0.00886	0.00015	3.59852	3e-05	3.89632	0.00011	3.87157	7e-05	5.51023	0.00016	13.4115	0.00026	60.28128	0.00166	0.66903
7.0	POL136672	2023-12-18 00:50:27	8	139	expt0010	Argon_top	Bed_order_1	Short	10.0	1	112.0	113.67	127.3918123248563	0.4419	3.60123	1.06553	3.88933	8e-05	2.99767	0.00515	0.56392	0.01169	0.44686	0.01252	0.01316	0.00015	0.01316	0.00015	0.01316	0.00015	-0.00182	8e-05	-0.00182	8e-05	-0.00952	0.00015	3.60046	3e-05	3.89732	0.00012	3.87341	8e-05	5.51164	0.00016	13.41789	0.00027	60.27159	0.00173	0.53913
8.0	POL136673	2023-12-18 00:54:54	9	139	expt0010	Argon_top	Bed_order_1	Short	10.0	1	119.5	120.16	124.77999920737098	0.44196	3.59083	1.04408	3.88934	8e-05	3.00205	0.00515	0.56591	0.01168	0.44814	0.01252	0.01322	0.00015	0.01322	0.00015	0.01322	0.00015	-0.00185	8e-05	-0.00185	8e-05	-0.00952	0.00015	3.60029	3e-05	3.89733	0.00012	3.87341	8e-05	5.51166	0.00017	13.4179	0.00027	60.27169	0.00175	0.54142
9.0	POL136674	2023-12-18 00:59:22	10	139	expt0010	Argon_top	Bed_order_1	Short	10.0	1	123.0	123.06	119.24348916715343	0.44236	3.59406	1.06283	3.88919	8e-05	2.99879	0.00514	0.55225	0.01159	0.43682	0.01244	0.01301	0.00015	0.01301	0.00015	0.01301	0.00015	-0.00184	8e-05	-0.00184	8e-05	-0.00933	0.00015	3.59993	3e-05	3.89721	0.00012	3.8732	8e-05	5.51149	0.00016	13.41716	0.00026	60.27275	0.00172	0.57598
10.0	POL136675	2023-12-18 01:03:49	11	139	expt0010	Argon_top	Bed_order_1	Short	10.0	1	134.0	134.6	138.5880146453983	0.44502	3.57919	1.05686	3.88986	8e-05	2.99364	0.00512	0.59634	0.01183	0.43059	0.01241	0.01325	0.00016	0.01325	0.00016	0.01325	0.00016	-0.00181	8e-05	-0.00181	8e-05	-0.00964	0.00016	3.60119	3e-05	3.89771	0.00012	3.87421	8e-05	5.5122	0.00017	13.42066	0.00027	60.26691	0.00176	0.52994
11.0	POL136676	2023-12-18 01:08:17	12	139	expt0010	Argon_top	Bed_order_1	Short	10.0	1	148.0	149.32	158.9070568099346	0.45348	3.61586	1.06107	3.89087	8e-05	2.99725	0.00524	0.60813	0.01223	0.45971	0.01296	0.01387	0.00016	0.01387	0.00016	0.01387	0.00016	-0.00191	8e-05	-0.00191	8e-05	-0.01006	0.00016	3.60252	3e-05	3.89852	0.00012	3.87563	8e-05	5.51334	0.00017	13.42558	0.00028	60.25986	0.00184	0.47092
12.0	POL136677	2023-12-18 01:12:45	13	139	expt0010	Argon_top	Bed_order_1	Short	10.0	1	153.5	154.07	152.6541712689165	0.44635	3.55566	1.05134	3.89072	8e-05	2.99804	0.00514	0.59669	0.01197	0.46591	0.01277	0.01385	0.00016	0.01385	0.00016	0.01385	0.00016	-0.00195	8e-05	-0.00195	8e-05	-0.00996	0.00016	3.60211	3e-05	3.89842	0.00012	3.87538	8e-05	5.51319	0.00017	13.42469	0.00027	60.26162	0.00179	0.46431
13.0	POL136678	2023-12-18 01:17:12	14	139	expt0010	Argon_top	Bed_order_1	Short	10.0	1	158.5	158.26	152.6541712689165	0.45184	3.58078	1.04776	3.89068	8e-05	2.99757	0.00517	0.5859	0.01198	0.44115	0.0127	0.01358	0.00016	0.01358	0.00016	0.01358	0.00016	-0.00189	8e-05	-0.00189	8e-05	-0.00979	0.00016	3.60211	3e-05	3.89841	0.00012	3.87528	8e-05	5.51318	0.00017	13.42437	0.00028	60.26262	0.0018	0.44584
14.0	POL136679	2023-12-18 01:21:40	15	139	expt0010	Argon_top	Bed_order_1	Short	10.0	1	171.5	173.01	179.2763575005184	0.46404	3.61716	1.07459	3.8917	8e-05	3.00173	0.00529	0.63231	0.0125	0.48825	0.01329	0.01437	0.00017	0.01437	0.00017	0.01437	0.00017	-0.00202	8e-05	-0.00202	8e-05	-0.01033	0.00017	3.60386	3e-05	3.89912	0.00013	3.87688	8e-05	5.51419	0.00018	13.42991	0.00029	60.25247	0.00189	0.41184
15.0	POL136680	2023-12-18 01:26:07	16	139	expt0010	Argon_top	Bed_order_1	Short	10.0	1	182.5	183.93	188.06139852287185	0.45396	3.54688	1.06459	3.89227	8e-05	2.99326	0.00519	0.64896	0.01241	0.47665	0.01305	0.01437	0.00016	0.01437	0.00016	0.01437	0.00016	-0.00191	8e-05	-0.00191	8e-05	-0.01056	0.00016	3.60444	3e-05	3.89958	0.00013	3.87768	8e-05	5.51484	0.00018	13.43268	0.00029	60.24852	0.00191	0.36514
16.0	POL136681	2023-12-18 01:30:35	17	139	expt0010	Argon_top	Bed_order_1	Short	10.0	1	187.0	187.25	181.70170865787762	0.45688	3.56735	1.05636	3.89203	8e-05	2.99839	0.00523	0.63348	0.0124	0.47259	0.01311	0.01445	0.00017	0.01445	0.00017	0.01445	0.00017	-0.002	8e-05	-0.002	8e-05	-0.01045	0.00017	3.60402	3e-05	3.89942	0.00013	3.87729	8e-05	5.51462	0.00018	13.43133	0.00029	60.25119	0.00193	0.40353
17.0	POL136682	2023-12-18 01:35:02	18	139	expt0010	Argon_top	Bed_order_1	Short	10.0	1	196.0	196.06	184.7313692717593	0.66257	5.20667	0.80637	3.89205	0.00012	2.99828	0.00761	0.6132	0.01792	0.49819	0.01922	0.01449	0.00024	0.01449	0.00024	0.01449	0.00024	-0.00182	0.00012	-0.00182	0.00012	-0.01085	0.00024	3.60422	4e-05	3.89931	0.00019	3.87756	0.00013	5.51446	0.00027	13.43226	0.00043	60.24689	0.00286	0.36909
	POL136683	2023-12-18 01:39:30	19	139	expt0010	Argon_top	Bed_order_1	Short		1		209.0
	POL136684	2023-12-18 01:43:57	20	139	expt0010	Argon_top	Bed_order_1	Short		1		215.5
	POL136685	2023-12-18 01:48:25	21	139	expt0010	Argon_top	Bed_order_1	Short		1		222.5
	POL136686	2023-12-18 01:52:53	22	139	expt0010	Argon_top	Bed_order_1	Short		1		234.0
18.0	POL136687	2023-12-18 01:57:20	23	139	expt0010	Argon_top	Bed_order_1	Short	10.0	1	243.5	244.37	241.87322043513268	0.52396	3.96325	0.91106	3.89483	0.0001	3.0001	0.00593	0.70989	0.01458	0.5108	0.01526	0.01576	0.0002	0.01576	0.0002	0.01576	0.0002	-0.00206	9e-05	-0.00206	9e-05	-0.01164	0.0002	3.60802	3e-05	3.90153	0.00016	3.88145	0.0001	5.5176	0.00022	13.44573	0.00036	60.22775	0.00237	0.34017
19.0	POL136688	2023-12-18 02:01:48	24	139	expt0010	Argon_top	Bed_order_1	Short	10.0	1	250.0	250.09	242.32119930549632	0.47052	3.55419	1.06702	3.89484	9e-05	2.98994	0.00531	0.71844	0.01321	0.51977	0.01384	0.01563	0.00018	0.01563	0.00018	0.01563	0.00018	-0.00211	8e-05	-0.00211	8e-05	-0.0114	0.00018	3.60805	3e-05	3.90157	0.00014	3.8814	9e-05	5.51765	0.0002	13.44558	0.00032	60.22869	0.00213	0.28885
20.0	POL136689	2023-12-18 02:06:15	25	139	expt0010	Argon_top	Bed_order_1	Short	10.0	1	260.0	260.82	257.37494119938884	0.47532	3.54158	1.04794	3.89546	9e-05	3.0009	0.00534	0.72349	0.01328	0.54154	0.01399	0.01625	0.00018	0.01625	0.00018	0.01625	0.00018	-0.0021	8e-05	-0.0021	8e-05	-0.01206	0.00018	3.60906	3e-05	3.90211	0.00014	3.8822	9e-05	5.51842	0.0002	13.44835	0.00032	60.22572	0.00214	0.30896
21.0	POL136690	2023-12-18 02:10:43	26	139	expt0010	Argon_top	Bed_order_1	Short	10.0	1	270.0	271.02	267.18261530924326	0.47768	3.53807	1.03582	3.89596	0.0001	3.00313	0.00535	0.75033	0.01348	0.5326	0.01407	0.01645	0.00018	0.01645	0.00018	0.01645	0.00018	-0.00209	9e-05	-0.00209	9e-05	-0.01226	0.00018	3.60972	3e-05	3.90235	0.00015	3.88321	0.0001	5.51876	0.00021	13.45183	0.00034	60.21701	0.00227	0.28145
22.0	POL136691	2023-12-18 02:15:10	27	139	expt0010	Argon_top	Bed_order_1	Short	10.0	1	277.0	277.6	269.5567536304246	0.48327	3.57267	1.03735	3.89612	0.0001	3.00046	0.0054	0.75607	0.01362	0.51601	0.01412	0.01635	0.00018	0.01635	0.00018	0.01635	0.00018	-0.00222	9e-05	-0.00222	9e-05	-0.01191	0.00018	3.60988	3e-05	3.90265	0.00015	3.88309	0.0001	5.51917	0.00021	13.45143	0.00033	60.22164	0.00221	0.28199
23.0	POL136692	2023-12-18 02:19:38	28	139	expt0010	Argon_top	Bed_order_1	Short	10.0	1	286.5	287.4	281.5551114957286	0.48389	3.55578	1.04755	3.89661	0.0001	2.99939	0.00541	0.77711	0.01377	0.54877	0.01436	0.01684	0.00018	0.01684	0.00018	0.01684	0.00018	-0.00232	9e-05	-0.00232	9e-05	-0.01221	0.00018	3.61069	3e-05	3.90295	0.00015	3.88398	0.0001	5.5196	0.00022	13.4545	0.00034	60.21497	0.0023	0.24943
24.0	POL136693	2023-12-18 02:24:05	29	139	expt0010	Argon_top	Bed_order_1	Short	10.0	1	296.5	297.31	290.56819955649513	0.48737	3.55738	1.0497	3.89708	0.0001	3.00578	0.00545	0.80132	0.01397	0.5629	0.01455	0.01727	0.00019	0.01727	0.00019	0.01727	0.00019	-0.00235	9e-05	-0.00235	9e-05	-0.01256	0.00019	3.6113	3e-05	3.90335	0.00015	3.88456	0.0001	5.52018	0.00022	13.45653	0.00034	60.21294	0.0023	0.22786
25.0	POL136694	2023-12-18 02:28:33	30	139	expt0010	Argon_top	Bed_order_1	Short	10.0	1	304.5	304.79	293.9615407056266	0.50862	3.70117	0.97911	3.89725	0.0001	2.99766	0.00567	0.78873	0.01451	0.56132	0.01518	0.01703	0.00019	0.01703	0.00019	0.01703	0.00019	-0.00233	9e-05	-0.00233	9e-05	-0.01238	0.00019	3.61153	3e-05	3.90347	0.00016	3.88486	0.0001	5.52034	0.00023	13.45753	0.00036	60.21091	0.00243	0.2372
	POL136695	2023-12-18 02:33:01	31	139	expt0010	Argon_top	Bed_order_1	Short		1		313.5
26.0	POL136696	2023-12-18 02:37:28	32	139	expt0010	Argon_top	Bed_order_1	Short	10.0	1	322.5	323.68	317.9316525156414	0.59704	4.30534	0.87073	3.89827	0.00013	2.99787	0.00666	0.83647	0.01733	0.62008	0.01824	0.01797	0.00023	0.01797	0.00023	0.01797	0.00023	-0.0024	0.00011	-0.0024	0.00011	-0.01317	0.00023	3.61316	4e-05	3.90417	0.0002	3.88649	0.00013	5.52133	0.00028	13.46319	0.00045	60.20033	0.00302	0.24224
27.0	POL136697	2023-12-18 02:41:56	33	139	expt0010	Argon_top	Bed_order_1	Short	10.0	1	331.0	331.85	320.71684221061986	0.49328	3.54671	1.05169	3.89855	0.00011	2.99601	0.00546	0.82361	0.01424	0.55721	0.01475	0.01763	0.00019	0.01763	0.00019	0.01763	0.00019	-0.00239	9e-05	-0.00239	9e-05	-0.01285	0.00019	3.61335	3e-05	3.90446	0.00017	3.88676	0.00011	5.52174	0.00023	13.46412	0.00037	60.20055	0.00248	0.21506
28.0	POL136698	2023-12-18 02:46:23	34	139	expt0010	Argon_top	Bed_order_1	Short	10.0	1	340.5	341.16	330.5236445248531	0.49379	3.53919	1.04794	3.89895	0.00011	3.00225	0.00548	0.82864	0.01436	0.59078	0.01503	0.018	0.00019	0.018	0.00019	0.018	0.00019	-0.0025	9e-05	-0.0025	9e-05	-0.013	0.00019	3.61402	3e-05	3.90479	0.00017	3.88728	0.00011	5.52221	0.00024	13.46595	0.00037	60.19831	0.0025	0.17863
29.0	POL136699	2023-12-18 02:50:51	35	139	expt0010	Argon_top	Bed_order_1	Short	10.0	1	349.0	349.92	338.5570204451249	0.49717	3.54126	1.02748	3.89939	0.00011	3.00873	0.00553	0.86253	0.01454	0.59102	0.01507	0.01845	0.0002	0.01845	0.0002	0.01845	0.0002	-0.00242	9e-05	-0.00242	9e-05	-0.0136	0.0002	3.61457	3e-05	3.90516	0.00017	3.88787	0.00011	5.52273	0.00024	13.46798	0.00038	60.19577	0.00253	0.14805
30.0	POL136700	2023-12-18 02:55:18	36	139	expt0010	Argon_top	Bed_order_1	Short	10.0	1	358.0	358.81	346.13821319785364	0.50855	3.61398	1.04847	3.89975	0.00011	2.99795	0.00562	0.86407	0.01489	0.59497	0.01546	0.01834	0.0002	0.01834	0.0002	0.01834	0.0002	-0.00235	9e-05	-0.00235	9e-05	-0.01363	0.0002	3.61509	3e-05	3.90542	0.00018	3.88844	0.00011	5.5231	0.00025	13.46994	0.00039	60.19231	0.00266	0.18628
31.0	POL136701	2023-12-18 02:59:46	37	139	expt0010	Argon_top	Bed_order_1	Short	10.0	1	367.0	367.86	356.46761906426633	0.50793	3.58105	1.0278	3.90015	0.00011	2.99821	0.00559	0.87977	0.01489	0.57493	0.01535	0.01839	0.0002	0.01839	0.0002	0.01839	0.0002	-0.00249	0.0001	-0.00249	0.0001	-0.0134	0.0002	3.6158	3e-05	3.90572	0.00018	3.88906	0.00011	5.52352	0.00025	13.47209	0.00039	60.18862	0.00267	0.27688
32.0	POL136702	2023-12-18 03:04:14	38	139	expt0010	Argon_top	Bed_order_1	Short	10.0	1	376.0	376.67	364.161966947292	0.49984	3.53406	1.01055	3.90053	0.00011	2.99934	0.00554	0.8933	0.01481	0.6049	0.01535	0.01899	0.0002	0.01899	0.0002	0.01899	0.0002	-0.0025	9e-05	-0.0025	9e-05	-0.01399	0.0002	3.61633	3e-05	3.90606	0.00018	3.88951	0.00011	5.524	0.00025	13.47366	0.0004	60.18733	0.00268	0.30409
33.0	POL136703	2023-12-18 03:08:41	39	139	expt0010	Argon_top	Bed_order_1	Short	10.0	1	385.0	385.65	372.4215316220699	0.50681	3.56257	1.03187	3.90095	0.00012	3.00201	0.0056	0.90593	0.015	0.59413	0.01545	0.01913	0.0002	0.01913	0.0002	0.01913	0.0002	-0.00251	0.0001	-0.00251	0.0001	-0.0141	0.0002	3.6169	3e-05	3.90644	0.00018	3.89001	0.00012	5.52454	0.00026	13.47538	0.00041	60.186	0.00276	0.21843
34.0	POL136704	2023-12-18 03:13:09	40	139	expt0010	Argon_top	Bed_order_1	Short	10.0	1	394.0	394.47	380.66513524037913	0.50408	3.54269	1.05162	3.90133	0.00012	2.99457	0.00559	0.9273	0.01512	0.6303	0.01567	0.01925	0.0002	0.01925	0.0002	0.01925	0.0002	-0.00249	0.0001	-0.00249	0.0001	-0.01426	0.0002	3.61747	3e-05	3.90668	0.00019	3.89065	0.00012	5.52488	0.00026	13.47761	0.00041	60.18141	0.00279	0.12264
35.0	POL136705	2023-12-18 03:17:36	41	139	expt0010	Argon_top	Bed_order_1	Short	10.0	1	403.0	403.45	389.75802793206003	0.50699	3.54725	1.03009	3.90173	0.00012	3.00117	0.00561	0.90664	0.01514	0.62246	0.01574	0.01945	0.0002	0.01945	0.0002	0.01945	0.0002	-0.00253	0.0001	-0.00253	0.0001	-0.01438	0.0002	3.6181	4e-05	3.90701	0.00019	3.89119	0.00012	5.52535	0.00027	13.47949	0.00042	60.179	0.00288	0.07786
36.0	POL136706	2023-12-18 03:22:04	42	139	expt0010	Argon_top	Bed_order_1	Short	10.0	1	411.5	412.3	396.9608931556218	0.53742	3.76737	0.96247	3.90212	0.00013	3.00284	0.00598	0.93873	0.01625	0.64036	0.01685	0.01993	0.00022	0.01993	0.00022	0.01993	0.00022	-0.00247	0.0001	-0.00247	0.0001	-0.01498	0.00022	3.6186	4e-05	3.9073	0.00021	3.89177	0.00013	5.52576	0.00029	13.48149	0.00046	60.17573	0.00312	0.21322
	POL136707	2023-12-18 03:26:31	43	139	expt0010	Argon_top	Bed_order_1	Short		1		420.0
	POL136708	2023-12-18 03:30:59	44	139	expt0010	Argon_top	Bed_order_1	Short		1		429.0
	POL136709	2023-12-18 03:35:26	45	139	expt0010	Argon_top	Bed_order_1	Short		1		438.0
	POL136710	2023-12-18 03:39:54	46	139	expt0010	Argon_top	Bed_order_1	Short		1		447.0
37.0	POL136711	2023-12-18 03:44:22	47	139	expt0010	Argon_top	Bed_order_1	Short	10.0	1	456.0	457.02	442.06378484751326	0.51374	3.51309	1.01972	3.90428	0.00014	3.0048	0.00566	0.98248	0.01571	0.68758	0.01643	0.02101	0.00021	0.02101	0.00021	0.02101	0.00021	-0.00288	0.0001	-0.00288	0.0001	-0.01526	0.00021	3.62175	4e-05	3.90899	0.00022	3.89488	0.00014	5.52814	0.00031	13.49226	0.00048	60.15953	0.00326	0.11844
38.0	POL136712	2023-12-18 03:48:49	48	139	expt0010	Argon_top	Bed_order_1	Short	10.0	1	465.0	465.79	449.6064914285213	0.51226	3.5273	1.021	3.9047	0.00014	3.00649	0.00572	0.99708	0.01592	0.68328	0.01659	0.02123	0.00022	0.02123	0.00022	0.02123	0.00022	-0.00289	0.0001	-0.00289	0.0001	-0.01545	0.00022	3.62228	4e-05	3.90948	0.00021	3.89515	0.00014	5.52884	0.0003	13.49321	0.00047	60.16202	0.00321	0.16567
39.0	POL136713	2023-12-18 03:53:17	49	139	expt0010	Argon_top	Bed_order_1	Short	10.0	1	474.0	474.8	459.54852673234734	0.51606	3.54446	1.02224	3.90513	0.00014	2.99424	0.00574	1.02939	0.01617	0.69548	0.01679	0.02144	0.00022	0.02144	0.00022	0.02144	0.00022	-0.00282	0.0001	-0.00282	0.0001	-0.01579	0.00022	3.62298	4e-05	3.90969	0.00023	3.89603	0.00014	5.52914	0.00032	13.49623	0.0005	60.15447	0.00343	0.1169
40.0	POL136714	2023-12-18 03:57:44	50	139	expt0010	Argon_top	Bed_order_1	Short	10.0	1	483.0	483.7	467.3442248680178	0.51588	3.5341	1.03963	3.90552	0.00014	3.0123	0.00576	1.0138	0.0161	0.68793	0.01672	0.02181	0.00022	0.02181	0.00022	0.02181	0.00022	-0.00281	0.0001	-0.00281	0.0001	-0.01619	0.00022	3.62353	4e-05	3.91009	0.00023	3.89638	0.00014	5.52971	0.00032	13.49747	0.0005	60.15498	0.00342	0.15603
41.0	POL136715	2023-12-18 04:02:12	51	139	expt0010	Argon_top	Bed_order_1	Short	10.0	1	492.0	492.58	477.1046180534606	0.51937	3.53716	1.02878	3.90601	0.00015	2.99613	0.00575	1.04413	0.01633	0.70852	0.01696	0.0221	0.00022	0.0221	0.00022	0.0221	0.00022	-0.00281	0.0001	-0.00281	0.0001	-0.01648	0.00022	3.62422	4e-05	3.91045	0.00024	3.89715	0.00015	5.53021	0.00033	13.50012	0.00052	60.15034	0.00357	0.1395
42.0	POL136716	2023-12-18 04:06:39	52	139	expt0010	Argon_top	Bed_order_1	Short	10.0	1	501.0	501.62	485.99728395297575	0.5165	3.51466	1.01293	3.90647	0.00015	3.00576	0.00576	1.07641	0.01642	0.70376	0.01695	0.02245	0.00022	0.02245	0.00022	0.02245	0.00022	-0.00298	0.00011	-0.00298	0.00011	-0.01649	0.00022	3.62485	4e-05	3.91091	0.00023	3.89761	0.00015	5.53087	0.00033	13.50172	0.00052	60.15034	0.00353	0.27502
43.0	POL136717	2023-12-18 04:11:07	53	139	expt0010	Argon_top	Bed_order_1	Short	10.0	1	510.0	510.3	493.4644544276663	0.52	3.5275	1.02738	3.90687	0.00016	2.99969	0.00579	1.07592	0.01659	0.72571	0.01723	0.02249	0.00022	0.02249	0.00022	0.02249	0.00022	-0.00286	0.00011	-0.00286	0.00011	-0.01678	0.00022	3.62538	4e-05	3.91115	0.00025	3.89831	0.00016	5.5312	0.00035	13.50415	0.00054	60.14508	0.00372	0.10554
44.0	POL136718	2023-12-18 04:15:34	54	139	expt0010	Argon_top	Bed_order_1	Short	10.0	1	518.5	519.35	504.4308158216341	0.51917	3.52521	1.00699	3.90737	0.00016	2.99956	0.00579	1.08834	0.01663	0.71102	0.01718	0.02289	0.00023	0.02289	0.00023	0.02289	0.00023	-0.00302	0.00011	-0.00302	0.00011	-0.01685	0.00023	3.62616	4e-05	3.91165	0.00025	3.89883	0.00016	5.53191	0.00035	13.50594	0.00055	60.14489	0.00374	0.13989
45.0	POL136719	2023-12-18 04:20:02	55	139	expt0010	Argon_top	Bed_order_1	Short	10.0	1	527.0	528.22	512.9880551767103	0.52664	3.57721	1.03997	3.90781	0.00016	2.9957	0.00589	1.10303	0.01709	0.73877	0.01774	0.02305	0.00023	0.02305	0.00023	0.02305	0.00023	-0.00306	0.00011	-0.00306	0.00011	-0.01692	0.00023	3.62677	4e-05	3.91207	0.00025	3.89931	0.00016	5.5325	0.00036	13.50759	0.00056	60.14419	0.00382	0.13159
46.0	POL136720	2023-12-18 04:24:29	56	139	expt0010	Argon_top	Bed_order_1	Short	10.0	1	536.0	537.06	522.5077273998434	0.51914	3.50153	1.00803	3.90831	0.00017	3.00023	0.00579	1.13149	0.01686	0.73449	0.01739	0.02349	0.00023	0.02349	0.00023	0.02349	0.00023	-0.00308	0.00011	-0.00308	0.00011	-0.01734	0.00023	3.62745	4e-05	3.91241	0.00026	3.90011	0.00017	5.53299	0.00037	13.51037	0.00058	60.13899	0.00395	0.07475
47.0	POL136721	2023-12-18 04:28:57	57	139	expt0010	Argon_top	Bed_order_1	Short	10.0	1	545.0	546.2	532.844107506284	0.5197	3.52599	1.03222	3.9088	0.00017	2.99484	0.00582	1.14681	0.01712	0.75234	0.01767	0.02371	0.00023	0.02371	0.00023	0.02371	0.00023	-0.00296	0.00011	-0.00296	0.00011	-0.01779	0.00023	3.62819	4e-05	3.91293	0.00026	3.90055	0.00017	5.53371	0.00037	13.5119	0.00058	60.13979	0.00399	0.16352
48.0	POL136722	2023-12-18 04:33:25	58	139	expt0010	Argon_top	Bed_order_1	Short	10.0	1	554.0	554.9	541.7642535716518	0.51829	3.50208	1.01268	3.90925	0.00017	2.984	0.00581	1.14963	0.01716	0.77203	0.01782	0.0238	0.00023	0.0238	0.00023	0.0238	0.00023	-0.00302	0.00011	-0.00302	0.00011	-0.01777	0.00023	3.62883	4e-05	3.91328	0.00027	3.9012	0.00017	5.53422	0.00038	13.51415	0.0006	60.13644	0.0041	0.13129
49.0	POL136723	2023-12-18 04:37:52	59	139	expt0010	Argon_top	Bed_order_1	Short	10.0	1	563.0	563.98	550.8054515933471	0.52103	3.51619	1.02526	3.90977	0.00018	2.99355	0.00587	1.16614	0.01735	0.77949	0.01798	0.02417	0.00023	0.02417	0.00023	0.02417	0.00023	-0.00307	0.00011	-0.00307	0.00011	-0.01804	0.00023	3.62948	4e-05	3.91371	0.00028	3.9019	0.00018	5.53482	0.0004	13.51658	0.00062	60.1333	0.00424	0.02958
50.0	POL136724	2023-12-18 04:42:20	60	139	expt0010	Argon_top	Bed_order_1	Short	10.0	1	572.0	572.85	559.5509408186444	0.52005	3.5091	1.02213	3.91028	0.00019	2.99743	0.00589	1.1837	0.01747	0.78301	0.01807	0.02468	0.00024	0.02468	0.00024	0.02468	0.00024	-0.00313	0.00011	-0.00313	0.00011	-0.01842	0.00024	3.63011	4e-05	3.9141	0.0003	3.90266	0.00019	5.53537	0.00042	13.5192	0.00065	60.12912	0.00446	0.02957
51.0	POL136725	2023-12-18 04:46:47	61	139	expt0010	Argon_top	Bed_order_1	Short	10.0	1	581.0	581.78	569.1096689704744	0.52025	3.53136	0.99692	3.91079	0.00019	2.99784	0.00594	1.19609	0.01774	0.78562	0.01834	0.02498	0.00024	0.02498	0.00024	0.02498	0.00024	-0.0032	0.00011	-0.0032	0.00011	-0.01857	0.00024	3.6308	4e-05	3.91455	0.00031	3.90329	0.00019	5.53601	0.00043	13.52139	0.00067	60.12714	0.00462	0.14641
52.0	POL136726	2023-12-18 04:51:15	62	139	expt0010	Argon_top	Bed_order_1	Short	10.0	1	590.0	590.77	578.9241354875514	0.52352	3.58381	1.03048	3.91125	0.0002	2.9916	0.00604	1.18577	0.01804	0.77848	0.01868	0.0248	0.00024	0.0248	0.00024	0.0248	0.00024	-0.00314	0.00012	-0.00314	0.00012	-0.01852	0.00024	3.63151	4e-05	3.91496	0.00032	3.90385	0.0002	5.53658	0.00045	13.52332	0.0007	60.12538	0.00483	0.10651
53.0	POL136727	2023-12-18 04:55:42	63	139	expt0010	Argon_top	Bed_order_1	Short	10.0	1	599.0	599.49	587.6147477803773	0.5218	3.53032	1.03483	3.91175	0.0002	3.00463	0.00599	1.21069	0.01799	0.81446	0.01867	0.02587	0.00024	0.02587	0.00024	0.02587	0.00024	-0.00333	0.00012	-0.00333	0.00012	-0.0192	0.00024	3.63214	4e-05	3.91535	0.00032	3.90455	0.00021	5.53714	0.00046	13.52577	0.00071	60.12185	0.0049	0.17089
54.0	POL136728	2023-12-18 05:00:10	64	139	expt0010	Argon_top	Bed_order_1	Short	10.0	1	608.0	608.5	597.9387896283979	0.51584	3.51605	1.0279	3.91232	0.00021	2.99189	0.00595	1.22332	0.018	0.80602	0.01863	0.02579	0.00024	0.02579	0.00024	0.02579	0.00024	-0.00324	0.00012	-0.00324	0.00012	-0.01932	0.00024	3.63289	4e-05	3.91582	0.00034	3.90532	0.00021	5.5378	0.00048	13.52844	0.00074	60.11838	0.00512	0.03619
55.0	POL136729	2023-12-18 05:04:38	65	139	expt0010	Argon_top	Bed_order_1	Short	10.0	1	617.0	617.38	606.8671350574177	0.52474	3.56604	1.02857	3.91283	0.00022	2.99767	0.00608	1.23437	0.01849	0.83632	0.01923	0.02651	0.00025	0.02651	0.00025	0.02651	0.00025	-0.00334	0.00012	-0.00334	0.00012	-0.01984	0.00025	3.63354	4e-05	3.91637	0.00035	3.90576	0.00022	5.53858	0.00049	13.52994	0.00076	60.11967	0.00522	0.14712
56.0	POL136730	2023-12-18 05:09:05	66	139	expt0010	Argon_top	Bed_order_1	Short	10.0	1	625.5	626.35	616.8732833514875	0.5232	3.58744	1.03624	3.91338	0.00023	2.99624	0.00615	1.2694	0.01881	0.83713	0.01947	0.02667	0.00025	0.02667	0.00025	0.02667	0.00025	-0.00349	0.00012	-0.00349	0.00012	-0.01968	0.00025	3.63427	4e-05	3.9168	0.00036	3.90655	0.00023	5.53919	0.00051	13.53269	0.00079	60.11557	0.00543	0.13316
57.0	POL136731	2023-12-18 05:13:33	67	139	expt0010	Argon_top	Bed_order_1	Short	10.0	1	634.5	635.23	626.8572823712734	0.52525	3.56368	1.03946	3.91387	0.00023	2.9946	0.00608	1.24974	0.01865	0.81945	0.01927	0.02661	0.00025	0.02661	0.00025	0.02661	0.00025	-0.0033	0.00012	-0.0033	0.00012	-0.02001	0.00025	3.635	4e-05	3.91732	0.00036	3.90698	0.00023	5.53992	0.00051	13.53416	0.00079	60.11663	0.00544	0.12734
58.0	POL136732	2023-12-18 05:18:00	68	139	expt0010	Argon_top	Bed_order_1	Short	10.0	1	643.0	644.15	635.8649684234227	0.51912	3.5629	1.05075	3.91448	0.00024	2.98706	0.00613	1.30697	0.01906	0.87776	0.01976	0.02744	0.00026	0.02744	0.00026	0.02744	0.00026	-0.00341	0.00012	-0.00341	0.00012	-0.02061	0.00026	3.63566	4e-05	3.91779	0.00037	3.90786	0.00024	5.5406	0.00053	13.53721	0.00082	60.11206	0.00567	-0.00476
59.0	POL136733	2023-12-18 05:22:28	69	139	expt0010	Argon_top	Bed_order_1	Short	10.0	1	652.0	653.07	646.0792796937008	0.52215	3.55865	1.03275	3.91499	0.00024	2.99636	0.00615	1.30718	0.01904	0.85588	0.01967	0.02751	0.00026	0.02751	0.00026	0.02751	0.00026	-0.00342	0.00012	-0.00342	0.00012	-0.02068	0.00026	3.63641	4e-05	3.91827	0.00038	3.90844	0.00024	5.54127	0.00054	13.53923	0.00084	60.11084	0.0058	0.0907
60.0	POL136734	2023-12-18 05:26:55	70	139	expt0010	Argon_top	Bed_order_1	Short	10.0	1	661.0	661.97	656.1349248478559	0.52365	3.57757	1.02831	3.91566	0.00025	2.98925	0.00618	1.29027	0.01931	0.87438	0.02007	0.02787	0.00026	0.02787	0.00026	0.02787	0.00026	-0.00342	0.00012	-0.00342	0.00012	-0.02104	0.00026	3.63715	4e-05	3.91889	0.0004	3.9092	0.00025	5.54214	0.00056	13.54186	0.00087	60.10922	0.00601	0.18915
61.0	POL136735	2023-12-18 05:31:23	71	139	expt0010	Argon_top	Bed_order_1	Short	10.0	1	670.0	670.91	665.2202276381291	0.5222	3.55843	1.01945	3.91626	0.00026	2.99292	0.00617	1.32308	0.01935	0.8803	0.02002	0.02803	0.00026	0.02803	0.00026	0.02803	0.00026	-0.0033	0.00012	-0.0033	0.00012	-0.02143	0.00026	3.63782	4e-05	3.91947	0.0004	3.90984	0.00026	5.54297	0.00057	13.54408	0.00089	60.10856	0.00611	0.21323
62.0	POL136736	2023-12-18 05:35:50	72	139	expt0010	Argon_top	Bed_order_1	Short	10.0	1	679.0	679.83	675.3689118928842	0.53143	3.63184	1.05488	3.91692	0.0003	2.99154	0.00633	1.35584	0.02002	0.89655	0.02072	0.02893	0.00027	0.02893	0.00027	0.02893	0.00027	-0.0036	0.00013	-0.0036	0.00013	-0.02172	0.00027	3.63857	4e-05	3.91978	0.00048	3.9112	0.0003	5.5434	0.00068	13.54879	0.00105	60.09664	0.00726	0.17689
63.0	POL136737	2023-12-18 05:40:18	73	139	expt0010	Argon_top	Bed_order_1	Short	10.0	1	688.0	688.74	685.6299677384585	0.52673	3.58366	1.04982	3.91743	0.00029	2.98967	0.00626	1.36797	0.01997	0.91629	0.02071	0.02906	0.00027	0.02906	0.00027	0.02906	0.00027	-0.00365	0.00013	-0.00365	0.00013	-0.02175	0.00027	3.63933	4e-05	3.92044	0.00046	3.91141	0.00029	5.54434	0.00065	13.54953	0.001	60.10168	0.00691	0.01026
64.0	POL136738	2023-12-18 05:44:46	74	139	expt0010	Argon_top	Bed_order_1	Short	10.0	1	697.0	697.59	694.791461265906	0.52541	3.56949	1.04936	3.91807	0.0003	2.98214	0.00622	1.37773	0.02007	0.90203	0.02072	0.02882	0.00027	0.02882	0.00027	0.02882	0.00027	-0.00339	0.00013	-0.00339	0.00013	-0.02203	0.00027	3.64001	4e-05	3.92098	0.00048	3.91226	0.0003	5.5451	0.00068	13.55246	0.00105	60.09823	0.00725	0.15766
65.0	POL136739	2023-12-18 05:49:13	75	139	expt0010	Argon_top	Bed_order_1	Short	10.0	1	706.0	706.58	705.0091781352542	0.5285	3.60823	1.08385	3.91868	0.00032	2.98663	0.00635	1.39183	0.02042	0.90539	0.02106	0.02968	0.00027	0.02968	0.00027	0.02968	0.00027	-0.00358	0.00013	-0.00358	0.00013	-0.02252	0.00027	3.64077	4e-05	3.92148	0.0005	3.91307	0.00032	5.54582	0.00071	13.55528	0.0011	60.09475	0.00761	0.16145
66.0	POL136740	2023-12-18 05:53:41	76	139	expt0010	Argon_top	Bed_order_1	Short	10.0	1	715.0	715.47	713.730036916303	0.51978	3.57986	1.08865	3.91929	0.00033	2.9829	0.00631	1.43055	0.02052	0.934	0.02116	0.03005	0.00027	0.03005	0.00027	0.03005	0.00027	-0.00372	0.00013	-0.00372	0.00013	-0.02261	0.00027	3.64142	4e-05	3.92199	0.00052	3.91388	0.00033	5.54653	0.00074	13.5581	0.00115	60.09127	0.00792	0.22111
67.0	POL136741	2023-12-18 05:58:08	77	139	expt0010	Argon_top	Bed_order_1	Short	10.0	1	724.0	724.35	723.9058454294106	0.51962	3.58536	1.05454	3.9199	0.00035	2.98612	0.00633	1.40827	0.02059	0.93635	0.02131	0.03029	0.00028	0.03029	0.00028	0.03029	0.00028	-0.00362	0.00013	-0.00362	0.00013	-0.02305	0.00028	3.64218	4e-05	3.92248	0.00056	3.91476	0.00035	5.54722	0.00079	13.56111	0.00122	60.08693	0.00842	0.19325
68.0	POL136742	2023-12-18 06:02:36	78	139	expt0010	Argon_top	Bed_order_1	Short	10.0	1	733.0	733.32	732.0570762506503	0.52186	3.61795	1.06062	3.92054	0.00036	2.97902	0.00641	1.44914	0.02105	0.96838	0.02178	0.03076	0.00028	0.03076	0.00028	0.03076	0.00028	-0.00369	0.00013	-0.00369	0.00013	-0.02338	0.00028	3.64279	4e-05	3.92311	0.00057	3.91538	0.00036	5.54812	0.00081	13.56329	0.00125	60.087	0.00861	0.15887
69.0	POL136743	2023-12-18 06:07:03	79	139	expt0010	Argon_top	Bed_order_1	Short	10.0	1	741.5	742.17	741.5265220008972	0.52639	3.65218	1.07878	3.92108	0.00035	2.98769	0.00649	1.45061	0.02141	0.95663	0.02212	0.03111	0.00029	0.03111	0.00029	0.03111	0.00029	-0.00384	0.00014	-0.00384	0.00014	-0.02344	0.00029	3.6435	4e-05	3.92381	0.00055	3.91562	0.00035	5.54911	0.00078	13.56411	0.0012	60.09218	0.0083	0.05792
70.0	POL136744	2023-12-18 06:11:31	80	139	expt0010	Argon_top	Bed_order_1	Short	10.0	1	750.5	751.17	750.976660924146	0.5184	3.628	1.06906	3.92167	0.00041	2.98407	0.00646	1.45588	0.02142	0.95292	0.0221	0.03124	0.00028	0.03124	0.00028	0.03124	0.00028	-0.00362	0.00014	-0.00362	0.00014	-0.024	0.00028	3.64421	4e-05	3.92403	0.00064	3.91695	0.00041	5.54941	0.00091	13.56873	0.00141	60.07957	0.00972	0.06201
71.0	POL136745	2023-12-18 06:15:58	81	139	expt0010	Argon_top	Bed_order_1	Short	10.0	1	759.0	760.01	760.1422116845683	0.51418	3.62174	1.07561	3.92224	0.00039	2.97605	0.00644	1.48602	0.0216	0.9693	0.02225	0.03132	0.00029	0.03132	0.00029	0.03132	0.00029	-0.00371	0.00014	-0.00371	0.00014	-0.02389	0.00029	3.6449	4e-05	3.92475	0.00062	3.91722	0.00039	5.55043	0.00088	13.56964	0.00136	60.08472	0.00938	0.18782
72.0	POL136746	2023-12-18 06:20:26	82	139	expt0010	Argon_top	Bed_order_1	Short	10.0	1	768.0	768.95	768.7599441908785	0.50955	3.61668	1.06532	3.92281	0.00043	2.97885	0.00649	1.4905	0.02182	1.00384	0.02262	0.03204	0.00029	0.03204	0.00029	0.03204	0.00029	-0.00383	0.00014	-0.00383	0.00014	-0.02438	0.00029	3.64555	4e-05	3.92508	0.00068	3.91826	0.00043	5.55091	0.00096	13.57325	0.00148	60.07675	0.01021	0.17388
73.0	POL136747	2023-12-18 06:24:54	83	139	expt0010	Argon_top	Bed_order_1	Short	10.0	1	777.0	777.82	778.0228004447545	0.51499	3.64273	1.05123	3.92342	0.00044	2.97959	0.00656	1.50938	0.0222	1.00911	0.023	0.03264	0.00029	0.03264	0.00029	0.03264	0.00029	-0.00386	0.00014	-0.00386	0.00014	-0.02491	0.00029	3.64625	4e-05	3.92565	0.0007	3.91897	0.00044	5.5517	0.00099	13.57572	0.00154	60.07507	0.01063	0.207
74.0	POL136748	2023-12-18 06:29:21	84	139	expt0010	Argon_top	Bed_order_1	Short	10.0	1	786.0	786.76	786.8715068602085	0.51006	3.65381	1.07395	3.92397	0.00047	2.9837	0.00662	1.55204	0.02248	1.02184	0.02321	0.03295	0.0003	0.03295	0.0003	0.03295	0.0003	-0.00394	0.00014	-0.00394	0.00014	-0.02507	0.0003	3.64692	4e-05	3.92612	0.00074	3.91967	0.00047	5.55237	0.00105	13.57814	0.00163	60.07254	0.01124	0.14904
75.0	POL136749	2023-12-18 06:33:49	85	139	expt0010	Argon_top	Bed_order_1	Short	10.0	1	795.0	795.76	795.9669018476454	0.50389	3.64125	1.07573	3.92455	0.00049	2.97671	0.0066	1.57147	0.02264	1.04052	0.02338	0.03329	0.0003	0.03329	0.0003	0.03329	0.0003	-0.00402	0.00014	-0.00402	0.00014	-0.02525	0.0003	3.64761	4e-05	3.92658	0.00077	3.92049	0.00049	5.55302	0.00109	13.58097	0.00169	60.06848	0.01166	0.16122
76.0	POL136750	2023-12-18 06:38:16	86	139	expt0010	Argon_top	Bed_order_1	Short	10.0	1	800.0	800.91	798.3367138161082	0.49621	3.61099	1.04708	3.92479	0.00053	2.98042	0.00654	1.51597	0.02234	1.01215	0.02311	0.03345	0.0003	0.03345	0.0003	0.03345	0.0003	-0.00384	0.00014	-0.00384	0.00014	-0.02578	0.0003	3.64779	4e-05	3.9267	0.00083	3.92099	0.00053	5.55319	0.00118	13.5827	0.00183	60.06421	0.0126	0.21753
77.0	POL136751	2023-12-18 06:42:44	87	139	expt0010	Argon_top	Bed_order_1	Short	10.0	1	799.5	799.52	796.098589485173	0.50425	3.68441	1.07791	3.92473	0.0005	2.97404	0.00667	1.54787	0.02286	1.00904	0.02354	0.03315	0.0003	0.03315	0.0003	0.03315	0.0003	-0.00379	0.00014	-0.00379	0.00014	-0.02557	0.0003	3.64762	4e-05	3.92676	0.0008	3.92069	0.0005	5.55328	0.00112	13.58166	0.00174	60.06828	0.012	0.20599
78.0	POL136752	2023-12-18 06:47:11	88	139	expt0010	Argon_top	Bed_order_1	Short	10.0	1	800.0	800.39	797.0202994273293	0.5027	3.68476	1.08679	3.92491	0.00055	2.96684	0.00668	1.57186	0.02303	1.05117	0.02382	0.0334	0.0003	0.0334	0.0003	0.0334	0.0003	-0.00392	0.00015	-0.00392	0.00015	-0.02556	0.0003	3.64769	4e-05	3.92682	0.00087	3.9211	0.00055	5.55336	0.00123	13.58307	0.0019	60.06438	0.01311	0.20161
79.0	POL136753	2023-12-18 06:51:39	89	139	expt0010	Argon_top	Bed_order_1	Short	10.0	1	799.5	799.76	795.7035154779946	0.4975	3.65101	1.0882	3.9249	0.00047	2.97192	0.0066	1.57623	0.02274	1.01825	0.02338	0.03324	0.0003	0.03324	0.0003	0.03324	0.0003	-0.00401	0.00015	-0.00401	0.00015	-0.02522	0.0003	3.64759	4e-05	3.92713	0.00074	3.92046	0.00047	5.5538	0.00105	13.58086	0.00163	60.07501	0.01122	0.02971
80.0	POL136754	2023-12-18 06:56:06	90	139	expt0010	Argon_top	Bed_order_1	Short	10.0	1	800.0	800.2	797.0202994273293	0.50278	3.68308	1.08391	3.925	0.0005	2.97552	0.00667	1.5695	0.02299	1.02978	0.0237	0.03351	0.0003	0.03351	0.0003	0.03351	0.0003	-0.00409	0.00015	-0.00409	0.00015	-0.02533	0.0003	3.64769	4e-05	3.92711	0.00079	3.92079	0.0005	5.55377	0.00112	13.58201	0.00173	60.07101	0.01193	0.11208
81.0	POL136755	2023-12-18 07:00:34	91	139	expt0010	Argon_top	Bed_order_1	Short	10.0	1	799.5	799.99	795.8352105120267	0.49879	3.66881	1.09441	3.92498	0.00054	2.97533	0.00666	1.57472	0.02293	1.01988	0.02356	0.03337	0.0003	0.03337	0.0003	0.03337	0.0003	-0.00371	0.00014	-0.00371	0.00014	-0.02595	0.0003	3.6476	4e-05	3.92694	0.00086	3.92108	0.00054	5.55353	0.00121	13.583	0.00188	60.06588	0.01295	0.1697
82.0	POL136756	2023-12-18 07:05:01	92	139	expt0010	Argon_top	Bed_order_1	Short	10.0	1	799.5	800.07	795.5718167452435	0.49328	3.66116	1.08081	3.92503	0.00054	2.96953	0.00663	1.55181	0.02282	1.02742	0.02356	0.03337	0.0003	0.03337	0.0003	0.03337	0.0003	-0.00394	0.00015	-0.00394	0.00015	-0.02549	0.0003	3.64758	4e-05	3.92697	0.00086	3.92117	0.00055	5.55357	0.00122	13.58333	0.00189	60.0652	0.01303	0.17493
83.0	POL136757	2023-12-18 07:09:29	93	139	expt0010	Argon_top	Bed_order_1	Short	10.0	1	799.5	799.99	795.5718167452435	0.49426	3.66191	1.09338	3.92504	0.00053	2.96631	0.00664	1.57875	0.02294	1.03769	0.02366	0.03378	0.0003	0.03378	0.0003	0.03378	0.0003	-0.00403	0.00015	-0.00403	0.00015	-0.02571	0.0003	3.64758	4e-05	3.92704	0.00084	3.92104	0.00053	5.55368	0.00118	13.58289	0.00183	60.06747	0.01262	0.15204
84.0	POL136758	2023-12-18 07:13:57	94	139	expt0010	Argon_top	Bed_order_1	Short	10.0	1	800.0	800.07	795.1766983515557	0.49552	3.68524	1.08277	3.92509	0.00051	2.97268	0.00667	1.55906	0.02308	1.02196	0.02378	0.03336	0.0003	0.03336	0.0003	0.03336	0.0003	-0.00391	0.00015	-0.00391	0.00015	-0.02553	0.0003	3.64755	4e-05	3.92718	0.0008	3.92091	0.00051	5.55387	0.00113	13.58243	0.00175	60.07048	0.01209	0.13845
85.0	POL136759	2023-12-18 07:18:24	95	139	expt0010	Argon_top	Bed_order_1	Short	10.0	1	799.5	799.99	795.4401143134613	0.68828	5.09527	0.83878	3.92503	0.00069	2.97374	0.00919	1.50704	0.03132	0.95463	0.03211	0.03254	0.00041	0.03254	0.00041	0.03254	0.00041	-0.00379	0.0002	-0.00379	0.0002	-0.02496	0.00041	3.64757	5e-05	3.92712	0.00109	3.92083	0.00069	5.55379	0.00154	13.58216	0.00239	60.07075	0.01648	0.00806
86.0	POL136760	2023-12-18 07:22:52	96	139	expt0010	Argon_top	Bed_order_1	Short	10.0	1	800.0	800.07	795.0449848208098	0.5229	3.88339	0.98466	3.92513	0.00055	2.97459	0.00703	1.55795	0.02421	1.0198	0.02493	0.03347	0.00032	0.03347	0.00032	0.03347	0.00032	-0.00392	0.00015	-0.00392	0.00015	-0.02564	0.00032	3.64754	4e-05	3.92716	0.00087	3.92106	0.00055	5.55384	0.00123	13.58295	0.0019	60.06857	0.0131	0.08087
87.0	POL136761	2023-12-18 07:27:19	97	139	expt0010	Argon_top	Bed_order_1	Short	10.0	1	799.5	799.91	794.5180936919305	0.49417	3.68656	1.09735	3.92516	0.00053	2.97196	0.00668	1.58003	0.02304	1.02355	0.02367	0.03364	0.0003	0.03364	0.0003	0.03364	0.0003	-0.00395	0.00015	-0.00395	0.00015	-0.02574	0.0003	3.6475	4e-05	3.92717	0.00084	3.92114	0.00053	5.55386	0.00118	13.58322	0.00183	60.06779	0.01263	0.14398
88.0	POL136762	2023-12-18 07:31:47	98	139	expt0010	Argon_top	Bed_order_1	Short	10.0	1	799.5	799.99	795.0449848208098	0.49485	3.69931	1.09372	3.92524	0.00054	2.968	0.0067	1.58056	0.02308	1.02397	0.02373	0.03369	0.0003	0.03369	0.0003	0.03369	0.0003	-0.00383	0.00015	-0.00383	0.00015	-0.02602	0.0003	3.64754	4e-05	3.92724	0.00086	3.92125	0.00054	5.55395	0.00122	13.5836	0.00188	60.0673	0.01298	0.12635
89.0	POL136763	2023-12-18 07:36:14	99	139	expt0010	Argon_top	Bed_order_1	Short	10.0	1	800.0	800.07	794.7815466581768	0.49233	3.6998	1.08028	3.92524	0.00051	2.96727	0.00672	1.59632	0.02323	1.03714	0.02389	0.03366	0.00031	0.03366	0.00031	0.03366	0.00031	-0.00397	0.00015	-0.00397	0.00015	-0.02572	0.00031	3.64752	4e-05	3.92734	0.00081	3.92107	0.00051	5.55409	0.00114	13.58297	0.00177	60.07048	0.01221	0.00391
90.0	POL136764	2023-12-18 07:40:42	100	139	expt0010	Argon_top	Bed_order_1	Short	10.0	1	800.0	800.01	794.7815466581768	0.50319	3.75102	1.08512	3.92523	0.00057	2.96387	0.0068	1.60375	0.02361	1.04761	0.02426	0.03371	0.00031	0.03371	0.00031	0.03371	0.00031	-0.00375	0.00015	-0.00375	0.00015	-0.02621	0.00031	3.64752	4e-05	3.92718	0.0009	3.92133	0.00057	5.55387	0.00127	13.5839	0.00196	60.06569	0.01352	0.03238
91.0	POL136765	2023-12-18 07:45:09	101	139	expt0010	Argon_top	Bed_order_1	Short	10.0	1	800.0	800.07	793.991143338635	0.49812	3.74605	1.07205	3.92534	0.00057	2.96784	0.0068	1.57589	0.02349	1.01927	0.02413	0.03338	0.00031	0.03338	0.00031	0.03338	0.00031	-0.00382	0.00015	-0.00382	0.00015	-0.02573	0.00031	3.64746	4e-05	3.92731	0.0009	3.92141	0.00057	5.55405	0.00127	13.58418	0.00196	60.06626	0.01352	0.18459
92.0	POL136766	2023-12-18 07:49:37	102	139	expt0010	Argon_top	Bed_order_1	Short	10.0	1	800.0	800.01	794.5180936919305	0.51204	3.82204	1.02133	3.92531	0.0006	2.97243	0.00694	1.56196	0.02385	1.00024	0.02449	0.03375	0.00032	0.03375	0.00032	0.03375	0.00032	-0.00397	0.00015	-0.00397	0.00015	-0.02582	0.00032	3.6475	4e-05	3.92716	0.00096	3.92161	0.0006	5.55384	0.00135	13.58487	0.00209	60.06234	0.01442	0.03847
93.0	POL136769	2023-12-18 09:15:38	1003	137	expt0011	CO2_top	Bed_order_1	Short	11.0	1	800.0	800.07	793.5958916956193	0.67953	5.16384	0.82164	3.92559	0.00083	2.9811	0.00944	1.53309	0.03236	1.05472	0.03367	0.03432	0.00043	0.03432	0.00043	0.03432	0.00043	-0.00418	0.00021	-0.00418	0.00021	-0.02596	0.00043	3.64743	5e-05	3.92743	0.00131	3.92191	0.00083	5.55422	0.00185	13.5859	0.00287	60.06202	0.01977	0.00092
94.0	POL136770	2023-12-18 09:17:53	1006	139	expt0011	Argon_top	Bed_order_1	Short	11.0	1	800.0	799.83	793.0688376515227	0.68187	5.15842	0.81163	3.92553	0.00077	2.96489	0.00933	1.54485	0.0323	0.99475	0.03322	0.03386	0.00043	0.03386	0.00043	0.03386	0.00043	-0.00377	0.00021	-0.00377	0.00021	-0.02631	0.00043	3.64739	5e-05	3.92755	0.00122	3.92148	0.00077	5.55439	0.00173	13.58442	0.00268	60.06817	0.01844	0.11431
95.0	POL136771	2023-12-18 09:22:07	1010	142	expt0011	CO_bottom	Bed_order_1	Short	11.0	1	800.0	800.07	786.7395596010962	0.64245	5.1405	0.84413	3.92475	0.00074	2.96493	0.00929	1.61995	0.03231	1.04648	0.03318	0.03419	0.00043	0.03419	0.00043	0.03419	0.00043	-0.00425	0.00021	-0.00425	0.00021	-0.02568	0.00043	3.64691	5e-05	3.92672	0.00118	3.92082	0.00074	5.55322	0.00166	13.58211	0.00257	60.06632	0.01776	0.00806
96.0	POL136772	2023-12-18 09:24:22	1013	143	expt0011	Argon_bottom	Bed_order_1	Short	11.0	1	800.0	800.07	785.551866830762	0.64322	5.11695	0.82912	3.92464	0.00085	2.97637	0.00927	1.53897	0.03185	1.03419	0.03293	0.03434	0.00042	0.03434	0.00042	0.03434	0.00042	-0.00406	0.00021	-0.00406	0.00021	-0.02621	0.00042	3.64682	5e-05	3.92633	0.00135	3.92127	0.00085	5.55267	0.00191	13.58367	0.00296	60.05688	0.02039	0.24614
97.0	POL136773	2023-12-18 09:28:37	1017	137	expt0011	CO2_top	Bed_order_1	Short	11.0	1	800.0	799.95	789.9052678194104	0.65866	5.11796	0.83361	3.92514	0.00083	2.95441	0.00922	1.54085	0.03198	1.04229	0.03312	0.03339	0.00042	0.03339	0.00042	0.03339	0.00042	-0.00376	0.0002	-0.00376	0.0002	-0.02587	0.00042	3.64715	5e-05	3.92692	0.00132	3.92156	0.00083	5.55351	0.00186	13.58468	0.00288	60.06032	0.01987	0.2103
98.0	POL136774	2023-12-18 09:30:52	1020	139	expt0011	Argon_top	Bed_order_1	Short	11.0	1	800.0	800.07	789.7734060338393	0.64774	5.02104	0.81941	3.92528	0.0008	2.97731	0.00911	1.58675	0.03174	1.05679	0.03277	0.03424	0.00042	0.03424	0.00042	0.03424	0.00042	-0.004	0.0002	-0.004	0.0002	-0.02624	0.00042	3.64714	5e-05	3.92715	0.00126	3.92154	0.0008	5.55383	0.00178	13.5846	0.00276	60.06311	0.01904	0.12513
99.0	POL136775	2023-12-18 09:35:06	1024	142	expt0011	CO_bottom	Bed_order_1	Short	11.0	1	800.0	800.07	785.4198823573612	0.6383	5.10235	0.83634	3.92464	0.00078	2.9542	0.00925	1.59976	0.03216	1.12207	0.03355	0.034	0.00042	0.034	0.00042	0.034	0.00042	-0.0039	0.0002	-0.0039	0.0002	-0.02619	0.00042	3.64681	5e-05	3.92653	0.00123	3.92086	0.00078	5.55296	0.00174	13.58227	0.0027	60.06375	0.01861	0.02973
100.0	POL136776	2023-12-18 09:37:22	1027	143	expt0011	Argon_bottom	Bed_order_1	Short	11.0	1	800.0	799.83	783.1755764086822	0.64792	5.19447	0.82302	3.92563	0.00082	2.95655	0.00951	1.64402	0.03355	1.05383	0.03444	0.03539	0.00044	0.03539	0.00044	0.03539	0.00044	-0.00431	0.00022	-0.00431	0.00022	-0.02677	0.00044	3.64664	5e-05	3.92765	0.0013	3.92159	0.00082	5.55454	0.00184	13.58479	0.00285	60.06813	0.01964	0.14097
101.0	POL136777	2023-12-18 09:41:36	1031	137	expt0011	CO2_top	Bed_order_1	Short	11.0	1	800.0	800.02	788.8502695592292	0.66499	5.14933	0.83652	3.92606	0.00093	2.94663	0.00941	1.66494	0.03349	1.07274	0.03442	0.03439	0.00044	0.03439	0.00044	0.03439	0.00044	-0.00432	0.00021	-0.00432	0.00021	-0.02575	0.00044	3.64707	5e-05	3.92779	0.00147	3.92259	0.00093	5.55473	0.00208	13.58827	0.00322	60.05839	0.02219	0.15404
102.0	POL136778	2023-12-18 09:43:51	1034	139	expt0011	Argon_top	Bed_order_1	Short	11.0	1	800.0	800.07	788.4545839230605	0.96252	7.5425	0.76994	3.92598	0.00088	2.9376	0.01369	1.67848	0.04872	0.99101	0.04924	0.0337	0.00063	0.0337	0.00063	0.0337	0.00063	-0.00402	0.00031	-0.00402	0.00031	-0.02566	0.00063	3.64704	7e-05	3.92869	0.00139	3.92055	0.00088	5.55601	0.00197	13.58118	0.00305	60.09155	0.02095	0.34616
103.0	POL136779	2023-12-18 09:48:08	1038	142	expt0011	CO_bottom	Bed_order_1	Short	11.0	1	800.0	800.07	782.7794106062158	0.64805	5.20454	0.8304	3.9262	0.00078	2.93768	0.00949	1.58602	0.03362	0.97981	0.03431	0.03386	0.00044	0.03386	0.00044	0.03386	0.00044	-0.00384	0.00021	-0.00384	0.00021	-0.02617	0.00044	3.64661	5e-05	3.92844	0.00124	3.92173	0.00078	5.55566	0.00175	13.58526	0.00271	60.07548	0.01867	0.02972
104.0	POL136780	2023-12-18 09:50:21	1041	143	expt0011	Argon_bottom	Bed_order_1	Short	11.0	1	800.0	799.83	784.2318545167	0.65801	5.30627	0.89005	3.9291	0.00083	2.90435	0.00989	1.66682	0.03679	0.99665	0.03729	0.03541	0.00048	0.03541	0.00048	0.03541	0.00048	-0.00359	0.00023	-0.00359	0.00023	-0.02823	0.00048	3.64672	5e-05	3.93204	0.00131	3.92325	0.00083	5.56074	0.00185	13.59053	0.00287	60.09872	0.01972	0.19411
105.0	POL136781	2023-12-18 09:54:37	1045	137	expt0011	CO2_top	Bed_order_1	Short	11.0	1	800.0	800.07	789.114041407903	0.66999	5.18665	0.8527	3.92908	0.00076	2.92062	0.00963	1.60651	0.0351	1.02674	0.03602	0.03552	0.00046	0.03552	0.00046	0.03552	0.00046	-0.00386	0.00022	-0.00386	0.00022	-0.0278	0.00046	3.64709	5e-05	3.93187	0.0012	3.92351	0.00076	5.5605	0.0017	13.59145	0.00263	60.09384	0.0181	-0.00061
106.0	POL136782	2023-12-18 09:56:50	1048	139	expt0011	Argon_top	Bed_order_1	Short	11.0	1	800.0	800.07	787.5311873665909	0.65935	5.16417	0.83173	3.929	0.00086	2.94463	0.00961	1.61757	0.03474	1.01566	0.03554	0.03578	0.00046	0.03578	0.00046	0.03578	0.00046	-0.00413	0.00022	-0.00413	0.00022	-0.02752	0.00046	3.64697	5e-05	3.93133	0.00137	3.92435	0.00086	5.55973	0.00193	13.59435	0.00299	60.07833	0.02062	0.24143
107.0	POL136783	2023-12-18 10:01:07	1052	142	expt0011	CO_bottom	Bed_order_1	Short	11.0	1	800.0	799.91	784.4958867774044	0.65581	5.25659	0.87961	3.9296	0.00085	2.89393	0.00976	1.73776	0.03661	0.9721	0.03667	0.03522	0.00048	0.03522	0.00048	0.03522	0.00048	-0.00382	0.00023	-0.00382	0.00023	-0.02758	0.00048	3.64674	5e-05	3.93234	0.00135	3.92412	0.00085	5.56117	0.00191	13.59357	0.00295	60.09231	0.02032	0.05815
108.0	POL136784	2023-12-18 10:03:20	1055	143	expt0011	Argon_bottom	Bed_order_1	Short	11.0	1	800.0	799.99	783.9678073519951	0.65257	5.26818	0.93235	3.93413	0.00088	2.85786	0.01002	1.74501	0.03934	0.98482	0.03959	0.03702	0.00051	0.03702	0.00051	0.03702	0.00051	-0.00361	0.00024	-0.00361	0.00024	-0.0298	0.00051	3.6467	5e-05	3.93758	0.0014	3.92723	0.00089	5.56858	0.00198	13.60432	0.00307	60.11618	0.02106	0.00808
109.0	POL136785	2023-12-18 10:07:36	1059	137	expt0011	CO2_top	Bed_order_1	Short	11.0	1	800.0	800.07	789.6415405354861	0.65004	5.05501	0.86529	3.93314	0.00088	2.90524	0.00955	1.66473	0.03626	0.98322	0.03672	0.03743	0.00048	0.03743	0.00048	0.03743	0.00048	-0.00396	0.00023	-0.00396	0.00023	-0.02951	0.00048	3.64713	5e-05	3.93597	0.00139	3.92749	0.00088	5.5663	0.00197	13.60522	0.00305	60.09519	0.02093	0.19084
110.0	POL136786	2023-12-18 10:09:52	1062	139	expt0011	Argon_top	Bed_order_1	Short	11.0	1	800.0	800.07	788.9821573409008	0.64739	4.99628	0.82654	3.93273	0.00077	2.88765	0.00944	1.77498	0.03574	1.07643	0.03629	0.03788	0.00047	0.03788	0.00047	0.03788	0.00047	-0.00417	0.00022	-0.00417	0.00022	-0.02954	0.00047	3.64708	5e-05	3.93568	0.00121	3.92683	0.00077	5.56589	0.00171	13.60293	0.00266	60.0993	0.01825	-0.00082
111.0	POL136787	2023-12-18 10:14:06	1066	142	expt0011	CO_bottom	Bed_order_1	Short	11.0	1	800.0	800.07	783.5717086544291	0.62808	5.06587	0.86313	3.93391	0.00082	2.87184	0.00964	1.7495	0.03729	1.03851	0.03783	0.03835	0.00049	0.03835	0.00049	0.03835	0.00049	-0.00412	0.00024	-0.00412	0.00024	-0.03011	0.00049	3.64667	5e-05	3.93713	0.0013	3.92747	0.00082	5.56794	0.00184	13.60515	0.00286	60.10842	0.01962	-0.01281
112.0	POL136788	2023-12-18 10:16:21	1069	143	expt0011	Argon_bottom	Bed_order_1	Short	11.0	1	800.0	800.07	782.6473478802055	0.65051	5.29829	0.9729	3.93889	0.0007	2.84551	0.01032	1.79087	0.04112	0.93844	0.04116	0.04099	0.00056	0.04099	0.00056	0.04099	0.00056	-0.00454	0.00026	-0.00454	0.00026	-0.03192	0.00056	3.6466	5e-05	3.9435	0.00111	3.9297	0.0007	5.57695	0.00157	13.61289	0.00244	60.15465	0.01667	0.15016
113.0	POL136789	2023-12-18 10:20:36	1073	137	expt0011	CO2_top	Bed_order_1	Short	11.0	1	800.0	800.01	788.8502695592292	0.65199	5.05261	0.87206	3.93742	0.00074	2.85957	0.00961	1.7169	0.03735	0.93034	0.03718	0.03923	0.0005	0.03923	0.0005	0.03923	0.0005	-0.00359	0.00023	-0.00359	0.00023	-0.03206	0.0005	3.64707	5e-05	3.94097	0.00117	3.93032	0.00074	5.57338	0.00165	13.61504	0.00257	60.11936	0.01758	0.0516
114.0	POL136790	2023-12-18 10:22:51	1076	139	expt0011	Argon_top	Bed_order_1	Short	11.0	1	800.0	800.07	789.5096713240262	0.6395	5.01023	0.86294	3.93665	0.00074	2.87663	0.00954	1.77724	0.03677	0.99436	0.03675	0.03988	0.00049	0.03988	0.00049	0.03988	0.00049	-0.00398	0.00023	-0.00398	0.00023	-0.03192	0.00049	3.64712	5e-05	3.93985	0.00118	3.93026	0.00075	5.57179	0.00166	13.61483	0.00258	60.10748	0.0177	0.25105
115.0	POL136791	2023-12-18 10:27:07	1080	142	expt0011	CO_bottom	Bed_order_1	Short	11.0	1	800.0	800.07	781.9869782970293	0.63598	5.13319	0.94142	3.93801	0.00067	2.84543	0.00988	1.79032	0.03888	0.99798	0.03899	0.04035	0.00052	0.04035	0.00052	0.04035	0.00052	-0.00409	0.00024	-0.00409	0.00024	-0.03217	0.00052	3.64655	5e-05	3.94211	0.00105	3.92983	0.00067	5.57498	0.00149	13.61333	0.00232	60.13763	0.01585	0.02978
116.0	POL136792	2023-12-18 10:29:20	1083	143	expt0011	Argon_bottom	Bed_order_1	Short	11.0	1	800.0	799.83	782.2511373221927	0.68615	5.5287	1.08284	3.9438	0.00046	2.79772	0.01083	1.82277	0.04397	0.94966	0.04363	0.04297	0.0006	0.04297	0.0006	0.04297	0.0006	-0.00416	0.00028	-0.00416	0.00028	-0.03465	0.0006	3.64657	5e-05	3.95004	0.00073	3.93136	0.00046	5.5862	0.00103	13.61863	0.00161	60.20917	0.01084	0.03808
117.0	POL136793	2023-12-18 10:33:37	1087	137	expt0011	CO2_top	Bed_order_1	Short	11.0	1	800.0	800.07	789.7734060338393	0.6607	5.13859	0.94742	3.94157	0.00057	2.81629	0.00993	1.8649	0.03933	0.98621	0.03897	0.04183	0.00054	0.04183	0.00054	0.04183	0.00054	-0.00442	0.00025	-0.00442	0.00025	-0.033	0.00054	3.64714	5e-05	3.94568	0.0009	3.93336	0.00057	5.58004	0.00127	13.62557	0.00197	60.13797	0.01341	0.03228
118.0	POL136794	2023-12-18 10:35:50	1090	139	expt0011	Argon_top	Bed_order_1	Short	11.0	1	800.0	799.91	789.114041407903	0.65198	5.07557	0.90278	3.94045	0.00051	2.82975	0.0097	1.86785	0.03799	0.98578	0.03748	0.04139	0.00051	0.04139	0.00051	0.04139	0.00051	-0.00394	0.00023	-0.00394	0.00023	-0.0335	0.00051	3.64709	5e-05	3.94454	0.0008	3.93227	0.00051	5.57843	0.00113	13.62178	0.00177	60.1375	0.01202	0.0666
119.0	POL136795	2023-12-18 10:40:06	1094	142	expt0011	CO_bottom	Bed_order_1	Short	11.0	1	800.0	800.07	782.2511373221927	0.6535	5.22794	0.98139	3.94224	0.0005	2.83866	0.0102	1.86486	0.04054	1.04436	0.04054	0.04435	0.00056	0.04435	0.00056	0.04435	0.00056	-0.00477	0.00026	-0.00477	0.00026	-0.03481	0.00056	3.64657	5e-05	3.94693	0.00079	3.93289	0.0005	5.5818	0.00111	13.62394	0.00173	60.1572	0.01175	0.1921
120.0	POL136796	2023-12-18 10:42:19	1097	143	expt0011	Argon_bottom	Bed_order_1	Short	11.0	1	800.0	800.07	781.062304154266	0.65505	5.26545	0.95954	3.94856	0.0005	2.78293	0.01044	1.96368	0.04205	1.01983	0.04139	0.04744	0.00059	0.04744	0.00059	0.04744	0.00059	-0.0047	0.00027	-0.0047	0.00027	-0.03803	0.00059	3.64648	5e-05	3.95077	0.0008	3.94414	0.00051	5.58723	0.00112	13.6629	0.00175	60.07412	0.0119	0.10937
121.0	POL136797	2023-12-18 10:46:36	1101	137	expt0011	CO2_top	Bed_order_1	Short	11.0	1	800.0	799.95	789.3777983991514	0.64186	4.96671	0.86629	3.94536	0.00051	2.83524	0.00968	1.95526	0.038	0.98741	0.03701	0.04598	0.00053	0.04598	0.00053	0.04598	0.00053	-0.00473	0.00024	-0.00473	0.00024	-0.03652	0.00053	3.64711	5e-05	3.94767	0.0008	3.94074	0.00051	5.58285	0.00113	13.65114	0.00175	60.07747	0.01196	0.19471
122.0	POL136798	2023-12-18 10:48:51	1104	139	expt0011	Argon_top	Bed_order_1	Short	11.0	1	800.0	800.07	789.114041407903	0.63493	4.93079	0.84683	3.94375	0.00068	2.81133	0.00946	1.88023	0.03713	1.0876	0.0371	0.04387	0.00051	0.04387	0.00051	0.04387	0.00051	-0.00443	0.00023	-0.00443	0.00023	-0.03501	0.00051	3.64709	5e-05	3.94539	0.00108	3.94049	0.00068	5.57962	0.00153	13.65025	0.00237	60.05482	0.01622	0.02986
123.0	POL136799	2023-12-18 10:53:05	1108	142	expt0011	CO_bottom	Bed_order_1	Short	11.0	1	800.0	799.91	780.6659592385312	0.62075	4.99728	0.88325	3.94565	0.00043	2.79869	0.00967	1.90122	0.03803	0.97368	0.03708	0.04516	0.00053	0.04516	0.00053	0.04516	0.00053	-0.00427	0.00024	-0.00427	0.00024	-0.03662	0.00053	3.64645	5e-05	3.94818	0.00067	3.94061	0.00043	5.58357	0.00095	13.65068	0.00148	60.08464	0.01006	0.08868
124.0	POL136800	2023-12-18 10:55:21	1111	143	expt0011	Argon_bottom	Bed_order_1	Short	11.0	1	800.0	799.83	780.6659592385312	0.60369	4.85527	0.82919	3.95047	0.00068	2.76308	0.00957	2.05585	0.03768	1.02086	0.03628	0.04909	0.00054	0.04909	0.00054	0.04909	0.00054	-0.00512	0.00024	-0.00512	0.00024	-0.03885	0.00054	3.64645	5e-05	3.95142	0.00107	3.94856	0.00068	5.58815	0.00152	13.67822	0.00235	60.03193	0.01606	0.02992
125.0	POL136801	2023-12-18 10:59:35	1115	137	expt0011	CO2_top	Bed_order_1	Short	11.0	1	800.0	800.07	788.8502695592292	0.60998	4.80407	0.79299	3.94735	0.00059	2.80291	0.00936	2.07493	0.03701	1.08156	0.03593	0.04776	0.00052	0.04776	0.00052	0.04776	0.00052	-0.00492	0.00023	-0.00492	0.00023	-0.03792	0.00052	3.64707	5e-05	3.94897	0.00094	3.94413	0.00059	5.58468	0.00133	13.66286	0.00206	60.05409	0.01405	0.02989
126.0	POL136802	2023-12-18 11:01:50	1118	139	expt0011	Argon_top	Bed_order_1	Short	11.0	1	800.0	800.07	787.9269510503987	0.60313	4.71826	0.76738	3.94557	0.00097	2.82483	0.00907	1.91007	0.03503	1.03407	0.03429	0.04644	0.0005	0.04644	0.0005	0.04644	0.0005	-0.00497	0.00023	-0.00497	0.00023	-0.03649	0.0005	3.647	5e-05	3.94658	0.00154	3.94355	0.00097	5.58131	0.00218	13.66086	0.00337	60.03387	0.02312	0.17932
127.0	POL136803	2023-12-18 11:06:07	1122	142	expt0011	CO_bottom	Bed_order_1	Short	11.0	1	800.0	800.01	781.9869782970293	0.58934	4.74552	0.79153	3.94765	0.00077	2.78609	0.00926	2.03634	0.03629	1.10931	0.03555	0.04749	0.00051	0.04749	0.00051	0.04749	0.00051	-0.0051	0.00023	-0.0051	0.00023	-0.0373	0.00051	3.64655	4e-05	3.94872	0.00122	3.94551	0.00077	5.58434	0.00173	13.66765	0.00268	60.03588	0.01836	0.00812
128.0	POL136804	2023-12-18 11:08:20	1125	143	expt0011	Argon_bottom	Bed_order_1	Short	11.0	1	800.0	800.07	780.7980779445487	0.57244	4.62437	0.74831	3.95144	0.00064	2.75342	0.00907	2.10556	0.03557	1.13735	0.03452	0.05128	0.00052	0.05128	0.00052	0.05128	0.00052	-0.00523	0.00023	-0.00523	0.00023	-0.04083	0.00052	3.64646	4e-05	3.95234	0.00102	3.94966	0.00064	5.58945	0.00144	13.68202	0.00223	60.0299	0.01523	0.02993
129.0	POL136805	2023-12-18 11:12:36	1129	137	expt0011	CO2_top	Bed_order_1	Short	11.0	1	800.0	799.91	789.5096713240262	0.60099	4.65538	0.76347	3.94871	0.0009	2.79475	0.00912	2.04546	0.03557	1.09025	0.0345	0.04898	0.00051	0.04898	0.00051	0.04898	0.00051	-0.00525	0.00023	-0.00525	0.00023	-0.03847	0.00051	3.64712	5e-05	3.94963	0.00143	3.94687	0.0009	5.58561	0.00202	13.67237	0.00312	60.03074	0.02137	0.00812
130.0	POL136806	2023-12-18 11:14:49	1132	139	expt0011	Argon_top	Bed_order_1	Short	11.0	1	800.0	800.07	788.3226812795688	0.59448	4.69198	0.76134	3.94694	0.00089	2.79887	0.00907	2.0263	0.03509	1.10234	0.03417	0.04756	0.0005	0.04756	0.0005	0.04756	0.0005	-0.00462	0.00022	-0.00462	0.00022	-0.03831	0.0005	3.64703	4e-05	3.94787	0.00141	3.94508	0.00089	5.58313	0.002	13.66614	0.00309	60.03119	0.02119	0.15483
131.0	POL136807	2023-12-18 11:19:06	1136	142	expt0011	CO_bottom	Bed_order_1	Short	11.0	1	800.0	799.91	780.4017106225688	0.59101	4.70179	0.75962	3.94862	0.00054	2.78368	0.00912	2.10857	0.03563	1.03358	0.03383	0.04872	0.00051	0.04872	0.00051	0.04872	0.00051	-0.00473	0.00022	-0.00473	0.00022	-0.03927	0.00051	3.64643	4e-05	3.95004	0.00086	3.94576	0.00055	5.58621	0.00122	13.66851	0.00189	60.04787	0.01289	0.00812
132.0	POL136808	2023-12-18 11:21:19	1139	143	expt0011	Argon_bottom	Bed_order_1	Short	11.0	1	800.0	799.83	781.1944116585918	0.57522	4.62505	0.76862	3.95206	0.0019	2.74317	0.00914	2.20726	0.03612	1.23212	0.03506	0.05243	0.00052	0.05243	0.00052	0.05243	0.00052	-0.00526	0.00023	-0.00526	0.00023	-0.0419	0.00052	3.64649	4e-05	3.9523	0.00301	3.95157	0.0019	5.5894	0.00425	13.68863	0.00659	60.00818	0.04507	0.03229
133.0	POL136809	2023-12-18 11:23:00	1141	139	expt0011	Argon_top	Bed_order_1	Long	11.0	1	800.0	799.96	787.3992587028218	0.32636	2.53788	1.56554	3.95258	0.00048	2.75586	0.00501	2.1754	0.0197	1.16411	0.01898	0.05188	0.00029	0.05188	0.00029	0.05188	0.00029	-0.00531	0.00013	-0.00531	0.00013	-0.04125	0.00029	3.64696	2e-05	3.95324	0.00076	3.95126	0.00048	5.59072	0.00108	13.68758	0.00168	60.022	0.01145	0.0327
134.0	POL136810	2023-12-18 11:54:19	1142	139	expt0011	Argon_top	Bed_order_1	Long	11.0	1	800.0	800.07	788.4545839230605	0.33032	2.55094	1.52645	3.95258	0.00046	2.75425	0.00504	2.20041	0.01988	1.16539	0.01909	0.05198	0.00029	0.05198	0.00029	0.05198	0.00029	-0.00539	0.00013	-0.00539	0.00013	-0.0412	0.00029	3.64704	2e-05	3.95331	0.00072	3.95111	0.00046	5.59083	0.00102	13.68704	0.00158	60.0246	0.01083	0.07367
	POL136812	2023-12-18 12:34:58	1141	139	expt0012	Argon_top	Bed_order_1	Short		1		800.0
135.0	POL136813	2023-12-18 12:37:57	1203	137	expt0012	CO2_top	Bed_order_1	Short	12.0	1	800.0	800.07	789.7734060338393	0.80766	6.26598	0.73678	3.95006	0.00084	2.75829	0.01227	2.09305	0.04763	1.1623	0.0464	0.04939	0.00069	0.04939	0.00069	0.04939	0.00069	-0.00474	0.0003	-0.00474	0.0003	-0.0399	0.00069	3.64714	6e-05	3.95135	0.00132	3.94747	0.00084	5.58806	0.00187	13.67443	0.0029	60.04339	0.01981	0.02991
136.0	POL136814	2023-12-18 12:38:53	1205	137	expt0012	CO2_top	Bed_order_1	Short	12.0	1	800.0	800.07	790.3008309025347	0.80203	6.22218	0.73455	3.94841	0.00111	2.77342	0.01201	2.03057	0.04661	1.10846	0.04542	0.0474	0.00066	0.0474	0.00066	0.0474	0.00066	-0.00476	0.0003	-0.00476	0.0003	-0.03788	0.00066	3.64718	6e-05	3.9493	0.00175	3.94663	0.00111	5.58515	0.00247	13.67153	0.00383	60.02981	0.02623	0.03103
137.0	POL136815	2023-12-18 12:40:24	1208	139	expt0012	Argon_top	Bed_order_1	Short	12.0	1	800.0	800.07	789.5096713240262	0.61686	4.78682	0.75896	3.94767	0.00169	2.78289	0.00929	2.13134	0.03606	1.16023	0.03497	0.04889	0.00051	0.04889	0.00051	0.04889	0.00051	-0.00509	0.00023	-0.00509	0.00023	-0.03871	0.00051	3.64712	5e-05	3.94808	0.00267	3.94686	0.00169	5.58343	0.00377	13.67232	0.00584	60.01368	0.04003	0.12343
138.0	POL136816	2023-12-18 12:44:40	1212	142	expt0012	CO_bottom	Bed_order_1	Short	12.0	1	800.0	800.07	781.062304154266	0.79904	6.47981	0.7447	3.94879	0.00184	2.77034	0.01256	2.08725	0.04851	1.1102	0.04684	0.0498	0.0007	0.0498	0.0007	0.0498	0.0007	-0.00529	0.00031	-0.00529	0.00031	-0.03922	0.0007	3.64648	6e-05	3.94926	0.00291	3.94786	0.00184	5.58509	0.00412	13.67577	0.00637	60.01565	0.04363	0.15053
139.0	POL136817	2023-12-18 12:45:37	1214	142	expt0012	CO_bottom	Bed_order_1	Short	12.0	1	800.0	800.07	779.4767227923434	0.78723	6.36172	0.73333	3.95142	0.00107	2.73148	0.0124	2.12666	0.04856	1.17708	0.04708	0.05035	0.00071	0.05035	0.00071	0.05035	0.00071	-0.00496	0.00031	-0.00496	0.00031	-0.04043	0.00071	3.64636	6e-05	3.95219	0.0017	3.9499	0.00107	5.58923	0.0024	13.68285	0.00372	60.02554	0.02547	-0.00341
140.0	POL136818	2023-12-18 12:47:06	1217	143	expt0012	Argon_bottom	Bed_order_1	Short	12.0	1	800.0	799.83	780.269580711997	0.57146	4.67836	0.754	3.95292	0.00093	2.75116	0.00923	2.19823	0.03634	1.11901	0.03459	0.05237	0.00053	0.05237	0.00053	0.05237	0.00053	-0.00543	0.00023	-0.00543	0.00023	-0.04151	0.00053	3.64642	4e-05	3.95345	0.00148	3.95187	0.00094	5.59102	0.00209	13.68968	0.00324	60.01762	0.02216	-0.00252
141.0	POL136819	2023-12-18 12:51:22	1221	137	expt0012	CO2_top	Bed_order_1	Short	12.0	1	800.0	800.07	790.9600284812445	0.83386	6.49874	0.74362	3.95109	0.00103	2.78078	0.0127	2.08323	0.0492	1.05261	0.04695	0.05022	0.00072	0.05022	0.00072	0.05022	0.00072	-0.00501	0.00031	-0.00501	0.00031	-0.0402	0.00072	3.64723	6e-05	3.95211	0.00163	3.94904	0.00103	5.58912	0.00231	13.67988	0.00358	60.03424	0.02444	-0.00278
142.0	POL136820	2023-12-18 12:52:18	1223	137	expt0012	CO2_top	Bed_order_1	Short	12.0	1	800.0	800.07	790.1689802534443	0.83432	6.45162	0.73484	3.94903	0.00097	2.7631	0.01247	2.1778	0.04906	1.22348	0.04785	0.05033	0.0007	0.05033	0.0007	0.05033	0.0007	-0.00525	0.00031	-0.00525	0.00031	-0.03983	0.0007	3.64717	6e-05	3.95012	0.00153	3.94685	0.00097	5.58631	0.00216	13.67228	0.00335	60.03659	0.02287	0.11056
143.0	POL136821	2023-12-18 12:53:47	1226	139	expt0012	Argon_top	Bed_order_1	Short	12.0	1	800.0	800.07	788.0588648435521	0.60253	4.71232	0.74489	3.94818	0.00093	2.77714	0.00914	2.1031	0.03552	1.13015	0.03437	0.04889	0.00051	0.04889	0.00051	0.04889	0.00051	-0.00505	0.00023	-0.00505	0.00023	-0.03879	0.00051	3.64701	5e-05	3.94898	0.00147	3.94656	0.00093	5.5847	0.00207	13.6713	0.00321	60.027	0.02197	0.02991
144.0	POL136822	2023-12-18 12:58:04	1230	142	expt0012	CO_bottom	Bed_order_1	Short	12.0	1	800.0	800.07	781.7228043463937	0.78073	6.1734	0.72214	3.94915	0.00139	2.76725	0.01193	2.22352	0.0465	1.0789	0.04387	0.04996	0.00067	0.04996	0.00067	0.04996	0.00067	-0.00545	0.0003	-0.00545	0.0003	-0.03906	0.00067	3.64653	6e-05	3.94979	0.00221	3.94786	0.0014	5.58585	0.00312	13.67578	0.00483	60.02163	0.03309	0.22433
145.0	POL136823	2023-12-18 12:59:00	1232	142	expt0012	CO_bottom	Bed_order_1	Short	12.0	1	800.0	800.07	780.9301929163569	0.7568	6.16131	0.73219	3.95167	0.00065	2.73181	0.01198	2.18912	0.0468	1.01296	0.04356	0.04987	0.00068	0.04987	0.00068	0.04987	0.00068	-0.0047	0.00029	-0.0047	0.00029	-0.04046	0.00068	3.64647	6e-05	3.95298	0.00102	3.94905	0.00065	5.59035	0.00145	13.67991	0.00225	60.04386	0.01534	0.04275
146.0	POL136824	2023-12-18 13:00:31	1235	143	expt0012	Argon_bottom	Bed_order_1	Short	12.0	1	800.0	799.83	780.7980779445487	0.58102	4.74024	0.75396	3.95285	0.00118	2.75858	0.00939	2.27405	0.03678	1.09901	0.03449	0.05347	0.00054	0.05347	0.00054	0.05347	0.00054	-0.00562	0.00024	-0.00562	0.00024	-0.04223	0.00054	3.64646	4e-05	3.95331	0.00186	3.95194	0.00118	5.59083	0.00263	13.68991	0.00408	60.01535	0.02789	0.14776
147.0	POL136825	2023-12-18 13:04:45	1239	137	expt0012	CO2_top	Bed_order_1	Short	12.0	1	800.0	800.07	789.9052678194104	0.77834	6.1422	0.72067	3.95127	0.00517	2.76512	0.01206	2.1579	0.04775	1.15258	0.04606	0.05145	0.00069	0.05145	0.00069	0.05145	0.00069	-0.00543	0.00031	-0.00543	0.00031	-0.04059	0.00069	3.64715	6e-05	3.9513	0.00818	3.9512	0.00517	5.58799	0.01157	13.68737	0.01792	60.00112	0.12263	0.10829
148.0	POL136826	2023-12-18 13:05:42	1241	137	expt0012	CO2_top	Bed_order_1	Short	12.0	1	800.0	800.07	790.6963605818513	0.79976	6.19511	0.7252	3.94914	0.00252	2.77316	0.0119	2.0594	0.04645	1.09577	0.04472	0.04795	0.00067	0.04795	0.00067	0.04795	0.00067	-0.00483	0.0003	-0.00483	0.0003	-0.03828	0.00067	3.64721	6e-05	3.94943	0.00398	3.94856	0.00252	5.58534	0.00563	13.67822	0.00872	60.00968	0.05974	0.093
149.0	POL136827	2023-12-18 13:07:13	1244	139	expt0012	Argon_top	Bed_order_1	Short	12.0	1	800.0	800.07	788.7183780625786	0.60707	4.73682	0.76636	3.94834	0.00152	2.77808	0.00914	2.03413	0.03539	1.06849	0.03409	0.04828	0.00051	0.04828	0.00051	0.04828	0.00051	-0.0049	0.00023	-0.0049	0.00023	-0.03848	0.00051	3.64706	5e-05	3.94874	0.00241	3.94754	0.00152	5.58437	0.0034	13.67467	0.00527	60.01347	0.0361	0.02991
150.0	POL136828	2023-12-18 13:11:29	1248	142	expt0012	CO_bottom	Bed_order_1	Short	12.0	1	800.0	800.01	780.7980779445487	0.78399	6.41522	0.72654	3.94927	0.00264	2.76215	0.01247	2.05958	0.04803	1.05258	0.04591	0.04949	0.0007	0.04949	0.0007	0.04949	0.0007	-0.00481	0.00031	-0.00481	0.00031	-0.03987	0.0007	3.64646	6e-05	3.94953	0.00418	3.94874	0.00264	5.58548	0.00591	13.67885	0.00915	60.00876	0.06261	0.00812
151.0	POL136829	2023-12-18 13:12:26	1250	142	expt0012	CO_bottom	Bed_order_1	Short	12.0	1	800.0	800.07	779.3445667267375	0.79707	6.40089	0.73078	3.95169	0.00091	2.7492	0.01252	2.25645	0.04933	1.1884	0.04703	0.05237	0.00072	0.05237	0.00072	0.05237	0.00072	-0.00537	0.00031	-0.00537	0.00031	-0.04163	0.00072	3.64635	6e-05	3.95262	0.00145	3.94982	0.00091	5.58985	0.00205	13.68259	0.00317	60.03121	0.02167	0.00812
152.0	POL136830	2023-12-18 13:13:54	1253	143	expt0012	Argon_bottom	Bed_order_1	Short	12.0	1	800.0	799.83	779.8731685661176	0.58059	4.6879	0.74043	3.95292	0.00175	2.73974	0.00924	2.24005	0.03645	1.21664	0.03505	0.05391	0.00054	0.05391	0.00054	0.05391	0.00054	-0.00537	0.00023	-0.00537	0.00023	-0.04317	0.00054	3.64639	4e-05	3.95315	0.00277	3.95244	0.00175	5.5906	0.00392	13.69164	0.00607	60.00801	0.04155	0.13846
153.0	POL136831	2023-12-18 13:18:11	1257	137	expt0012	CO2_top	Bed_order_1	Short	12.0	1	800.0	800.07	788.7183780625786	0.78838	6.24257	0.73591	3.95124	0.00163	2.76448	0.01233	2.1569	0.04848	1.14042	0.04679	0.05105	0.00071	0.05105	0.00071	0.05105	0.00071	-0.00588	0.00032	-0.00588	0.00032	-0.03928	0.00071	3.64706	6e-05	3.95182	0.00258	3.95009	0.00163	5.58872	0.00364	13.6835	0.00564	60.01942	0.03862	0.00812
154.0	POL136832	2023-12-18 13:19:07	1259	137	expt0012	CO2_top	Bed_order_1	Short	12.0	1	800.0	800.07	788.9821573409008	0.79	6.22482	0.73545	3.94915	0.00186	2.76075	0.01217	2.18885	0.04761	1.20461	0.04611	0.05047	0.00068	0.05047	0.00068	0.05047	0.00068	-0.00514	0.0003	-0.00514	0.0003	-0.0402	0.00068	3.64708	6e-05	3.94963	0.00294	3.94819	0.00186	5.58562	0.00416	13.67692	0.00645	60.01611	0.04414	0.02992
155.0	POL136833	2023-12-18 13:20:38	1262	139	expt0012	Argon_top	Bed_order_1	Short	12.0	1	800.0	800.07	788.0588648435521	0.61046	4.73074	0.7635	3.94817	0.00073	2.76406	0.00912	2.15418	0.03586	1.15324	0.03462	0.04838	0.00051	0.04838	0.00051	0.04838	0.00051	-0.00499	0.00023	-0.00499	0.00023	-0.0384	0.00051	3.64701	5e-05	3.9492	0.00115	3.94611	0.00073	5.58502	0.00163	13.66971	0.00253	60.03461	0.01729	0.03101
156.0	POL136834	2023-12-18 13:24:52	1266	142	expt0012	CO_bottom	Bed_order_1	Short	12.0	1	800.0	800.07	780.0053096840882	0.75573	6.15435	0.74112	3.94918	0.00533	2.75668	0.01191	2.14008	0.04634	1.14557	0.04453	0.04972	0.00067	0.04972	0.00067	0.04972	0.00067	-0.00471	0.00029	-0.00471	0.00029	-0.0403	0.00067	3.6464	6e-05	3.94918	0.00843	3.9492	0.00533	5.58498	0.01193	13.68042	0.01846	59.99976	0.12642	0.14022
157.0	POL136835	2023-12-18 13:25:49	1268	142	expt0012	CO_bottom	Bed_order_1	Short	12.0	1	800.0	799.91	777.8906032469796	0.75915	6.22698	0.73943	3.95169	0.00096	2.73679	0.0122	2.17581	0.04759	1.14062	0.04547	0.05153	0.0007	0.05153	0.0007	0.05153	0.0007	-0.00492	0.0003	-0.00492	0.0003	-0.04168	0.0007	3.64624	6e-05	3.95251	0.00153	3.95005	0.00097	5.58969	0.00216	13.68337	0.00334	60.02749	0.02287	0.02993
158.0	POL136836	2023-12-18 13:27:20	1271	143	expt0012	Argon_bottom	Bed_order_1	Short	12.0	1	800.0	799.99	779.3445667267375	0.57833	4.67348	0.74697	3.95296	0.00288	2.74335	0.00925	2.20498	0.03625	1.13676	0.03461	0.05299	0.00053	0.05299	0.00053	0.05299	0.00053	-0.00567	0.00024	-0.00567	0.00024	-0.04165	0.00053	3.64635	4e-05	3.95301	0.00456	3.95285	0.00288	5.5904	0.00645	13.69308	0.00999	60.00181	0.06828	0.29631
159.0	POL136837	2023-12-18 13:31:36	1275	137	expt0012	CO2_top	Bed_order_1	Short	12.0	1	800.0	800.07	790.3008309025347	0.82249	6.43266	0.71867	3.95123	0.0007	2.74434	0.01268	2.18434	0.05012	1.13716	0.04807	0.05016	0.00072	0.05016	0.00072	0.05016	0.00072	-0.00487	0.00032	-0.00487	0.00032	-0.04043	0.00072	3.64718	6e-05	3.95289	0.0011	3.94792	0.0007	5.59023	0.00155	13.676	0.00241	60.05545	0.01643	7e-05
160.0	POL136838	2023-12-18 13:32:33	1277	137	expt0012	CO2_top	Bed_order_1	Short	12.0	1	800.0	800.07	788.1907749198375	0.8244	6.42716	0.73021	3.94917	0.00237	2.77615	0.01252	2.10883	0.04871	1.13293	0.04701	0.04959	0.0007	0.04959	0.0007	0.04959	0.0007	-0.00491	0.00031	-0.00491	0.00031	-0.03977	0.0007	3.64702	6e-05	3.94952	0.00375	3.94845	0.00237	5.58547	0.0053	13.67784	0.00821	60.01194	0.0562	0.02992
161.0	POL136839	2023-12-18 13:34:02	1280	139	expt0012	Argon_top	Bed_order_1	Short	12.0	1	800.0	799.91	787.267326320613	0.60633	4.74855	0.76337	3.94819	0.00287	2.78738	0.00925	2.0758	0.03591	1.14861	0.03496	0.04954	0.00052	0.04954	0.00052	0.04954	0.00052	-0.00543	0.00023	-0.00543	0.00023	-0.03867	0.00052	3.64695	5e-05	3.94828	0.00455	3.94802	0.00288	5.58371	0.00643	13.67636	0.00996	60.00286	0.0682	0.00812
162.0	POL136840	2023-12-18 13:38:18	1284	142	expt0012	CO_bottom	Bed_order_1	Short	12.0	1	800.0	800.07	780.7980779445487	0.75656	6.1938	0.73381	3.94919	0.00123	2.76146	0.01202	2.08504	0.04647	1.10421	0.04473	0.04945	0.00068	0.04945	0.00068	0.04945	0.00068	-0.00529	0.0003	-0.00529	0.0003	-0.03887	0.00068	3.64646	6e-05	3.94998	0.00194	3.94761	0.00123	5.58611	0.00275	13.67493	0.00426	60.02643	0.02912	0.04975
163.0	POL136841	2023-12-18 13:39:14	1286	142	expt0012	CO_bottom	Bed_order_1	Short	12.0	1	800.0	800.07	778.2871836179893	0.76347	6.15889	0.75124	3.95167	0.0014	2.73899	0.01204	2.23028	0.04726	1.10749	0.04455	0.05159	0.00069	0.05159	0.00069	0.05159	0.00069	-0.00583	0.00031	-0.00583	0.00031	-0.03993	0.00069	3.64627	6e-05	3.95218	0.00221	3.95065	0.0014	5.58922	0.00313	13.68545	0.00484	60.01704	0.03314	0.02994
164.0	POL136842	2023-12-18 13:40:45	1289	143	expt0012	Argon_bottom	Bed_order_1	Short	12.0	1	800.0	799.83	778.4193695940912	0.5721	4.62638	0.76337	3.95291	0.00057	2.75555	0.00915	2.21133	0.03593	1.10606	0.03402	0.0532	0.00053	0.0532	0.00053	0.0532	0.00053	-0.00539	0.00023	-0.00539	0.00023	-0.04242	0.00053	3.64628	4e-05	3.95389	0.0009	3.95095	0.00057	5.59164	0.00128	13.68651	0.00198	60.03274	0.01354	0.25518
165.0	POL136843	2023-12-18 13:45:02	1293	137	expt0012	CO2_top	Bed_order_1	Short	12.0	1	800.0	800.07	788.586482850625	0.82624	6.35829	0.73063	3.95116	0.00079	2.76656	0.01246	2.15445	0.04907	1.11376	0.04721	0.05039	0.00071	0.05039	0.00071	0.05039	0.00071	-0.00583	0.00032	-0.00583	0.00032	-0.03874	0.00071	3.64705	6e-05	3.95247	0.00124	3.94855	0.00079	5.58963	0.00176	13.67817	0.00273	60.04375	0.01863	0.00812
166.0	POL136844	2023-12-18 13:45:58	1295	137	expt0012	CO2_top	Bed_order_1	Short	12.0	1	800.0	800.07	789.114041407903	0.81217	6.3421	0.71804	3.94907	0.00126	2.7679	0.01243	2.19427	0.04881	1.24895	0.04767	0.05044	0.00069	0.05044	0.00069	0.05044	0.00069	-0.0054	0.00031	-0.0054	0.00031	-0.03964	0.00069	3.64709	6e-05	3.94991	0.00199	3.94739	0.00126	5.58602	0.00282	13.67415	0.00436	60.02819	0.02984	0.02991
167.0	POL136845	2023-12-18 13:47:27	1298	139	expt0012	Argon_top	Bed_order_1	Short	12.0	1	800.0	800.07	787.9269510503987	0.6053	4.6937	0.74879	3.94821	0.00185	2.77312	0.00902	2.0795	0.035	1.06274	0.03348	0.04833	0.0005	0.04833	0.0005	0.04833	0.0005	-0.00502	0.00022	-0.00502	0.00022	-0.03829	0.0005	3.647	5e-05	3.94853	0.00293	3.94758	0.00185	5.58407	0.00414	13.67481	0.00641	60.01065	0.04386	0.25768
168.0	POL136846	2023-12-18 13:51:43	1302	142	expt0012	CO_bottom	Bed_order_1	Short	12.0	1	800.0	800.01	780.4017106225688	0.76071	6.14911	0.73573	3.94928	0.00667	2.77339	0.01199	2.0366	0.04629	1.11333	0.04499	0.05073	0.00068	0.05073	0.00068	0.05073	0.00068	-0.0054	0.0003	-0.0054	0.0003	-0.03992	0.00068	3.64643	6e-05	3.94925	0.01055	3.94934	0.00667	5.58508	0.01492	13.68093	0.0231	59.99892	0.15814	0.14053
169.0	POL136847	2023-12-18 13:52:40	1304	142	expt0012	CO_bottom	Bed_order_1	Short	12.0	1	800.0	800.07	778.6837303268442	0.75774	6.13928	0.72503	3.95176	0.00054	2.7357	0.01213	2.2379	0.04744	1.21661	0.04569	0.05271	0.00069	0.05271	0.00069	0.05271	0.00069	-0.00506	0.0003	-0.00506	0.0003	-0.04258	0.00069	3.6463	6e-05	3.95328	0.00085	3.94873	0.00054	5.59078	0.00121	13.67879	0.00188	60.05083	0.01276	0.02992
170.0	POL136848	2023-12-18 13:54:11	1307	143	expt0012	Argon_bottom	Bed_order_1	Short	12.0	1	800.0	799.95	780.1374470659421	0.58359	4.6914	0.76384	3.95292	0.00094	2.73413	0.00929	2.21217	0.0365	1.14183	0.03484	0.05282	0.00054	0.05282	0.00054	0.05282	0.00054	-0.00554	0.00024	-0.00554	0.00024	-0.04175	0.00054	3.64641	4e-05	3.95349	0.00149	3.95178	0.00094	5.59108	0.0021	13.68938	0.00326	60.01905	0.02226	0.06487
171.0	POL136849	2023-12-18 13:58:25	1311	137	expt0012	CO2_top	Bed_order_1	Short	12.0	1	800.0	800.07	790.1689802534443	0.8005	6.3277	0.7268	3.95119	0.00078	2.78039	0.01234	2.16882	0.04925	1.09973	0.04705	0.05191	0.00071	0.05191	0.00071	0.05191	0.00071	-0.00509	0.00031	-0.00509	0.00031	-0.04172	0.00071	3.64717	6e-05	3.95251	0.00122	3.94854	0.00078	5.5897	0.00173	13.67814	0.00269	60.04438	0.01834	0.31413
172.0	POL136850	2023-12-18 13:59:21	1313	137	expt0012	CO2_top	Bed_order_1	Short	12.0	1	800.0	800.07	787.9269510503987	0.78984	6.17789	0.7483	3.94908	0.00127	2.77931	0.01202	2.17479	0.04732	1.17549	0.04567	0.05146	0.00068	0.05146	0.00068	0.05146	0.00068	-0.00532	0.0003	-0.00532	0.0003	-0.04083	0.00068	3.647	6e-05	3.94987	0.00201	3.94751	0.00127	5.58596	0.00284	13.67459	0.0044	60.02632	0.03005	0.19312
173.0	POL136851	2023-12-18 14:00:52	1316	139	expt0012	Argon_top	Bed_order_1	Short	12.0	1	800.0	800.07	786.7395596010962	0.60847	4.74359	0.77331	3.94817	0.00106	2.77618	0.00919	2.07261	0.03582	1.12206	0.03473	0.04823	0.00051	0.04823	0.00051	0.04823	0.00051	-0.00516	0.00023	-0.00516	0.00023	-0.03791	0.00051	3.64691	5e-05	3.94885	0.00168	3.94681	0.00106	5.58452	0.00238	13.67216	0.00369	60.02276	0.02526	0.00812
174.0	POL136852	2023-12-18 14:05:09	1320	142	expt0012	CO_bottom	Bed_order_1	Short	12.0	1	800.0	800.07	780.6659592385312	0.79109	6.35501	0.73223	3.94916	0.00302	2.75222	0.0124	2.09754	0.04821	1.16271	0.04678	0.04949	0.00069	0.04949	0.00069	0.04949	0.00069	-0.00433	0.0003	-0.00433	0.0003	-0.04084	0.00069	3.64645	6e-05	3.94937	0.00478	3.94875	0.00302	5.58525	0.00676	13.67888	0.01047	60.00687	0.07164	0.02992
175.0	POL136853	2023-12-18 14:06:05	1322	142	expt0012	CO_bottom	Bed_order_1	Short	12.0	1	800.0	800.07	779.4767227923434	0.78088	6.42481	0.73408	3.95182	0.00143	2.73305	0.01267	2.30525	0.0494	1.10239	0.04621	0.05179	0.00072	0.05179	0.00072	0.05179	0.00072	-0.00534	0.00031	-0.00534	0.00031	-0.04111	0.00072	3.64636	6e-05	3.95241	0.00226	3.95065	0.00143	5.58955	0.0032	13.68547	0.00496	60.01955	0.0339	0.16927
176.0	POL136854	2023-12-18 14:07:34	1325	143	expt0012	Argon_bottom	Bed_order_1	Short	12.0	1	800.0	799.83	779.6088751205652	0.57108	4.61393	0.74811	3.95302	0.0006	2.72196	0.0092	2.23352	0.03615	1.21261	0.03491	0.05325	0.00053	0.05325	0.00053	0.05325	0.00053	-0.00567	0.00023	-0.00567	0.00023	-0.04191	0.00053	3.64637	4e-05	3.95396	0.00095	3.95112	0.0006	5.59175	0.00134	13.6871	0.00207	60.03168	0.01415	0.00919
177.0	POL136855	2023-12-18 14:11:50	1329	137	expt0012	CO2_top	Bed_order_1	Short	12.0	1	800.0	800.07	789.2459217605481	0.79556	6.25397	0.72524	3.95107	0.0007	2.73655	0.01218	2.21271	0.04849	1.12445	0.04623	0.05032	0.0007	0.05032	0.0007	0.05032	0.0007	-0.00486	0.0003	-0.00486	0.0003	-0.0406	0.0007	3.6471	6e-05	3.95249	0.00111	3.94824	0.0007	5.58966	0.00157	13.67712	0.00243	60.04739	0.01659	0.00812
178.0	POL136856	2023-12-18 14:12:47	1331	137	expt0012	CO2_top	Bed_order_1	Short	12.0	1	800.0	800.07	788.7183780625786	0.79299	6.19489	0.73141	3.94906	0.00105	2.74465	0.01201	2.08855	0.04656	1.09644	0.04465	0.04849	0.00067	0.04849	0.00067	0.04849	0.00067	-0.00465	0.00029	-0.00465	0.00029	-0.03919	0.00067	3.64706	6e-05	3.95003	0.00165	3.94711	0.00105	5.58619	0.00234	13.6732	0.00362	60.03265	0.0248	0.21454
179.0	POL136857	2023-12-18 14:14:18	1334	139	expt0012	Argon_top	Bed_order_1	Short	12.0	1	800.0	799.91	786.7395596010962	0.59532	4.72469	0.74742	3.94814	0.00106	2.76417	0.00916	2.09407	0.03576	1.20265	0.03507	0.04917	0.00051	0.04917	0.00051	0.04917	0.00051	-0.00499	0.00023	-0.00499	0.00023	-0.03919	0.00051	3.64691	4e-05	3.94886	0.00167	3.9467	0.00106	5.58454	0.00236	13.67178	0.00366	60.02413	0.02504	0.00812
180.0	POL136858	2023-12-18 14:18:32	1338	142	expt0012	CO_bottom	Bed_order_1	Short	12.0	1	800.0	800.07	778.4193695940912	0.74867	6.12519	0.72512	3.94928	0.00111	2.74145	0.01198	2.18128	0.04688	1.15639	0.04514	0.0501	0.00068	0.0501	0.00068	0.0501	0.00068	-0.00564	0.0003	-0.00564	0.0003	-0.03883	0.00068	3.64628	6e-05	3.9501	0.00176	3.94765	0.00111	5.58628	0.00248	13.67507	0.00385	60.02729	0.0263	0.14331
181.0	POL136859	2023-12-18 14:19:29	1340	142	expt0012	CO_bottom	Bed_order_1	Short	12.0	1	800.0	800.07	779.2124069234288	0.77029	6.30648	0.74824	3.95172	0.00219	2.75277	0.01244	2.23739	0.04827	1.06227	0.04515	0.0515	0.00071	0.0515	0.00071	0.0515	0.00071	-0.00535	0.00031	-0.00535	0.00031	-0.0408	0.00071	3.64634	6e-05	3.95202	0.00347	3.95112	0.00219	5.58901	0.0049	13.68708	0.00759	60.01008	0.05195	0.04483
182.0	POL136860	2023-12-18 14:20:59	1343	143	expt0012	Argon_bottom	Bed_order_1	Short	12.0	1	800.0	799.83	778.8159050841303	0.57159	4.65848	0.7505	3.95298	0.00034	2.74003	0.00923	2.12601	0.03599	1.15148	0.03482	0.05209	0.00053	0.05209	0.00053	0.05209	0.00053	-0.00571	0.00024	-0.00571	0.00024	-0.04068	0.00053	3.64631	4e-05	3.95465	0.00054	3.94964	0.00034	5.59272	0.00076	13.68194	0.00118	60.05595	0.00804	0.00812
183.0	POL136861	2023-12-18 14:25:14	1347	137	expt0012	CO2_top	Bed_order_1	Short	12.0	1	800.0	800.07	789.5096713240262	0.79772	6.28402	0.7398	3.95116	0.00226	2.73433	0.01218	2.15483	0.04842	1.11248	0.04636	0.05002	0.0007	0.05002	0.0007	0.05002	0.0007	-0.00476	0.00031	-0.00476	0.00031	-0.04051	0.0007	3.64712	6e-05	3.95148	0.00358	3.9505	0.00226	5.58824	0.00506	13.68495	0.00784	60.01092	0.05367	0.03192
184.0	POL136862	2023-12-18 14:26:10	1349	137	expt0012	CO2_top	Bed_order_1	Short	12.0	1	800.0	800.07	786.8715068602085	0.76693	6.17916	0.74007	3.94905	0.00231	2.76173	0.01202	2.01953	0.04646	1.11327	0.04511	0.04877	0.00067	0.04877	0.00067	0.04877	0.00067	-0.00452	0.00029	-0.00452	0.00029	-0.03973	0.00067	3.64692	6e-05	3.94938	0.00365	3.94839	0.00231	5.58527	0.00516	13.67764	0.00799	60.01107	0.05469	0.03019
185.0	POL136863	2023-12-18 14:27:41	1352	139	expt0012	Argon_top	Bed_order_1	Short	12.0	1	800.0	800.07	787.1353902196498	0.59158	4.67916	0.75864	3.94818	0.00158	2.7814	0.00911	2.12499	0.03521	1.15952	0.03408	0.05022	0.00051	0.05022	0.00051	0.05022	0.00051	-0.00537	0.00023	-0.00537	0.00023	-0.03949	0.00051	3.64694	4e-05	3.94857	0.00251	3.94739	0.00158	5.58412	0.00354	13.67416	0.00549	60.01321	0.03758	0.21536
186.0	POL136864	2023-12-18 14:31:57	1356	142	expt0012	CO_bottom	Bed_order_1	Short	12.0	1	800.0	800.01	778.9480761024399	0.77387	6.34598	0.76974	3.94925	0.00126	2.75264	0.01218	2.1238	0.0478	1.04672	0.04532	0.0483	0.00069	0.0483	0.00069	0.0483	0.00069	-0.00473	0.0003	-0.00473	0.0003	-0.03884	0.00069	3.64632	6e-05	3.94996	0.002	3.94782	0.00126	5.58609	0.00283	13.67564	0.00438	60.02397	0.02997	0.03428
187.0	POL136865	2023-12-18 14:32:54	1358	142	expt0012	CO_bottom	Bed_order_1	Short	12.0	1	800.0	800.07	778.1549939016478	0.78107	6.48313	0.73856	3.95176	0.00089	2.73252	0.01261	2.22092	0.04998	1.14241	0.04761	0.05143	0.00072	0.05143	0.00072	0.05143	0.00072	-0.00496	0.00032	-0.00496	0.00032	-0.0415	0.00072	3.64626	6e-05	3.95273	0.0014	3.9498	0.00089	5.59001	0.00198	13.6825	0.00308	60.0328	0.02101	0.07703
188.0	POL136866	2023-12-18 14:34:23	1361	143	expt0012	Argon_bottom	Bed_order_1	Short	12.0	1	800.0	799.99	778.4193695940912	0.56523	4.65822	0.74288	3.95301	0.00056	2.717	0.00922	2.219	0.03643	1.18022	0.03499	0.0523	0.00054	0.0523	0.00054	0.0523	0.00054	-0.00568	0.00024	-0.00568	0.00024	-0.04095	0.00054	3.64628	4e-05	3.95404	0.00088	3.95097	0.00056	5.59185	0.00125	13.68657	0.00194	60.0342	0.01321	0.00813
189.0	POL136867	2023-12-18 14:38:39	1365	137	expt0012	CO2_top	Bed_order_1	Short	12.0	1	800.0	800.07	788.8502695592292	0.77057	6.15336	0.73338	3.95117	0.00164	2.74003	0.01204	2.16981	0.04753	1.11339	0.0455	0.04967	0.00069	0.04967	0.00069	0.04967	0.00069	-0.0049	0.0003	-0.0049	0.0003	-0.03988	0.00069	3.64707	6e-05	3.95176	0.00259	3.95	0.00164	5.58863	0.00367	13.68322	0.00568	60.01958	0.03886	0.14303
190.0	POL136868	2023-12-18 14:39:36	1367	137	expt0012	CO2_top	Bed_order_1	Short	12.0	1	800.0	800.07	787.3992587028218	0.7847	6.22176	0.72886	3.94902	0.00135	2.79283	0.01217	2.1237	0.04685	1.03003	0.04434	0.04995	0.00068	0.04995	0.00068	0.04995	0.00068	-0.00533	0.0003	-0.00533	0.0003	-0.03929	0.00068	3.64696	6e-05	3.94973	0.00214	3.94759	0.00135	5.58577	0.00302	13.67484	0.00469	60.02399	0.03205	0.22715
191.0	POL136869	2023-12-18 14:41:06	1370	139	expt0012	Argon_top	Bed_order_1	Short	12.0	1	800.0	799.91	786.6076086219705	0.59216	4.70562	0.7465	3.94827	0.00168	2.76299	0.00909	2.09746	0.03546	1.14463	0.0344	0.04853	0.00051	0.04853	0.00051	0.04853	0.00051	-0.00495	0.00023	-0.00495	0.00023	-0.03864	0.00051	3.6469	4e-05	3.94863	0.00265	3.94754	0.00168	5.58421	0.00375	13.67467	0.00581	60.01222	0.03977	0.00812
192.0	POL136870	2023-12-18 14:45:21	1374	142	expt0012	CO_bottom	Bed_order_1	Short	12.0	1	800.0	800.07	777.4939892052288	0.75401	6.14255	0.71141	3.94928	0.00076	2.75008	0.01204	2.17888	0.047	1.15539	0.04528	0.05091	0.00068	0.05091	0.00068	0.05091	0.00068	-0.00561	0.0003	-0.00561	0.0003	-0.03969	0.00068	3.64621	6e-05	3.95055	0.00121	3.94673	0.00076	5.58692	0.0017	13.67188	0.00265	60.04264	0.01805	0.02991
193.0	POL136871	2023-12-18 14:46:17	1376	142	expt0012	CO_bottom	Bed_order_1	Short	12.0	1	800.0	799.91	777.0973414841725	0.75986	6.17951	0.73411	3.9516	0.00064	2.71425	0.01198	2.23825	0.04759	1.1514	0.04536	0.0523	0.0007	0.0523	0.0007	0.0523	0.0007	-0.00584	0.00031	-0.00584	0.00031	-0.04062	0.0007	3.64618	6e-05	3.9528	0.00101	3.94921	0.00064	5.59011	0.00143	13.68045	0.00222	60.04016	0.01512	0.03101
194.0	POL136872	2023-12-18 14:47:48	1379	143	expt0012	Argon_bottom	Bed_order_1	Short	12.0	1	800.0	799.83	778.2871836179893	0.57077	4.66957	0.75961	3.95294	0.00109	2.72087	0.0092	2.28513	0.03642	1.15189	0.03447	0.05206	0.00053	0.05206	0.00053	0.05206	0.00053	-0.00557	0.00023	-0.00557	0.00023	-0.04092	0.00053	3.64627	4e-05	3.95342	0.00172	3.95198	0.00109	5.59097	0.00244	13.69007	0.00377	60.01599	0.02581	0.00813
195.0	POL136873	2023-12-18 14:52:05	1383	137	expt0012	CO2_top	Bed_order_1	Short	12.0	1	800.0	800.07	788.4545839230605	0.79048	6.26391	0.73803	3.95105	0.00152	2.73823	0.0122	2.19883	0.04862	1.15977	0.04667	0.05093	0.0007	0.05093	0.0007	0.05093	0.0007	-0.00503	0.00031	-0.00503	0.00031	-0.04088	0.0007	3.64704	6e-05	3.95164	0.0024	3.94988	0.00152	5.58847	0.0034	13.68277	0.00526	60.01973	0.03597	-0.00278
196.0	POL136874	2023-12-18 14:53:01	1385	137	expt0012	CO2_top	Bed_order_1	Short	12.0	1	800.0	800.07	788.7183780625786	0.79247	6.25696	0.74845	3.9491	0.00178	2.76692	0.01214	2.11038	0.04763	1.13634	0.04595	0.04953	0.00068	0.04953	0.00068	0.04953	0.00068	-0.00491	0.0003	-0.00491	0.0003	-0.03972	0.00068	3.64706	6e-05	3.94961	0.00282	3.94809	0.00178	5.58559	0.00399	13.67659	0.00618	60.01692	0.04232	0.32873
197.0	POL136875	2023-12-18 14:54:32	1388	139	expt0012	Argon_top	Bed_order_1	Short	12.0	1	800.0	800.07	786.6076086219705	0.60717	4.76681	0.76926	3.94821	0.00103	2.77055	0.00929	2.12458	0.0361	1.1536	0.0349	0.04959	0.00052	0.04959	0.00052	0.04959	0.00052	-0.00493	0.00023	-0.00493	0.00023	-0.03973	0.00052	3.6469	5e-05	3.94893	0.00162	3.94676	0.00103	5.58464	0.0023	13.67197	0.00356	60.0243	0.02436	0.00772
198.0	POL136876	2023-12-18 14:58:46	1392	142	expt0012	CO_bottom	Bed_order_1	Short	12.0	1	800.0	800.01	778.9480761024399	0.75421	6.21358	0.73697	3.94928	0.00062	2.7799	0.01208	1.99705	0.04641	1.13531	0.04535	0.05027	0.00068	0.05027	0.00068	0.05027	0.00068	-0.00503	0.0003	-0.00503	0.0003	-0.04022	0.00068	3.64632	6e-05	3.95083	0.00099	3.94616	0.00062	5.58732	0.00139	13.66991	0.00216	60.05216	0.01475	0.00812
199.0	POL136877	2023-12-18 14:59:43	1394	142	expt0012	CO_bottom	Bed_order_1	Short	12.0	1	800.0	800.07	779.0802433821026	0.76579	6.17567	0.73563	3.95176	0.00104	2.74557	0.01217	2.18023	0.04733	1.16489	0.04548	0.05209	0.0007	0.05209	0.0007	0.05209	0.0007	-0.00543	0.0003	-0.00543	0.0003	-0.04124	0.0007	3.64633	6e-05	3.95255	0.00164	3.95019	0.00104	5.58975	0.00233	13.68386	0.0036	60.02631	0.02464	0.23943
200.0	POL136878	2023-12-18 15:01:14	1397	143	expt0012	Argon_bottom	Bed_order_1	Short	12.0	1	800.0	799.91	779.2124069234288	0.57259	4.71643	0.76392	3.95299	0.00063	2.73071	0.00938	2.29999	0.03713	1.17779	0.03537	0.0538	0.00055	0.0538	0.00055	0.0538	0.00055	-0.0059	0.00024	-0.0059	0.00024	-0.042	0.00055	3.64634	4e-05	3.95388	0.001	3.95121	0.00063	5.59163	0.00142	13.68739	0.0022	60.02984	0.01501	0.00214
201.0	POL136879	2023-12-18 15:02:52	1399	139	expt0012	Argon_top	Bed_order_1	Long	12.0	1	800.0	799.96	786.4756539225186	0.33199	2.59687	1.55114	3.95359	0.00071	2.72712	0.00516	2.25032	0.0204	1.14326	0.01937	0.05264	0.0003	0.05264	0.0003	0.05264	0.0003	-0.00538	0.00013	-0.00538	0.00013	-0.04188	0.0003	3.64689	3e-05	3.95398	0.00113	3.95283	0.00071	5.59177	0.0016	13.69302	0.00248	60.01275	0.01692	-0.00278
202.0	POL136894	2023-12-18 16:17:03	1401	139	expt0014	Argon_top	Bed_order_1	Short	14.0	1	800.0	800.07	781.1944116585918	0.73973	6.05039	0.74041	3.95305	0.00283	2.69798	0.01188	2.31959	0.04759	1.13648	0.04476	0.0521	0.0007	0.0521	0.0007	0.0521	0.0007	-0.0053	0.0003	-0.0053	0.0003	-0.0415	0.0007	3.64649	6e-05	3.95316	0.00448	3.95284	0.00283	5.59061	0.00634	13.69305	0.00982	60.0035	0.06714	0.10302
203.0	POL136895	2023-12-18 16:17:58	1401	139	expt0014	Argon_top	Bed_order_1	Short	14.0	1	800.0	800.07	782.7794106062158	0.7576	6.0841	0.74284	3.95311	0.00084	2.72361	0.01212	2.24907	0.04759	1.17565	0.04564	0.05317	0.0007	0.05317	0.0007	0.05317	0.0007	-0.00638	0.00032	-0.00638	0.00032	-0.04042	0.0007	3.64661	6e-05	3.95402	0.00133	3.9513	0.00084	5.59183	0.00188	13.6877	0.00292	60.03037	0.01992	0.05028
204.0	POL136896	2023-12-18 16:19:03	1402	137	expt0014	CO2_top	Bed_order_1	Short	14.0	1	800.0	800.01	785.0239065969374	0.77662	6.06522	0.74529	3.953	0.00172	2.71643	0.01209	2.21358	0.04788	1.21392	0.04643	0.05238	0.0007	0.05238	0.0007	0.05238	0.0007	-0.00565	0.00031	-0.00565	0.00031	-0.04108	0.0007	3.64678	6e-05	3.95341	0.00273	3.95219	0.00172	5.59097	0.00385	13.6908	0.00597	60.01358	0.04081	0.13958
205.0	POL136897	2023-12-18 16:19:57	1402	137	expt0014	CO2_top	Bed_order_1	Short	14.0	1	800.0	799.91	785.4198823573612	0.75461	5.98619	0.71864	3.95167	0.0006	2.71342	0.01181	2.14632	0.04656	1.14566	0.04504	0.05137	0.00068	0.05137	0.00068	0.05137	0.00068	-0.00539	0.0003	-0.00539	0.0003	-0.04059	0.00068	3.64681	6e-05	3.95322	0.00095	3.94857	0.0006	5.59069	0.00134	13.67824	0.00209	60.05193	0.01422	0.08083
206.0	POL136898	2023-12-18 16:20:52	1402	137	expt0014	CO2_top	Bed_order_1	Short	14.0	1	800.0	799.99	786.0797674990586	0.7705	6.18502	0.7188	3.95008	0.00276	2.76386	0.01206	2.09712	0.04717	1.08489	0.04528	0.05029	0.00069	0.05029	0.00069	0.05029	0.00069	-0.00518	0.0003	-0.00518	0.0003	-0.03992	0.00069	3.64686	6e-05	3.95034	0.00437	3.94957	0.00277	5.58663	0.00619	13.68172	0.00958	60.00859	0.06557	-0.00278
207.0	POL136899	2023-12-18 16:21:47	1402	137	expt0014	CO2_top	Bed_order_1	Short	14.0	1	800.0	800.07	786.343695502425	0.73843	5.97328	0.73279	3.94901	0.00223	2.74113	0.01168	2.13138	0.04566	1.09295	0.04374	0.04874	0.00065	0.04874	0.00065	0.04874	0.00065	-0.00489	0.00029	-0.00489	0.00029	-0.03897	0.00065	3.64688	6e-05	3.94936	0.00354	3.94831	0.00223	5.58524	0.005	13.67736	0.00774	60.01171	0.053	0.00812
208.0	POL136900	2023-12-18 16:22:42	1402	137	expt0014	CO2_top	Bed_order_1	Short	14.0	1	800.0	800.07	783.835778179857	0.77622	6.14469	0.74731	3.9484	0.00162	2.72999	0.01187	2.12045	0.04656	1.07039	0.04444	0.04701	0.00066	0.04701	0.00066	0.04701	0.00066	-0.00462	0.00029	-0.00462	0.00029	-0.03777	0.00066	3.64669	6e-05	3.9489	0.00256	3.94741	0.00162	5.58458	0.00362	13.67422	0.0056	60.01661	0.03839	-0.00278
209.0	POL136901	2023-12-18 16:23:37	1403	139	expt0014	Argon_top	Bed_order_1	Short	14.0	1	800.0	800.07	783.5717086544291	0.76446	6.14074	0.74654	3.94821	0.00079	2.7238	0.01178	2.06891	0.04627	1.08683	0.04445	0.04702	0.00066	0.04702	0.00066	0.04702	0.00066	-0.0048	0.0003	-0.0048	0.0003	-0.03742	0.00066	3.64667	6e-05	3.94955	0.00125	3.94553	0.00079	5.5855	0.00177	13.66772	0.00275	60.04487	0.01878	0.00812
210.0	POL136902	2023-12-18 16:24:32	1403	139	expt0014	Argon_top	Bed_order_1	Short	14.0	1	800.0	800.07	784.7599041366444	0.74929	5.9381	0.72282	3.94814	0.00219	2.7645	0.01145	2.13918	0.04455	0.9999	0.04185	0.04854	0.00064	0.04854	0.00064	0.04854	0.00064	-0.00506	0.00029	-0.00506	0.00029	-0.03843	0.00064	3.64676	6e-05	3.94848	0.00346	3.94744	0.00219	5.584	0.0049	13.67434	0.00758	60.01163	0.05195	0.00812
211.0	POL136903	2023-12-18 16:25:26	1404	143	expt0014	Argon_bottom	Bed_order_1	Short	14.0	1	800.0	799.95	782.7794106062158	0.76891	6.08837	0.73674	3.94808	0.00187	2.74844	0.01178	2.16807	0.04614	1.12561	0.04422	0.04977	0.00067	0.04977	0.00067	0.04977	0.00067	-0.00534	0.0003	-0.00534	0.0003	-0.0391	0.00067	3.64661	6e-05	3.94851	0.00296	3.94722	0.00187	5.58403	0.00418	13.67358	0.00647	60.01433	0.04435	0.00812
212.0	POL136904	2023-12-18 16:26:21	1404	143	expt0014	Argon_bottom	Bed_order_1	Short	14.0	1	800.0	799.83	781.9869782970293	0.74681	6.00361	0.73574	3.94797	0.00459	2.76818	0.01164	2.09763	0.04532	1.0948	0.04351	0.04908	0.00065	0.04908	0.00065	0.04908	0.00065	-0.00496	0.00029	-0.00496	0.00029	-0.03916	0.00065	3.64655	6e-05	3.94799	0.00726	3.94793	0.00459	5.5833	0.01026	13.67602	0.01589	60.00072	0.10882	0.02992
213.0	POL136905	2023-12-18 16:27:26	1405	142	expt0014	CO_bottom	Bed_order_1	Short	14.0	1	800.0	800.07	782.2511373221927	0.75023	6.00714	0.7297	3.94796	0.00306	2.75883	0.01156	2.14991	0.04536	1.08424	0.04321	0.04982	0.00066	0.04982	0.00066	0.04982	0.00066	-0.00561	0.0003	-0.00561	0.0003	-0.03861	0.00066	3.64657	6e-05	3.94816	0.00484	3.94755	0.00306	5.58354	0.00684	13.67471	0.0106	60.00679	0.07258	0.02991
214.0	POL136906	2023-12-18 16:28:21	1405	142	expt0014	CO_bottom	Bed_order_1	Short	14.0	1	800.0	800.07	780.7980779445487	0.73692	6.09791	0.74099	3.9487	0.0015	2.74473	0.01181	2.12259	0.046	1.06011	0.04369	0.04883	0.00067	0.04883	0.00067	0.04883	0.00067	-0.00506	0.0003	-0.00506	0.0003	-0.03871	0.00067	3.64646	6e-05	3.94931	0.00237	3.94749	0.0015	5.58516	0.00336	13.6745	0.0052	60.02032	0.03559	0.00812
215.0	POL136907	2023-12-18 16:29:16	1405	142	expt0014	CO_bottom	Bed_order_1	Short	14.0	1	800.0	800.07	781.062304154266	0.74825	5.963	0.73255	3.95027	0.00129	2.71542	0.01155	2.21905	0.04568	1.04223	0.04282	0.05008	0.00066	0.05008	0.00066	0.05008	0.00066	-0.00495	0.00029	-0.00495	0.00029	-0.04018	0.00066	3.64648	6e-05	3.95094	0.00203	3.94892	0.00129	5.58747	0.00288	13.67948	0.00446	60.02245	0.03046	0.19973
216.0	POL136908	2023-12-18 16:30:11	1405	142	expt0014	CO_bottom	Bed_order_1	Short	14.0	1	800.0	800.07	779.6088751205652	0.72933	5.97186	0.73444	3.95166	0.00118	2.74314	0.01176	2.22367	0.04599	1.06238	0.04321	0.05184	0.00067	0.05184	0.00067	0.05184	0.00067	-0.00543	0.0003	-0.00543	0.0003	-0.04099	0.00067	3.64637	6e-05	3.95228	0.00187	3.95042	0.00119	5.58937	0.00265	13.68467	0.00411	60.02073	0.02806	0.00813
217.0	POL136909	2023-12-18 16:31:06	1405	142	expt0014	CO_bottom	Bed_order_1	Short	14.0	1	800.0	800.07	779.4767227923434	0.73313	5.99229	0.73722	3.95268	0.00103	2.71805	0.01178	2.22196	0.04655	1.04497	0.04347	0.05148	0.00068	0.05148	0.00068	0.05148	0.00068	-0.00473	0.00029	-0.00473	0.00029	-0.04201	0.00068	3.64636	6e-05	3.95341	0.00164	3.95121	0.00103	5.59097	0.00231	13.68739	0.00358	60.02457	0.02451	0.2331
218.0	POL136910	2023-12-18 16:32:00	1406	143	expt0014	Argon_bottom	Bed_order_1	Short	14.0	1	800.0	800.07	779.3445667267375	0.73606	6.01271	0.73044	3.95307	0.00147	2.73214	0.01205	2.18439	0.04715	1.15287	0.04532	0.05294	0.0007	0.05294	0.0007	0.05294	0.0007	-0.00535	0.0003	-0.00535	0.0003	-0.04223	0.0007	3.64635	6e-05	3.95356	0.00232	3.9521	0.00147	5.59117	0.00328	13.69049	0.00508	60.01622	0.03471	0.08547
219.0	POL136911	2023-12-18 16:32:55	1406	143	expt0014	Argon_bottom	Bed_order_1	Short	14.0	1	800.0	800.07	780.9301929163569	0.73303	6.03012	0.73667	3.95312	0.00166	2.72052	0.01205	2.2969	0.0473	1.11908	0.0446	0.05198	0.00069	0.05198	0.00069	0.05198	0.00069	-0.00551	0.0003	-0.00551	0.0003	-0.04096	0.00069	3.64647	6e-05	3.95353	0.00262	3.95229	0.00166	5.59114	0.00371	13.69114	0.00574	60.01385	0.03924	0.02995
220.0	POL136912	2023-12-18 16:33:50	1407	139	expt0014	Argon_top	Bed_order_1	Short	14.0	1	800.0	800.07	782.515281424414	0.75586	6.02053	0.72166	3.95322	0.00057	2.71021	0.01202	2.32054	0.04747	1.13437	0.04469	0.05338	0.0007	0.05338	0.0007	0.05338	0.0007	-0.00543	0.0003	-0.00543	0.0003	-0.04251	0.0007	3.64659	6e-05	3.95452	0.00089	3.95062	0.00057	5.59253	0.00126	13.68534	0.00196	60.04355	0.01336	0.00813
221.0	POL136913	2023-12-18 16:34:45	1407	139	expt0014	Argon_top	Bed_order_1	Short	14.0	1	800.0	800.07	782.7794106062158	0.74894	5.99365	0.71554	3.95327	0.00062	2.73397	0.01199	2.23033	0.04732	1.14386	0.04498	0.05368	0.0007	0.05368	0.0007	0.05368	0.0007	-0.00524	0.0003	-0.00524	0.0003	-0.04321	0.0007	3.64661	6e-05	3.95456	0.00098	3.95067	0.00062	5.5926	0.00138	13.68553	0.00214	60.0434	0.01459	0.23212
222.0	POL136914	2023-12-18 16:35:52	1408	137	expt0014	CO2_top	Bed_order_1	Short	14.0	1	800.0	800.07	783.5717086544291	0.76164	6.04832	0.72995	3.95333	0.00295	2.69193	0.01196	2.18154	0.04659	1.09965	0.0442	0.05081	0.00068	0.05081	0.00068	0.05081	0.00068	-0.00441	0.00029	-0.00441	0.00029	-0.04199	0.00068	3.64667	6e-05	3.95345	0.00466	3.95309	0.00295	5.59102	0.0066	13.69392	0.01022	60.00393	0.06983	0.00813
223.0	POL136915	2023-12-18 16:36:46	1408	137	expt0014	CO2_top	Bed_order_1	Short	14.0	1	800.0	800.07	787.1353902196498	0.74714	5.97984	0.7243	3.95202	0.0023	2.73547	0.01184	2.2614	0.04696	1.11751	0.04453	0.05173	0.00068	0.05173	0.00068	0.05173	0.00068	-0.00546	0.0003	-0.00546	0.0003	-0.04081	0.00068	3.64694	6e-05	3.95238	0.00364	3.9513	0.0023	5.58951	0.00515	13.68771	0.00797	60.01202	0.05456	0.00813
224.0	POL136916	2023-12-18 16:37:41	1408	137	expt0014	CO2_top	Bed_order_1	Short	14.0	1	800.0	800.07	787.3992587028218	0.75535	6.00375	0.72366	3.95032	0.00678	2.7443	0.01179	2.15653	0.04623	1.09001	0.04409	0.05013	0.00067	0.05013	0.00067	0.05013	0.00067	-0.00505	0.00029	-0.00505	0.00029	-0.04003	0.00067	3.64696	6e-05	3.95028	0.01073	3.95041	0.00678	5.58653	0.01517	13.68461	0.02349	59.99854	0.1608	0.11634
225.0	POL136917	2023-12-18 16:38:36	1408	137	expt0014	CO2_top	Bed_order_1	Short	14.0	1	800.0	800.07	786.0797674990586	0.76574	6.04351	0.73379	3.94913	0.00583	2.73112	0.01176	2.12957	0.04627	1.13993	0.04479	0.05003	0.00067	0.05003	0.00067	0.05003	0.00067	-0.0053	0.0003	-0.0053	0.0003	-0.03942	0.00067	3.64686	6e-05	3.94914	0.00922	3.94913	0.00583	5.58492	0.01304	13.68018	0.02019	60.00011	0.13817	0.23249
226.0	POL136918	2023-12-18 16:39:31	1408	137	expt0014	CO2_top	Bed_order_1	Short	14.0	1	800.0	800.07	784.8919072290021	0.7714	6.01147	0.72524	3.94864	0.0017	2.76586	0.01172	2.17986	0.04626	1.15894	0.04459	0.05057	0.00066	0.05057	0.00066	0.05057	0.00066	-0.00535	0.0003	-0.00535	0.0003	-0.03988	0.00066	3.64677	6e-05	3.94915	0.00269	3.94762	0.0017	5.58494	0.00381	13.67494	0.00589	60.01712	0.04034	0.03014
227.0	POL136919	2023-12-18 16:40:26	1409	139	expt0014	Argon_top	Bed_order_1	Short	14.0	1	800.0	800.07	785.4198823573612	0.75198	5.99332	0.72632	3.94819	0.00096	2.74258	0.01156	2.13054	0.04535	1.07687	0.04316	0.04868	0.00065	0.04868	0.00065	0.04868	0.00065	-0.00518	0.00029	-0.00518	0.00029	-0.03832	0.00065	3.64681	6e-05	3.94924	0.00151	3.94611	0.00096	5.58506	0.00214	13.66971	0.00332	60.03496	0.02271	0.0299
228.0	POL136920	2023-12-18 16:41:21	1409	139	expt0014	Argon_top	Bed_order_1	Short	14.0	1	800.0	800.07	783.7037452807733	0.76029	6.10837	0.74488	3.94823	0.00374	2.76414	0.01182	2.15565	0.04636	1.12377	0.0444	0.04921	0.00066	0.04921	0.00066	0.04921	0.00066	-0.00509	0.0003	-0.00509	0.0003	-0.03903	0.00066	3.64668	6e-05	3.94829	0.00592	3.9481	0.00374	5.58372	0.00838	13.67664	0.01297	60.00203	0.08883	0.02992
229.0	POL136921	2023-12-18 16:42:26	1410	143	expt0014	Argon_bottom	Bed_order_1	Short	14.0	1	800.0	800.07	784.2318545167	0.76459	6.02747	0.74629	3.9481	0.00279	2.76495	0.01162	2.13805	0.04574	1.09044	0.04374	0.04854	0.00065	0.04854	0.00065	0.04854	0.00065	-0.00509	0.00029	-0.00509	0.00029	-0.03836	0.00065	3.64672	6e-05	3.94833	0.00441	3.94765	0.00279	5.58378	0.00624	13.67505	0.00966	60.00761	0.06618	0.03194
230.0	POL136922	2023-12-18 16:43:20	1410	143	expt0014	Argon_bottom	Bed_order_1	Short	14.0	1	800.0	800.07	783.0435248701382	0.74188	5.97427	0.72644	3.94792	0.00353	2.76091	0.01157	2.03932	0.04463	1.02827	0.04253	0.04813	0.00064	0.04813	0.00064	0.04813	0.00064	-0.00433	0.00028	-0.00433	0.00028	-0.03947	0.00064	3.64663	6e-05	3.94803	0.00559	3.94771	0.00353	5.58336	0.0079	13.67526	0.01224	60.00366	0.08377	0.25919
231.0	POL136923	2023-12-18 16:44:25	1411	142	expt0014	CO_bottom	Bed_order_1	Short	14.0	1	800.0	800.07	781.062304154266	0.75759	6.06066	0.7574	3.94793	0.00363	2.73197	0.01167	2.16698	0.04546	1.06728	0.04303	0.04825	0.00065	0.04825	0.00065	0.04825	0.00065	-0.00488	0.00029	-0.00488	0.00029	-0.03849	0.00065	3.64648	6e-05	3.94801	0.00575	3.94776	0.00363	5.58334	0.00812	13.67543	0.01258	60.00289	0.08615	0.1037
232.0	POL136924	2023-12-18 16:45:20	1411	142	expt0014	CO_bottom	Bed_order_1	Short	14.0	1	800.0	800.07	781.1944116585918	0.73352	6.0431	0.72908	3.94894	0.01186	2.75143	0.0118	2.19033	0.04564	1.03011	0.04274	0.04957	0.00066	0.04957	0.00066	0.04957	0.00066	-0.005	0.00029	-0.005	0.00029	-0.03958	0.00066	3.64649	6e-05	3.94882	0.01876	3.9492	0.01186	5.58447	0.02654	13.68043	0.0411	59.9957	0.28125	0.12638
233.0	POL136925	2023-12-18 16:46:15	1411	142	expt0014	CO_bottom	Bed_order_1	Short	14.0	1	800.0	800.07	780.4017106225688	0.75388	6.12401	0.73585	3.95043	0.00105	2.71542	0.01204	2.19136	0.04708	1.07447	0.04462	0.05008	0.00069	0.05008	0.00069	0.05008	0.00069	-0.00549	0.00031	-0.00549	0.00031	-0.0391	0.00069	3.64643	6e-05	3.95126	0.00165	3.94878	0.00105	5.58792	0.00234	13.67897	0.00363	60.02768	0.02478	0.00812
234.0	POL136926	2023-12-18 16:47:10	1411	142	expt0014	CO_bottom	Bed_order_1	Short	14.0	1	800.0	799.91	777.8906032469796	0.7352	5.98053	0.73814	3.95174	0.0016	2.73269	0.01179	2.18852	0.04594	1.07508	0.04339	0.05163	0.00068	0.05163	0.00068	0.05163	0.00068	-0.00538	0.0003	-0.00538	0.0003	-0.04087	0.00068	3.64624	6e-05	3.95221	0.00253	3.95082	0.0016	5.58927	0.00358	13.68603	0.00555	60.01557	0.03796	0.08919
235.0	POL136927	2023-12-18 16:48:05	1411	142	expt0014	CO_bottom	Bed_order_1	Short	14.0	1	800.0	799.83	779.2124069234288	0.74809	6.0336	0.74177	3.95261	0.00125	2.71841	0.01183	2.22247	0.04687	1.09993	0.04428	0.05206	0.00069	0.05206	0.00069	0.05206	0.00069	-0.00545	0.0003	-0.00545	0.0003	-0.04117	0.00069	3.64634	6e-05	3.95316	0.00198	3.95152	0.00125	5.59061	0.0028	13.68846	0.00434	60.01831	0.02964	-0.00082
236.0	POL136928	2023-12-18 16:49:00	1412	143	expt0014	Argon_bottom	Bed_order_1	Short	14.0	1	800.0	799.83	780.9301929163569	0.74517	6.0514	0.72711	3.95305	0.00091	2.72638	0.01196	2.21557	0.04696	1.0838	0.04433	0.05197	0.00069	0.05197	0.00069	0.05197	0.00069	-0.00522	0.0003	-0.00522	0.0003	-0.04153	0.00069	3.64647	6e-05	3.95391	0.00143	3.95134	0.00091	5.59167	0.00202	13.68783	0.00314	60.0287	0.02144	0.02994
237.0	POL136929	2023-12-18 16:49:54	1412	143	expt0014	Argon_bottom	Bed_order_1	Short	14.0	1	800.0	800.07	780.0053096840882	0.74062	6.04988	0.75196	3.95315	0.00786	2.70544	0.01196	2.27106	0.04751	1.06574	0.04441	0.05215	0.0007	0.05215	0.0007	0.05215	0.0007	-0.00556	0.00031	-0.00556	0.00031	-0.04103	0.0007	3.6464	6e-05	3.95306	0.01243	3.95334	0.00786	5.59047	0.01758	13.69476	0.02722	59.99689	0.1861	-0.00278
238.0	POL136930	2023-12-18 16:50:49	1413	139	expt0014	Argon_top	Bed_order_1	Short	14.0	1	800.0	800.07	783.7037452807733	0.74526	5.9451	0.73238	3.95326	0.00062	2.72616	0.01174	2.22769	0.04646	1.0783	0.04356	0.05176	0.00068	0.05176	0.00068	0.05176	0.00068	-0.00503	0.00029	-0.00503	0.00029	-0.0417	0.00068	3.64668	6e-05	3.95456	0.00098	3.95068	0.00062	5.59259	0.00139	13.68556	0.00215	60.04328	0.01468	-0.00278
239.0	POL136931	2023-12-18 16:51:44	1413	139	expt0014	Argon_top	Bed_order_1	Short	14.0	1	800.0	800.07	782.2511373221927	0.77004	6.17046	0.75085	3.95329	0.00324	2.72739	0.0122	2.09565	0.04746	1.06694	0.04509	0.05191	0.00071	0.05191	0.00071	0.05191	0.00071	-0.00484	0.0003	-0.00484	0.0003	-0.04223	0.00071	3.64657	6e-05	3.95339	0.00513	3.9531	0.00324	5.59094	0.00725	13.69393	0.01122	60.00327	0.07675	0.00813
240.0	POL136932	2023-12-18 16:52:49	1414	137	expt0014	CO2_top	Bed_order_1	Short	14.0	1	800.0	800.07	783.7037452807733	0.74738	5.99365	0.72068	3.95331	0.00223	2.71132	0.01184	2.3376	0.04716	1.07752	0.04377	0.05219	0.00069	0.05219	0.00069	0.05219	0.00069	-0.00513	0.0003	-0.00513	0.0003	-0.04192	0.00069	3.64668	6e-05	3.95356	0.00353	3.95279	0.00223	5.59118	0.005	13.69288	0.00773	60.00858	0.05293	0.02995
241.0	POL136933	2023-12-18 16:53:44	1414	137	expt0014	CO2_top	Bed_order_1	Short	14.0	1	800.0	800.07	784.4958867774044	0.76878	6.09395	0.73857	3.95202	0.00647	2.71714	0.01207	2.26596	0.04831	1.16192	0.04629	0.05217	0.0007	0.05217	0.0007	0.05217	0.0007	-0.00575	0.00031	-0.00575	0.00031	-0.04067	0.0007	3.64674	6e-05	3.95204	0.01024	3.95197	0.00647	5.58903	0.01448	13.69003	0.02243	60.00081	0.1534	0.17256
242.0	POL136934	2023-12-18 16:54:39	1414	137	expt0014	CO2_top	Bed_order_1	Short	14.0	1	800.0	800.07	787.1353902196498	0.77089	6.09706	0.74763	3.95027	0.00147	2.7364	0.01176	2.14318	0.04627	1.03189	0.0436	0.0496	0.00068	0.0496	0.00068	0.0496	0.00068	-0.00541	0.0003	-0.00541	0.0003	-0.03877	0.00068	3.64694	6e-05	3.95088	0.00233	3.94906	0.00147	5.58739	0.0033	13.67994	0.00511	60.02037	0.03493	0.19667
243.0	POL136935	2023-12-18 16:55:34	1414	137	expt0014	CO2_top	Bed_order_1	Short	14.0	1	800.0	800.07	784.7599041366444	0.77204	6.03883	0.71553	3.9492	0.00093	2.75565	0.01176	2.15894	0.04609	1.08028	0.04376	0.05065	0.00067	0.05065	0.00067	0.05065	0.00067	-0.00539	0.0003	-0.00539	0.0003	-0.03986	0.00067	3.64676	6e-05	3.95024	0.00147	3.94712	0.00093	5.58648	0.00207	13.67321	0.00322	60.03488	0.02197	0.12876
244.0	POL136936	2023-12-18 16:56:28	1414	137	expt0014	CO2_top	Bed_order_1	Short	14.0	1	800.0	800.07	785.4198823573612	0.77203	6.09212	0.72379	3.94859	0.0016	2.7333	0.0117	2.13894	0.04605	1.11522	0.04414	0.04805	0.00066	0.04805	0.00066	0.04805	0.00066	-0.00495	0.00029	-0.00495	0.00029	-0.03814	0.00066	3.64681	6e-05	3.94918	0.00253	3.94741	0.0016	5.58498	0.00358	13.67424	0.00554	60.01971	0.03792	0.00812
245.0	POL136937	2023-12-18 16:57:23	1415	139	expt0014	Argon_top	Bed_order_1	Short	14.0	1	800.0	799.91	783.3076242187021	0.76102	6.0471	0.74185	3.9482	0.0016	2.76874	0.01157	2.1282	0.04528	1.0478	0.04284	0.04891	0.00065	0.04891	0.00065	0.04891	0.00065	-0.00477	0.00029	-0.00477	0.00029	-0.03936	0.00065	3.64665	6e-05	3.94874	0.00253	3.94712	0.0016	5.58437	0.00358	13.67323	0.00554	60.01812	0.03793	0.02991
246.0	POL136938	2023-12-18 16:58:18	1415	139	expt0014	Argon_top	Bed_order_1	Short	14.0	1	800.0	799.83	782.9114696027546	0.75613	6.0498	0.7399	3.94812	0.00221	2.74063	0.01172	2.16188	0.04627	1.12472	0.04438	0.04956	0.00066	0.04956	0.00066	0.04956	0.00066	-0.00493	0.00029	-0.00493	0.00029	-0.03971	0.00066	3.64662	6e-05	3.94846	0.0035	3.94744	0.00221	5.58397	0.00495	13.67434	0.00767	60.0114	0.05248	0.05435
247.0	POL136939	2023-12-18 16:59:13	1416	143	expt0014	Argon_bottom	Bed_order_1	Short	14.0	1	800.0	799.95	783.7037452807733	0.75632	6.07918	0.73525	3.94812	0.00428	2.76291	0.0116	2.087	0.04559	1.04513	0.04338	0.0488	0.00066	0.0488	0.00066	0.0488	0.00066	-0.00496	0.00029	-0.00496	0.00029	-0.03888	0.00066	3.64668	6e-05	3.94816	0.00678	3.94805	0.00428	5.58354	0.00959	13.67645	0.01484	60.00118	0.10165	0.00812
248.0	POL136940	2023-12-18 17:00:08	1416	143	expt0014	Argon_bottom	Bed_order_1	Short	14.0	1	800.0	800.07	782.7794106062158	0.73358	5.94328	0.72851	3.94798	0.00206	2.73971	0.01156	2.22616	0.04531	1.07487	0.0428	0.04897	0.00065	0.04897	0.00065	0.04897	0.00065	-0.00525	0.00029	-0.00525	0.00029	-0.03846	0.00065	3.64661	6e-05	3.94834	0.00326	3.94726	0.00206	5.5838	0.00461	13.6737	0.00714	60.0121	0.04891	0.12427
249.0	POL136941	2023-12-18 17:01:14	1417	142	expt0014	CO_bottom	Bed_order_1	Short	14.0	1	800.0	800.07	782.515281424414	0.75676	6.08295	0.73426	3.9479	0.00167	2.74588	0.01182	2.2199	0.0467	1.11632	0.04449	0.04918	0.00067	0.04918	0.00067	0.04918	0.00067	-0.00565	0.0003	-0.00565	0.0003	-0.03788	0.00067	3.64659	6e-05	3.94843	0.00264	3.94684	0.00167	5.58393	0.00373	13.67226	0.00578	60.01779	0.03959	0.2918
250.0	POL136942	2023-12-18 17:02:08	1417	142	expt0014	CO_bottom	Bed_order_1	Short	14.0	1	800.0	800.07	781.4586154677627	0.74958	6.01717	0.72808	3.94876	0.00188	2.75278	0.01173	2.2106	0.04582	1.1179	0.04339	0.05129	0.00067	0.05129	0.00067	0.05129	0.00067	-0.00512	0.00029	-0.00512	0.00029	-0.04106	0.00067	3.64651	6e-05	3.94917	0.00297	3.94795	0.00188	5.58497	0.0042	13.6761	0.00651	60.01366	0.04453	0.02607
251.0	POL136943	2023-12-18 17:03:03	1417	142	expt0014	CO_bottom	Bed_order_1	Short	14.0	1	800.0	800.07	780.7980779445487	0.74876	6.04677	0.74535	3.9504	0.00115	2.706	0.01175	2.24925	0.04645	1.11485	0.04393	0.0506	0.00067	0.0506	0.00067	0.0506	0.00067	-0.00519	0.0003	-0.00519	0.0003	-0.04022	0.00067	3.64646	6e-05	3.95121	0.00182	3.94878	0.00115	5.58785	0.00257	13.67898	0.00398	60.02712	0.02725	0.00812
252.0	POL136944	2023-12-18 17:03:58	1417	142	expt0014	CO_bottom	Bed_order_1	Short	14.0	1	800.0	799.91	778.5515518302699	0.73051	6.02504	0.7432	3.95168	0.00274	2.69283	0.01178	2.16898	0.0464	1.13124	0.04445	0.05045	0.00068	0.05045	0.00068	0.05045	0.00068	-0.005	0.0003	-0.005	0.0003	-0.04045	0.00068	3.64629	6e-05	3.95185	0.00433	3.95133	0.00274	5.58876	0.00613	13.68782	0.00949	60.00577	0.06492	0.00813
253.0	POL136945	2023-12-18 17:04:53	1417	142	expt0014	CO_bottom	Bed_order_1	Short	14.0	1	800.0	799.83	778.1549939016478	0.74219	6.03431	0.73024	3.95255	0.00075	2.71151	0.01193	2.21675	0.04684	1.18473	0.04499	0.05292	0.00069	0.05292	0.00069	0.05292	0.00069	-0.00521	0.0003	-0.00521	0.0003	-0.0425	0.00069	3.64626	6e-05	3.95357	0.00119	3.9505	0.00075	5.5912	0.00168	13.68494	0.00261	60.03427	0.0178	0.02994
254.0	POL136946	2023-12-18 17:05:48	1418	143	expt0014	Argon_bottom	Bed_order_1	Short	14.0	1	800.0	799.83	780.7980779445487	0.73887	5.97261	0.73036	3.95302	0.0029	2.70525	0.01189	2.30591	0.04739	1.16674	0.04502	0.05232	0.00069	0.05232	0.00069	0.05232	0.00069	-0.00509	0.0003	-0.00509	0.0003	-0.04213	0.00069	3.64646	6e-05	3.95313	0.00458	3.9528	0.0029	5.59058	0.00648	13.69289	0.01004	60.00377	0.06865	-0.00251
255.0	POL136947	2023-12-18 17:06:43	1418	143	expt0014	Argon_bottom	Bed_order_1	Short	14.0	1	800.0	799.99	780.0053096840882	0.74993	6.07202	0.73046	3.95313	0.00746	2.71856	0.01214	2.18816	0.04758	1.16644	0.04585	0.05331	0.00071	0.05331	0.00071	0.05331	0.00071	-0.00536	0.00031	-0.00536	0.00031	-0.04259	0.00071	3.6464	6e-05	3.95306	0.01179	3.95328	0.00746	5.59047	0.01668	13.69456	0.02583	59.99751	0.17656	0.21788
256.0	POL136948	2023-12-18 17:07:48	1419	139	expt0014	Argon_top	Bed_order_1	Short	14.0	1	800.0	800.07	781.7228043463937	0.75497	6.0508	0.71743	3.95326	0.00175	2.6989	0.01202	2.27573	0.04774	1.11098	0.04504	0.05183	0.0007	0.05183	0.0007	0.05183	0.0007	-0.00517	0.0003	-0.00517	0.0003	-0.0415	0.0007	3.64653	6e-05	3.95359	0.00277	3.95261	0.00175	5.59122	0.00392	13.69223	0.00607	60.01094	0.04153	0.00813
257.0	POL136949	2023-12-18 17:08:43	1419	139	expt0014	Argon_top	Bed_order_1	Short	14.0	1	800.0	800.07	783.0435248701382	0.73923	6.07705	0.73264	3.95332	0.00116	2.69886	0.01199	2.30943	0.0478	1.09243	0.04473	0.05172	0.0007	0.05172	0.0007	0.05172	0.0007	-0.00531	0.00031	-0.00531	0.00031	-0.04111	0.0007	3.64663	6e-05	3.95394	0.00184	3.9521	0.00116	5.59171	0.0026	13.69046	0.00402	60.02057	0.0275	0.03029
258.0	POL136950	2023-12-18 17:09:48	1420	137	expt0014	CO2_top	Bed_order_1	Short	14.0	1	800.0	800.07	782.1190596751368	0.75104	6.03226	0.73217	3.95325	0.00288	2.71123	0.01204	2.30172	0.04781	1.09342	0.0448	0.05307	0.00071	0.05307	0.00071	0.05307	0.00071	-0.00591	0.00031	-0.00591	0.00031	-0.04125	0.00071	3.64656	6e-05	3.9534	0.00456	3.95293	0.00289	5.59096	0.00645	13.69334	0.00999	60.00532	0.06835	0.02995
259.0	POL136951	2023-12-18 17:10:42	1420	137	expt0014	CO2_top	Bed_order_1	Short	14.0	1	800.0	800.07	784.8919072290021	0.75602	6.05164	0.73993	3.95181	0.00647	2.73679	0.01189	2.22638	0.0471	1.08663	0.04433	0.05167	0.00069	0.05167	0.00069	0.05167	0.00069	-0.00516	0.0003	-0.00516	0.0003	-0.04136	0.00069	3.64677	6e-05	3.95177	0.01023	3.95188	0.00647	5.58865	0.01447	13.68972	0.0224	59.99878	0.15336	0.00813
260.0	POL136952	2023-12-18 17:11:37	1420	137	expt0014	CO2_top	Bed_order_1	Short	14.0	1	800.0	800.07	785.4198823573612	0.74797	6.08108	0.73496	3.95013	0.00372	2.74242	0.01199	2.19279	0.04695	1.1013	0.04453	0.05065	0.00068	0.05065	0.00068	0.05065	0.00068	-0.00488	0.00029	-0.00488	0.00029	-0.04089	0.00068	3.64681	6e-05	3.95028	0.00588	3.94983	0.00372	5.58653	0.00831	13.6826	0.01287	60.00503	0.0881	0.03185
261.0	POL136953	2023-12-18 17:12:32	1420	137	expt0014	CO2_top	Bed_order_1	Short	14.0	1	800.0	799.83	785.551866830762	0.75821	6.01737	0.74214	3.94924	0.0018	2.72979	0.01159	2.16101	0.04548	1.03933	0.04284	0.04852	0.00065	0.04852	0.00065	0.04852	0.00065	-0.00485	0.00029	-0.00485	0.00029	-0.03882	0.00065	3.64682	6e-05	3.94973	0.00284	3.94827	0.0018	5.58576	0.00402	13.67719	0.00622	60.0163	0.04259	0.20511
262.0	POL136954	2023-12-18 17:13:27	1420	137	expt0014	CO2_top	Bed_order_1	Short	14.0	1	800.0	799.83	785.4198823573612	0.77398	6.1326	0.74397	3.94844	0.00173	2.74808	0.01195	2.12827	0.04682	1.19062	0.04581	0.05011	0.00068	0.05011	0.00068	0.05011	0.00068	-0.00579	0.00031	-0.00579	0.00031	-0.03853	0.00068	3.64681	6e-05	3.94898	0.00274	3.94736	0.00173	5.5847	0.00388	13.67406	0.00601	60.01807	0.04113	0.02991
263.0	POL136955	2023-12-18 17:14:22	1421	139	expt0014	Argon_top	Bed_order_1	Short	14.0	1	800.0	799.99	785.4198823573612	0.75277	5.9999	0.72637	3.94819	0.00161	2.72612	0.0116	2.06359	0.04502	1.09459	0.04348	0.04837	0.00065	0.04837	0.00065	0.04837	0.00065	-0.00519	0.00029	-0.00519	0.00029	-0.03799	0.00065	3.64681	6e-05	3.94873	0.00254	3.94709	0.00161	5.58435	0.0036	13.67312	0.00557	60.01837	0.03814	0.00812
264.0	POL136956	2023-12-18 17:15:17	1421	139	expt0014	Argon_top	Bed_order_1	Short	14.0	1	800.0	800.07	785.815824609342	0.75526	6.02442	0.73455	3.94811	0.00069	2.74335	0.01164	2.14337	0.04605	1.12347	0.04426	0.04896	0.00066	0.04896	0.00066	0.04896	0.00066	-0.00501	0.00029	-0.00501	0.00029	-0.03894	0.00066	3.64684	6e-05	3.94955	0.00108	3.94524	0.00069	5.58551	0.00153	13.6667	0.00238	60.0482	0.01624	0.22469
265.0	POL136957	2023-12-18 17:16:12	1422	143	expt0014	Argon_bottom	Bed_order_1	Short	14.0	1	800.0	800.07	783.4396683005092	0.73515	5.96726	0.73129	3.94813	0.00184	2.76849	0.01165	2.13055	0.04513	1.0539	0.04294	0.04911	0.00065	0.04911	0.00065	0.04911	0.00065	-0.00585	0.0003	-0.00585	0.0003	-0.03741	0.00065	3.64666	6e-05	3.94858	0.00292	3.94724	0.00184	5.58414	0.00413	13.67364	0.00639	60.01499	0.04375	0.02991
266.0	POL136958	2023-12-18 17:17:06	1422	143	expt0014	Argon_bottom	Bed_order_1	Short	14.0	1	800.0	800.07	782.2511373221927	0.75177	6.05669	0.74855	3.94805	0.0029	2.73212	0.01155	2.08899	0.04544	1.0868	0.04355	0.04816	0.00065	0.04816	0.00065	0.04816	0.00065	-0.00507	0.00029	-0.00507	0.00029	-0.03802	0.00065	3.64657	6e-05	3.94824	0.00459	3.94767	0.0029	5.58365	0.0065	13.67512	0.01006	60.0064	0.06889	0.00323
267.0	POL136959	2023-12-18 17:18:11	1423	142	expt0014	CO_bottom	Bed_order_1	Short	14.0	1	800.0	800.07	781.1944116585918	0.76098	6.08546	0.73372	3.94804	0.00388	2.75621	0.01189	2.19741	0.04625	1.10201	0.04395	0.05007	0.00067	0.05007	0.00067	0.05007	0.00067	-0.0051	0.00029	-0.0051	0.00029	-0.03987	0.00067	3.64649	6e-05	3.94813	0.00614	3.94787	0.00388	5.5835	0.00869	13.67583	0.01345	60.00291	0.09208	0.02992
268.0	POL136960	2023-12-18 17:19:06	1423	142	expt0014	CO_bottom	Bed_order_1	Short	14.0	1	800.0	800.07	780.9301929163569	0.75572	6.09778	0.73655	3.94877	0.00088	2.73172	0.01185	2.19622	0.04693	1.17377	0.04534	0.05007	0.00068	0.05007	0.00068	0.05007	0.00068	-0.00579	0.00031	-0.00579	0.00031	-0.03848	0.00068	3.64647	6e-05	3.94993	0.00139	3.94643	0.00088	5.58605	0.00197	13.67082	0.00305	60.03919	0.02083	0.0299
269.0	POL136961	2023-12-18 17:20:01	1423	142	expt0014	CO_bottom	Bed_order_1	Short	14.0	1	800.0	799.91	779.4767227923434	0.73637	6.04461	0.74102	3.95037	0.0019	2.72828	0.01184	2.21359	0.04628	1.05249	0.04349	0.05124	0.00068	0.05124	0.00068	0.05124	0.00068	-0.00592	0.00031	-0.00592	0.00031	-0.03939	0.00068	3.64636	6e-05	3.95077	0.003	3.94955	0.0019	5.58724	0.00424	13.68165	0.00657	60.01365	0.04494	0.02993
270.0	POL136962	2023-12-18 17:20:56	1423	142	expt0014	CO_bottom	Bed_order_1	Short	14.0	1	800.0	799.83	779.7410237117195	0.75056	6.14662	0.74859	3.95174	0.00315	2.69879	0.01208	2.28414	0.04757	1.09715	0.04461	0.0503	0.00069	0.0503	0.00069	0.0503	0.00069	-0.0051	0.0003	-0.0051	0.0003	-0.04009	0.00069	3.64638	6e-05	3.95189	0.00499	3.95143	0.00315	5.58881	0.00705	13.68817	0.01092	60.00507	0.07474	0.02994
271.0	POL136963	2023-12-18 17:21:51	1423	142	expt0014	CO_bottom	Bed_order_1	Short	14.0	1	800.0	799.83	779.2124069234288	0.73858	5.98962	0.73223	3.95248	0.00119	2.71025	0.01182	2.24134	0.04635	1.06073	0.04335	0.05205	0.00068	0.05205	0.00068	0.05205	0.00068	-0.00501	0.00029	-0.00501	0.00029	-0.04203	0.00068	3.64634	6e-05	3.95311	0.00189	3.9512	0.00119	5.59054	0.00267	13.68737	0.00414	60.0213	0.02828	-0.00278
272.0	POL136964	2023-12-18 17:22:45	1424	143	expt0014	Argon_bottom	Bed_order_1	Short	14.0	1	800.0	799.99	780.5338367979743	0.75738	6.11695	0.74848	3.95304	0.00078	2.70682	0.01211	2.33863	0.04845	1.14583	0.04563	0.05329	0.00071	0.05329	0.00071	0.05329	0.00071	-0.00564	0.00031	-0.00564	0.00031	-0.04201	0.00071	3.64644	6e-05	3.95406	0.00123	3.95101	0.00078	5.59188	0.00173	13.68671	0.00269	60.03396	0.01834	0.17874
273.0	POL136965	2023-12-18 17:23:40	1424	143	expt0014	Argon_bottom	Bed_order_1	Short	14.0	1	800.0	800.07	778.9480761024399	0.73853	5.9998	0.73956	3.95322	0.00139	2.69402	0.0119	2.26596	0.04679	1.08269	0.04387	0.05222	0.00069	0.05222	0.00069	0.05222	0.00069	-0.00501	0.0003	-0.00501	0.0003	-0.04221	0.00069	3.64632	6e-05	3.9537	0.00221	3.95225	0.00139	5.59138	0.00312	13.691	0.00483	60.01619	0.03303	0.03112
274.0	POL136966	2023-12-18 17:24:35	1425	139	expt0014	Argon_top	Bed_order_1	Short	14.0	1	800.0	800.07	781.062304154266	0.73266	5.99042	0.718	3.95319	0.00297	2.71143	0.01186	2.21625	0.04748	1.14722	0.0454	0.05295	0.0007	0.05295	0.0007	0.05295	0.0007	-0.00536	0.00031	-0.00536	0.00031	-0.04223	0.0007	3.64648	6e-05	3.95329	0.00469	3.95299	0.00297	5.5908	0.00664	13.69355	0.01028	60.00342	0.07027	0.02995
275.0	POL136967	2023-12-18 17:25:30	1425	139	expt0014	Argon_top	Bed_order_1	Short	14.0	1	800.0	800.07	781.062304154266	0.74302	6.01061	0.72318	3.95321	0.00083	2.72839	0.01191	2.17167	0.0472	1.14878	0.04544	0.05236	0.0007	0.05236	0.0007	0.05236	0.0007	-0.0057	0.00031	-0.0057	0.00031	-0.04097	0.0007	3.64648	6e-05	3.95415	0.00132	3.95133	0.00083	5.59201	0.00186	13.6878	0.00289	60.0315	0.01971	-0.00278
276.0	POL136968	2023-12-18 17:26:38	1426	137	expt0014	CO2_top	Bed_order_1	Short	14.0	1	800.0	800.07	781.5907117732397	0.75094	6.01133	0.73443	3.95327	0.00168	2.72034	0.01199	2.29112	0.04767	1.12409	0.04505	0.05281	0.0007	0.05281	0.0007	0.05281	0.0007	-0.00583	0.00031	-0.00583	0.00031	-0.04116	0.0007	3.64652	6e-05	3.95366	0.00266	3.9525	0.00168	5.59132	0.00376	13.69186	0.00582	60.013	0.03979	-0.01301
277.0	POL136969	2023-12-18 17:27:33	1426	137	expt0014	CO2_top	Bed_order_1	Short	14.0	1	800.0	800.07	786.2117333613749	0.7589	5.98582	0.73431	3.95199	0.00278	2.72879	0.01195	2.24603	0.04685	1.14769	0.04469	0.05317	0.00069	0.05317	0.00069	0.05317	0.00069	-0.00528	0.0003	-0.00528	0.0003	-0.04261	0.00069	3.64687	6e-05	3.95224	0.0044	3.9515	0.00278	5.58931	0.00622	13.68838	0.00964	60.00829	0.06591	0.00813
278.0	POL136970	2023-12-18 17:28:28	1426	137	expt0014	CO2_top	Bed_order_1	Short	14.0	1	800.0	799.91	787.0034503996181	0.74445	5.95228	0.7277	3.95022	0.00616	2.73007	0.01166	2.18234	0.04613	1.1496	0.04449	0.04965	0.00066	0.04965	0.00066	0.04965	0.00066	-0.00531	0.0003	-0.00531	0.0003	-0.03903	0.00066	3.64693	6e-05	3.95001	0.00975	3.95065	0.00616	5.58616	0.01379	13.68545	0.02135	59.99289	0.14616	0.02994
279.0	POL136971	2023-12-18 17:29:22	1426	137	expt0014	CO2_top	Bed_order_1	Short	14.0	1	800.0	799.99	785.4198823573612	0.73864	5.90428	0.71961	3.94907	0.00099	2.74986	0.01147	2.11566	0.04466	1.07026	0.0426	0.0493	0.00065	0.0493	0.00065	0.0493	0.00065	-0.005	0.00029	-0.005	0.00029	-0.0393	0.00065	3.64681	6e-05	3.95002	0.00156	3.94717	0.00099	5.58617	0.00221	13.6734	0.00342	60.03184	0.02339	-0.00278
280.0	POL136972	2023-12-18 17:30:17	1426	137	expt0014	CO2_top	Bed_order_1	Short	14.0	1	800.0	800.07	784.363872509891	0.78949	6.17144	0.75772	3.94858	0.0012	2.73377	0.012	2.11855	0.04701	1.16441	0.04564	0.04934	0.00068	0.04934	0.00068	0.04934	0.00068	-0.00477	0.0003	-0.00477	0.0003	-0.0398	0.00068	3.64673	6e-05	3.94941	0.00191	3.94691	0.00121	5.58531	0.00269	13.67249	0.00418	60.02794	0.02856	0.02991
281.0	POL136973	2023-12-18 17:31:12	1427	139	expt0014	Argon_top	Bed_order_1	Short	14.0	1	800.0	800.07	785.4198823573612	0.78038	6.21786	0.74499	3.94825	0.00101	2.75131	0.012	2.09955	0.0468	1.04903	0.04462	0.04751	0.00067	0.04751	0.00067	0.04751	0.00067	-0.00485	0.0003	-0.00485	0.0003	-0.03781	0.00067	3.64681	6e-05	3.94929	0.0016	3.94617	0.00101	5.58514	0.00226	13.66992	0.0035	60.03489	0.02392	0.00812
282.0	POL136974	2023-12-18 17:32:07	1427	139	expt0014	Argon_top	Bed_order_1	Short	14.0	1	800.0	800.07	783.3076242187021	0.7485	5.9623	0.72989	3.94809	0.00094	2.74457	0.01163	2.1106	0.0451	1.07106	0.04316	0.04922	0.00066	0.04922	0.00066	0.04922	0.00066	-0.00552	0.00029	-0.00552	0.00029	-0.03818	0.00066	3.64665	6e-05	3.94914	0.00148	3.94598	0.00094	5.58493	0.0021	13.66929	0.00325	60.03532	0.02221	0.00812
283.0	POL136975	2023-12-18 17:33:12	1428	143	expt0014	Argon_bottom	Bed_order_1	Short	14.0	1	800.0	800.07	781.1944116585918	0.75615	6.06967	0.73984	3.94811	0.00285	2.72811	0.01177	2.1188	0.04557	1.05855	0.04339	0.04836	0.00066	0.04836	0.00066	0.04836	0.00066	-0.00507	0.00029	-0.00507	0.00029	-0.03822	0.00066	3.64649	6e-05	3.94831	0.00451	3.94771	0.00285	5.58376	0.00638	13.67528	0.00988	60.0067	0.0676	0.09241
284.0	POL136976	2023-12-18 17:34:07	1428	143	expt0014	Argon_bottom	Bed_order_1	Short	14.0	1	800.0	800.07	781.1944116585918	0.74815	6.07325	0.72847	3.94791	0.00188	2.74889	0.01185	2.13197	0.04636	1.12323	0.04444	0.05001	0.00067	0.05001	0.00067	0.05001	0.00067	-0.00455	0.00029	-0.00455	0.00029	-0.04092	0.00067	3.64649	6e-05	3.94834	0.00297	3.94705	0.00188	5.58379	0.0042	13.67298	0.0065	60.01437	0.04454	-0.00041
285.0	POL136977	2023-12-18 17:35:12	1429	142	expt0014	CO_bottom	Bed_order_1	Short	14.0	1	800.0	800.07	781.8548931875537	0.7485	6.03118	0.73326	3.94782	0.00169	2.74977	0.0117	2.06143	0.04519	1.02388	0.04314	0.04892	0.00066	0.04892	0.00066	0.04892	0.00066	-0.00532	0.0003	-0.00532	0.0003	-0.03828	0.00066	3.64654	6e-05	3.94831	0.00267	3.94685	0.00169	5.58375	0.00378	13.6723	0.00585	60.01627	0.04006	0.13998
286.0	POL136978	2023-12-18 17:36:06	1429	142	expt0014	CO_bottom	Bed_order_1	Short	14.0	1	800.0	799.83	781.1944116585918	0.73859	5.98402	0.72159	3.94888	0.00076	2.75205	0.01157	2.17062	0.04523	1.06925	0.04276	0.05041	0.00066	0.05041	0.00066	0.05041	0.00066	-0.00543	0.00029	-0.00543	0.00029	-0.03956	0.00066	3.64649	6e-05	3.95018	0.00121	3.94628	0.00076	5.5864	0.00171	13.67031	0.00265	60.04363	0.01807	0.00554
287.0	POL136979	2023-12-18 17:37:01	1429	142	expt0014	CO_bottom	Bed_order_1	Short	14.0	1	800.0	799.83	781.1944116585918	0.75224	6.04582	0.74484	3.95028	0.00297	2.73231	0.01186	2.17391	0.04638	1.06898	0.04371	0.05085	0.00068	0.05085	0.00068	0.05085	0.00068	-0.00478	0.00029	-0.00478	0.00029	-0.04128	0.00068	3.64649	6e-05	3.95045	0.00469	3.94994	0.00297	5.58678	0.00664	13.68299	0.01028	60.00568	0.07034	-0.00278
288.0	POL136980	2023-12-18 17:37:56	1429	142	expt0014	CO_bottom	Bed_order_1	Short	14.0	1	800.0	799.83	779.3445667267375	0.74162	6.03145	0.73965	3.95171	0.00156	2.74646	0.01196	2.17405	0.04689	1.1263	0.04483	0.05318	0.00069	0.05318	0.00069	0.05318	0.00069	-0.00543	0.0003	-0.00543	0.0003	-0.04231	0.00069	3.64635	6e-05	3.95222	0.00246	3.95071	0.00156	5.58928	0.00348	13.68565	0.00539	60.01682	0.03686	0.00304
289.0	POL136981	2023-12-18 17:38:51	1429	142	expt0014	CO_bottom	Bed_order_1	Short	14.0	1	800.0	799.99	778.1549939016478	0.75339	6.15356	0.72539	3.9526	0.00722	2.7228	0.01228	2.29996	0.04835	1.12982	0.04563	0.05342	0.00071	0.05342	0.00071	0.05342	0.00071	-0.00527	0.00031	-0.00527	0.00031	-0.04289	0.00071	3.64626	6e-05	3.95254	0.01142	3.95272	0.00722	5.58974	0.01615	13.69262	0.02501	59.99802	0.17098	-0.00278
290.0	POL136982	2023-12-18 17:39:46	1430	143	expt0014	Argon_bottom	Bed_order_1	Short	14.0	1	800.0	800.07	780.4017106225688	0.73505	6.05442	0.74138	3.95303	0.0009	2.69564	0.01198	2.33276	0.04766	1.14151	0.04487	0.05394	0.00071	0.05394	0.00071	0.05394	0.00071	-0.00557	0.00031	-0.00557	0.00031	-0.0428	0.00071	3.64643	6e-05	3.95384	0.00142	3.95142	0.0009	5.59158	0.00201	13.68811	0.00312	60.02709	0.02128	0.00813
291.0	POL136983	2023-12-18 17:40:40	1430	143	expt0014	Argon_bottom	Bed_order_1	Short	14.0	1	800.0	800.07	780.5338367979743	0.74622	6.09754	0.73258	3.95326	0.0006	2.70058	0.01198	2.30001	0.04782	1.12104	0.04496	0.05203	0.0007	0.05203	0.0007	0.05203	0.0007	-0.00543	0.00031	-0.00543	0.00031	-0.04116	0.0007	3.64644	6e-05	3.9546	0.00094	3.95059	0.0006	5.59265	0.00133	13.68526	0.00207	60.04469	0.01407	0.15664
292.0	POL136984	2023-12-18 17:41:46	1431	139	expt0014	Argon_top	Bed_order_1	Short	14.0	1	800.0	800.07	781.7228043463937	0.74688	6.04121	0.73242	3.95327	0.0017	2.72547	0.01196	2.22231	0.04762	1.15097	0.0456	0.05286	0.0007	0.05286	0.0007	0.05286	0.0007	-0.00607	0.00031	-0.00607	0.00031	-0.04072	0.0007	3.64653	6e-05	3.95367	0.00269	3.95247	0.0017	5.59134	0.00381	13.69177	0.0059	60.0134	0.04034	0.20846
293.0	POL136985	2023-12-18 17:42:40	1431	139	expt0014	Argon_top	Bed_order_1	Short	14.0	1	800.0	800.07	782.7794106062158	0.74834	6.01562	0.72126	3.95345	0.00148	2.68795	0.01201	2.24667	0.04753	1.17395	0.0456	0.05228	0.0007	0.05228	0.0007	0.05228	0.0007	-0.00549	0.00031	-0.00549	0.00031	-0.04129	0.0007	3.64661	6e-05	3.9539	0.00234	3.95254	0.00148	5.59166	0.0033	13.69199	0.00511	60.01525	0.03497	-0.00569
294.0	POL136986	2023-12-18 17:43:45	1432	137	expt0014	CO2_top	Bed_order_1	Short	14.0	1	800.0	800.07	783.7037452807733	0.74719	5.99778	0.73917	3.95329	0.00104	2.71911	0.01186	2.31457	0.04695	1.07812	0.04361	0.05252	0.00069	0.05252	0.00069	0.05252	0.00069	-0.00486	0.00029	-0.00486	0.00029	-0.0428	0.00069	3.64668	6e-05	3.95402	0.00164	3.95182	0.00104	5.59183	0.00232	13.68949	0.0036	60.02461	0.0246	0.02995
295.0	POL136987	2023-12-18 17:44:40	1432	137	expt0014	CO2_top	Bed_order_1	Short	14.0	1	800.0	800.07	784.4958867774044	0.76084	6.06822	0.72538	3.95191	0.00095	2.72332	0.01198	2.18836	0.04692	0.99416	0.04369	0.05011	0.00069	0.05011	0.00069	0.05011	0.00069	-0.00516	0.0003	-0.00516	0.0003	-0.03979	0.00069	3.64674	6e-05	3.95286	0.0015	3.95002	0.00095	5.59019	0.00212	13.68326	0.00329	60.03173	0.02248	0.00812
296.0	POL136988	2023-12-18 17:45:35	1432	137	expt0014	CO2_top	Bed_order_1	Short	14.0	1	800.0	799.83	785.155902240767	0.76772	6.04006	0.74072	3.95015	0.00201	2.72846	0.01185	2.13813	0.04682	1.19034	0.04582	0.05148	0.00068	0.05148	0.00068	0.05148	0.00068	-0.00633	0.00031	-0.00633	0.00031	-0.03881	0.00068	3.64679	6e-05	3.95059	0.00318	3.94928	0.00201	5.58697	0.00449	13.68072	0.00696	60.01455	0.04762	0.00812
297.0	POL136989	2023-12-18 17:46:30	1432	137	expt0014	CO2_top	Bed_order_1	Short	14.0	1	800.0	799.83	782.6473478802055	0.7652	6.04317	0.73913	3.94905	0.00092	2.75619	0.01171	2.0998	0.04606	1.04324	0.04394	0.0496	0.00067	0.0496	0.00067	0.0496	0.00067	-0.00575	0.0003	-0.00575	0.0003	-0.0381	0.00067	3.6466	6e-05	3.95018	0.00146	3.94679	0.00092	5.58639	0.00206	13.67209	0.00319	60.03779	0.02182	0.00812
298.0	POL136990	2023-12-18 17:47:24	1432	137	expt0014	CO2_top	Bed_order_1	Short	14.0	1	800.0	799.83	782.515281424414	0.74465	5.93976	0.72799	3.94839	0.00109	2.74184	0.01152	2.0451	0.04461	1.05353	0.0428	0.04883	0.00065	0.04883	0.00065	0.04883	0.00065	-0.00546	0.00029	-0.00546	0.00029	-0.0379	0.00065	3.64659	6e-05	3.94924	0.00173	3.94669	0.0011	5.58506	0.00245	13.67172	0.00379	60.02848	0.02595	-0.01299
299.0	POL136991	2023-12-18 17:48:19	1433	139	expt0014	Argon_top	Bed_order_1	Short	14.0	1	800.0	799.99	785.6838475813174	0.73271	5.97725	0.71215	3.94823	0.00302	2.75282	0.01161	2.09258	0.04493	1.12881	0.04361	0.04911	0.00065	0.04911	0.00065	0.04911	0.00065	-0.00519	0.00029	-0.00519	0.00029	-0.03873	0.00065	3.64683	6e-05	3.94843	0.00477	3.94784	0.00302	5.58392	0.00675	13.67573	0.01045	60.00657	0.07154	0.02992
300.0	POL136992	2023-12-18 17:49:14	1433	139	expt0014	Argon_top	Bed_order_1	Short	14.0	1	800.0	800.07	783.4396683005092	0.74968	6.0369	0.74008	3.94827	0.0016	2.74836	0.01157	2.13591	0.04493	0.98646	0.04203	0.04811	0.00065	0.04811	0.00065	0.04811	0.00065	-0.00474	0.00028	-0.00474	0.00028	-0.03863	0.00065	3.64666	6e-05	3.94883	0.00253	3.94715	0.0016	5.58449	0.00358	13.67333	0.00554	60.0188	0.03795	0.10169
301.0	POL136993	2023-12-18 17:50:09	1434	143	expt0014	Argon_bottom	Bed_order_1	Short	14.0	1	800.0	800.07	781.5907117732397	0.74616	5.98842	0.74116	3.94811	0.00219	2.74487	0.0116	2.20446	0.04569	1.10706	0.04343	0.04929	0.00065	0.04929	0.00065	0.04929	0.00065	-0.00527	0.00029	-0.00527	0.00029	-0.03876	0.00065	3.64652	6e-05	3.94845	0.00346	3.94745	0.00219	5.58395	0.0049	13.67435	0.00758	60.01121	0.05192	0.02991
302.0	POL136994	2023-12-18 17:51:04	1434	143	expt0014	Argon_bottom	Bed_order_1	Short	14.0	1	800.0	800.07	781.3265154296521	0.75673	6.1076	0.73628	3.94792	0.00142	2.74256	0.01173	2.14133	0.04599	1.01638	0.04323	0.04864	0.00066	0.04864	0.00066	0.04864	0.00066	-0.00469	0.00029	-0.00469	0.00029	-0.03926	0.00066	3.6465	6e-05	3.94857	0.00224	3.94663	0.00142	5.58412	0.00317	13.67151	0.0049	60.02171	0.03358	0.25151
303.0	POL136995	2023-12-18 17:52:13	1435	142	expt0014	CO_bottom	Bed_order_1	Short	14.0	1	800.0	800.07	781.4586154677627	0.73524	5.95559	0.71763	3.94806	0.00092	2.7552	0.01154	2.13642	0.04465	1.08215	0.04256	0.04889	0.00065	0.04889	0.00065	0.04889	0.00065	-0.00499	0.00028	-0.00499	0.00028	-0.0389	0.00065	3.64651	6e-05	3.94907	0.00145	3.94603	0.00092	5.58482	0.00205	13.66945	0.00318	60.03392	0.02177	0.03034
304.0	POL136996	2023-12-18 17:53:07	1435	142	expt0014	CO_bottom	Bed_order_1	Short	14.0	1	800.0	800.07	779.8731685661176	0.73314	5.97593	0.71735	3.94876	0.00362	2.72522	0.01151	2.13262	0.04516	1.13101	0.04347	0.04963	0.00066	0.04963	0.00066	0.04963	0.00066	-0.00526	0.00029	-0.00526	0.00029	-0.0391	0.00066	3.64639	6e-05	3.94887	0.00573	3.94853	0.00362	5.58454	0.0081	13.67811	0.01254	60.00379	0.08584	0.20171
305.0	POL136997	2023-12-18 17:54:02	1435	142	expt0014	CO_bottom	Bed_order_1	Short	14.0	1	800.0	799.83	779.8731685661176	0.73779	5.99424	0.73663	3.95034	0.001	2.70916	0.01162	2.22335	0.04588	1.0818	0.04332	0.05044	0.00067	0.05044	0.00067	0.05044	0.00067	-0.0053	0.00029	-0.0053	0.00029	-0.03984	0.00067	3.64639	6e-05	3.95121	0.00158	3.9486	0.001	5.58785	0.00223	13.67834	0.00345	60.02919	0.02361	0.00812
306.0	POL136998	2023-12-18 17:54:57	1435	142	expt0014	CO_bottom	Bed_order_1	Short	14.0	1	800.0	799.83	778.2871836179893	0.73345	6.07753	0.74682	3.95164	0.00111	2.71628	0.01203	2.31815	0.0478	1.16592	0.04529	0.05262	0.0007	0.05262	0.0007	0.05262	0.0007	-0.00563	0.00031	-0.00563	0.00031	-0.04137	0.0007	3.64627	6e-05	3.95238	0.00176	3.95016	0.00112	5.58951	0.00249	13.68377	0.00386	60.02474	0.02643	0.22834
307.0	POL136999	2023-12-18 17:55:52	1435	142	expt0014	CO_bottom	Bed_order_1	Short	14.0	1	800.0	799.83	778.8159050841303	0.74819	6.00429	0.7255	3.95256	0.0017	2.70886	0.0118	2.26273	0.04697	1.08378	0.04406	0.05258	0.00069	0.05258	0.00069	0.05258	0.00069	-0.00553	0.0003	-0.00553	0.0003	-0.04152	0.00069	3.64631	6e-05	3.95295	0.00268	3.95178	0.0017	5.59032	0.00379	13.68936	0.00587	60.01308	0.04016	0.01658
308.0	POL137000	2023-12-18 17:56:47	1436	143	expt0014	Argon_bottom	Bed_order_1	Short	14.0	1	800.0	799.95	778.4193695940912	0.73027	6.02695	0.73505	3.95304	0.00118	2.6995	0.01197	2.30586	0.04754	1.16637	0.04513	0.05247	0.0007	0.05247	0.0007	0.05247	0.0007	-0.0051	0.0003	-0.0051	0.0003	-0.04228	0.0007	3.64628	6e-05	3.95366	0.00187	3.95181	0.00119	5.59132	0.00265	13.68948	0.00411	60.02058	0.02807	0.02995
309.0	POL137001	2023-12-18 17:57:41	1436	143	expt0014	Argon_bottom	Bed_order_1	Short	14.0	1	800.0	800.07	780.1374470659421	0.74439	5.98503	0.72834	3.95312	0.00233	2.71636	0.0119	2.2811	0.04714	1.09268	0.04416	0.05435	0.00071	0.05435	0.00071	0.05435	0.00071	-0.0061	0.00031	-0.0061	0.00031	-0.04215	0.00071	3.64641	6e-05	3.95336	0.00368	3.95264	0.00233	5.59089	0.0052	13.69236	0.00806	60.00795	0.05512	0.18823
310.0	POL137002	2023-12-18 17:58:46	1437	139	expt0014	Argon_top	Bed_order_1	Short	14.0	1	800.0	800.07	781.4586154677627	0.74525	6.01324	0.73211	3.95325	0.00095	2.7224	0.01194	2.27369	0.0476	1.13806	0.045	0.05312	0.0007	0.05312	0.0007	0.05312	0.0007	-0.00547	0.00031	-0.00547	0.00031	-0.04218	0.0007	3.64651	6e-05	3.95408	0.0015	3.95161	0.00095	5.59191	0.00213	13.68877	0.00329	60.02756	0.02251	0.01155
311.0	POL137003	2023-12-18 17:59:41	1437	139	expt0014	Argon_top	Bed_order_1	Short	14.0	1	800.0	800.07	782.9114696027546	0.75232	6.01405	0.7241	3.95341	0.00121	2.71434	0.01192	2.2457	0.04689	1.02424	0.04349	0.05194	0.00069	0.05194	0.00069	0.05194	0.00069	-0.0049	0.0003	-0.0049	0.0003	-0.04214	0.00069	3.64662	6e-05	3.95402	0.00191	3.95217	0.00121	5.59183	0.0027	13.69072	0.00419	60.02066	0.02861	-0.00278
312.0	POL137004	2023-12-18 18:00:46	1438	137	expt0014	CO2_top	Bed_order_1	Short	14.0	1	800.0	800.07	784.2318545167	0.73863	5.99828	0.7122	3.95324	0.00057	2.71139	0.01184	2.30063	0.0471	1.07543	0.04387	0.05288	0.00069	0.05288	0.00069	0.05288	0.00069	-0.00546	0.0003	-0.00546	0.0003	-0.04197	0.00069	3.64672	6e-05	3.95465	0.00089	3.95043	0.00057	5.59272	0.00126	13.68468	0.00196	60.04715	0.01334	0.00813
313.0	POL137005	2023-12-18 18:01:41	1438	137	expt0014	CO2_top	Bed_order_1	Short	14.0	1	800.0	800.07	784.2318545167	0.74559	5.97148	0.73285	3.9519	0.00308	2.72934	0.01181	2.27631	0.0473	1.14451	0.04493	0.05257	0.00069	0.05257	0.00069	0.05257	0.00069	-0.00523	0.0003	-0.00523	0.0003	-0.0421	0.00069	3.64672	6e-05	3.95213	0.00488	3.95146	0.00308	5.58915	0.0069	13.68824	0.01068	60.00749	0.07305	0.22118
314.0	POL137006	2023-12-18 18:02:36	1438	137	expt0014	CO2_top	Bed_order_1	Short	14.0	1	800.0	800.07	785.2878941607994	0.78062	6.08087	0.73295	3.9502	0.00219	2.73512	0.01187	2.15306	0.04677	1.09612	0.04462	0.04939	0.00068	0.04939	0.00068	0.04939	0.00068	-0.00495	0.0003	-0.00495	0.0003	-0.0395	0.00068	3.6468	6e-05	3.95056	0.00347	3.94948	0.00219	5.58694	0.00491	13.68141	0.0076	60.01209	0.05205	0.00812
315.0	POL137007	2023-12-18 18:03:31	1438	137	expt0014	CO2_top	Bed_order_1	Short	14.0	1	800.0	800.07	784.4958867774044	0.76147	6.10129	0.73256	3.94914	0.00204	2.73707	0.01183	2.09051	0.0462	1.01263	0.04368	0.04878	0.00068	0.04878	0.00068	0.04878	0.00068	-0.00532	0.0003	-0.00532	0.0003	-0.03814	0.00068	3.64674	6e-05	3.94955	0.00322	3.94834	0.00204	5.58551	0.00456	13.67744	0.00705	60.01354	0.0483	0.26642
316.0	POL137008	2023-12-18 18:04:25	1438	137	expt0014	CO2_top	Bed_order_1	Short	14.0	1	800.0	800.07	784.0998327975049	0.74201	5.98487	0.73528	3.94854	0.0014	2.75004	0.01173	2.10234	0.04542	1.13419	0.04401	0.05044	0.00066	0.05044	0.00066	0.05044	0.00066	-0.00538	0.00029	-0.00538	0.00029	-0.03967	0.00066	3.64671	6e-05	3.94924	0.00221	3.94715	0.0014	5.58506	0.00313	13.67333	0.00484	60.02331	0.03313	0.00383
317.0	POL137009	2023-12-18 18:05:20	1439	139	expt0014	Argon_top	Bed_order_1	Short	14.0	1	800.0	800.07	785.9477979151505	0.76179	6.02383	0.73698	3.94829	0.00098	2.73521	0.0117	2.21109	0.04595	1.10044	0.04363	0.04902	0.00066	0.04902	0.00066	0.04902	0.00066	-0.00508	0.00029	-0.00508	0.00029	-0.03886	0.00066	3.64685	6e-05	3.94929	0.00155	3.94629	0.00098	5.58514	0.0022	13.67034	0.00341	60.03358	0.02329	0.0299
318.0	POL137010	2023-12-18 18:06:15	1439	139	expt0014	Argon_top	Bed_order_1	Short	14.0	1	800.0	800.07	783.7037452807733	0.76155	6.12772	0.74384	3.94819	0.0007	2.74379	0.01182	2.12743	0.04636	1.03429	0.04387	0.04846	0.00067	0.04846	0.00067	0.04846	0.00067	-0.0051	0.0003	-0.0051	0.0003	-0.03825	0.00067	3.64668	6e-05	3.94965	0.00111	3.94526	0.0007	5.58565	0.00157	13.66679	0.00244	60.04902	0.01666	0.30813
319.0	POL137011	2023-12-18 18:07:10	1440	143	expt0014	Argon_bottom	Bed_order_1	Short	14.0	1	800.0	800.07	783.7037452807733	0.75075	5.96729	0.73521	3.9481	0.0044	2.7552	0.01148	2.05891	0.04485	1.02182	0.04265	0.04909	0.00065	0.04909	0.00065	0.04909	0.00065	-0.00489	0.00029	-0.00489	0.00029	-0.03932	0.00065	3.64668	6e-05	3.94812	0.00695	3.94805	0.0044	5.58348	0.00983	13.67645	0.01523	60.00077	0.10425	0.04938
320.0	POL137012	2023-12-18 18:08:05	1440	143	expt0014	Argon_bottom	Bed_order_1	Short	14.0	1	800.0	800.07	783.3076242187021	0.74995	6.12426	0.73899	3.94797	0.00694	2.74597	0.01179	2.06652	0.04595	1.05383	0.04398	0.04811	0.00066	0.04811	0.00066	0.04811	0.00066	-0.00483	0.00029	-0.00483	0.00029	-0.03845	0.00066	3.64665	6e-05	3.94792	0.01098	3.94807	0.00694	5.5832	0.01553	13.67651	0.02405	59.99834	0.16461	0.00812
321.0	POL137013	2023-12-18 18:09:14	1441	142	expt0014	CO_bottom	Bed_order_1	Short	14.0	1	800.0	800.07	779.7410237117195	0.74979	6.04904	0.73367	3.94792	0.00123	2.77142	0.01175	2.13892	0.04588	1.09478	0.04382	0.05039	0.00067	0.05039	0.00067	0.05039	0.00067	-0.00578	0.0003	-0.00578	0.0003	-0.03883	0.00067	3.64638	6e-05	3.9487	0.00194	3.94636	0.00123	5.5843	0.00274	13.67058	0.00425	60.02616	0.02908	0.0299
322.0	POL137014	2023-12-18 18:10:08	1441	142	expt0014	CO_bottom	Bed_order_1	Short	14.0	1	800.0	800.07	780.4017106225688	0.74731	6.07967	0.73276	3.94874	0.00117	2.74712	0.01188	2.21497	0.04658	1.0792	0.04397	0.04924	0.00067	0.04924	0.00067	0.04924	0.00067	-0.00539	0.0003	-0.00539	0.0003	-0.03846	0.00067	3.64643	6e-05	3.94955	0.00185	3.94711	0.00117	5.58551	0.00261	13.67321	0.00405	60.02726	0.0277	0.00812
323.0	POL137015	2023-12-18 18:11:03	1441	142	expt0014	CO_bottom	Bed_order_1	Short	14.0	1	800.0	800.07	779.3445667267375	0.75274	5.99285	0.74354	3.95032	0.00143	2.71437	0.01169	2.21345	0.04625	1.06441	0.04343	0.05011	0.00067	0.05011	0.00067	0.05011	0.00067	-0.00464	0.00029	-0.00464	0.00029	-0.04084	0.00067	3.64635	6e-05	3.95087	0.00226	3.94924	0.00143	5.58737	0.0032	13.68058	0.00496	60.0181	0.03394	0.14521
324.0	POL137016	2023-12-18 18:11:58	1441	142	expt0014	CO_bottom	Bed_order_1	Short	14.0	1	800.0	799.91	778.4193695940912	0.74532	6.05148	0.72638	3.95165	0.00145	2.72464	0.01186	2.22279	0.04633	1.07812	0.04347	0.05209	0.00069	0.05209	0.00069	0.05209	0.00069	-0.00521	0.0003	-0.00521	0.0003	-0.04166	0.00069	3.64628	6e-05	3.95213	0.00229	3.95068	0.00145	5.58916	0.00324	13.68555	0.00502	60.01625	0.03432	0.13507
325.0	POL137017	2023-12-18 18:12:53	1441	142	expt0014	CO_bottom	Bed_order_1	Short	14.0	1	800.0	799.83	777.6261976275348	0.73051	6.01308	0.72986	3.95262	0.00269	2.70134	0.01184	2.28303	0.04691	1.12115	0.04417	0.05301	0.00069	0.05301	0.00069	0.05301	0.00069	-0.00515	0.0003	-0.00515	0.0003	-0.0427	0.00069	3.64622	6e-05	3.95277	0.00425	3.95232	0.00269	5.59005	0.00601	13.69124	0.00931	60.00496	0.06364	0.2098
326.0	POL137018	2023-12-18 18:13:48	1442	143	expt0014	Argon_bottom	Bed_order_1	Short	14.0	1	800.0	799.83	778.0228004447545	0.73854	5.98921	0.73952	3.95308	0.00172	2.70523	0.01194	2.27281	0.0468	1.13137	0.0441	0.05364	0.0007	0.05364	0.0007	0.05364	0.0007	-0.0054	0.0003	-0.0054	0.0003	-0.04284	0.0007	3.64625	6e-05	3.95345	0.00271	3.95234	0.00172	5.59102	0.00384	13.69132	0.00594	60.01235	0.04064	0.02995
327.0	POL137019	2023-12-18 18:14:43	1442	143	expt0014	Argon_bottom	Bed_order_1	Short	14.0	1	800.0	800.07	779.6088751205652	0.7403	6.03692	0.73681	3.95316	0.00139	2.69011	0.01193	2.27523	0.04749	1.13183	0.04494	0.05155	0.0007	0.05155	0.0007	0.05155	0.0007	-0.00529	0.0003	-0.00529	0.0003	-0.04098	0.0007	3.64637	6e-05	3.95364	0.0022	3.95221	0.00139	5.59129	0.00311	13.69085	0.00482	60.01601	0.03296	0.02995
328.0	POL137020	2023-12-18 18:15:47	1443	139	expt0014	Argon_top	Bed_order_1	Short	14.0	1	800.0	800.07	781.3265154296521	0.75323	5.99641	0.72331	3.95331	0.0027	2.70534	0.01188	2.31354	0.04707	1.10075	0.04398	0.05228	0.00069	0.05228	0.00069	0.05228	0.00069	-0.00525	0.0003	-0.00525	0.0003	-0.04177	0.00069	3.6465	6e-05	3.95347	0.00428	3.953	0.0027	5.59105	0.00605	13.69358	0.00937	60.0053	0.06404	0.00813
329.0	POL137021	2023-12-18 18:16:42	1443	139	expt0014	Argon_top	Bed_order_1	Short	14.0	1	800.0	800.07	782.1190596751368	0.80951	6.49743	0.73822	3.95337	0.00098	2.68065	0.01281	2.27572	0.05084	1.1049	0.04785	0.05138	0.00075	0.05138	0.00075	0.05138	0.00075	-0.00539	0.00033	-0.00539	0.00033	-0.0406	0.00075	3.64656	6e-05	3.9542	0.00155	3.95171	0.00098	5.59208	0.0022	13.68913	0.00341	60.02774	0.02328	0.00813
330.0	POL137023	2023-12-18 18:37:35	1506	139	expt0015	Argon_top_post_CO2	Bed_order_1	Long	15.0	1	800.0	799.99	784.363872509891	0.34571	2.72363	1.59156	3.9482	0.00127	2.74416	0.00527	2.13167	0.02063	1.04569	0.01956	0.04856	0.0003	0.04856	0.0003	0.04856	0.0003	-0.00489	0.00013	-0.00489	0.00013	-0.03879	0.0003	3.64673	3e-05	3.94844	0.00201	3.94772	0.00127	5.58393	0.00284	13.67529	0.00439	60.00803	0.03007	-0.00278
331.0	POL137024	2023-12-18 19:11:30	1510	142	expt0015	CO_bottom	Bed_order_1	Short	15.0	1	800.0	800.01	778.8159050841303	0.47751	3.88539	0.77835	3.95063	0.00051	2.73179	0.00762	2.16846	0.02984	1.09898	0.02841	0.05055	0.00044	0.05055	0.00044	0.05055	0.00044	-0.00532	0.00019	-0.00532	0.00019	-0.0399	0.00044	3.64631	4e-05	3.95176	0.00081	3.94836	0.00051	5.58864	0.00115	13.67752	0.00178	60.03798	0.01217	0.03236
332.0	POL137025	2023-12-18 19:15:22	1513	143	expt0015	Argon_bottom_post_CO	Bed_order_1	Long	15.0	1	800.0	799.91	780.269580711997	0.33863	2.73173	1.56939	3.95318	0.00055	2.70039	0.00543	2.29646	0.02155	1.08712	0.02013	0.05246	0.00032	0.05246	0.00032	0.05246	0.00032	-0.00538	0.00014	-0.00538	0.00014	-0.04171	0.00032	3.64642	3e-05	3.95376	0.00088	3.95203	0.00055	5.59146	0.00124	13.69022	0.00192	60.01935	0.01311	0.00813
333.0	POL137026	2023-12-18 19:49:25	1517	137	expt0015	CO2_top	Bed_order_1	Short	15.0	1	800.0	800.07	784.0998327975049	0.49332	3.93407	0.78048	3.95024	0.0008	2.71818	0.00766	2.18486	0.03036	1.03743	0.02858	0.04952	0.00044	0.04952	0.00044	0.04952	0.00044	-0.00515	0.0002	-0.00515	0.0002	-0.03922	0.00044	3.64671	4e-05	3.95106	0.00126	3.9486	0.0008	5.58765	0.00178	13.67836	0.00276	60.02746	0.01888	0.02992
334.0	POL137027	2023-12-18 19:53:17	1520	139	expt0015	Argon_top_post_CO2	Bed_order_1	Long	15.0	1	800.0	799.99	783.4396683005092	0.34858	2.75627	1.61178	3.94817	0.00062	2.73904	0.00535	2.13049	0.0209	1.04909	0.01981	0.04874	0.0003	0.04874	0.0003	0.04874	0.0003	-0.00498	0.00013	-0.00498	0.00013	-0.03877	0.0003	3.64666	3e-05	3.94888	0.00097	3.94676	0.00062	5.58456	0.00138	13.67199	0.00214	60.02366	0.01461	-0.00278
	POL137028	2023-12-18 20:27:20	1524	142	expt0015	CO_bottom	Bed_order_1	Short		1		800.0
	POL137029	2023-12-18 20:31:14	1527	143	expt0015	Argon_bottom	Bed_order_1	Short		1		800.0
	POL137030	2023-12-19 01:05:06	1	11	expt0017	Argon_top	Bed_order_1234	Short		1		798.0
	POL137031	2023-12-19 01:09:34	2	11	expt0017	Argon_top	Bed_order_1234	Short		1		789.0
	POL137032	2023-12-19 01:14:02	3	11	expt0017	Argon_top	Bed_order_1234	Long		1		781.0
	POL137033	2023-12-19 01:18:29	4	11	expt0017	Argon_top	Bed_order_1234	Short		1		772.5
	POL137034	2023-12-19 01:22:57	5	11	expt0017	Argon_top	Bed_order_1234	Short		1		764.0
	POL137035	2023-12-19 01:27:24	6	11	expt0017	Argon_top	Bed_order_1234	Short		1		755.5
	POL137036	2023-12-19 01:31:52	7	11	expt0017	Argon_top	Bed_order_1234	Short		1		747.5
	POL137037	2023-12-19 01:36:19	8	11	expt0017	Argon_top	Bed_order_1234	Short		1		738.5
	POL137038	2023-12-19 01:40:47	9	11	expt0017	Argon_top	Bed_order_1234	Short		1		730.5
	POL137039	2023-12-19 01:45:14	10	11	expt0017	Argon_top	Bed_order_1234	Short		1		722.0
	POL137040	2023-12-19 01:49:42	11	11	expt0017	Argon_top	Bed_order_1234	Short		1		713.5
	POL137041	2023-12-19 01:54:10	12	11	expt0017	Argon_top	Bed_order_1234	Long		1		705.0
	POL137042	2023-12-19 01:58:37	13	11	expt0017	Argon_top	Bed_order_1234	Short		1		696.5
	POL137043	2023-12-19 02:03:05	14	11	expt0017	Argon_top	Bed_order_1234	Short		1		688.0
	POL137044	2023-12-19 02:07:32	15	11	expt0017	Argon_top	Bed_order_1234	Short		1		679.5
	POL137045	2023-12-19 02:12:00	16	11	expt0017	Argon_top	Bed_order_1234	Short		1		671.0
	POL137046	2023-12-19 02:16:27	17	11	expt0017	Argon_top	Bed_order_1234	Short		1		662.0
	POL137047	2023-12-19 02:20:55	18	11	expt0017	Argon_top	Bed_order_1234	Short		1		654.0
	POL137048	2023-12-19 02:25:23	19	11	expt0017	Argon_top	Bed_order_1234	Short		1		645.5
	POL137049	2023-12-19 02:29:50	20	11	expt0017	Argon_top	Bed_order_1234	Short		1		637.0
	POL137050	2023-12-19 02:34:18	21	11	expt0017	Argon_top	Bed_order_1234	Short		1		628.5
	POL137051	2023-12-19 02:38:46	22	11	expt0017	Argon_top	Bed_order_1234	Short		1		620.0
	POL137052	2023-12-19 02:43:13	23	11	expt0017	Argon_top	Bed_order_1234	Short		1		611.5
	POL137053	2023-12-19 02:47:41	24	11	expt0017	Argon_top	Bed_order_1234	Short		1		603.0
	POL137054	2023-12-19 02:52:08	25	11	expt0017	Argon_top	Bed_order_1234	Short		1		594.5
	POL137055	2023-12-19 02:56:36	26	11	expt0017	Argon_top	Bed_order_1234	Short		1		586.0
	POL137056	2023-12-19 03:01:03	27	11	expt0017	Argon_top	Bed_order_1234	Short		1		577.5
	POL137057	2023-12-19 03:05:31	28	11	expt0017	Argon_top	Bed_order_1234	Short		1		569.0
	POL137058	2023-12-19 03:09:59	29	11	expt0017	Argon_top	Bed_order_1234	Short		1		560.5
	POL137059	2023-12-19 03:14:26	30	11	expt0017	Argon_top	Bed_order_1234	Short		1		552.5
	POL137060	2023-12-19 03:18:54	31	11	expt0017	Argon_top	Bed_order_1234	Short		1		544.0
	POL137061	2023-12-19 03:23:21	32	11	expt0017	Argon_top	Bed_order_1234	Short		1		535.5
	POL137062	2023-12-19 03:27:49	33	11	expt0017	Argon_top	Bed_order_1234	Short		1		527.0
	POL137063	2023-12-19 03:32:16	34	11	expt0017	Argon_top	Bed_order_1234	Short		1		518.0
	POL137064	2023-12-19 03:36:44	35	11	expt0017	Argon_top	Bed_order_1234	Short		1		510.0
	POL137065	2023-12-19 03:41:11	36	11	expt0017	Argon_top	Bed_order_1234	Short		1		501.5
	POL137066	2023-12-19 03:45:39	37	11	expt0017	Argon_top	Bed_order_1234	Short		1		493.0
	POL137067	2023-12-19 03:50:07	38	11	expt0017	Argon_top	Bed_order_1234	Short		1		484.5
	POL137068	2023-12-19 03:54:34	39	11	expt0017	Argon_top	Bed_order_1234	Short		1		476.0
	POL137069	2023-12-19 03:59:02	40	11	expt0017	Argon_top	Bed_order_1234	Short		1		467.5
	POL137070	2023-12-19 04:03:29	41	11	expt0017	Argon_top	Bed_order_1234	Short		1		459.5
	POL137071	2023-12-19 04:07:57	42	11	expt0017	Argon_top	Bed_order_1234	Short		1		451.0
335.0	POL137072	2023-12-19 04:12:25	43	11	expt0017	Argon_top	Bed_order_1234	Short	17.0	1	442.0	442.15	411.90425363154674	0.60871	5.63237	0.78242	3.93176	0.00357	2.67144	0.00982	1.71522	0.03192	0.59031	0.0279	0.04456	0.00052	0.04456	0.00052	0.04456	0.00052	-0.00282	0.0002	-0.00282	0.0002	-0.03892	0.00052	3.61964	4e-05	3.93148	0.00565	3.9323	0.00357	5.55996	0.008	13.62188	0.01238	59.99089	0.08513	0.24988
336.0	POL137073	2023-12-19 04:16:53	44	11	expt0017	Argon_top	Bed_order_1234	Short	17.0	1	433.5	433.88	404.72643017471194	0.42651	3.93641	1.00881	3.93131	0.00115	2.6773	0.00686	1.71334	0.02195	0.5681	0.01901	0.04432	0.00036	0.04432	0.00036	0.04432	0.00036	-0.00294	0.00014	-0.00294	0.00014	-0.03844	0.00036	3.61914	3e-05	3.93168	0.00181	3.93056	0.00115	5.56024	0.00256	13.61586	0.00397	60.01261	0.02732	0.26878
337.0	POL137074	2023-12-19 04:21:20	45	11	expt0017	Argon_top	Bed_order_1234	Short	17.0	1	425.0	425.48	396.52906227716863	0.42465	3.95703	1.04124	3.9308	0.00146	2.68408	0.00689	1.68949	0.02197	0.55915	0.01902	0.04444	0.00036	0.04444	0.00036	0.04444	0.00036	-0.00307	0.00014	-0.00307	0.00014	-0.0383	0.00036	3.61857	3e-05	3.93102	0.00231	3.93036	0.00146	5.5593	0.00327	13.61517	0.00506	60.00741	0.03484	0.32927
338.0	POL137075	2023-12-19 04:25:48	46	11	expt0017	Argon_top	Bed_order_1234	Short	17.0	1	417.0	416.83	386.72921001981575	0.42743	3.9859	1.02563	3.93025	0.00135	2.67752	0.00693	1.68287	0.02196	0.5637	0.01906	0.04447	0.00036	0.04447	0.00036	0.04447	0.00036	-0.0029	0.00014	-0.0029	0.00014	-0.03866	0.00036	3.61789	3e-05	3.9305	0.00213	3.92976	0.00135	5.55856	0.00302	13.61309	0.00467	60.00829	0.03214	0.34854
339.0	POL137076	2023-12-19 04:30:15	47	11	expt0017	Argon_top	Bed_order_1234	Short	17.0	1	408.0	408.23	378.2081814145988	0.42634	3.98459	1.03239	3.92979	0.00109	2.68232	0.0069	1.66273	0.02171	0.53934	0.01872	0.04401	0.00036	0.04401	0.00036	0.04401	0.00036	-0.00283	0.00014	-0.00283	0.00014	-0.03835	0.00036	3.6173	3e-05	3.93015	0.00173	3.92906	0.00109	5.55807	0.00244	13.61068	0.00378	60.01218	0.02603	0.47664
340.0	POL137077	2023-12-19 04:34:43	48	11	expt0017	Argon_top	Bed_order_1234	Short	17.0	1	399.5	400.06	370.1046726565333	0.42809	4.02457	1.04209	3.92935	0.00097	2.6765	0.00696	1.66677	0.02177	0.55136	0.01883	0.04383	0.00036	0.04383	0.00036	0.04383	0.00036	-0.00272	0.00014	-0.00272	0.00014	-0.03839	0.00036	3.61674	3e-05	3.92975	0.00154	3.92853	0.00097	5.55751	0.00217	13.60884	0.00336	60.01369	0.02315	0.50668
341.0	POL137078	2023-12-19 04:39:10	49	11	expt0017	Argon_top	Bed_order_1234	Short	17.0	1	391.5	391.77	361.11492751784596	0.42315	3.99297	1.04216	3.92883	0.00119	2.68258	0.00689	1.64743	0.02149	0.51918	0.01842	0.04401	0.00036	0.04401	0.00036	0.04401	0.00036	-0.00284	0.00014	-0.00284	0.00014	-0.03832	0.00036	3.61612	3e-05	3.92914	0.00188	3.92821	0.00119	5.55664	0.00266	13.60772	0.00411	60.01038	0.02832	0.57293
342.0	POL137079	2023-12-19 04:43:38	50	11	expt0017	Argon_top	Bed_order_1234	Short	17.0	1	383.0	382.8	351.3787997216292	0.42284	4.00222	1.05019	3.92829	0.00131	2.68612	0.00689	1.60227	0.02126	0.51349	0.01831	0.04385	0.00036	0.04385	0.00036	0.04385	0.00036	-0.00269	0.00014	-0.00269	0.00014	-0.03846	0.00036	3.61545	3e-05	3.92853	0.00208	3.92779	0.00131	5.55578	0.00294	13.60627	0.00454	60.00832	0.03129	0.64687
343.0	POL137080	2023-12-19 04:48:06	51	11	expt0017	Argon_top	Bed_order_1234	Short	17.0	1	374.0	374.36	342.7866666441174	0.42761	4.04548	1.04607	3.9278	0.00109	2.68271	0.00692	1.62842	0.02132	0.48204	0.01807	0.04345	0.00036	0.04345	0.00036	0.04345	0.00036	-0.00263	0.00014	-0.00263	0.00014	-0.03818	0.00036	3.61486	3e-05	3.92814	0.00173	3.92712	0.00109	5.55523	0.00245	13.60393	0.00379	60.01153	0.02608	0.70366
344.0	POL137081	2023-12-19 04:52:33	52	11	expt0017	Argon_top	Bed_order_1234	Short	17.0	1	366.0	366.33	335.49153240762877	0.42125	4.02362	1.04978	3.9274	0.00078	2.69049	0.0069	1.60917	0.02114	0.48515	0.01798	0.04351	0.00036	0.04351	0.00036	0.04351	0.00036	-0.00278	0.00014	-0.00278	0.00014	-0.03794	0.00036	3.61436	3e-05	3.92795	0.00123	3.92631	0.00078	5.55497	0.00175	13.60113	0.0027	60.0185	0.01861	0.74331
345.0	POL137082	2023-12-19 04:57:01	53	11	expt0017	Argon_top	Bed_order_1234	Short	17.0	1	358.0	357.88	326.1353568933893	0.4253	4.07041	1.05651	3.92687	0.00115	2.68197	0.00692	1.58192	0.02113	0.4889	0.01806	0.04339	0.00036	0.04339	0.00036	0.04339	0.00036	-0.00278	0.00014	-0.00278	0.00014	-0.03783	0.00036	3.61372	3e-05	3.92719	0.00183	3.92624	0.00115	5.55389	0.00258	13.60088	0.004	60.01074	0.02752	0.78975
346.0	POL137083	2023-12-19 05:01:28	54	11	expt0017	Argon_top	Bed_order_1234	Short	17.0	1	349.0	349.06	316.7583898555489	0.42232	4.04412	1.04447	3.92632	0.00107	2.68331	0.00688	1.55809	0.02088	0.46857	0.01777	0.04312	0.00036	0.04312	0.00036	0.04312	0.00036	-0.00274	0.00014	-0.00274	0.00014	-0.03765	0.00036	3.61308	3e-05	3.92665	0.0017	3.92566	0.00108	5.55312	0.00241	13.5989	0.00372	60.01109	0.02566	0.8515
347.0	POL137084	2023-12-19 05:05:56	55	11	expt0017	Argon_top	Bed_order_1234	Short	17.0	1	340.0	340.23	308.38941089807304	0.42733	4.12462	1.00084	3.92587	0.00076	2.68804	0.00701	1.5354	0.02105	0.47555	0.01801	0.043	0.00036	0.043	0.00036	0.043	0.00036	-0.00259	0.00014	-0.00259	0.00014	-0.03782	0.00036	3.61251	3e-05	3.92646	0.0012	3.9247	0.00076	5.55285	0.0017	13.59555	0.00263	60.01977	0.01809	0.88952
348.0	POL137085	2023-12-19 05:10:23	56	11	expt0017	Argon_top	Bed_order_1234	Short	17.0	1	331.5	332.16	300.73998689623267	0.42519	4.10487	1.08926	3.92545	0.00098	2.68882	0.00694	1.53904	0.02085	0.45865	0.01769	0.04312	0.00036	0.04312	0.00036	0.04312	0.00036	-0.00262	0.00013	-0.00262	0.00013	-0.03788	0.00036	3.61199	3e-05	3.92587	0.00155	3.92459	0.00098	5.55202	0.00219	13.59518	0.00339	60.01441	0.02333	0.93176
349.0	POL137086	2023-12-19 05:14:51	57	11	expt0017	Argon_top	Bed_order_1234	Short	17.0	1	324.5	324.33	292.7815601083278	0.42369	4.1059	1.06764	3.92497	0.00081	2.68399	0.00692	1.53694	0.02074	0.45523	0.01758	0.043	0.00036	0.043	0.00036	0.043	0.00036	-0.00267	0.00013	-0.00267	0.00013	-0.03767	0.00036	3.61145	3e-05	3.92548	0.00128	3.92395	0.00081	5.55146	0.00182	13.59295	0.00281	60.01718	0.01939	0.98861
350.0	POL137087	2023-12-19 05:19:18	58	11	expt0017	Argon_top	Bed_order_1234	Short	17.0	1	316.0	315.9	283.3297146942493	0.42119	4.11711	1.05971	3.92448	0.0006	2.68478	0.00691	1.52809	0.02063	0.44061	0.0174	0.04271	0.00036	0.04271	0.00036	0.04271	0.00036	-0.00241	0.00013	-0.00241	0.00013	-0.03789	0.00036	3.61081	3e-05	3.9252	0.00096	3.92304	0.0006	5.55107	0.00135	13.58981	0.0021	60.02427	0.01443	1.0323
351.0	POL137088	2023-12-19 05:23:46	59	11	expt0017	Argon_top	Bed_order_1234	Short	17.0	1	307.0	307.12	273.85643194157745	0.42205	4.13731	1.06082	3.92398	0.00078	2.68563	0.00693	1.50742	0.0205	0.43518	0.0173	0.04256	0.00036	0.04256	0.00036	0.04256	0.00036	-0.00242	0.00013	-0.00242	0.00013	-0.03771	0.00036	3.61017	3e-05	3.92448	0.00124	3.92296	0.00078	5.55006	0.00175	13.58954	0.00271	60.01711	0.01867	1.09793
352.0	POL137089	2023-12-19 05:28:13	60	11	expt0017	Argon_top	Bed_order_1234	Short	17.0	1	298.5	298.57	265.2526299482096	0.43177	4.24911	1.0406	3.92349	0.00083	2.68107	0.00708	1.49162	0.02076	0.39851	0.01725	0.04219	0.00036	0.04219	0.00036	0.04219	0.00036	-0.00243	0.00013	-0.00243	0.00013	-0.03734	0.00036	3.60959	3e-05	3.92395	0.00131	3.92258	0.00083	5.54931	0.00185	13.58822	0.00286	60.01542	0.01972	1.14191
353.0	POL137090	2023-12-19 05:32:41	61	11	expt0017	Argon_top	Bed_order_1234	Short	17.0	1	290.5	290.28	257.37494119938884	0.42264	4.14813	1.09939	3.92306	0.00084	2.68774	0.00691	1.46155	0.02015	0.40256	0.01687	0.04232	0.00036	0.04232	0.00036	0.04232	0.00036	-0.00223	0.00013	-0.00223	0.00013	-0.03785	0.00036	3.60906	3e-05	3.92348	0.00133	3.92223	0.00084	5.54864	0.00188	13.58699	0.00291	60.01412	0.02004	1.16964
354.0	POL137091	2023-12-19 05:37:08	62	11	expt0017	Argon_top	Bed_order_1234	Short	17.0	1	282.5	282.39	249.4822734380706	0.41923	4.14108	1.08878	3.92261	0.00085	2.69144	0.0069	1.45096	0.02008	0.41931	0.01697	0.04255	0.00035	0.04255	0.00035	0.04255	0.00035	-0.00239	0.00013	-0.00239	0.00013	-0.03778	0.00035	3.60853	3e-05	3.92305	0.00134	3.92174	0.00085	5.54802	0.0019	13.5853	0.00294	60.0147	0.02026	1.21145
355.0	POL137092	2023-12-19 05:41:36	63	11	expt0017	Argon_top	Bed_order_1234	Short	17.0	1	274.5	274.84	244.7096009113645	0.51857	5.14443	0.84368	3.92235	0.00072	2.68052	0.00851	1.45981	0.02471	0.39542	0.02061	0.04224	0.00044	0.04224	0.00044	0.04224	0.00044	-0.00221	0.00016	-0.00221	0.00016	-0.03782	0.00044	3.60821	3e-05	3.92311	0.00113	3.92084	0.00072	5.54811	0.00161	13.58219	0.00249	60.02547	0.01713	1.22217
	POL137093	2023-12-19 05:46:03	64	11	expt0017	Argon_top	Bed_order_1234	Short		1		267.5
	POL137094	2023-12-19 05:50:31	65	11	expt0017	Argon_top	Bed_order_1234	Short		1		260.0
	POL137095	2023-12-19 05:54:58	66	11	expt0017	Argon_top	Bed_order_1234	Short		1		254.0
	POL137096	2023-12-19 05:59:26	67	11	expt0017	Argon_top	Bed_order_1234	Short		1		247.5
	POL137097	2023-12-19 06:03:54	68	11	expt0017	Argon_top	Bed_order_1234	Short		1		241.5
	POL137098	2023-12-19 06:08:21	69	11	expt0017	Argon_top	Bed_order_1234	Short		1		235.5
	POL137099	2023-12-19 06:12:49	70	11	expt0017	Argon_top	Bed_order_1234	Short		1		229.5
	POL137100	2023-12-19 06:17:16	71	11	expt0017	Argon_top	Bed_order_1234	Short		1		224.5
	POL137101	2023-12-19 06:21:44	72	11	expt0017	Argon_top	Bed_order_1234	Short		1		219.5
	POL137102	2023-12-19 06:26:11	73	11	expt0017	Argon_top	Bed_order_1234	Short		1		214.5
	POL137103	2023-12-19 06:30:39	74	11	expt0017	Argon_top	Bed_order_1234	Short		1		210.0
	POL137104	2023-12-19 06:35:07	75	11	expt0017	Argon_top	Bed_order_1234	Short		1		205.0
	POL137105	2023-12-19 06:39:34	76	11	expt0017	Argon_top	Bed_order_1234	Short		1		201.0
	POL137106	2023-12-19 06:44:02	77	11	expt0017	Argon_top	Bed_order_1234	Short		1		196.0
	POL137107	2023-12-19 06:48:29	78	11	expt0017	Argon_top	Bed_order_1234	Short		1		192.0
	POL137108	2023-12-19 06:52:57	79	11	expt0017	Argon_top	Bed_order_1234	Short		1		188.0
	POL137109	2023-12-19 06:57:24	80	11	expt0017	Argon_top	Bed_order_1234	Short		1		184.0
	POL137110	2023-12-19 07:01:52	81	11	expt0017	Argon_top	Bed_order_1234	Short		1		180.5
356.0	POL137111	2023-12-19 07:06:19	82	11	expt0017	Argon_top	Bed_order_1234	Short	17.0	1	176.5	177.05	150.21139794133435	0.42901	4.44526	1.06623	3.91733	0.0005	2.70497	0.00718	1.3022	0.01954	0.30708	0.01597	0.04124	0.00037	0.04124	0.00037	0.04124	0.00037	-0.00191	0.00013	-0.00191	0.00013	-0.03743	0.00037	3.60195	3e-05	3.9182	0.00079	3.91558	0.0005	5.54117	0.00112	13.56397	0.00174	60.02952	0.01199	1.74763
357.0	POL137112	2023-12-19 07:10:47	83	11	expt0017	Argon_top	Bed_order_1234	Short	17.0	1	173.5	173.49	147.30868661297464	0.41558	4.32449	1.13604	3.91717	0.0005	2.68912	0.00695	1.31919	0.01902	0.32798	0.0157	0.04093	0.00035	0.04093	0.00035	0.04093	0.00035	-0.00189	0.00012	-0.00189	0.00012	-0.03715	0.00035	3.60176	3e-05	3.91802	0.00079	3.91548	0.0005	5.54092	0.00112	13.56362	0.00174	60.02862	0.012	1.72924
358.0	POL137113	2023-12-19 07:15:15	84	11	expt0017	Argon_top	Bed_order_1234	Short	17.0	1	169.5	170.04	143.48614976287556	0.41477	4.31358	1.14825	3.91697	0.00045	2.69522	0.00693	1.32124	0.01888	0.30512	0.01534	0.04123	0.00035	0.04123	0.00035	0.04123	0.00035	-0.00212	0.00012	-0.00212	0.00012	-0.037	0.00035	3.60151	3e-05	3.91793	0.00071	3.91507	0.00045	5.54079	0.00101	13.56219	0.00156	60.03225	0.01078	1.77263
359.0	POL137114	2023-12-19 07:19:42	85	11	expt0017	Argon_top	Bed_order_1234	Short	17.0	1	166.5	166.7	140.57859930840957	0.41533	4.3488	1.15477	3.91682	0.00043	2.69296	0.00698	1.29279	0.0189	0.30192	0.01542	0.04062	0.00035	0.04062	0.00035	0.04062	0.00035	-0.00173	0.00012	-0.00173	0.00012	-0.03715	0.00035	3.60132	3e-05	3.91783	0.00068	3.91479	0.00043	5.54065	0.00096	13.56123	0.0015	60.03428	0.0103	1.78397
360.0	POL137115	2023-12-19 07:24:10	86	11	expt0017	Argon_top	Bed_order_1234	Short	17.0	1	163.5	163.49	137.05612670357195	0.41578	4.34542	1.14882	3.91665	0.00049	2.69142	0.00697	1.2993	0.01894	0.30457	0.01547	0.04079	0.00036	0.04079	0.00036	0.04079	0.00036	-0.00196	0.00012	-0.00196	0.00012	-0.03688	0.00036	3.60109	3e-05	3.91749	0.00078	3.91496	0.00049	5.54017	0.00111	13.56183	0.00171	60.02844	0.01181	1.80715
361.0	POL137116	2023-12-19 07:28:37	87	11	expt0017	Argon_top	Bed_order_1234	Short	17.0	1	159.5	160.29	133.223857205504	0.43147	4.51927	1.04269	3.91647	0.00044	2.69543	0.00725	1.30074	0.01959	0.28985	0.0158	0.04094	0.00037	0.04094	0.00037	0.04094	0.00037	-0.00188	0.00013	-0.00188	0.00013	-0.03719	0.00037	3.60084	3e-05	3.9175	0.00069	3.91441	0.00044	5.54019	0.00098	13.55992	0.00152	60.03482	0.01048	1.81984
362.0	POL137117	2023-12-19 07:33:05	88	11	expt0017	Argon_top	Bed_order_1234	Short	17.0	1	157.0	157.22	130.76928950897025	0.41229	4.32636	1.1594	3.91637	0.00046	2.6869	0.00692	1.31503	0.01872	0.29484	0.01511	0.04083	0.00035	0.04083	0.00035	0.04083	0.00035	-0.00189	0.00012	-0.00189	0.00012	-0.03706	0.00035	3.60068	3e-05	3.91728	0.00073	3.91454	0.00046	5.53987	0.00103	13.56036	0.0016	60.03088	0.011	1.84908
363.0	POL137118	2023-12-19 07:37:32	89	11	expt0017	Argon_top	Bed_order_1234	Short	17.0	1	154.0	154.25	128.15966984640983	0.41642	4.36491	1.16141	3.91617	0.00047	2.69554	0.00699	1.30246	0.01887	0.2929	0.01524	0.04113	0.00036	0.04113	0.00036	0.04113	0.00036	-0.00196	0.00012	-0.00196	0.00012	-0.0372	0.00036	3.60051	3e-05	3.91705	0.00075	3.91441	0.00047	5.53955	0.00106	13.55992	0.00164	60.02974	0.0113	1.85744
364.0	POL137119	2023-12-19 07:42:00	90	11	expt0017	Argon_top	Bed_order_1234	Short	17.0	1	151.0	151.33	125.85565720798535	0.41554	4.37515	1.14794	3.91602	0.00052	2.68986	0.007	1.29204	0.01884	0.29439	0.01529	0.04093	0.00036	0.04093	0.00036	0.04093	0.00036	-0.00182	0.00012	-0.00182	0.00012	-0.03728	0.00036	3.60036	3e-05	3.91676	0.00082	3.91454	0.00052	5.53913	0.00116	13.56036	0.0018	60.02497	0.01243	1.87699
365.0	POL137120	2023-12-19 07:46:27	91	11	expt0017	Argon_top	Bed_order_1234	Short	17.0	1	148.0	148.53	122.93534384593792	0.41645	4.37937	1.16607	3.91589	0.00052	2.69358	0.007	1.29618	0.01882	0.2833	0.01514	0.04075	0.00036	0.04075	0.00036	0.04075	0.00036	-0.00192	0.00012	-0.00192	0.00012	-0.03691	0.00036	3.60017	3e-05	3.91666	0.00082	3.91437	0.00052	5.53899	0.00115	13.55977	0.00179	60.02579	0.01232	1.88415
366.0	POL137121	2023-12-19 07:50:55	92	11	expt0017	Argon_top	Bed_order_1234	Short	17.0	1	145.5	145.78	119.70515673338541	0.41239	4.35215	1.17315	3.91575	0.00048	2.69316	0.00695	1.27468	0.01862	0.29536	0.01519	0.04059	0.00035	0.04059	0.00035	0.04059	0.00035	-0.00171	0.00012	-0.00171	0.00012	-0.03716	0.00035	3.59996	3e-05	3.91658	0.00076	3.91409	0.00048	5.53888	0.00107	13.55882	0.00167	60.02799	0.01149	1.90517
367.0	POL137122	2023-12-19 07:55:23	93	11	expt0017	Argon_top	Bed_order_1234	Short	17.0	1	143.0	143.09	117.24231563459247	0.41222	4.34247	1.14408	3.91563	0.00046	2.68773	0.00693	1.27831	0.01855	0.2803	0.01495	0.04045	0.00035	0.04045	0.00035	0.04045	0.00035	-0.00183	0.00012	-0.00183	0.00012	-0.03679	0.00035	3.5998	3e-05	3.91652	0.00073	3.91387	0.00046	5.53879	0.00103	13.55804	0.0016	60.02983	0.01101	1.9157
368.0	POL137123	2023-12-19 07:59:50	94	11	expt0017	Argon_top	Bed_order_1234	Short	17.0	1	140.0	140.48	114.46981043789785	0.4128	4.36466	1.1454	3.91549	0.0005	2.68998	0.00696	1.25395	0.01862	0.29062	0.01522	0.04042	0.00035	0.04042	0.00035	0.04042	0.00035	-0.00183	0.00012	-0.00183	0.00012	-0.03677	0.00035	3.59962	3e-05	3.91626	0.0008	3.91394	0.0005	5.53843	0.00113	13.55827	0.00175	60.02624	0.01203	1.9269
369.0	POL137124	2023-12-19 08:04:18	95	11	expt0017	Argon_top	Bed_order_1234	Short	17.0	1	137.5	137.99	112.3120908567498	0.41163	4.35465	1.1556	3.91538	0.00049	2.6936	0.00695	1.25345	0.01842	0.26864	0.01479	0.04052	0.00035	0.04052	0.00035	0.04052	0.00035	-0.0017	0.00012	-0.0017	0.00012	-0.03713	0.00035	3.59948	3e-05	3.91618	0.00077	3.91378	0.00049	5.53831	0.0011	13.55772	0.0017	60.02705	0.01171	1.94823
370.0	POL137125	2023-12-19 08:08:45	96	11	expt0017	Argon_top	Bed_order_1234	Short	17.0	1	135.0	135.57	110.15320840102657	0.41296	4.35792	1.13994	3.91524	0.00046	2.69634	0.00695	1.24929	0.01851	0.27426	0.01497	0.04045	0.00035	0.04045	0.00035	0.04045	0.00035	-0.00173	0.00012	-0.00173	0.00012	-0.037	0.00035	3.59934	3e-05	3.91613	0.00072	3.91348	0.00046	5.53824	0.00102	13.55669	0.00159	60.02983	0.01094	1.93769
371.0	POL137126	2023-12-19 08:13:13	97	11	expt0017	Argon_top	Bed_order_1234	Short	17.0	1	133.0	133.19	107.53014221035299	0.41149	4.36263	1.15456	3.91509	0.00042	2.69558	0.00698	1.26827	0.01854	0.28518	0.01503	0.04077	0.00035	0.04077	0.00035	0.04077	0.00035	-0.00189	0.00012	-0.00189	0.00012	-0.03699	0.00035	3.59917	3e-05	3.9161	0.00066	3.91308	0.00042	5.5382	0.00094	13.55532	0.00146	60.034	0.01003	1.97255
372.0	POL137127	2023-12-19 08:17:40	98	11	expt0017	Argon_top	Bed_order_1234	Short	17.0	1	130.0	130.86	104.90535521740831	0.41338	4.39453	1.1609	3.91502	0.00046	2.69358	0.00699	1.26921	0.01858	0.25885	0.01478	0.04046	0.00036	0.04046	0.00036	0.04046	0.00036	-0.0019	0.00012	-0.0019	0.00012	-0.03666	0.00036	3.599	3e-05	3.91591	0.00073	3.91325	0.00046	5.53793	0.00103	13.55591	0.00159	60.02992	0.01096	1.95367
373.0	POL137128	2023-12-19 08:22:08	99	11	expt0017	Argon_top	Bed_order_1234	Short	17.0	1	128.0	128.59	102.58793494880027	0.41092	4.36413	1.16041	3.91489	0.0005	2.7014	0.00696	1.2358	0.0184	0.26368	0.01481	0.04044	0.00035	0.04044	0.00035	0.04044	0.00035	-0.0018	0.00012	-0.0018	0.00012	-0.03684	0.00035	3.59885	3e-05	3.91563	0.00079	3.9134	0.0005	5.53754	0.00112	13.55641	0.00174	60.02519	0.01201	1.9795
374.0	POL137129	2023-12-19 08:26:36	100	11	expt0017	Argon_top	Bed_order_1234	Short	17.0	1	126.0	126.33	101.04224119108052	0.41814	4.45772	1.13461	3.91477	0.0005	2.70307	0.00712	1.2677	0.0188	0.2715	0.01509	0.04062	0.00036	0.04062	0.00036	0.04062	0.00036	-0.00185	0.00012	-0.00185	0.00012	-0.03692	0.00036	3.59875	3e-05	3.91556	0.00078	3.9132	0.0005	5.53743	0.00111	13.55573	0.00172	60.02652	0.01186	1.99233
	POL137130	2023-12-19 08:31:03	101	11	expt0017	Argon_top	Bed_order_1234	Short		1		124.0
	POL137131	2023-12-19 08:35:31	102	11	expt0017	Argon_top	Bed_order_1234	Short		1		122.0
	POL137132	2023-12-19 08:39:58	103	11	expt0017	Argon_top	Bed_order_1234	Short		1		119.5
[truncated: 41 more columns]
