# Supplementary material for: Probing dynamic oxygen exchange for hydrogen production with operando neutron diffraction
Source: Nat Chem Eng. 2025 Jun 4;2(7):447–55. doi: 10.1038/s44286-025-00231-9 (PMC12283380; doi:10.1038/s44286-025-00231-9)
Supplement: Supplementary file 6 — Conversion information. [file 44286_2025_231_MOESM6_ESM.csv]

	cycle number	CH4 conversion	CO selectivity	normalised CO selectivity	Expt
0	1	0.158849003151739	0.392806222313845	0.465067476854647	expt0000
1	2	0.206249826797382	0.579884021140343	0.656085302162093	expt0000
2	3	0.217801629294483	0.620511285778003	0.688520572025489	expt0000
3	4	0.226221690892381	0.61807852139825	0.704124848017083	expt0000
4	5	0.227931601275005	0.630084756739801	0.711949167962035	expt0000
5	6	0.235124208318996	0.61828973656433	0.719367181498811	expt0000
6	7	0.231242021092497	0.637212196864159	0.720786592562632	expt0000
7	8	0.232160050276875	0.64124153173852	0.726232487135789	expt0000
8	9	0.233744248933274	0.638806179786726	0.729214591511705	expt0000
9	10	0.232541118100841	0.644609195778678	0.731036173871486	expt0000
10	11	0.232358570299678	0.646241545006409	0.734761199641213	expt0000
11	12	0.231090653679477	0.650705882725493	0.733858226317469	expt0000
12	13	0.23282936829266	0.642092890533373	0.735478517530339	expt0000
13	14	0.231957658442297	0.645869572609399	0.737271523061017	expt0000
14	15	0.224986984950905	0.666990291535806	0.738281190946476	expt0000
15	16	0.225957570216452	0.661842887933959	0.738857008017157	expt0000
16	17	0.23281494582296	0.632380598043683	0.738466256033897	expt0000
17	18	0.229466197104057	0.642062073866648	0.737951647705305	expt0000
18	19	0.223314224612889	0.662467294679751	0.738577292977575	expt0000
19	20	0.221295023008895	0.665959621488682	0.736821708382557	expt0000
20	21	0.22108876073825	0.664768764672604	0.738025480269912	expt0000
21	22	0.221214263037481	0.657555409855	0.738974078676095	expt0000
22	23	0.224546807648899	0.642826399080754	0.737870085621391	expt0000
23	24	0.224100659506892	0.63864536130869	0.738326844210154	expt0000
24	25	0.217815512199533	0.66230749874459	0.736056771907821	expt0000
25	26	0.214765804013145	0.669944085556733	0.7373646389588	expt0000
26	27	0.217635645183575	0.653640823372729	0.736265530489461	expt0000
27	28	0.220946086959826	0.636957753151729	0.736943847576575	expt0000
28	29	0.213882047153532	0.659214682230951	0.735386190402707	expt0000
29	30	0.21906104766378	0.63714078121382	0.73617909858329	expt0000
30	31	0.211105246352898	0.66215994628455	0.736374099075784	expt0000
31	32	0.21517498290332	0.642926813925796	0.734112448402995	expt0000
32	33	0.212938918616772	0.649224300332023	0.733721819801233	expt0000
33	34	0.218399715876794	0.627440865111967	0.735981913916635	expt0000
34	35	0.214799822837037	0.63471674176292	0.732942380863285	expt0000
35	36	0.206064360472648	0.665964451521684	0.732304479344043	expt0000
36	37	0.212031636362622	0.638398730768559	0.73153816711574	expt0000
37	38	0.212491064468894	0.631566589657128	0.732083160298086	expt0000
38	39	0.210779634914133	0.635646744809485	0.730201700931448	expt0000
39	40	0.205475973636741	0.652347465331463	0.729543162808214	expt0000
40	41	0.208570548405705	0.6384984931798	0.729960465952446	expt0000
41	42	0.208024339150288	0.634695069059414	0.729248034611741	expt0000
42	43	0.20690778739427	0.638867967464761	0.729280715886819	expt0000
43	44	0.20780717915991	0.631986962208023	0.729594701295989	expt0000
44	45	0.200992109540005	0.654249490911392	0.728607622590737	expt0000
45	46	0.200081181919042	0.655212826856257	0.727832104711567	expt0000
46	47	0.203765691540617	0.635242722752669	0.728106827421169	expt0000
47	48	0.201846846569133	0.642758052805932	0.726399809042876	expt0000
48	49	0.202608754640938	0.636490657497909	0.724489596096093	expt0000
49	50	0.200557086538776	0.640079823799831	0.725003038738554	expt0000
50	51	0.200555016154347	0.638250181385495	0.725763711556404	expt0000
51	52	0.195182134000786	0.655057296469553	0.72285480253052	expt0000
52	53	0.197802585909279	0.643378701522945	0.723987090931584	expt0000
53	54	0.202252613997561	0.622559622348476	0.723312175855072	expt0000
54	55	0.199580441641867	0.628933362149504	0.723009069618371	expt0000
55	56	0.195585033984757	0.641506829558024	0.721332109012428	expt0000
56	57	0.195085114895929	0.642425028802578	0.722643909315929	expt0000
57	58	0.192778700974528	0.647746373531545	0.719636234133344	expt0000
58	59	0.197857573780285	0.624890568309914	0.721919747173418	expt0000
59	60	0.197779896988876	0.62415503429999	0.72009016498757	expt0000
60	61	0.196731663732692	0.62426262262193	0.720991182505193	expt0000
61	62	0.196136937886183	0.624080809055338	0.719495602509405	expt0000
62	63	0.190704882066596	0.642242108624799	0.719780543353911	expt0000
63	64	0.191404988238699	0.635749634808202	0.720271400877631	expt0000
64	65	0.188230543509937	0.648161097404391	0.719727713593146	expt0000
65	66	0.192292301725932	0.625702305222165	0.720198674379755	expt0000
66	67	0.195836263954079	0.609452209757774	0.717249026544176	expt0000
67	68	0.183899907965448	0.650176725074114	0.714326497101381	expt0000
68	69	0.185781526490534	0.645249659570002	0.714442642273807	expt0000
69	70	0.193731511575542	0.610552568146127	0.714807371767922	expt0000
70	71	0.189869455588161	0.624345928850128	0.713934016161387	expt0000
71	72	0.188818595977418	0.625795476477912	0.712868281191809	expt0000
72	73	0.188680707024565	0.626856874188104	0.714890361931153	expt0000
73	74	0.189046858848244	0.620674248075362	0.712924804829578	expt0000
74	75	0.184835762445134	0.637545877825213	0.712229770219472	expt0000
75	76	0.192025127514012	0.603713766160244	0.710089526771862	expt0000
76	77	0.185000269028971	0.632668628234523	0.713182945357693	expt0000
77	78	0.188129780902519	0.6143380110267	0.711862606653896	expt0000
78	79	0.188357947654646	0.613183498017505	0.710250381216593	expt0000
79	80	0.185062400941926	0.623684257058583	0.710572002631371	expt0000
80	81	0.181611143057597	0.632116159004369	0.707582952447303	expt0000
81	82	0.179671704935017	0.639393019158024	0.708360938573536	expt0000
82	83	0.181637380473533	0.631509080849116	0.71064516322829	expt0000
83	84	0.186613709383232	0.609335121133083	0.709525858322384	expt0000
84	85	0.180681871067544	0.630273479611021	0.708972371235762	expt0000
85	86	0.180670865787076	0.628520583622596	0.707932208799837	expt0000
86	87	0.184086653622972	0.610835043750329	0.706844846679313	expt0000
87	88	0.184670289267191	0.609662286959388	0.709432845594046	expt0000
88	89	0.182785114220126	0.612069826867376	0.70470073216153	expt0000
89	90	0.18410614636069	0.604099848988877	0.705653840672776	expt0000
90	91	0.184196770741531	0.601268702435388	0.705194684786732	expt0000
91	92	0.179786479534657	0.619550838201822	0.706851836422561	expt0000
92	93	0.179205399181321	0.620080517171286	0.704087347201223	expt0000
93	94	0.180160831050174	0.611787363183528	0.704490504038379	expt0000
94	95	0.181783917950182	0.602807267867989	0.705313622134751	expt0000
95	96	0.183532393045634	0.589410918256181	0.701683666769057	expt0000
96	97	0.180021477077803	0.604122049809653	0.70361907298632	expt0000
97	98	0.182495919998915	0.593225482976619	0.70364562278166	expt0000
98	99	0.176714532436265	0.609470366687538	0.701911194645342	expt0000
99	100	0.174410745891541	0.619808790292561	0.700715122769946	expt0000
100	101	0.178367147880487	0.600586205493362	0.700813770651219	expt0000
101	102	0.17787180438912	0.603788392077875	0.698012376718021	expt0000
102	103	0.175491797876214	0.609074492099328	0.7006238784348	expt0000
103	104	0.178277129582132	0.593441216649904	0.699452305063432	expt0000
104	105	0.174987478316355	0.608262855540822	0.69878173317159	expt0000
105	106	0.177954210666615	0.590555808511148	0.696892311345155	expt0000
106	107	0.176637645421223	0.594765180762569	0.697599336762505	expt0000
107	108	0.175013882245562	0.598228416889812	0.695323503628577	expt0000
108	109	0.170540925771848	0.612819366974714	0.695221298994366	expt0000
109	110	0.170891504358575	0.61199594302442	0.69584428519184	expt0000
110	111	0.173748675328672	0.596176653885577	0.693962231190443	expt0000
111	112	0.174542393480745	0.59201465949191	0.69377610274787	expt0000
112	113	0.172954891934874	0.595138731886814	0.695492810725668	expt0000
113	114	0.169743543778166	0.606625611539781	0.69162651537565	expt0000
114	115	0.166016220216589	0.619997607566305	0.691550508831571	expt0000
115	116	0.173839901749911	0.583553869128587	0.689876997173102	expt0000
116	117	0.173823863112032	0.581409131132373	0.69039546128493	expt0000
117	118	0.16541624918262	0.612319455147731	0.688749251115504	expt0000
118	119	0.167271983181908	0.602227480413249	0.68951725105218	expt0000
119	120	0.170596212679279	0.586439783617984	0.686738027199214	expt0000
120	121	0.172836002305745	0.573793616512965	0.68579838731811	expt0000
121	122	0.171744696683288	0.576081099624547	0.684699581723886	expt0000
122	123	0.169122659925698	0.587354106555013	0.687954455083877	expt0000
123	124	0.164123699930343	0.604624350309682	0.685939465320845	expt0000
124	125	0.168377192801024	0.581352091942214	0.682937780339043	expt0000
125	126	0.167598003255904	0.585203036546732	0.684637444475857	expt0000
126	127	0.164233973565066	0.59537707030661	0.682744104208145	expt0000
127	128	0.167191301366227	0.582384626511358	0.681782854037938	expt0000
128	129	0.167910848127215	0.574789632043241	0.679717362045148	expt0000
129	130	0.166820096985755	0.576903204563621	0.679750698219737	expt0000
130	131	0.169872256440616	0.562276600114923	0.683078891512287	expt0000
131	132	0.163481206481782	0.58433563231363	0.678257530742317	expt0000
132	133	0.156975602237742	0.608621178058412	0.677322000219024	expt0000
133	134	0.161432240072903	0.589452041931673	0.676632421040914	expt0000
134	135	0.161224454595003	0.588961602675544	0.677448305312441	expt0000
135	136	0.163250569387107	0.574383436242238	0.675328783438457	expt0000
136	137	0.165438316773375	0.562548131682847	0.674374938274964	expt0000
137	138	0.164890284101641	0.561592254503685	0.673401835788956	expt0000
138	139	0.161224997875482	0.57476695768358	0.673346546744443	expt0000
139	140	0.160614475997149	0.574192018544323	0.670000324245007	expt0000
140	141	0.157247339926726	0.58908207279387	0.669084440827243	expt0000
141	142	0.15640264546599	0.588525678741401	0.669587494725278	expt0000
142	143	0.15946140856619	0.573199595508388	0.668812684558771	expt0000
143	144	0.162629884027156	0.557074173221509	0.668270827380764	expt0000
144	145	0.155710728668069	0.582142000205816	0.66732659502623	expt0000
145	146	0.161026705191588	0.556008072943764	0.665420032474782	expt0000
146	147	0.156129423971756	0.575009082715728	0.665275182662216	expt0000
147	148	0.158205998610514	0.561867171919105	0.664241976025561	expt0000
148	149	0.156434418497865	0.567589906291058	0.663079365785895	expt0000
149	150	0.158920877297442	0.556044197823283	0.664197107694252	expt0000
150	151	0.153459662374469	0.574713236110603	0.661335266984578	expt0000
151	152	0.15143498298464	0.580364582357063	0.658991426528778	expt0000
152	153	0.156005923248356	0.557409535840812	0.656990217202843	expt0000
153	154	0.158032843272491	0.545055498167586	0.65837822857881	expt0000
154	155	0.154841273041501	0.553544416285955	0.658383453089617	expt0000
155	156	0.157276227813423	0.546267326973287	0.659496951052698	expt0000
156	157	0.153569976712394	0.552775995834146	0.655218753638059	expt0000
157	158	0.154878603419007	0.546632362347814	0.655401573525272	expt0000
158	159	0.148232865977583	0.573210478228719	0.652318984644889	expt0000
159	160	0.14840407941824	0.568059921814106	0.651387841092209	expt0000
160	161	0.150486188086943	0.555068722058078	0.65138380874063	expt0000
161	162	0.154374864546754	0.539372483751289	0.651785434135906	expt0000
162	163	0.1499136310943	0.550447687531686	0.647865681791963	expt0000
163	164	0.151486342465311	0.544936322709793	0.647843217274809	expt0000
164	165	0.154103199216841	0.585769709231516	0.654500139765576	expt0000
165	166	0.149963265511592	0.561088672119517	0.651115327747909	expt0000
166	167	0.150445947930184	0.546259106077449	0.64771891389401	expt0000
167	168	0.15053218558125	0.542086036034826	0.647873324183431	expt0000
168	169	0.149650406623851	0.544115941442462	0.645269363671044	expt0000
169	170	0.148957011541583	0.542351185895405	0.642921299112588	expt0000
170	171	0.146416230909021	0.546255041322579	0.639859487478716	expt0000
171	172	0.148669607997214	0.534420132471671	0.640431498763936	expt0000
172	173	0.152517447744937	0.513555410562798	0.640187025962733	expt0000
173	174	0.154687444199406	0.506861933262462	0.639864497125281	expt0000
174	175	0.142104235497888	0.553756027068108	0.637248742269284	expt0000
175	176	0.147854186758547	0.526058128304729	0.638951076187347	expt0000
176	177	0.142646691437954	0.545888581272885	0.636632084339276	expt0000
177	178	0.147057958118024	0.519161120655896	0.632844847207679	expt0000
178	179	0.146600006294927	0.522846602050921	0.634336066510679	expt0000
179	180	0.146377401029768	0.519631556929852	0.632318427128039	expt0000
180	181	0.150310437398452	0.502412725516375	0.629853278466103	expt0000
181	182	0.14686380709201	0.517003999381707	0.630788755393967	expt0000
182	183	0.141236498297814	0.536866296661563	0.629804186158489	expt0000
183	184	0.145712252788582	0.518052407853726	0.630196046068169	expt0000
184	185	0.145259906942797	0.512950836749675	0.628247724158651	expt0000
185	186	0.146817534685199	0.50282496139152	0.624946367798673	expt0000
186	187	0.145313837246639	0.510624618270931	0.626338134295483	expt0000
187	188	0.142890985597138	0.517290515580131	0.625880191563843	expt0000
188	189	0.145070421656266	0.508029425818098	0.624872095062015	expt0000
189	190	0.145534889535233	0.507401964805614	0.62502266904753	expt0000
190	191	0.144218577509116	0.510577624440011	0.622558572794618	expt0000
191	192	0.143658782578661	0.513177304295041	0.62510990375132	expt0000
192	193	0.138697966756013	0.529320286392703	0.622814601534701	expt0000
193	194	0.147545397942064	0.490524156944889	0.62034049624103	expt0000
194	195	0.145880196450336	0.493732708569342	0.618700174180077	expt0000
195	196	0.146461601350128	0.487885967326167	0.617255386698061	expt0000
196	197	0.143280256674382	0.499287144894473	0.616571535800695	expt0000
197	198	0.143077980487493	0.497753741974027	0.616062338974029	expt0000
198	199	0.143370896781203	0.494218164913368	0.614604819380269	expt0000
199	200	0.144314078906044	0.49040245211161	0.616619700934678	expt0000
200	201	0.139675615819454	0.506672611318218	0.614681409921123	expt0000
201	202	0.14166705315342	0.49587295269103	0.613192891225871	expt0000
202	203	0.140986614822434	0.498666623285296	0.614527841084399	expt0000
203	204	0.139950919516855	0.500911911336954	0.614092184784106	expt0000
204	205	0.136836212126323	0.508563063665776	0.609409179430022	expt0000
205	206	0.141127921210809	0.49023297167133	0.611271825634193	expt0000
206	207	0.144112326576247	0.476414639253933	0.607806502762013	expt0000
207	208	0.142976924928312	0.47842200149162	0.608521230993179	expt0000
208	209	0.144296918422	0.474601365389791	0.608106848894227	expt0000
209	210	0.138738393316978	0.491527912407188	0.606178099725542	expt0000
210	211	0.142202634767702	0.475527736115313	0.607136773907043	expt0000
211	212	0.143410049933992	0.47162519727634	0.604875506449239	expt0000
212	213	0.141161191823877	0.479650276785625	0.604372885792004	expt0000
213	214	0.139056893549478	0.484855207952268	0.603124315131264	expt0000
214	215	0.139961516860116	0.477255819273053	0.60055452118313	expt0000
215	216	0.138975706410549	0.481814157046858	0.60182026353668	expt0000
216	217	0.142486611831106	0.464653347104473	0.60197581778879	expt0000
217	218	0.137831108214404	0.481106838134951	0.600861680057446	expt0000
218	219	0.138935091959118	0.477689071759805	0.600417461928589	expt0000
219	220	0.138795197953209	0.476329573683976	0.597641162201171	expt0000
220	221	0.1327060218739	0.492903109726275	0.595284131424148	expt0000
221	222	0.136063771678384	0.482603254183445	0.597328729902051	expt0000
222	223	0.13350416641038	0.494501278386453	0.597741889374169	expt0000
223	224	0.137486746445436	0.471826939914684	0.595225868386699	expt0000
224	225	0.137738932931209	0.467840225123084	0.593107577789965	expt0000
225	226	0.131463281999847	0.493702592604163	0.593536620459607	expt0000
226	227	0.137281877926269	0.467113107132465	0.593154010510105	expt0000
227	228	0.136135713236654	0.470881303528927	0.590895529179845	expt0000
228	229	0.139515240010971	0.457436055769914	0.591879047351869	expt0000
229	230	0.140457079974293	0.450841185948027	0.592259216075941	expt0000
230	231	0.135034161722806	0.468964463961268	0.589774302220495	expt0000
231	232	0.12874045016979	0.497689038184138	0.591256887976747	expt0000
232	233	0.133815936989071	0.471856231123203	0.589001854450332	expt0000
233	234	0.138283376231615	0.453181540987024	0.589149455329438	expt0000
234	235	0.131595201214955	0.476286337185441	0.587633287240116	expt0000
235	236	0.132306934822274	0.472903014136899	0.586573040576949	expt0000
236	237	0.132917067594944	0.472970845183108	0.588284225204127	expt0000
237	238	0.132960338754741	0.467007608937014	0.583684749095814	expt0000
238	239	0.134637546809429	0.461007281899761	0.585847481731462	expt0000
239	240	0.134876372881655	0.45709135716794	0.583510557300197	expt0000
240	241	0.134377544353144	0.456962446647625	0.580578116935563	expt0000
241	242	0.13249360231964	0.465154235001509	0.580889945343806	expt0000
242	243	0.131230680891795	0.47055976038454	0.582507648441649	expt0000
243	244	0.127960372799394	0.484738664456925	0.583592167277152	expt0000
244	245	0.1268742832722	0.484639630928963	0.580733020226818	expt0000
245	246	0.12801392904786	0.479043324243845	0.578568744781063	expt0000
246	247	0.128569836089982	0.476418084369665	0.582619261584223	expt0000
247	248	0.126569728785936	0.479579101275488	0.576727971613295	expt0000
248	249	0.129846662790434	0.46743777808796	0.577246310239599	expt0000
249	250	0.128828735149485	0.466480878695321	0.574585464631911	expt0000
250	251	0.128520203134584	0.469076910397343	0.577156466908267	expt0000
251	252	0.127094480596686	0.471188907660336	0.576505135286915	expt0000
252	253	0.135383550954593	0.433647623515475	0.574586072862129	expt0000
253	254	0.124716914471686	0.47900179927282	0.575827673826853	expt0000
254	255	0.127636423792775	0.46455589881006	0.57354131569938	expt0000
255	256	0.123604474816538	0.478568565553963	0.569839077249303	expt0000
256	257	0.129843424543128	0.454134899833733	0.57316819067121	expt0000
257	258	0.124859288545701	0.469372449228368	0.569634338984302	expt0000
258	259	0.124220344981329	0.471077156215386	0.570739473023039	expt0000
259	260	0.0737357968700872	0.27994574416861	0.469222623907385	expt0001
260	261	0.0698851789505668	0.274062077067617	0.36663998919437	expt0001
261	262	0.0749652109161195	0.360689296396174	0.431825411614628	expt0001
262	263	0.0807859439004909	0.366529871101963	0.454050143873534	expt0001
263	264	0.089277432997778	0.346816933667612	0.457912066070811	expt0001
264	265	0.0841535196782013	0.383178135526465	0.468625650356269	expt0001
265	266	0.0893235603245243	0.365521482019089	0.46833177799055	expt0001
266	267	0.0844694884943523	0.403686960408682	0.478500574965108	expt0001
267	268	0.0909378476906803	0.372928362847571	0.472958970391685	expt0001
268	269	0.0919238618098063	0.376496444751708	0.476768418019801	expt0001
269	270	0.0921564169406286	0.382735140039999	0.481822404675253	expt0001
270	271	0.0934993072247894	0.378085374672104	0.479428330454513	expt0001
271	272	0.093510424909888	0.382430105796279	0.481664432985023	expt0001
272	273	0.090152295952918	0.403516890567744	0.483802094168213	expt0001
273	274	0.0932381072614762	0.386574123800831	0.482220340541976	expt0001
274	275	0.0873446468787892	0.426844013297074	0.488050184973271	expt0001
275	276	0.0910417445621837	0.407262213303823	0.48742694953129	expt0001
276	277	0.0917408452477186	0.403184198232431	0.482072847566132	expt0001
277	278	0.0930865781738051	0.401665846397507	0.487441854737137	expt0001
278	279	0.0877841098562876	0.425365107963524	0.485513019469389	expt0001
279	280	0.0926742057513043	0.405161592871476	0.486302085743074	expt0001
280	281	0.0935991060180544	0.404875836788057	0.488864768370814	expt0001
281	282	0.0894623512113605	0.428968430092858	0.491522898890511	expt0001
282	283	0.0873367180707377	0.440737443228757	0.489628691832756	expt0001
283	284	0.0947721930471782	0.407186570998097	0.493601497439942	expt0001
284	285	0.0871948741355372	0.447556412281869	0.494669429404165	expt0001
285	286	0.0877013939427555	0.443173670388329	0.487928537081475	expt0001
286	287	0.0955534769785259	0.408686932682292	0.493226696395134	expt0001
287	288	0.0915408484629821	0.430236338430147	0.493919385793086	expt0001
288	289	0.0870661309092334	0.457481952909339	0.493748733110055	expt0001
289	290	0.0906653253870651	0.441220737189499	0.494506406458167	expt0001
290	291	0.0915169531994038	0.442841874055385	0.49767264266351	expt0001
291	292	0.0915687187401346	0.444120599918561	0.495671593169189	expt0001
292	293	0.0976339726311402	0.419158184276638	0.499373661924427	expt0001
293	294	0.0932113258055062	0.439256202694688	0.496829052936294	expt0001
294	295	0.0921609254080713	0.447720127450694	0.499356128514306	expt0001
295	296	0.0944650327076551	0.438235046688557	0.498064769989267	expt0001
296	297	0.0937178130429554	0.447072943697094	0.499427609839688	expt0001
297	298	0.0964960266956114	0.431478972512129	0.49906045555971	expt0001
298	299	0.0917951500964325	0.457581134437613	0.497523903128135	expt0001
299	300	0.0918810584508002	0.467241310160399	0.504138558438481	expt0001
300	301	0.0959031712820933	0.450856995087868	0.503211084312652	expt0001
301	302	0.0923554952162306	0.468134749474512	0.502575620312635	expt0001
302	303	0.097868944051084	0.442599110935238	0.505396097902271	expt0001
303	304	0.0972816943581784	0.445579348295161	0.503751849834206	expt0001
304	305	0.0959244012238282	0.456500944268528	0.505120161519925	expt0001
305	306	0.0929838902063424	0.467501883812675	0.503645680007769	expt0001
306	307	0.0980364053138489	0.452308106646356	0.507893918279153	expt0001
307	308	0.0970349053201983	0.453249483822199	0.504570713728558	expt0001
308	309	0.0985781400622212	0.450383442570818	0.507751166733018	expt0001
309	310	0.0967623795983173	0.461046123958316	0.508290917926622	expt0001
310	311	0.097878749743931	0.457392669259966	0.508540741275723	expt0001
311	312	0.0998500537084304	0.449290465318074	0.507770992681118	expt0001
312	313	0.0944363239410723	0.47678042009707	0.507854050856647	expt0001
313	314	0.093396678529256	0.484712337879149	0.505630017766879	expt0001
314	315	0.100047231640603	0.448532015430645	0.506740088254769	expt0001
315	316	0.0956489940875096	0.475176529756369	0.510088963331367	expt0001
316	317	0.0957988762398388	0.473459374215122	0.508430682465596	expt0001
317	318	0.100260630990162	0.451277488761225	0.508434216939652	expt0001
318	319	0.0945393997182592	0.487241214915065	0.510737181561584	expt0001
319	320	0.0931066991064023	0.500040920618717	0.510825716133501	expt0001
320	321	0.0957567558101415	0.493368411229431	0.515439168630519	expt0001
321	322	0.0928570425104188	0.50692141855395	0.513868789350455	expt0001
322	323	0.102441447872518	0.459963701368951	0.515233494595709	expt0001
323	324	0.0990043327824233	0.478137686966972	0.514288226115912	expt0001
324	325	0.0933207306811904	0.513214534805314	0.517847135781547	expt0001
325	326	0.104958534975572	0.76290572607139	0.707120052870665	expt0002
326	327	0.104341319041075	0.711569055965295	0.675622427811398	expt0002
327	328	0.10250935556646	0.728793025258145	0.674055706891354	expt0002
328	329	0.105571119035824	0.706334851059642	0.673667286984238	expt0002
329	330	0.103603052595761	0.723667676714971	0.67667768905142	expt0002
330	331	0.102292233775661	0.731902321328299	0.675334779159545	expt0002
331	332	0.109254922137186	0.68434226822079	0.679616701610121	expt0002
332	333	0.105844252819355	0.705240160986607	0.67594093960539	expt0002
333	334	0.10680552017212	0.701913146009558	0.676769531225306	expt0002
334	335	0.106415499803839	0.702726541108899	0.676987161787068	expt0002
335	336	0.106519878890806	0.70363700718923	0.677400109517435	expt0002
336	337	0.106345907156579	0.707199576644931	0.677893001389142	expt0002
337	338	0.105944059206287	0.709321735771459	0.678892980568216	expt0002
338	339	0.106499964300336	0.705477937239832	0.676652238243103	expt0002
339	340	0.108726310876094	0.68919974733306	0.679153777265112	expt0002
340	341	0.107577126868972	0.698086624631757	0.677584604880472	expt0002
341	342	0.107229600679899	0.701499512122934	0.679427257949005	expt0002
342	343	0.105859062618436	0.711573569235604	0.678289958837799	expt0002
343	344	0.109025117053777	0.690011627080305	0.677812829675789	expt0002
344	345	0.111247393452327	0.676502610712731	0.678794909678379	expt0002
345	346	0.0913448347339711	0.910766280465351	0.812110761017865	expt0003
346	347	0.084359621625086	0.899610663662166	0.785365661814082	expt0003
347	348	0.0843314678440875	0.894861140831221	0.781913597075106	expt0003
348	349	0.0818018109081841	0.923298849422888	0.781115417675952	expt0003
349	350	0.0811768853412334	0.934668670045412	0.779723959714404	expt0003
350	351	0.0830493784862947	0.917196882433609	0.783035785965256	expt0003
351	352	0.0824752077264756	0.92827991869658	0.783376252147256	expt0003
352	353	0.0828551152810962	0.925009560717036	0.78290963457088	expt0003
353	354	0.0827644131664917	0.934266757105118	0.782248115126798	expt0003
354	355	0.0834115293600531	0.932114198041459	0.784581385374907	expt0003
355	356	0.0844249914005576	0.927758873856161	0.785568528934029	expt0003
356	357	0.084294871387288	0.93674106753761	0.786616970842464	expt0003
357	358	0.0853532899956068	0.935007890869655	0.786631327316436	expt0003
358	359	0.0842316074782989	0.956574092242765	0.788566399110846	expt0003
359	360	0.0862180434500683	0.943243618445656	0.788905207181055	expt0003
360	361	0.0863146265642508	0.951689523626185	0.792175649266948	expt0003
361	362	0.0878046338206957	0.944702210934683	0.792222359370119	expt0003
362	363	0.0887709231845721	0.948156010920972	0.795172820395986	expt0003
363	364	0.0911042242995216	0.934795328564237	0.796031958905244	expt0003
364	365	0.0910390489627217	0.9494206599011	0.798410630966042	expt0003
365	366	0.0926864229557236	0.947492445606903	0.79955033643969	expt0003
366	367	0.0945814943884488	0.944420882515209	0.801972459089457	expt0003
367	368	0.0960256058746289	0.949999826069534	0.804301262165001	expt0003
368	369	0.096854936624748	0.961518167906273	0.805608675246434	expt0003
369	370	0.100778196451218	0.943563460632131	0.806860853043651	expt0003
370	371	0.101715547933778	0.959145368403733	0.809586385582117	expt0003
371	372	0.104261814591528	0.95647661084959	0.812303346986357	expt0003
372	373	0.106965602099354	0.955205861235365	0.813796115642216	expt0003
373	374	0.108906706207816	0.961727276018665	0.816280177192592	expt0003
374	375	0.112096997431253	0.957881503415131	0.819943455459843	expt0003
375	376	0.11350309374925	0.969976968880537	0.821296300124443	expt0003
376	377	0.118852809735971	0.948284441873852	0.82254378928981	expt0003
377	378	0.121234868125438	0.957649718987147	0.826014112033385	expt0003
378	379	0.125578068785305	0.944593385370817	0.828001288667686	expt0003
379	380	0.130570301699394	0.929785808930885	0.830034519384759	expt0003
380	381	0.155231151111156	0.1424659474865	0.140518348495223	expt0004
381	382	0.181205426709796	0.659487841570638	0.673555695018307	expt0004
382	383	0.171868531222901	0.680218905009195	0.686157852638512	expt0004
383	384	0.172825038995236	0.66945704787785	0.687057035003049	expt0004
384	385	0.175064711727106	0.654575272257625	0.688981140439047	expt0004
385	386	0.170570921678323	0.669837759361285	0.684525717366459	expt0004
386	387	0.173890041723971	0.66115867293444	0.686410224091941	expt0004
387	388	0.174256387858275	0.67180637282592	0.692087362544047	expt0004
388	389	0.182326548262206	0.642033684753229	0.692548590673082	expt0004
389	390	0.176495719615552	0.669872491583	0.691745325818294	expt0004
390	391	0.174004680563733	0.688507771227103	0.69308114648158	expt0004
391	392	0.175278825389627	0.691998034283255	0.695949389570401	expt0004
392	393	0.178942012895724	0.682200833394791	0.698117953176724	expt0004
393	394	0.182042032598084	0.674802208073773	0.699961459972558	expt0004
394	395	0.180761020434638	0.689110145174334	0.702621755575371	expt0004
395	396	0.182849282976985	0.685759708531615	0.70079560522482	expt0004
396	397	0.177460478320552	0.716636149432592	0.704391987712869	expt0004
397	398	0.183388001003447	0.695630141276791	0.703436236629572	expt0004
398	399	0.18439059576648	0.69896966409524	0.707336812032609	expt0004
399	400	0.185134705079884	0.699655695308496	0.705918259929599	expt0004
400	401	0.184867378692222	0.70797841801036	0.707679374854155	expt0004
401	402	0.186937624777898	0.703973934979829	0.711416583368077	expt0004
402	403	0.1913357510447	0.692462671932214	0.712426426801451	expt0004
403	404	0.188769072224538	0.708879754354431	0.712781401274421	expt0004
404	405	0.18630715636795	0.727266637909865	0.713965699465527	expt0004
405	406	0.188293901827477	0.725875768027857	0.716723658776387	expt0004
406	407	0.191428305424411	0.714956338094463	0.717322966093258	expt0004
407	408	0.1931599975453	0.71399299897496	0.716443250337431	expt0004
408	409	0.192674173445214	0.721569854031488	0.719186753819785	expt0004
409	410	0.187861325247059	0.748538962734369	0.72086575087531	expt0004
410	411	0.190534450521958	0.739380502246383	0.719534220589453	expt0004
411	412	0.196586378287094	0.71770653900503	0.722523900470865	expt0004
412	413	0.194819439062757	0.73258464193082	0.72431933016564	expt0004
413	414	0.195201065872112	0.733207617331009	0.724653689798731	expt0004
414	415	0.193065652340756	0.748433691719695	0.724676331242278	expt0004
415	416	0.20236526325643	0.709946037178398	0.724906592485387	expt0004
416	417	0.200198906722701	0.72396766490089	0.728190971898424	expt0004
417	418	0.201867085925589	0.722218756564255	0.727271247206333	expt0004
418	419	0.202636860179796	0.721164793013065	0.726279145163664	expt0004
419	420	0.198031910494035	0.74818703804939	0.73016679265187	expt0004
420	421	0.197687219768242	0.750710700966412	0.729805871134713	expt0004
421	422	0.19924517613341	0.747162857536094	0.73175264790336	expt0004
422	423	0.197525302016079	0.762817067353641	0.732225895402958	expt0004
423	424	0.201132216895266	0.747946823224522	0.73221669890496	expt0004
424	425	0.207001702290056	0.722640080727024	0.731236415029223	expt0004
425	426	0.205631240748282	0.733699715962842	0.733790080383821	expt0004
426	427	0.203784973442063	0.7479697279535	0.736454132030596	expt0004
427	428	0.205512016306516	0.740207113649735	0.734349611216986	expt0004
428	429	0.201070458654624	0.764584887241648	0.734856384933571	expt0004
429	430	0.207158683644752	0.73986145171953	0.736075266620842	expt0004
430	431	0.202279556920541	0.764034458724831	0.735491104337753	expt0004
431	432	0.2092968850699	0.736581517855256	0.737808771948731	expt0004
432	433	0.209595496160807	0.738766075477093	0.737824525367181	expt0004
433	434	0.204780636477202	0.76615900801347	0.738087697379825	expt0004
434	435	0.207352254384628	0.756969985588652	0.740655592381743	expt0004
435	436	0.205469105238616	0.766361485410263	0.738976498549306	expt0004
436	437	0.205101100676969	0.77249765864858	0.740783038551925	expt0004
437	438	0.209354604058083	0.755925501702894	0.74167647237632	expt0004
438	439	0.211743145338422	0.746111717018329	0.741816650422258	expt0004
439	440	0.207170559267569	0.770986221084511	0.740925522938806	expt0004
440	441	0.208939726633395	0.765855927402989	0.741735371695401	expt0004
441	442	0.208204720137374	0.775930109770924	0.744861326325111	expt0004
442	443	0.21021542331465	0.766760865692874	0.743822366213463	expt0004
443	444	0.209285552680693	0.774791368740384	0.744114379024532	expt0004
444	445	0.207273548007442	0.787453097092364	0.743952105393439	expt0004
445	446	0.215223241400793	0.7544170825054	0.746351978342876	expt0004
446	447	0.21326434832574	0.766707718926072	0.745770977544808	expt0004
447	448	0.212696063074603	0.772696681462697	0.747303392260713	expt0004
448	449	0.215623378240182	0.758582381029306	0.747290758047632	expt0004
449	450	0.21647199929325	0.76093349425897	0.747400915983195	expt0004
450	451	0.212153256604082	0.779892680329329	0.747435536543177	expt0004
451	452	0.21666196813452	0.76301972643045	0.749894050381306	expt0004
452	453	0.21220864362936	0.788354451574461	0.748567709263217	expt0004
453	454	0.21292475765423	0.789868797019732	0.751170871569816	expt0004
454	455	0.214131253609641	0.788809251372606	0.751632156526008	expt0004
455	456	0.213855726876388	0.792260697623091	0.750078956056285	expt0004
456	457	0.221302798937146	0.757580574929257	0.751618618331176	expt0004
457	458	0.221215479757249	0.765495885745139	0.751815807305685	expt0004
458	459	0.216188656551689	0.790891827690741	0.752456929857012	expt0004
459	460	0.221580808913152	0.778141005771178	0.75645625053821	expt0004
460	461	0.223126070612994	0.762741037778965	0.751681009170216	expt0004
461	462	0.221844313962166	0.770308442700095	0.7543725546176689	expt0004
462	463	0.216593131155948	0.795150250118979	0.753958583583172	expt0004
463	464	0.223189312762067	0.767089853555701	0.755345776859945	expt0004
464	465	0.224956724530581	0.772937913928169	0.759627638507047	expt0004
