# Supplementary material for: Probing dynamic oxygen exchange for hydrogen production with operando neutron diffraction
Source: Nat Chem Eng. 2025 Jun 4;2(7):447–55. doi: 10.1038/s44286-025-00231-9 (PMC12283380; doi:10.1038/s44286-025-00231-9)
Supplement: Supplementary file 7 — Statistical source data. [file 44286_2025_231_MOESM7_ESM.xlsx]

## Sheet: fig2c_sourceData
	d-spacing	yobs	ycalc		nuclear_peaks_d-spacing	magnetic_peaks_d-spacing	steel_peaks_d-spacing
	0.50002	6.59581	7.20191		0.50003	0.50003	0.51067
	0.50027	6.82423	7.20129		0.50004	0.50003	0.52638
	0.50052	6.85476	7.20067		0.50006	0.50004	0.55615
	0.50077	6.97844	7.20017		0.50006	0.50004	0.60782
	0.50102	7.19215	7.20006		0.50007	0.50006	0.61644
	0.50127	7.15499	7.20078		0.50007	0.50006	0.64469
	0.50152	7.31015	7.20322		0.50008	0.50007	0.70184
	0.50177	7.25123	7.20958		0.50008	0.50007	0.70184
	0.50202	7.11452	7.22478		0.50291	0.50007	0.74442
	0.50227	7.19593	7.25703		0.50291	0.50007	0.81547
	0.50252	7.23232	7.31451		0.50297	0.50008	0.83665
	0.50278	7.09635	7.39636		0.50301	0.50008	0.91172
	0.50303	7.10777	7.48286		0.50305	0.50037	1.05277
	0.50328	6.98358	7.54255		0.50309	0.50037	1.09958
	0.50353	7.41044	7.55623		0.50309	0.50153	1.28937
	0.50378	7.96878	7.52848		0.5031	0.50153	1.82345
	0.50403	7.79151	7.4783		0.50698	0.50172	2.10553
	0.50429	7.65868	7.42503		0.50704	0.50172
	0.50454	7.62853	7.38117		0.50714	0.50175
	0.50479	7.17877	7.35254		0.50717	0.50175
	0.50504	6.94277	7.34072		0.5072	0.50259
	0.50529	7.14523	7.34429		0.5072	0.50264
	0.50555	7.19292	7.35836		0.50804	0.50267
	0.5058	7.0316	7.37476		0.50817	0.50267
	0.50605	6.82704	7.38545		0.50817	0.50276
	0.50631	7.07177	7.38758		0.50821	0.50276
	0.50656	7.38473	7.38462		0.50825	0.50291
	0.50681	7.33652	7.38219		0.50825	0.50291
	0.50707	7.33693	7.38161		0.51549	0.50297
	0.50732	7.23536	7.37795		0.51556	0.50297
	0.50757	7.31141	7.36581		0.51562	0.50301
	0.50783	7.37022	7.34484		0.51566	0.50301
	0.50808	7.04543	7.31912		0.51569	0.50305
	0.50833	7.30385	7.29349		0.51572	0.50309
	0.50859	7.27858	7.27113		0.51572	0.50309
	0.50884	7.02128	7.25342		0.5167	0.50309
	0.5091	6.9782	7.24116		0.51672	0.50309
	0.50935	6.67762	7.23613		0.51677	0.5031
	0.50961	6.98632	7.24194		0.51678	0.50435
	0.50986	7.07744	7.26347		0.52001	0.50435
	0.51012	7.26706	7.3039		0.52013	0.50524
	0.51037	7.25034	7.36008		0.52445	0.50524
	0.51063	7.41863	7.41957		0.52452	0.50533
	0.51088	7.52283	7.46414		0.52463	0.50533
	0.51114	7.85376	7.47993		0.52466	0.50541
	0.51139	7.874	7.46492		0.52469	0.50541
	0.51165	7.55182	7.42777		0.52469	0.50548
	0.5119	7.27761	7.38114		0.52562	0.50548
	0.51216	7.01	7.33555		0.52566	0.50548
	0.51242	6.86925	7.29668		0.52575	0.50548
	0.51267	6.95769	7.26592		0.52577	0.5058
	0.51293	6.73771	7.24233		0.52577	0.5058
	0.51319	6.73826	7.22422		0.52582	0.50698
	0.51344	6.88322	7.21005		0.52584	0.50698
	0.5137	6.94571	7.19861		0.52585	0.50704
	0.51396	6.77496	7.18911		0.52585	0.50704
	0.51421	6.8941	7.18112		0.52914	0.50714
	0.51447	7.11757	7.1746		0.52927	0.50714
	0.51473	7.20786	7.16993		0.52934	0.50717
	0.51498	6.82952	7.16782		0.52936	0.50717
	0.51524	6.85265	7.16875		0.5352	0.5072
	0.5155	7.2568	7.17196		0.53523	0.5072
	0.51576	7.39649	7.17496		0.53531	0.5072
	0.51602	7.52203	7.17496		0.53532	0.5072
	0.51627	7.48638	7.17101		0.53535	0.508
	0.51653	7.01209	7.16418		0.53536	0.50804
	0.51679	7.00495	7.15623		0.53885	0.50804
	0.51705	7.15213	7.14854		0.53885	0.50807
	0.51731	7.13189	7.14174		0.53892	0.50807
	0.51757	7.14574	7.13598		0.53897	0.5081
	0.51782	7.27803	7.13118		0.53897	0.5081
	0.51808	7.38115	7.12721		0.53902	0.50817
	0.51834	7.02124	7.12402		0.53902	0.50817
	0.5186	7.12003	7.12171		0.53905	0.50821
	0.51886	7.39241	7.12077		0.53907	0.50821
	0.51912	7.0972	7.12237		0.53908	0.50822
	0.51938	6.86557	7.12835		0.54394	0.50822
	0.51964	6.72221	7.14013		0.54401	0.50825
	0.5199	7.00217	7.15643		0.54401	0.50825
	0.52016	6.69663	7.17186		0.5441	0.50825
	0.52042	6.99491	7.17992		0.54412	0.50825
	0.52068	7.4351	7.17808		0.54414	0.5084
	0.52094	7.05743	7.16861		0.54521	0.5084
	0.5212	6.51176	7.15575		0.54531	0.50855
	0.52146	6.65675	7.14301		0.54541	0.50855
	0.52172	6.81689	7.13216		0.54542	0.5086
	0.52198	7.3616	7.12354		0.54543	0.5086
	0.52224	7.44396	7.11682		0.54918	0.51084
	0.5225	7.33173	7.11153		0.54934	0.51102
	0.52277	7.0916	7.10733		0.55449	0.51104
	0.52303	7.18292	7.10399		0.55456	0.51104
	0.52329	7.27325	7.10155		0.55456	0.51273
	0.52355	7.50189	7.10038		0.55462	0.51273
	0.52381	6.80387	7.10128		0.55466	0.51273
	0.52407	6.89219	7.10512		0.5547	0.51273
	0.52434	7.14546	7.11195		0.55588	0.51384
	0.5246	6.96153	7.11998		0.55588	0.51384
	0.52486	6.97193	7.12625		0.55591	0.51389
	0.52512	6.77688	7.12922		0.55597	0.51389
	0.52539	6.59535	7.13029		0.55602	0.51414
	0.52565	6.81571	7.13248		0.55606	0.51414
	0.52591	7.33771	7.13796		0.55607	0.51419
	0.52617	6.76344	7.14639		0.55607	0.51419
	0.52644	6.85704	7.15487		0.55997	0.51426
	0.5267	7.3374	7.15969		0.56004	0.51426
	0.52696	7.0241	7.1588		0.56011	0.51549
	0.52723	7.18172	7.15291		0.56016	0.51549
	0.52749	7.26625	7.14476		0.56016	0.51556
	0.52775	7.34708	7.1381		0.5602	0.51556
	0.52802	7.46188	7.1378		0.56022	0.51562
	0.52828	7.29079	7.1511		0.56023	0.51566
	0.52855	7.45592	7.18779		0.56569	0.51566
	0.52881	7.74532	7.25554		0.56582	0.51569
	0.52908	7.33136	7.34883		0.56582	0.51569
	0.52934	7.1227	7.44058		0.56587	0.51572
	0.5296	7.47975	7.49562		0.56591	0.51572
	0.52987	7.41475	7.49771		0.56711	0.5167
	0.53013	7.40229	7.45681		0.56719	0.5167
	0.5304	7.20236	7.39525		0.56723	0.51672
	0.53066	7.05035	7.33246		0.56728	0.51672
	0.53093	7.07468	7.27866		0.56732	0.51677
	0.5312	6.98093	7.23625		0.56732	0.51677
	0.53146	7.0214	7.20376		0.56734	0.51678
	0.53173	6.8533	7.17874		0.56736	0.51678
	0.53199	6.89868	7.15908		0.5715	0.51699
	0.53226	6.93381	7.14315		0.57175	0.51699
	0.53252	6.82253	7.1298		0.57929	0.51843
	0.53279	7.21434	7.11828		0.57936	0.51849
	0.53306	7.52277	7.10814		0.58387	0.5186
	0.53332	7.23376	7.09912		0.58394	0.5186
	0.53359	7.00837	7.09108		0.58404	0.51863
	0.53386	6.82508	7.08391		0.58407	0.51956
	0.53412	6.83176	7.07756		0.59027	0.51956
	0.53439	6.78722	7.07203		0.59036	0.51959
	0.53466	6.76612	7.06734		0.59043	0.51959
	0.53493	6.9816	7.06349		0.59051	0.51977
	0.53519	7.05104	7.06034		0.59051	0.51977
	0.53546	6.42298	7.05756		0.59053	0.51977
	0.53573	6.6004	7.05491		0.59194	0.51977
	0.536	6.67445	7.05236		0.59202	0.52001
	0.53626	7.12143	7.05013		0.59206	0.52001
	0.53653	6.998	7.04849		0.59206	0.52013
	0.5368	7.61284	7.04774		0.59211	0.52013
	0.53707	7.21814	7.04835		0.59213	0.52263
	0.53734	6.886	7.05136		0.59213	0.52263
	0.53761	7.01337	7.05958		0.59215	0.52276
	0.53788	6.80833	7.07956		0.59218	0.52276
	0.53814	6.93084	7.12275		0.59698	0.52302
	0.53841	7.18529	7.20184		0.59712	0.52302
	0.53868	7.49527	7.31869		0.59719	0.52317
	0.53895	7.51826	7.44887		0.60383	0.52317
	0.53922	6.85579	7.54639		0.60405	0.52445
	0.53949	7.00261	7.5778		0.6041	0.52445
	0.53976	7.10182	7.54485		0.60566	0.52452
	0.54003	7.51707	7.47364		0.60571	0.52452
	0.5403	7.5905	7.39263		0.60577	0.52463
	0.54057	7.70102	7.31971		0.6058	0.52463
	0.54084	7.78669	7.26112		0.60586	0.52466
	0.54111	7.29222	7.21621		0.60587	0.52466
	0.54138	7.053	7.18199		0.60587	0.52469
	0.54165	6.73912	7.15559		0.61102	0.52469
	0.54192	6.88239	7.13478		0.61111	0.52562
	0.54219	7.01726	7.11807		0.61125	0.52562
	0.54247	6.92722	7.10471		0.61126	0.52566
	0.54274	6.9229	7.09499		0.61837	0.52566
	0.54301	6.94224	7.09068		0.61847	0.52575
	0.54328	6.86072	7.09486		0.61847	0.52575
	0.54355	6.91126	7.11032		0.61855	0.52575
	0.54382	7.3357	7.13562		0.6186	0.52575
	0.54409	7.39627	7.16183		0.6186	0.52577
	0.54437	7.05527	7.17663		0.61864	0.52577
	0.54464	7.01779	7.17385		0.61864	0.52579
	0.54491	7.1183	7.15652		0.61866	0.52579
	0.54518	7.27827	7.13222		0.62056	0.52582
	0.54546	7.19537	7.10762		0.62619	0.52584
	0.54573	6.80396	7.08619		0.62631	0.52584
	0.546	6.99869	7.06878		0.63608	0.52585
	0.54627	7.06407	7.05499		0.63613	0.52585
	0.54655	6.65788	7.04415		0.63626	0.52602
	0.54682	6.86529	7.03575		0.63629	0.52602
	0.54709	7.07912	7.02942		0.63632	0.52619
	0.54737	7.02677	7.0251		0.63634	0.52619
	0.54764	6.93052	7.02348		0.63637	0.52754
	0.54792	7.07418	7.0269		0.63637	0.52779
	0.54819	7.27163	7.04096		0.64235	0.52779
	0.54846	7.09418	7.07531		0.64245	0.52883
	0.54874	6.91218	7.14074		0.64252	0.52883
	0.54901	7.01627	7.23999		0.64252	0.52886
	0.54929	7.19019	7.35712		0.64258	0.52891
	0.54956	7.85099	7.46091		0.64258	0.52891
	0.54984	7.39465	7.52359		0.64262	0.52896
	0.55011	7.69559	7.53417		0.65111	0.52896
	0.55039	7.78634	7.49921		0.65118	0.52897
	0.55066	7.62656	7.43558		0.65325	0.52897
	0.55094	7.19894	7.36153		0.6533	0.52914
	0.55121	6.74069	7.29068		0.65343	0.52927
	0.55149	7.08654	7.23011		0.65344	0.52927
	0.55176	7.02653	7.18157		0.65994	0.52934
	0.55204	6.73169	7.14377		0.66013	0.52934
	0.55232	6.83602	7.11432		0.66013	0.52936
	0.55259	7.06327	7.09093		0.66022	0.53082
	0.55287	7.01882	7.07187		0.66935	0.53082
	0.55314	6.88224	7.05606		0.66945	0.53093
	0.55342	7.1574	7.04298		0.66957	0.53093
	0.5537	7.05708	7.03261		0.66959	0.53197
	0.55397	7.067	7.02535		0.67172	0.53197
	0.55425	6.72345	7.02176		0.67187	0.53211
	0.55453	7.04657	7.02251		0.67191	0.53211
	0.55481	6.57535	7.02903		0.67198	0.53252
	0.55508	6.8084	7.04492		0.672	0.53254
	0.55536	7.17058	7.07548		0.67905	0.53254
	0.55564	7.08963	7.12357		0.67917	0.53513
	0.55592	7.22407	7.18383		0.67932	0.53513
	0.55619	7.14664	7.24091		0.67936	0.53516
	0.55647	7.33093	7.27642		0.67936	0.53516
	0.55675	7.22344	7.2804		0.68932	0.5352
	0.55703	7.25309	7.25587		0.68932	0.53523
	0.55731	7.29253	7.21447		0.68942	0.53523
	0.55759	7.40211	7.16899		0.68951	0.53531
	0.55787	7.38016	7.12831		0.68959	0.53531
	0.55814	7.24537	7.09655		0.68959	0.53532
	0.55842	7.22707	7.0751		0.69197	0.53532
	0.5587	7.02947	7.06597		0.69203	0.53535
	0.55898	7.00937	7.07527		0.69203	0.53535
	0.55926	7.08037	7.11488		0.69207	0.53536
	0.55954	7.14629	7.19795		0.69215	0.53536
	0.55982	7.60789	7.3249		0.69215	0.53537
	0.5601	7.67331	7.46638		0.69218	0.53537
	0.56038	7.25084	7.56976		0.69221	0.53572
	0.56066	7.19026	7.5981		0.69222	0.53572
	0.56094	7.42213	7.55455		0.70006	0.53723
	0.56122	7.04421	7.46918		0.70028	0.53723
	0.5615	6.96662	7.37395		0.71426	0.53734
	0.56178	6.74761	7.28851		0.71435	0.53734
	0.56206	7.07863	7.2195		0.723	0.53742
	0.56234	7.03059	7.16595		0.72311	0.53742
	0.56263	7.06485	7.1245		0.72319	0.53841
	0.56291	6.9871	7.09191		0.72323	0.53852
	0.56319	7.12384	7.06563		0.73528	0.53852
	0.56347	6.90217	7.04387		0.73541	0.53864
	0.56375	6.83184	7.02556		0.73551	0.53866
	0.56403	7.09968	7.01028		0.73558	0.53866
	0.56432	6.70084	6.99843		0.73558	0.53885
	0.5646	7.00518	6.99177		0.73561	0.53885
	0.56488	7.60548	6.99382		0.7385	0.53892
	0.56516	7.05998	7.00894		0.73868	0.53892
	0.56545	6.79845	7.03856		0.73875	0.53897
	0.56573	6.89056	7.07575		0.7388	0.53897
	0.56601	7.09077	7.10519		0.762	0.53897
	0.56629	6.78119	7.11383		0.76215	0.53897
	0.56658	7.73174	7.10039		0.76226	0.53902
	0.56686	7.51793	7.07301		0.76233	0.53902
	0.56714	7.38745	7.04156		0.76233	0.53905
	0.56743	7.25832	7.01247		0.76567	0.53905
	0.56771	7.28604	6.98805		0.76573	0.53907
	0.568	6.93394	6.96819		0.7659	0.53907
	0.56828	6.80376	6.95206		0.76591	0.53908
	0.56856	6.81836	6.93886		0.76591	0.54073
	0.56885	7.04634	6.92793		0.77658	0.54073
	0.56913	7.00727	6.91874		0.77672	0.54183
	0.56942	7.13395	6.91095		0.77672	0.54183
	0.5697	6.94625	6.9044		0.77682	0.54192
	0.56999	7.14671	6.89922		0.77687	0.54192
	0.57027	6.94525	6.8961		0.77689	0.54201
	0.57056	6.70774	6.8967		0.79203	0.54201
	0.57084	6.47891	6.90364		0.79215	0.54233
	0.57113	6.57928	6.91935		0.79227	0.54394
	0.57141	6.91283	6.94303		0.79616	0.54394
	0.5717	7.05145	6.96787		0.79621	0.54401
	0.57198	7.01927	6.98368		0.79627	0.54401
	0.57227	7.0445	6.98466		0.80827	0.5441
	0.57256	6.90137	6.97269		0.80853	0.5441
	0.57284	6.72898	6.95397		0.80862	0.54412
	0.57313	6.74459	6.93437		0.83028	0.54414
	0.57342	6.75988	6.91721		0.83036	0.54414
	0.5737	6.64519	6.90342		0.83046	0.54517
	0.57399	6.86763	6.89277		0.8305	0.54517
	0.57428	7.09728	6.88477		0.84418	0.54521
	0.57456	6.87964	6.87935		0.84447	0.54521
	0.57485	6.98834	6.87752		0.84455	0.54531
	0.57514	7.01116	6.88228		0.86412	0.54531
	0.57543	7.10772	6.89929		0.86428	0.54538
	0.57571	7.0519	6.9358		0.86439	0.54538
	0.576	6.87233	6.9966		0.86444	0.54541
	0.57629	7.06693	7.07758		0.86926	0.54541
	0.57658	6.96185	7.16179		0.8695	0.54542
	0.57687	7.34722	7.2246		0.8695	0.54542
	0.57715	7.01397	7.248		0.8696	0.54543
	0.57744	7.51111	7.23045		0.86964	0.54543
	0.57773	7.10803	7.18449		0.88554	0.54562
	0.57802	7.05071	7.12713		0.88577	0.54562
	0.57831	7.25539	7.07173		0.90843	0.5458
	0.5786	7.03026	7.02509		0.90861	0.5458
	0.57889	6.97547	6.98864		0.9088	0.54586
	0.57918	6.50282	6.9609		0.91451	0.54864
	0.57947	7.04326	6.93958		0.91461	0.54868
	0.57976	6.68755	6.92262		0.91483	0.54883
	0.58005	6.86409	6.90865		0.91484	0.54883
	0.58034	6.6484	6.89696		0.93341	0.54886
	0.58063	6.77631	6.88722		0.93341	0.54886
	0.58092	6.90984	6.8793		0.93358	0.5489
	0.58121	6.78653	6.87324		0.93368	0.54918
	0.5815	7.17517	6.86917		0.93371	0.54918
	0.58179	6.82245	6.86751		0.96033	0.54934
	0.58208	6.74832	6.8695		0.96055	0.54934
	0.58237	7.1468	6.87863		0.9607	0.55098
	0.58266	7.10379	6.90366		0.9607	0.55098
	0.58295	7.52833	6.9616		0.96077	0.5511
	0.58324	7.41045	7.07511		0.96781	0.5511
	0.58354	7.34658	7.25691		0.99019	0.55236
	0.58383	7.44182	7.4825		1.03112	0.55236
	0.58412	7.39379	7.68028		1.03123	0.55236
	0.58441	7.37629	7.77772		1.03139	0.55236
	0.5847	7.75178	7.75687		1.03143	0.55242
	0.585	7.7742	7.65295		1.03143	0.55242
	0.58529	7.13958	7.51709		1.05829	0.55245
	0.58558	7.37217	7.38675		1.05853	0.55245
	0.58587	7.49182	7.2783		1.05868	0.55273
	0.58617	7.42584	7.19346		1.05873	0.55289
	0.58646	7.13977	7.12793		1.09835	0.55449
	0.58675	6.85774	7.07669		1.09868	0.55449
	0.58705	6.98079	7.03561		1.10924	0.55456
	0.58734	7.18654	7.00169		1.10941	0.55456
	0.58763	7.227	6.97297		1.143	0.55462
	0.58793	7.02822	6.9483		1.14349	0.55462
	0.58822	7.03383	6.92712		1.19397	0.55466
	0.58852	7.09577	6.90928		1.19425	0.55466
	0.58881	6.89769	6.8954		1.19439	0.5547
	0.5891	6.95651	6.8875		1.2081	0.5547
	0.5894	6.88051	6.88976		1.25238	0.55588
	0.58969	6.77444	6.9077		1.25262	0.55588
	0.58999	7.04963	6.9442		1.31987	0.55591
	0.59028	6.91601	6.99252		1.32025	0.55591
	0.59058	6.91406	7.03426		1.32025	0.55597
	0.59087	7.11999	7.05129		1.32044	0.55602
	0.59117	7.28826	7.03958		1.3387	0.55602
	0.59147	7.29516	7.00838		1.33889	0.55606
	0.59176	6.99395	6.9705		1.33914	0.55606
	0.59206	7.07561	6.93486		1.33919	0.55607
	0.59235	7.04008	6.90483		1.40011	0.55607
	0.59265	6.57516	6.88032		1.40056	0.55607
	0.59295	6.92713	6.8603		1.52451	0.55627
	0.59324	7.03386	6.84388		1.61654	0.55627
	0.59354	6.86334	6.83041		1.61706	0.55653
	0.59384	6.6451	6.81938		1.61723	0.55832
	0.59413	6.70316	6.81047		1.77107	0.55832
	0.59443	7.07218	6.80353		1.77153	0.55837
	0.59473	7.03069	6.79858		1.8176	0.55952
	0.59502	6.78192	6.79603		1.98038	0.55952
	0.59532	6.8361	6.79737		2.28601	0.55963
	0.59562	6.48761	6.80675		2.28699	0.55963
	0.59592	7.04426	6.83338		2.38849	0.55976
	0.59621	6.85358	6.89212			0.55997
	0.59651	7.19814	6.99704			0.56004
	0.59681	7.32377	7.1451			0.56004
	0.59711	7.35318	7.29929			0.56011
	0.59741	7.42559	7.40272			0.56011
	0.59771	7.55488	7.42296			0.56016
	0.59801	7.81609	7.37078			0.56016
	0.5983	7.52161	7.28055			0.5602
	0.5986	7.40643	7.18439			0.5602
	0.5989	7.36553	7.10002			0.56022
	0.5992	6.84796	7.03234			0.56022
	0.5995	6.83363	6.97956			0.56023
	0.5998	7.0441	6.93821			0.56332
	0.6001	6.96561	6.90511			0.56332
	0.6004	7.31575	6.87783			0.56349
	0.6007	7.32631	6.85471			0.56349
	0.601	6.99502	6.8347			0.56352
	0.6013	6.77042	6.81718			0.56352
	0.6016	6.81077	6.80177			0.56569
	0.6019	6.96777	6.78819			0.56569
	0.60221	7.17227	6.77627			0.56582
	0.60251	7.05337	6.76597			0.56582
	0.60281	6.97224	6.75732			0.56582
	0.60311	7.14893	6.75063			0.56582
	0.60341	7.11797	6.74627			0.56587
	0.60371	7.14741	6.74411			0.56587
	0.60401	6.99377	6.74309			0.56591
	0.60432	6.59515	6.74158			0.56591
	0.60462	6.6837	6.73867			0.56711
	0.60492	6.70663	6.73481			0.56711
	0.60522	6.53545	6.73129			0.56719
	0.60553	6.6496	6.72964			0.56719
	0.60583	6.82444	6.73194			0.56723
	0.60613	6.92099	6.74239			0.56723
	0.60643	7.04141	6.76965			0.56728
	0.60674	6.90203	6.82693			0.56728
	0.60704	6.85228	6.92651			0.56732
	0.60734	7.09265	7.06874			0.56732
	0.60765	7.54501	7.23132			0.56734
	0.60795	7.18992	7.37148			0.56734
	0.60826	7.43285	7.44845			0.56736
	0.60856	7.71244	7.44817			0.56736
	0.60886	7.89173	7.38677			0.56758
	0.60917	7.49741	7.29595			0.56758
	0.60947	7.38605	7.20683			0.56785
	0.60978	7.12464	7.14355			0.56957
	0.61008	7.57101	7.12602			0.56971
	0.61039	7.68682	7.17182			0.57111
	0.61069	7.46722	7.2871			0.57114
	0.611	6.95892	7.44632			0.57114
	0.6113	6.61512	7.58639			0.57122
	0.61161	7.38782	7.64583			0.57122
	0.61192	7.49312	7.60975			0.5715
	0.61222	7.53528	7.50751			0.57175
	0.61253	7.21626	7.38127			0.57175
	0.61283	7.68169	7.26167			0.57362
	0.61314	7.2164	7.16193			0.57362
	0.61345	6.85356	7.08337			0.57376
	0.61375	7.31584	7.02275			0.57376
	0.61406	7.39856	6.97683			0.57507
	0.61437	7.12145	6.94492			0.57507
	0.61467	6.79633	6.93158			0.57517
	0.61498	6.59544	6.9497			0.57517
	0.61529	7.1052	7.02077			0.57524
	0.6156	7.31886	7.16712			0.57524
	0.6159	7.59905	7.39392			0.57559
	0.61621	8.2561	7.66904			0.57559
	0.61652	8.22663	7.92128			0.57566
	0.61683	8.00592	8.07596			0.57566
	0.61714	8.04342	8.1037			0.57576
	0.61745	8.1505	8.03578			0.57576
	0.61775	8.48887	7.93936			0.57911
	0.61806	8.43064	7.87558			0.57911
	0.61837	8.10201	7.86258			0.57919
	0.61868	7.86149	7.86525			0.57919
	0.61899	7.75356	7.83178			0.57929
	0.6193	8.17947	7.74114			0.57929
	0.61961	8.35756	7.60926			0.57929
	0.61992	7.80838	7.46567			0.57929
	0.62023	7.3683	7.333			0.57935
	0.62054	7.27682	7.2208			0.57935
	0.62085	7.40259	7.1293			0.57936
	0.62116	7.46554	7.05502			0.57936
	0.62147	7.34568	6.99421			0.57982
	0.62178	6.9408	6.94373			0.57982
	0.62209	7.00985	6.9011			0.58173
	0.6224	6.96396	6.86468			0.58173
	0.62272	6.63364	6.83348			0.58192
	0.62303	6.81826	6.80693			0.58192
	0.62334	6.82911	6.7847			0.58328
	0.62365	6.79333	6.76673			0.58346
	0.62396	6.90136	6.7534			0.58352
	0.62427	6.80704	6.74629			0.58352
	0.62459	6.66882	6.75017			0.58387
	0.6249	6.93541	6.77665			0.58387
	0.62521	7.02914	6.84669			0.58394
	0.62552	7.05237	6.98486			0.58394
	0.62584	7.1664	7.19833			0.58404
	0.62615	7.5437	7.44645			0.58404
	0.62646	8.09602	7.64194			0.58407
	0.62678	7.79667	7.71471			0.58407
	0.62709	8.09752	7.66226			0.58604
	0.6274	7.96464	7.53236			0.58604
	0.62772	7.49426	7.37969			0.58618
	0.62803	7.2305	7.23933			0.58618
	0.62834	7.54425	7.12401			0.58758
	0.62866	7.56017	7.03316			0.58758
	0.62897	7.20365	6.96173			0.58781
	0.62929	7.50246	6.90454			0.58781
	0.6296	6.93289	6.85746			0.58822
	0.62992	7.10202	6.81764			0.58822
	0.63023	7.18898	6.78329			0.59027
	0.63055	6.93678	6.75329			0.59027
	0.63086	7.17176	6.7269			0.59036
	0.63118	7.16656	6.70356			0.59043
	0.63149	6.73265	6.68293			0.59043
	0.63181	6.43483	6.66468			0.59051
	0.63212	6.61723	6.64854			0.59051
	0.63244	6.86196	6.63426			0.59053
	0.63276	6.82165	6.62163			0.59053
	0.63307	6.76931	6.61048			0.59189
	0.63339	6.99748	6.60064			0.59189
	0.63371	7.04133	6.59197			0.59194
	0.63402	6.90401	6.58435			0.59202
	0.63434	6.70025	6.57769			0.59202
	0.63466	6.71568	6.572			0.59206
	0.63497	6.75957	6.56743			0.59206
	0.63529	6.73088	6.56429			0.59211
	0.63561	6.73167	6.56293			0.59211
	0.63593	6.77448	6.56332			0.59213
	0.63625	6.82613	6.5646			0.59213
	0.63656	6.74862	6.56529			0.59215
	0.63688	6.90951	6.56436			0.59215
	0.6372	6.93089	6.56197			0.59216
	0.63752	6.83201	6.559			0.59216
	0.63784	6.91624	6.55639			0.59218
	0.63816	6.52962	6.55474			0.59218
	0.63848	6.68374	6.55442			0.59265
	0.63879	6.95033	6.55547			0.59265
	0.63911	7.05764	6.55805			0.59265
	0.63943	6.67961	6.56253			0.59265
	0.63975	6.47758	6.56948			0.59273
	0.64007	6.67277	6.58006			0.59635
	0.64039	6.75618	6.59711			0.59644
	0.64071	6.79087	6.62824			0.59644
	0.64103	6.81507	6.6922			0.59662
	0.64135	6.94408	6.8254			0.59662
	0.64168	7.38913	7.07689			0.59698
	0.642	7.45217	7.47658			0.59698
	0.64232	7.56142	7.97758			0.59712
	0.64264	8.40226	8.42973			0.59719
	0.64296	8.26766	8.67442			0.59719
	0.64328	8.54849	8.67198			0.5993
	0.6436	8.10375	8.50353			0.5993
	0.64392	8.04245	8.28599			0.59946
	0.64425	7.96452	8.09934			0.59946
	0.64457	8.05136	7.96356			0.60108
	0.64489	8.18779	7.85626			0.60108
	0.64521	8.15023	7.74702			0.6012
	0.64554	7.46295	7.62139			0.6012
	0.64586	7.23855	7.48336			0.60174
	0.64618	7.32043	7.34563			0.60174
	0.6465	7.26544	7.21963			0.60177
	0.64683	6.96866	7.11092			0.60177
	0.64715	6.84332	7.01996			0.60383
	0.64747	7.28093	6.94449			0.60383
	0.6478	7.44879	6.88158			0.60405
	0.64812	7.07981	6.82869			0.60405
	0.64845	6.97668	6.78392			0.6041
	0.64877	7.2115	6.74613			0.6041
	0.6491	6.98736	6.71504			0.60562
	0.64942	6.72725	6.6919			0.60562
	0.64974	6.81094	6.68083			0.60566
	0.65007	6.5867	6.68961			0.60566
	0.65039	6.62702	6.72731			0.60571
	0.65072	6.74381	6.79598			0.60571
	0.65104	6.8153	6.87891			0.60574
	0.65137	7.02066	6.94184			0.60574
	0.6517	6.98368	6.95841			0.60577
	0.65202	6.77865	6.92893			0.60577
	0.65235	6.931	6.87252			0.6058
	0.65267	7.1816	6.81017			0.6058
	0.653	6.97936	6.75471			0.6058
	0.65333	6.77372	6.70974			0.6058
	0.65365	6.77486	6.67346			0.60586
	0.65398	6.86814	6.6431			0.60586
	0.65431	6.80914	6.61687			0.60587
	0.65463	6.29942	6.59408			0.60587
	0.65496	6.504	6.57446			0.60587
	0.65529	6.73681	6.55783			0.60587
	0.65562	6.4086	6.54395			0.60646
	0.65594	6.42549	6.5326			0.60856
	0.65627	6.5863	6.52363			0.60873
	0.6566	6.50823	6.51699			0.60873
	0.65693	6.66699	6.51287			0.60884
	0.65726	6.47943	6.51155			0.60884
	0.65759	6.68212	6.51371			0.61048
	0.65792	6.61369	6.52133			0.61058
	0.65824	6.3687	6.54003			0.61062
	0.65857	6.33509	6.58377			0.61062
	0.6589	6.91268	6.67977			0.61065
	0.65923	7.2377	6.86515			0.61065
	0.65956	7.31699	7.1638			0.61102
	0.65989	7.48972	7.54327			0.61102
	0.66022	7.94064	7.89187			0.61111
	0.66055	7.71192	8.08355			0.61111
	0.66088	7.81638	8.07633			0.61125
	0.66121	7.66557	7.92132			0.61125
	0.66154	7.51002	7.70276			0.61126
	0.66187	7.28032	7.48581			0.61528
	0.6622	7.00631	7.30084			0.61528
	0.66254	7.6308	7.15293			0.6155
	0.66287	7.60222	7.03633			0.6155
	0.6632	7.18808	6.94325			0.61554
	0.66353	6.67994	6.86694			0.61554
	0.66386	6.2672	6.80267			0.61593
	0.66419	6.26992	6.74755			0.61837
	0.66453	6.73841	6.69976			0.61837
	0.66486	6.57566	6.65809			0.61847
	0.66519	6.77168	6.62164			0.61847
	0.66552	6.73572	6.5897			0.61855
	0.66586	6.45698	6.56168			0.61855
	0.66619	6.31302	6.53708			0.6186
	0.66652	6.29046	6.51546			0.6186
	0.66685	6.513	6.49646			0.6186
	0.66719	6.50592	6.47974			0.6186
	0.66752	6.18711	6.46504			0.61864
	0.66786	6.22792	6.45212			0.61864
	0.66819	6.45254	6.44086			0.61866
	0.66852	6.3201	6.43121			0.61866
	0.66886	6.26978	6.42311			0.62034
	0.66919	6.51894	6.41639			0.62034
	0.66953	6.60294	6.41062			0.62038
	0.66986	6.47795	6.40529			0.62038
	0.6702	6.27523	6.4002			0.62056
	0.67053	6.35651	6.39565			0.62056
	0.67087	6.67459	6.39227			0.62111
	0.6712	6.4883	6.39068			0.62111
	0.67154	6.34956	6.39091			0.6212
	0.67187	6.37802	6.39197			0.62346
	0.67221	6.48958	6.39212			0.62364
	0.67255	6.27661	6.39024			0.62364
	0.67288	6.5296	6.38655			0.6237
	0.67322	6.71725	6.38206			0.62559
	0.67356	6.66457	6.37773			0.62559
	0.67389	6.51592	6.3741			0.62568
	0.67423	6.47016	6.37137			0.62568
	0.67457	6.20888	6.36954			0.62619
	0.6749	6.12984	6.36858			0.62619
	0.67524	6.39581	6.36852			0.62631
	0.67558	5.99692	6.36945			0.62631
	0.67592	6.30177	6.37158			0.62877
	0.67625	6.63964	6.3753			0.62877
	0.67659	6.27704	6.3814			0.63068
	0.67693	6.4571	6.39175			0.63068
	0.67727	6.55908	6.41086			0.63082
	0.67761	6.04056	6.44995			0.63082
	0.67795	6.58909	6.53175			0.63092
	0.67829	6.78885	6.68912			0.63092
	0.67862	6.87864	6.94735			0.63092
	0.67896	6.62379	7.28742			0.63092
	0.6793	7.21547	7.61878			0.63138
	0.67964	7.46769	7.82349			0.63138
	0.67998	7.73534	7.84788			0.63147
	0.68032	7.5673	7.72679			0.63163
	0.68066	7.57877	7.53506			0.63163
	0.681	6.85538	7.33617			0.63608
	0.68134	7.23502	7.16279			0.63613
	0.68168	7.00706	7.02257			0.63613
	0.68203	7.12142	6.91144			0.63626
	0.68237	7.15938	6.82266			0.63626
	0.68271	6.8721	6.75012			0.63629
	0.68305	6.52863	6.68938			0.63629
	0.68339	6.70822	6.63753			0.63632
	0.68373	6.87927	6.59276			0.63634
	0.68407	6.5739	6.55387			0.63634
	0.68442	6.35628	6.52004			0.63637
	0.68476	6.53855	6.49059			0.63637
	0.6851	6.65634	6.46497			0.63982
	0.68544	6.66565	6.44273			0.63982
	0.68579	6.69519	6.42348			0.64167
	0.68613	6.5236	6.40692			0.64172
	0.68647	6.52019	6.39283			0.64172
	0.68682	6.61186	6.3811			0.6418
	0.68716	6.36785	6.37192			0.6418
	0.6875	6.36153	6.36619			0.64192
	0.68785	6.56633	6.36642			0.64192
	0.68819	6.57633	6.37767			0.64235
	0.68853	6.40619	6.40687			0.64235
	0.68888	6.26739	6.45843			0.64245
	0.68922	6.77653	6.52618			0.64245
	0.68957	6.8711	6.58896			0.64252
	0.68991	6.62999	6.62274			0.64252
	0.69026	6.60953	6.61933			0.64258
	0.6906	5.90513	6.58847			0.64258
	0.69095	6.39176	6.54669			0.64258
	0.69129	6.66408	6.50715			0.64258
	0.69164	6.48602	6.47592			0.64262
	0.69198	6.12568	6.45284			0.64524
	0.69233	6.30032	6.43432			0.64524
	0.69268	6.5835	6.41685			0.64543
	0.69302	6.34725	6.39914			0.64543
	0.69337	6.12879	6.38171			0.64731
	0.69372	6.3589	6.36563			0.64731
	0.69406	5.85057	6.35157			0.64746
	0.69441	6.28923	6.33967			0.64746
	0.69476	6.09202	6.32979			0.64829
	0.6951	5.97817	6.32166			0.65111
	0.69545	5.83559	6.3151			0.65111
	0.6958	6.14875	6.31			0.65118
	0.69615	6.53406	6.30635			0.65118
	0.6965	6.05119	6.30419			0.65314
	0.69684	6.2901	6.30367			0.65325
	0.69719	6.28184	6.30507			0.65325
	0.69754	6.2975	6.30905			0.6533
	0.69789	6.42554	6.31724			0.65343
	0.69824	6.38414	6.33394			0.65343
	0.69859	6.17288	6.36918			0.65343
	0.69894	6.20395	6.44123			0.65343
	0.69929	6.14516	6.57349			0.65344
	0.69964	6.59602	6.78086			0.65344
	0.69999	6.98813	7.04989			0.6541
	0.70034	7.25029	7.3394			0.6541
	0.70069	7.93822	7.62393			0.6592
	0.70104	8.23434	7.92117			0.6592
	0.70139	8.02048	8.2512			0.65938
	0.70174	8.06949	8.57657			0.65938
	0.70209	8.30078	8.80152			0.65943
	0.70244	8.52563	8.84348			0.65994
	0.70279	8.54509	8.69486			0.65994
	0.70314	8.59139	8.4168			0.66013
	0.70349	8.35311	8.09187			0.66013
	0.70385	7.8769	7.78298			0.66022
	0.7042	7.5302	7.51991			0.66022
	0.70455	7.18701	7.30715			0.66307
	0.7049	6.89344	7.13719			0.66307
	0.70525	6.94889	6.9999			0.66328
	0.70561	6.94981	6.88671			0.66328
	0.70596	6.45894	6.79153			0.66328
	0.70631	6.41372	6.71033			0.66328
	0.70667	6.52654	6.64045			0.66548
	0.70702	6.64529	6.58007			0.66548
	0.70737	6.12208	6.52777			0.66559
	0.70773	6.25275	6.48244			0.66559
	0.70808	6.10161	6.44311			0.66564
	0.70843	5.68269	6.40897			0.66564
	0.70879	6.18895	6.37931			0.66613
	0.70914	6.40246	6.35352			0.66624
	0.7095	6.58254	6.33108			0.66624
	0.70985	6.11474	6.31153			0.66935
	0.71021	6.20626	6.29448			0.66945
	0.71056	6.64489	6.2796			0.66945
	0.71092	6.19012	6.26664			0.66957
	0.71127	6.26525	6.25535			0.66959
	0.71163	6.16381	6.24548			0.66959
	0.71198	5.7448	6.23686			0.67172
	0.71234	6.05935	6.22935			0.67172
	0.7127	6.17022	6.22298			0.67178
	0.71305	5.64399	6.21787			0.67178
	0.71341	5.90812	6.21423			0.67187
	0.71377	5.99705	6.21209			0.67187
	0.71412	6.32003	6.21098			0.67191
	0.71448	6.37999	6.20986			0.67191
	0.71484	6.37306	6.20779			0.67198
	0.71519	6.01908	6.20459			0.67198
	0.71555	6.46514	6.20075			0.67198
	0.71591	6.02566	6.19688			0.67198
	0.71627	6.36917	6.19339			0.672
	0.71663	6.21025	6.19048			0.672
	0.71698	6.06998	6.18817			0.67281
	0.71734	6.20389	6.18644			0.67591
	0.7177	6.09334	6.18527			0.67599
	0.71806	6.2638	6.18475			0.67599
	0.71842	6.00479	6.18492			0.67845
	0.71878	6.14084	6.18584			0.67845
	0.71914	6.2451	6.18768			0.67852
	0.7195	6.12259	6.19068			0.67905
	0.71986	6.05527	6.19523			0.67905
	0.72022	6.08229	6.20199			0.67917
	0.72058	5.69422	6.21246			0.67917
	0.72094	5.46495	6.23065			0.67932
	0.7213	5.81289	6.26672			0.67932
	0.72166	6.26446	6.342			0.67936
	0.72202	6.45187	6.48921			0.67936
	0.72238	6.66782	6.7377			0.67936
	0.72274	7.01837	7.07837			0.67936
	0.7231	7.30784	7.42914			0.68527
	0.72347	7.88997	7.66606			0.68527
	0.72383	8.24002	7.72			0.68527
	0.72419	7.91806	7.61568			0.68527
	0.72455	7.68819	7.4273			0.6858
	0.72491	7.35666	7.22307			0.68612
	0.72528	7.29863	7.04073			0.68932
	0.72564	7.17141	6.89121			0.68932
	0.726	6.94387	6.77181			0.68942
	0.72636	7.00498	6.67594			0.68942
	0.72673	6.52764	6.59735			0.68951
	0.72709	6.01936	6.53143			0.68951
	0.72745	6.24253	6.47527			0.68959
	0.72782	6.48235	6.42699			0.68959
	0.72818	6.49789	6.38532			0.68959
	0.72855	6.72572	6.34927			0.68959
	0.72891	6.19491	6.31809			0.69191
	0.72927	6.45854	6.29112			0.69191
	0.72964	6.23567	6.26781			0.69197
	0.73	6.19886	6.24769			0.69197
	0.73037	6.13018	6.23038			0.69203
	0.73073	6.00847	6.21555			0.69203
	0.7311	6.02769	6.20293			0.69207
	0.73147	6.1554	6.19232			0.69207
	0.73183	5.72173	6.1836			0.69215
	0.7322	5.57963	6.17671			0.69215
	0.73256	6.20013	6.17177			0.69218
	0.73293	5.92056	6.1693			0.69218
	0.7333	5.93144	6.17087			0.69221
	0.73366	5.99295	6.18059			0.69222
	0.73403	6.09568	6.20674			0.69222
	0.7344	6.38543	6.26131			0.69222
	0.73476	5.81367	6.35365			0.69222
	0.73513	6.19509	6.47729			0.69298
	0.7355	6.54991	6.59969			0.69298
	0.73587	6.45584	6.67705			0.6931
	0.73623	6.33423	6.68802			0.6931
	0.7366	6.43783	6.64421			0.69658
	0.73697	6.15567	6.57298			0.69658
	0.73734	6.17407	6.49835			0.69666
	0.73771	6.5471	6.43332			0.69905
	0.73808	6.53068	6.38154			0.69912
	0.73845	6.30921	6.34158			0.69922
	0.73881	6.42622	6.31001			0.69937
	0.73918	6.36483	6.28341			0.70006
	0.73955	6.09161	6.25984			0.70006
	0.73992	5.95807	6.23887			0.70028
	0.74029	6.1451	6.22078			0.70367
	0.74066	6.50316	6.20596			0.70367
	0.74103	6.64631	6.19475			0.70393
	0.7414	6.31869	6.18796			0.70393
	0.74178	5.99094	6.18848			0.70655
	0.74215	5.99453	6.20473			0.70655
	0.74252	5.92534	6.25619			0.70668
	0.74289	6.05684	6.37721			0.70668
	0.74326	6.51367	6.60975			0.70763
	0.74363	6.93188	6.97748			0.70763
	0.744	7.31788	7.44843			0.71404
	0.74438	7.59114	7.91616			0.71404
	0.74475	7.91102	8.24141			0.71422
	0.74512	7.90368	8.33885			0.71422
	0.74549	7.7754	8.22101			0.71426
	0.74587	7.39173	7.96842			0.71426
	0.74624	7.51453	7.67204			0.7143
	0.74661	6.97058	7.39415			0.7143
	0.74698	7.09358	7.16093			0.71435
	0.74736	7.16091	6.97424			0.71435
	0.74773	6.89818	6.82598			0.71521
	0.74811	6.72638	6.70652			0.71521
	0.74848	6.61123	6.60821			0.71908
	0.74885	6.37047	6.5257			0.71908
	0.74923	6.31506	6.45558			0.7219
	0.7496	5.96842	6.39556			0.72197
	0.74998	6.20639	6.34401			0.72197
	0.75035	5.96748	6.29978			0.7222
	0.75073	6.46015	6.26214			0.7222
	0.7511	6.10176	6.22995			0.723
	0.75148	6.06096	6.20221			0.723
	0.75185	5.86383	6.1782			0.72311
	0.75223	6.26725	6.15741			0.72319
	0.75261	5.96672	6.13941			0.72319
	0.75298	5.84764	6.12382			0.72323
	0.75336	5.8957	6.11031			0.72323
	0.75374	6.42295	6.09857			0.72698
	0.75411	6.44607	6.08836			0.72698
	0.75449	6.18053	6.07945			0.73016
	0.75487	6.10626	6.07166			0.73016
	0.75524	6.60723	6.06483			0.73037
	0.75562	6.28272	6.05883			0.73037
	0.756	5.77618	6.05354			0.73116
	0.75638	5.59397	6.04886			0.73136
	0.75676	5.77302	6.04472			0.73136
	0.75713	6.05448	6.04104			0.73528
	0.75751	6.07054	6.03776			0.73541
	0.75789	6.05117	6.03484			0.73541
	0.75827	6.25978	6.03225			0.73551
	0.75865	6.3829	6.02994			0.73551
	0.75903	6.34202	6.02791			0.73558
	0.75941	6.40182	6.02614			0.73558
	0.75979	6.35553	6.02469			0.73561
	0.76017	6.09208	6.02374			0.73561
	0.76055	5.7725	6.02388			0.7385
	0.76093	5.77946	6.02612			0.7385
	0.76131	5.91181	6.03158			0.73868
	0.76169	5.8162	6.04058			0.73868
	0.76207	5.83871	6.05128			0.73875
	0.76245	5.72163	6.05972			0.73875
	0.76283	5.77794	6.0627			0.7388
	0.76321	6.13239	6.06007			0.7388
	0.7636	6.14984	6.05395			0.73973
	0.76398	6.04262	6.04678			0.73973
	0.76436	5.80817	6.0402			0.73988
	0.76474	5.97059	6.0349			0.74734
	0.76512	6.04578	6.03097			0.74734
	0.76551	5.86138	6.02819			0.74739
	0.76589	6.08492	6.02612			0.74747
	0.76627	5.91554	6.02434			0.74747
	0.76666	6.41234	6.02266			0.74749
	0.76704	6.04008	6.02112			0.74749
	0.76742	6.20776	6.01987			0.75277
	0.76781	6.02176	6.01905			0.75277
	0.76819	6.69609	6.01872			0.75309
	0.76857	6.10111	6.01893			0.75309
	0.76896	6.00887	6.0197			0.7563
	0.76934	5.9649	6.02107			0.7563
	0.76973	5.96131	6.0231			0.75646
	0.77011	5.99705	6.02587			0.75646
	0.7705	5.92654	6.02951			0.75742
	0.77088	5.90092	6.0341			0.75742
	0.77127	6.11609	6.0399			0.75769
	0.77165	6.55028	6.0473			0.75769
	0.77204	6.16305	6.05675			0.762
	0.77243	6.08748	6.06886			0.76215
	0.77281	6.01662	6.08448			0.76215
	0.7732	6.38362	6.10496			0.76226
	0.77358	6.29824	6.13265			0.76226
	0.77397	5.9382	6.17273			0.76233
	0.77436	6.34095	6.23861			0.76233
	0.77475	6.32858	6.36401			0.76559
	0.77513	6.77086	6.61929			0.76559
	0.77552	7.27324	7.1133			0.76567
	0.77591	7.53972	7.94727			0.76573
	0.7763	9.10603	9.10248			0.76573
	0.77668	10.695	10.3216			0.76578
	0.77707	11.26	11.1882			0.76578
	0.77746	11.1893	11.4412			0.7659
	0.77785	10.6493	11.1361			0.7659
	0.77824	10.2508	10.5143			0.76591
	0.77863	9.85355	9.81343			0.76591
	0.77902	9.48848	9.17327			0.77184
	0.77941	9.15301	8.64063			0.77196
	0.7798	8.30452	8.21152			0.77196
	0.78019	7.65682	7.86528			0.7753
	0.78058	7.40969	7.58121			0.77562
	0.78097	7.28596	7.34402			0.77562
	0.78136	7.4138	7.14357			0.77565
	0.78175	7.00716	6.97271			0.77565
	0.78214	6.48787	6.82638			0.77658
	0.78253	6.48217	6.70087			0.77658
	0.78292	6.39818	6.59318			0.77672
	0.78331	6.34358	6.50075			0.77672
	0.7837	6.34607	6.42144			0.77682
	0.7841	6.32843	6.35334			0.77682
	0.78449	6.35219	6.29488			0.77687
	0.78488	6.37647	6.24467			0.77687
	0.78527	6.30923	6.20156			0.77689
	0.78567	6.5002	6.16452			0.78566
	0.78606	6.11733	6.13271			0.78566
	0.78645	5.88796	6.10546			0.78575
	0.78684	6.20025	6.08226			0.78575
	0.78724	6.11239	6.06248			0.78703
	0.78763	6.12258	6.04563			0.78703
	0.78803	6.59771	6.03137			0.79203
	0.78842	6.48045	6.01946			0.79203
	0.78881	5.7717	6.00978			0.79215
	0.78921	5.8663	6.00242			0.79215
	0.7896	5.81987	5.99802			0.79227
	0.79	6.73102	5.99855			0.79227
	0.79039	5.97783	6.00856			0.7959
	0.79079	6.03185	6.03563			0.7959
	0.79118	6.21152	6.08784			0.79598
	0.79158	6.01389	6.16623			0.79598
	0.79197	6.26871	6.25511			0.79605
	0.79237	5.92858	6.32392			0.79605
	0.79277	6.4171	6.3491			0.79616
	0.79316	6.48527	6.3304			0.79621
	0.79356	6.44879	6.2845			0.79621
	0.79396	6.43695	6.23041			0.79626
	0.79435	6.04072	6.18097			0.79626
	0.79475	6.16502	6.14209			0.79627
	0.79515	5.96708	6.11547			0.79627
	0.79555	5.67022	6.10029			0.79743
	0.79594	5.71423	6.09292			0.79743
	0.79634	5.74903	6.08699			0.79761
	0.79674	6.3352	6.07693			0.8028
	0.79714	6.40694	6.06147			0.80305
	0.79754	6.21673	6.04286			0.80305
	0.79794	6.29851	6.02416			0.80683
	0.79833	6.32734	6.00742			0.80705
	0.79873	6.15398	5.9934			0.80705
	0.79913	5.95776	5.98203			0.80721
	0.79953	5.76751	5.97299			0.80721
	0.79993	5.76955	5.96589			0.80827
	0.80033	6.13004	5.96048			0.80827
	0.80073	6.23226	5.95656			0.80853
	0.80113	6.078	5.95404			0.80853
	0.80153	6.15031	5.9529			0.80862
	0.80193	6.25138	5.95316			0.81424
	0.80234	6.36728	5.95489			0.81424
	0.80274	6.20611	5.95801			0.81831
	0.80314	5.91951	5.96257			0.81831
	0.80354	6.03965	5.96936			0.81851
	0.80394	6.06882	5.97909			0.81851
	0.80434	5.86451	5.99256			0.81972
	0.80475	5.52113	6.01098			0.82
	0.80515	5.66979	6.03653			0.83028
	0.80555	5.84793	6.07415			0.83028
	0.80595	6.2502	6.1366			0.83036
	0.80636	6.45942	6.25571			0.83036
	0.80676	6.16365	6.49728			0.83046
	0.80716	6.29643	6.96268			0.83046
	0.80757	7.42299	7.74591			0.8305
	0.80797	8.31592	8.83085			0.8305
	0.80837	9.50529	9.98203			0.83185
	0.80878	10.2547	10.8119			0.83185
	0.80918	10.9168	11.0693			0.83795
	0.80959	10.2655	10.7979			0.83795
	0.80999	10.6707	10.2206			0.83809
	0.8104	9.24938	9.56139			0.83809
	0.8108	8.46783	8.95515			0.84272
	0.81121	8.61471	8.44937			0.8429
	0.81161	8.1834	8.04281			0.84418
	0.81202	8.15101	7.71816			0.84418
	0.81242	7.54345	7.45998			0.84447
	0.81283	7.09102	7.2644			0.84447
	0.81324	6.71971	7.14756			0.84455
	0.81364	7.00308	7.1531			0.84455
	0.81405	7.27795	7.34698			0.85099
	0.81446	7.46799	7.78318			0.85099
	0.81487	8.19178	8.44151			0.85563
	0.81527	8.90262	9.17672			0.85563
	0.81568	9.48578	9.75218			0.85598
	0.81609	10.3123	9.97916			0.85598
	0.8165	10.1031	9.82884			0.85725
	0.8169	10.1337	9.41293			0.86412
	0.81731	9.44632	8.88794			0.86412
	0.81772	8.29039	8.37474			0.86428
	0.81813	7.78012	7.93237			0.86428
	0.81854	7.78156	7.57249			0.86439
	0.81895	7.67958	7.28415			0.86444
	0.81936	7.24742	7.05124			0.86444
	0.81977	7.38272	6.86003			0.86926
	0.82018	7.04565	6.70071			0.86943
	0.82059	6.47031	6.56665			0.86943
	0.821	6.50514	6.45324			0.8695
	0.82141	6.38447	6.35707			0.8695
	0.82182	6.19622	6.27542			0.86956
	0.82223	6.47629	6.20609			0.86956
	0.82264	6.4117	6.14717			0.8696
	0.82305	5.87864	6.09704			0.8696
	0.82346	5.99826	6.05437			0.86964
	0.82388	5.97866	6.01796			0.86964
	0.82429	5.96841	5.98683			0.87115
	0.8247	6.32669	5.96014			0.87115
	0.82511	6.56719	5.93728			0.87139
	0.82552	6.64353	5.9178			0.88365
	0.82594	6.42323	5.90132			0.88365
	0.82635	6.12813	5.8875			0.88391
	0.82676	5.76712	5.87599			0.88554
	0.82718	5.86244	5.86648			0.88577
	0.82759	5.84138	5.85876			0.88577
	0.828	6.00069	5.85281			0.8932
	0.82842	5.88104	5.84898			0.8932
	0.82883	6.16714	5.84809			0.89858
	0.82925	6.24422	5.85126			0.89858
	0.82966	5.74611	5.85908			0.89885
	0.83008	5.24539	5.87024			0.89885
	0.83049	5.84732	5.88088			0.89898
	0.83091	6.47819	5.88694			0.89898
	0.83132	5.891	5.88731			0.90082
	0.83174	6.12667	5.88397			0.90082
	0.83215	6.08184	5.87996			0.90091
	0.83257	5.8547	5.87789			0.90843
	0.83299	5.74945	5.87988			0.90843
	0.8334	6.17141	5.88914			0.90861
	0.83382	6.34299	5.91442			0.90861
	0.83424	6.18462	5.97875			0.9088
	0.83465	5.8549	6.13102			0.9088
	0.83507	6.30573	6.44805			0.9144
	0.83549	6.84048	7.00725			0.91451
	0.83591	7.58503	7.82207			0.91451
	0.83632	8.16707	8.77213			0.91461
	0.83674	8.99351	9.60435			0.91461
	0.83716	9.46913	10.068			0.9148
	0.83758	10.2846	10.0748			0.9148
	0.838	9.84183	9.71963			0.91483
	0.83842	9.26068	9.18185			0.91484
	0.83884	8.65406	8.61961			0.91484
	0.83926	8.1595	8.12161			0.91688
	0.83968	8.0052	7.7147			0.92478
	0.84009	7.92937	7.39216			0.92517
	0.84051	7.5665	7.13718			0.9313
	0.84094	7.12554	6.93451			0.93145
	0.84136	7.05529	6.77445			0.93145
	0.84178	6.91642	6.65479			0.93155
	0.8422	6.56456	6.58438			0.93341
	0.84262	6.56137	6.58849			0.93341
	0.84304	6.82555	6.70837			0.93358
	0.84346	6.95503	6.98192			0.93358
	0.84388	7.07385	7.39896			0.93368
	0.8443	7.77442	7.8546			0.93368
	0.84473	8.49807	8.1782			0.93371
	0.84515	8.24645	8.25689			0.94904
	0.84557	8.09762	8.10639			0.94904
	0.84599	8.05331	7.82251			0.9492
	0.84642	7.54983	7.50331			0.9492
	0.84684	7.04612	7.20874			0.96033
	0.84726	6.97992	6.96043			0.96033
	0.84769	7.08162	6.75799			0.96055
	0.84811	7.09948	6.59322			0.96055
	0.84854	6.33317	6.45749			0.9607
	0.84896	6.66258	6.34417			0.9607
	0.84938	6.6131	6.24867			0.96077
	0.84981	6.13691	6.16776			0.96077
	0.85023	6.16103	6.09904			0.96753
	0.85066	6.0891	6.04061			0.96753
	0.85108	5.9857	5.99089			0.96781
	0.85151	5.58208	5.94854			0.96781
	0.85194	5.87856	5.9124			0.96792
	0.85236	6.06836	5.88149			0.96792
	0.85279	6.11161	5.85501			0.97
	0.85321	5.68872	5.8323			0.97
	0.85364	5.82876	5.81289			0.97034
	0.85407	5.44758	5.79639			0.97972
	0.85449	4.85077	5.78246			0.97995
	0.85492	5.96565	5.77097			0.98736
	0.85535	5.86732	5.76218			0.98748
	0.85578	6.25607	5.75532			0.98748
	0.85621	6.27027	5.74971			0.98772
	0.85663	5.69728	5.74511			0.98772
	0.85706	5.9199	5.74146			0.99019
	0.85749	5.6951	5.73873			0.99019
	0.85792	5.38901	5.73694			1.00074
	0.85835	5.56611	5.73612			1.00074
	0.85878	5.85991	5.73635			1.0087
	0.85921	6.313	5.73779			1.0087
	0.85964	5.59231	5.74065			1.01161
	0.86007	5.45839	5.74531			1.01161
	0.8605	5.8183	5.7524			1.03098
	0.86093	6.08888	5.76325			1.03098
	0.86136	5.83031	5.78115			1.03112
	0.86179	5.59813	5.81455			1.03112
	0.86222	5.85093	5.88277			1.03123
	0.86265	6.23611	6.02051			1.03132
	0.86308	6.45169	6.27106			1.03132
	0.86351	6.91333	6.65714			1.03139
	0.86394	7.80191	7.13217			1.03139
	0.86438	8.0633	7.55906			1.03143
	0.86481	7.85168	7.79089			1.03143
	0.86524	7.88277	7.78312			1.03398
	0.86567	7.8457	7.59795			1.03398
	0.86611	7.74958	7.33318			1.04605
	0.86654	7.42837	7.06468			1.04605
	0.86697	7.03909	6.82995			1.04633
	0.86741	6.82228	6.63841			1.04633
	0.86784	6.4788	6.48703			1.05508
	0.86827	6.47626	6.37009			1.05559
	0.86871	6.709	6.28212			1.05559
	0.86914	5.93756	6.21639			1.05829
	0.86958	6.03023	6.1631			1.05853
	0.87001	6.24578	6.11235			1.05853
	0.87045	6.59639	6.05955			1.05868
	0.87088	6.11712	6.00596			1.05868
	0.87132	5.76436	5.95512			1.05873
	0.87175	5.76678	5.90984			1.07145
	0.87219	5.88708	5.87121			1.07145
	0.87262	6.21614	5.83894			1.08147
	0.87306	6.51541	5.81213			1.08147
	0.8735	6.74635	5.78979			1.08466
	0.87393	5.88561	5.77134			1.09835
	0.87437	5.88163	5.75623			1.09835
	0.87481	5.69765	5.74402			1.09868
	0.87525	5.84262	5.73432			1.09868
	0.87568	6.18804	5.72686			1.10899
	0.87612	5.84556	5.72143			1.10899
	0.87656	5.33511	5.71789			1.10913
	0.877	5.70533	5.71615			1.10913
	0.87744	5.74519	5.71622			1.10924
	0.87787	5.52916	5.71811			1.10924
	0.87831	5.86869	5.72193			1.10932
	0.87875	5.77269	5.72787			1.10932
	0.87919	5.34094	5.73622			1.10941
	0.87963	5.85953	5.74746			1.10941
	0.88007	5.81898	5.76224			1.11255
	0.88051	5.81973	5.78144			1.11255
	0.88095	5.54387	5.80638			1.11305
	0.88139	5.89722	5.83916			1.13915
	0.88183	6.09053	5.88329			1.13942
	0.88227	6.24108	5.94602			1.143
	0.88272	6.4251	6.04553			1.14349
	0.88316	6.31994	6.22794			1.14349
	0.8836	6.45114	6.59374			1.15963
	0.88404	7.44779	7.31093			1.15963
	0.88448	8.32502	8.56519			1.17207
	0.88492	9.7564	10.4065			1.17207
	0.88537	12.2565	12.5335			1.17237
	0.88581	14.1646	14.2807			1.17237
	0.88625	15.0194	15.0688			1.17644
	0.8867	14.5939	14.8247			1.17644
	0.88714	13.1206	13.8878			1.19397
	0.88758	12.0169	12.6842			1.19397
	0.88803	11.5822	11.5116			1.19425
	0.88847	11.1626	10.5006			1.19439
	0.88891	10.1762	9.67201			1.19439
	0.88936	8.95741	9.00011			1.20767
	0.8898	8.26584	8.4507			1.20767
	0.89025	7.85737	7.99582			1.2081
	0.89069	7.46874	7.61555			1.2081
	0.89114	7.60642	7.2959			1.20821
	0.89158	7.38017	7.02655			1.20821
	0.89203	6.84685	6.79938			1.21292
	0.89248	6.7548	6.60772			1.23185
	0.89292	6.51146	6.44596			1.24691
	0.89337	6.82464	6.30938			1.24727
	0.89382	6.61852	6.19387			1.24727
	0.89426	6.38089	6.09605			1.24739
	0.89471	6.31714	6.01328			1.25238
	0.89516	6.42	5.94323			1.25238
	0.8956	6.01632	5.88385			1.25262
	0.89605	6.09201	5.83345			1.25262
	0.8965	6.1552	5.7906			1.29047
	0.89695	6.47718	5.75409			1.29047
	0.8974	6.65462	5.72293			1.29087
	0.89785	5.98859	5.69628			1.29087
	0.89829	5.82514	5.67342			1.29658
	0.89874	5.78811	5.65377			1.31987
	0.89919	5.66443	5.63681			1.31987
	0.89964	5.78558	5.62214			1.32025
	0.90009	5.7381	5.60938			1.32025
	0.90054	5.48676	5.59822			1.32044
	0.90099	5.26677	5.5888			1.32044
	0.90144	5.59958	5.58102			1.3387
	0.90189	5.88588	5.57407			1.33889
	0.90235	5.65883	5.56771			1.33889
	0.9028	5.54943	5.56208			1.33914
	0.90325	5.5875	5.5574			1.33919
	0.9037	5.27606	5.55378			1.33919
	0.90415	5.01274	5.55116			1.34562
	0.9046	5.04453	5.54949			1.3716
	0.90506	5.35215	5.54875			1.37224
	0.90551	5.20984	5.5492			1.39315
	0.90596	5.72826	5.55165			1.39315
	0.90641	5.69426	5.558			1.39332
	0.90687	5.80223	5.57167			1.40011
	0.90732	5.70107	5.59689			1.40011
	0.90777	5.58603	5.63618			1.40056
	0.90823	5.81901	5.68642			1.43042
	0.90868	6.19946	5.73882			1.43042
	0.90914	6.10249	5.78988			1.45396
	0.90959	5.79079	5.85624			1.45396
	0.91005	5.70056	5.97531			1.46233
	0.9105	6.10119	6.18553			1.46271
	0.91096	6.72072	6.49314			1.46271
	0.91141	6.77741	6.84397			1.524
	0.91187	6.69298	7.13327			1.52429
	0.91232	6.98463	7.26959			1.52429
	0.91278	7.46297	7.23427			1.52451
	0.91324	7.22955	7.07798			1.52451
	0.91369	6.95192	6.87536			1.52466
	0.91415	7.27111	6.68253			1.52466
	0.91461	6.64332	6.52001			1.57406
	0.91506	6.52135	6.38211			1.57406
	0.91552	6.42703	6.25772			1.6056
	0.91598	6.62971	6.14173			1.60611
	0.91644	6.53414	6.0355			1.60611
	0.9169	6.06989	5.94225			1.61654
	0.91735	6.05599	5.86311			1.61654
	0.91781	5.91467	5.79722			1.61706
	0.91827	6.14028	5.74275			1.61706
	0.91873	5.84398	5.69775			1.61723
	0.91919	5.59485	5.66049			1.66369
	0.91965	5.31163	5.62963			1.66369
	0.92011	5.2654	5.60407			1.70197
	0.92057	6.03869	5.58297			1.70197
	0.92103	5.70988	5.56562			1.7145
	0.92149	5.40644	5.55149			1.77107
	0.92195	5.14657	5.54011			1.77153
	0.92241	5.35351	5.53111			1.77153
	0.92287	5.91367	5.52421			1.81686
	0.92333	5.69435	5.5192			1.81686
	0.9238	5.84934	5.5159			1.81723
	0.92426	6.02399	5.51424			1.81723
	0.92472	6.02554	5.51415			1.8176
	0.92518	5.55411	5.51566			1.8176
	0.92564	5.42392	5.51887			1.83377
	0.92611	5.43804	5.52392			1.95943
	0.92657	5.84655	5.53107			1.9599
	0.92703	5.68819	5.54085			1.98038
	0.9275	5.48059	5.55375			1.98038
	0.92796	5.9464	5.57037			2.06795
	0.92843	6.23483	5.59176			2.06795
	0.92889	5.91108	5.61963			2.14289
	0.92935	5.32579	5.65666			2.14289
	0.92982	5.42405	5.70804			2.16932
	0.93028	6.05139	5.78618			2.28601
	0.93075	6.27878	5.9229			2.28699
	0.93121	6.51224	6.19155			2.28699
	0.93168	6.745	6.7264			2.38793
	0.93215	7.46773	7.70124			2.38793
	0.93261	8.94936	9.22331			2.38849
	0.93308	11.1076	11.1446			2.38877
	0.93354	12.9803	12.9446			2.38877
	0.93401	13.8437	14.0039			2.42585
	0.93448	14.1233	14.0815
	0.93495	13.1314	13.3894
	0.93541	11.7731	12.3204
	0.93588	11.5259	11.1993
	0.93635	10.6419	10.1977
	0.93682	9.29737	9.36486
	0.93729	8.48934	8.68822
	0.93775	7.77373	8.13747
	0.93822	7.38097	7.68473
	0.93869	7.00084	7.30918
	0.93916	6.80234	6.9959
	0.93963	6.87238	6.7339
	0.9401	6.16465	6.51452
	0.94057	5.70934	6.33077
	0.94104	5.7487	6.17681
	0.94151	5.57247	6.04774
	0.94198	5.55021	5.93949
	0.94245	5.2321	5.84861
	0.94292	5.473	5.77224
	0.9434	6.18876	5.70794
	0.94387	6.15637	5.6537
	0.94434	5.94857	5.60792
	0.94481	5.68624	5.56924
	0.94528	5.58657	5.53649
	0.94576	5.77403	5.50869
	0.94623	5.11683	5.48504
	0.9467	5.2659	5.46485
	0.94718	5.47336	5.44758
	0.94765	5.33738	5.43277
	0.94812	5.87694	5.42
	0.9486	5.65481	5.40891
	0.94907	6.1293	5.39914
	0.94955	5.55726	5.39043
	0.95002	5.61279	5.38263
	0.9505	5.42612	5.37575
	0.95097	5.67825	5.36996
	0.95145	5.83917	5.36534
	0.95192	5.74556	5.3619
	0.9524	5.37048	5.35951
	0.95287	5.00002	5.35806
	0.95335	5.19634	5.35747
	0.95383	5.16438	5.35773
	0.9543	5.16019	5.35895
	0.95478	5.21418	5.36129
	0.95526	5.12369	5.36535
	0.95574	4.97718	5.3716
	0.95621	5.00464	5.38041
	0.95669	5.22756	5.39304
	0.95717	5.45676	5.41272
	0.95765	5.2972	5.44769
	0.95813	5.04571	5.51724
	0.95861	5.44129	5.65764
	0.95909	5.99836	5.91827
	0.95957	6.36131	6.33483
	0.96005	6.74321	6.87783
	0.96053	6.80546	7.41109
	0.96101	7.02294	7.7517
	0.96149	7.52787	7.81028
	0.96197	7.76081	7.63298
	0.96245	7.51745	7.33036
	0.96293	6.83245	7.00131
	0.96341	6.53522	6.70187
	0.96389	6.17196	6.45063
	0.96438	5.81296	6.24589
	0.96486	5.93559	6.07929
	0.96534	6.18211	5.94256
	0.96582	5.68366	5.82884
	0.96631	5.51356	5.73347
	0.96679	5.58487	5.65376
	0.96727	5.46224	5.58724
	0.96776	6.0311	5.53165
	0.96824	5.37221	5.48513
	0.96872	5.54763	5.44612
	0.96921	5.03052	5.41335
	0.96969	5.19339	5.38578
	0.97018	4.78368	5.36254
	0.97066	5.33455	5.34293
	0.97115	5.46016	5.32632
	0.97163	5.30078	5.31224
	0.97212	5.23817	5.30025
	0.97261	5.23308	5.29002
	0.97309	5.64469	5.28126
	0.97358	5.96253	5.27374
	0.97406	5.03749	5.26726
	0.97455	5.25342	5.26167
	0.97504	5.62995	5.25682
	0.97553	5.61708	5.25261
	0.97601	5.15651	5.24892
	0.9765	5.13353	5.24566
	0.97699	4.88913	5.2428
	0.97748	4.93017	5.24033
	0.97797	5.24504	5.2383
	0.97846	5.13309	5.23678
	0.97895	5.36498	5.23576
	0.97944	5.40146	5.23525
	0.97993	5.25212	5.23522
	0.98042	5.53678	5.23567
	0.98091	5.49769	5.23665
	0.9814	5.28953	5.23821
	0.98189	5.05092	5.24046
	0.98238	4.90318	5.24353
	0.98287	5.08411	5.24761
	0.98336	5.05085	5.25294
	0.98385	5.05308	5.25988
	0.98434	5.26399	5.26889
	0.98484	5.20525	5.28065
	0.98533	5.17471	5.29615
	0.98582	5.22395	5.31706
	0.98631	5.35814	5.34685
	0.98681	5.44488	5.39406
	0.9873	5.39749	5.48032
	0.98779	5.95854	5.65281
	0.98829	6.03846	5.99125
	0.98878	6.07998	6.58681
	0.98928	7.34595	7.47336
	0.98977	8.67732	8.5236
	0.99027	9.69718	9.41999
	0.99076	9.87434	9.85814
	0.99126	9.51142	9.77621
	0.99175	8.6974	9.32811
	0.99225	8.98863	8.72482
	0.99274	7.98519	8.12234
	0.99324	7.27201	7.59531
	0.99374	6.00443	7.16031
	0.99423	6.59114	6.80711
	0.99473	6.38949	6.51959
	0.99523	6.29934	6.28376
	0.99573	5.37816	6.08903
	0.99622	6.22329	5.92759
	0.99672	5.85732	5.79351
	0.99722	5.3935	5.68204
	0.99772	5.49737	5.5893
	0.99822	5.99008	5.51207
	0.99872	5.58351	5.44768
	0.99922	5.62511	5.39392
	0.99972	5.33081	5.34896
	1.00022	5.76502	5.31127
	1.00072	5.29284	5.2796
	1.00122	5.10858	5.25291
	1.00172	5.2618	5.23034
	1.00222	4.95001	5.21117
	1.00272	4.80695	5.19483
	1.00322	4.81313	5.18082
	1.00372	5.04556	5.16875
	1.00422	5.08946	5.15829
	1.00473	5.39468	5.14913
	1.00523	5.68498	5.14102
	1.00573	5.45515	5.13375
	1.00623	5.09396	5.1271
	1.00674	4.92691	5.12098
	1.00724	5.159	5.11536
	1.00774	5.36404	5.1103
	1.00825	5.33851	5.10581
	1.00875	5.2083	5.10187
	1.00926	5.05334	5.09836
	1.00976	5.17197	5.09518
	1.01027	5.26886	5.09222
	1.01077	5.25824	5.08942
	1.01128	5.31359	5.08674
	1.01178	5.06356	5.08414
	1.01229	4.84999	5.08161
	1.01279	4.83603	5.07915
	1.0133	4.70006	5.07674
	1.01381	4.56717	5.07437
	1.01431	4.88892	5.07206
	1.01482	4.98728	5.06978
	1.01533	5.17159	5.06754
	1.01584	4.95093	5.06535
	1.01634	5.17378	5.06336
	1.01685	5.31346	5.06151
	1.01736	5.17546	5.05968
	1.01787	4.95467	5.05782
	1.01838	4.66543	5.05594
	1.01889	4.41826	5.05406
	1.0194	4.48208	5.05218
	1.01991	4.86224	5.05032
	1.02042	4.83722	5.04872
	1.02093	5.19377	5.04815
	1.02144	4.82927	5.04812
	1.02195	5.23978	5.04792
	1.02246	4.95484	5.04747
	1.02297	4.38665	5.04681
	1.02348	5.14126	5.04604
	1.02399	5.07037	5.0452
	1.02451	5.32252	5.04425
	1.02502	5.08333	5.04285
	1.02553	5.38125	5.04142
	1.02604	5.08497	5.04024
	1.02656	4.80659	5.03934
	1.02707	5.07825	5.03879
	1.02758	4.59542	5.03876
	1.0281	4.98409	5.03971
	1.02861	4.97382	5.0428
	1.02912	5.0298	5.05024
	1.02964	4.97651	5.0652
	1.03015	5.14432	5.09029
	1.03067	5.26884	5.12443
	1.03118	4.93165	5.15975
	1.0317	4.83582	5.18405
	1.03222	4.92274	5.19001
	1.03273	4.74623	5.17944
	1.03325	4.83499	5.15929
	1.03377	4.96211	5.13647
	1.03428	4.81132	5.11522
	1.0348	4.8987	5.09719
	1.03532	4.91609	5.08248
	1.03583	4.87731	5.07058
	1.03635	5.06282	5.06095
	1.03687	5.02074	5.05313
	1.03739	5.24852	5.04681
	1.03791	5.47546	5.04174
	1.03843	4.90137	5.03773
	1.03895	4.53822	5.03464
	1.03947	4.68913	5.03236
	1.03998	4.6905	5.0308
	1.0405	4.69839	5.0299
	1.04103	4.66762	5.02961
	1.04155	5.01907	5.02991
	1.04207	4.76803	5.0308
	1.04259	5.16768	5.03229
	1.04311	4.92082	5.0344
	1.04363	4.90387	5.03719
	1.04415	5.4961	5.04074
	1.04467	4.88057	5.04514
	1.0452	4.90296	5.05053
	1.04572	4.86443	5.0571
	1.04624	4.85939	5.0651
	1.04677	4.70842	5.07485
	1.04729	4.69038	5.08685
	1.04781	4.324	5.10191
	1.04834	5.15202	5.12187
	1.04886	5.14462	5.15195
	1.04938	5.61145	5.20711
	1.04991	5.3035	5.32385
	1.05043	5.16072	5.5715
	1.05096	5.84912	6.04277
	1.05149	6.21902	6.80123
	1.05201	7.20468	7.79529
	1.05254	8.1313	8.80508
	1.05306	9.44783	9.5267
	1.05359	9.45102	9.77469
	1.05412	8.85565	9.58738
	1.05464	8.82085	9.15953
	1.05517	8.46654	8.72604
	1.0557	8.41267	8.50862
	1.05623	8.22258	8.73409
	1.05675	9.63477	9.64468
	1.05728	11.7509	11.4055
	1.05781	14.2725	13.8825
	1.05834	16.5642	16.4394
	1.05887	19.002	18.1606
	1.0594	20.2422	18.5109
	1.05993	18.5076	17.6295
	1.06046	16.524	16.0382
	1.06099	15.0349	14.2534
	1.06152	12.8716	12.5966
	1.06205	11.3174	11.193
	1.06258	10.5167	10.0484
	1.06311	9.7071	9.12328
	1.06364	8.50081	8.37322
	1.06418	7.41942	7.76183
	1.06471	7.24439	7.26155
	1.06524	6.68695	6.85138
	1.06577	6.49309	6.51479
	1.06631	6.28742	6.23845
	1.06684	5.99451	6.01142
	1.06737	5.77901	5.82476
	1.06791	5.39559	5.67107
	1.06844	5.77877	5.54432
	1.06897	5.33454	5.43957
	1.06951	5.3167	5.35288
	1.07004	5.43574	5.28108
	1.07058	4.75562	5.22158
	1.07111	5.01201	5.17226
	1.07165	5.20606	5.13132
	1.07219	5.48617	5.0972
	1.07272	5.40131	5.0686
	1.07326	5.92514	5.04443
	1.07379	5.07058	5.02375
	1.07433	4.91016	5.00579
	1.07487	5.10893	4.98997
	1.07541	5.778	4.97602
	1.07594	5.29607	4.96391
	1.07648	5.60362	4.95374
	1.07702	4.98978	4.94543
	1.07756	4.84521	4.93872
	1.0781	5.14554	4.93327
	1.07864	5.03799	4.92875
	1.07918	5.23109	4.92489
	1.07971	5.31906	4.92153
	1.08025	5.17328	4.91859
	1.08079	5.18424	4.916
	1.08134	4.99162	4.91373
	1.08188	4.80922	4.91177
	1.08242	5.03843	4.9101
	1.08296	4.73826	4.90873
	1.0835	4.67217	4.90765
	1.08404	5.11757	4.90688
	1.08458	5.00964	4.90643
	1.08513	4.48047	4.90632
	1.08567	4.84505	4.90657
	1.08621	5.13038	4.90723
	1.08675	5.1808	4.90833
	1.0873	5.0088	4.90994
	1.08784	4.77343	4.91212
	1.08838	5.05879	4.91496
	1.08893	5.23103	4.91838
	1.08947	4.83598	4.92262
	1.09002	4.64234	4.92801
	1.09056	4.84422	4.93482
	1.09111	4.72254	4.94332
	1.09165	4.59684	4.95393
	1.0922	4.98478	4.96717
	1.09275	5.04355	4.98381
	1.09329	4.90203	5.00494
	1.09384	4.91215	5.03226
	1.09439	4.86809	5.06907
	1.09493	4.9705	5.12341
	1.09548	5.04105	5.21797
	1.09603	5.46149	5.41412
	1.09658	5.86653	5.85698
	1.09712	6.42078	6.81075
	1.09767	8.11112	8.61088
	1.09822	10.7526	11.4577
	1.09877	13.0991	15.1059
	1.09932	17.5843	18.7021
	1.09987	19.694	21.1199
	1.10042	21.9349	21.6979
	1.10097	21.1027	20.5938
	1.10152	20.3247	18.4924
	1.10207	17.8709	16.1153
	1.10262	15.2577	13.9253
	1.10317	12.9538	12.1008
	1.10373	11.8181	10.645
	1.10428	10.5323	9.49578
	1.10483	8.50188	8.58516
	1.10538	7.86411	7.85901
	1.10593	7.13087	7.2779
	1.10649	6.7769	6.81357
	1.10704	6.57777	6.44562
	1.10759	6.25044	6.15882
	1.10815	5.74125	5.93966
	1.1087	5.76457	5.77287
	1.10926	5.76897	5.6399
	1.10981	5.64378	5.52415
	1.11037	4.99663	5.41737
	1.11092	4.80133	5.319
	1.11148	4.92872	5.23145
	1.11203	5.1512	5.15649
	1.11259	5.10756	5.09414
	1.11314	5.36655	5.04303
	1.1137	5.49426	5.00128
	1.11426	5.04636	4.96697
	1.11482	5.21074	4.93845
	1.11537	5.72766	4.91438
	1.11593	5.52814	4.89383
	1.11649	5.08566	4.87635
	1.11705	4.92764	4.86183
	1.11761	5.01485	4.85024
	1.11816	5.00364	4.84133
	1.11872	4.77143	4.83465
	1.11928	4.67046	4.82962
	1.11984	4.83855	4.82575
	1.1204	5.29917	4.82268
	1.12096	5.63285	4.82019
	1.12152	5.40451	4.81815
	1.12208	5.03413	4.81649
	1.12264	5.06443	4.81518
	1.12321	4.66379	4.81417
	1.12377	4.68134	4.81346
	1.12433	4.69185	4.81304
	1.12489	4.64812	4.8129
	1.12545	4.67816	4.81304
	1.12602	4.72954	4.81349
	1.12658	5.12524	4.81426
	1.12714	5.52696	4.81536
	1.12771	5.03615	4.81684
	1.12827	4.92008	4.81873
	1.12883	5.44016	4.82107
	1.1294	5.08215	4.82391
	1.12996	5.10891	4.82732
	1.13053	4.2075	4.83139
	1.13109	5.08343	4.8362
	1.13166	5.40549	4.8419
	1.13223	5.39391	4.84864
	1.13279	5.1238	4.85662
	1.13336	4.7786	4.86609
	1.13392	4.91281	4.87739
	1.13449	5.19526	4.89093
	1.13506	5.18865	4.90728
	1.13563	4.85155	4.92718
	1.13619	5.14174	4.95165
	1.13676	5.39754	4.98202
	1.13733	4.6936	5.01968
	1.1379	4.87142	5.06847
	1.13847	5.19402	5.13535
	1.13904	5.47369	5.23533
	1.13961	5.78581	5.40526
	1.14018	6.09152	5.7279
	1.14075	6.63624	6.35483
	1.14132	7.59235	7.49157
	1.14189	9.94152	9.2971
	1.14246	12.1721	11.6873
	1.14303	14.7656	14.1544
	1.1436	17.1504	15.9139
	1.14417	17.3551	16.4508
	1.14475	15.9457	15.8338
	1.14532	13.9898	14.5052
	1.14589	12.6815	12.9383
	1.14646	12.0793	11.4485
	1.14704	10.5593	10.1731
	1.14761	8.83217	9.13221
	1.14818	8.09175	8.29592
	1.14876	7.26977	7.6246
	1.14933	6.60764	7.08388
	1.14991	6.68147	6.64705
	1.15048	6.4322	6.29375
	1.15106	6.00001	6.00781
	1.15163	5.63383	5.77611
	1.15221	5.68654	5.58819
	1.15278	5.75443	5.43562
	1.15336	5.43949	5.31161
	1.15394	5.25534	5.21066
	1.15451	4.38904	5.12834
	1.15509	4.85175	5.06106
	1.15567	5.38444	5.00593
	1.15625	5.66615	4.96061
	1.15683	5.19432	4.92323
	1.1574	5.39943	4.89223
	1.15798	6.05333	4.86633
	1.15856	5.30004	4.84446
	1.15914	5.30281	4.82572
	1.15972	4.92514	4.80947
	1.1603	4.85365	4.79535
	1.16088	4.43723	4.7833
	1.16146	4.82805	4.77329
	1.16204	5.47908	4.76516
	1.16262	4.50305	4.75861
	1.1632	4.45836	4.75324
	1.16379	5.1633	4.74874
	1.16437	4.4838	4.74486
	1.16495	4.84767	4.74141
	1.16553	5.28755	4.73829
	1.16611	4.96242	4.73543
	1.1667	4.71016	4.73281
	1.16728	4.66431	4.73039
	1.16786	4.99957	4.72815
	1.16845	4.81183	4.72607
	1.16903	4.61183	4.72414
	1.16962	4.86748	4.72234
	1.1702	5.0161	4.72067
	1.17079	4.79656	4.71911
	1.17137	5.11709	4.71767
	1.17196	4.99617	4.71633
	1.17254	4.83596	4.71509
	1.17313	4.99737	4.71395
	1.17372	4.81692	4.71291
	1.1743	5.16803	4.71196
	1.17489	5.10476	4.71111
	1.17548	4.63762	4.71036
	1.17607	4.75168	4.70971
	1.17665	4.8391	4.70917
	1.17724	4.77036	4.70874
	1.17783	4.73154	4.70843
	1.17842	4.76864	4.70825
	1.17901	4.74251	4.70821
	1.1796	4.58506	4.70833
	1.18019	4.66789	4.70862
	1.18078	4.56232	4.70912
	1.18137	4.36166	4.70984
	1.18196	4.51344	4.71082
	1.18255	4.79614	4.71212
	1.18314	4.49358	4.71378
	1.18373	4.96898	4.71582
	1.18433	5.13651	4.71782
	1.18492	4.76294	4.71957
	1.18551	4.34469	4.72221
	1.1861	4.54385	4.72625
	1.1867	4.51508	4.73193
	1.18729	4.3251	4.73956
	1.18788	4.63156	4.74966
	1.18848	4.3974	4.76315
	1.18907	4.36188	4.78182
	1.18967	4.76803	4.80996
	1.19026	5.86001	4.85816
	1.19086	4.68425	4.95024
	1.19145	5.17919	5.12954
	1.19205	5.23019	5.45426
	1.19264	5.62651	5.96858
	1.19324	7.22293	6.64701
	1.19384	7.41854	7.34193
	1.19443	8.86504	7.82849
	1.19503	8.65309	7.96531
	1.19563	7.90438	7.77777
	1.19623	6.89963	7.39312
	1.19682	6.33593	6.94469
	1.19742	6.50897	6.52067
	1.19802	6.27116	6.15907
	1.19862	5.50451	5.86516
	1.19922	5.18583	5.63024
	1.19982	4.82942	5.44289
	1.20042	4.95679	5.29316
	1.20102	4.61517	5.17327
	1.20162	4.83634	5.07723
	1.20222	5.04707	5.00039
	1.20282	4.99222	4.93916
	1.20342	4.75493	4.89082
	1.20402	4.29575	4.85378
	1.20463	4.50971	4.82798
	1.20523	4.90979	4.81543
	1.20583	5.37574	4.8202
	1.20643	5.01969	4.84616
	1.20704	4.57018	4.89081
	1.20764	5.0419	4.94163
	1.20824	5.29204	4.97833
	1.20885	4.92722	4.98639
	1.20945	4.30295	4.96621
	1.21006	4.5038	4.9282
	1.21066	4.90543	4.88417
	1.21127	4.78656	4.84231
	1.21187	4.72642	4.80638
	1.21248	4.77762	4.77705
	1.21309	4.80914	4.75356
	1.21369	4.42503	4.73479
	1.2143	4.58901	4.71974
	1.21491	4.91677	4.70759
	1.21551	4.72617	4.69774
	1.21612	5.00331	4.68972
	1.21673	5.19598	4.68315
	1.21734	4.79679	4.67776
	1.21795	5.25096	4.67331
	1.21856	4.36137	4.66964
	1.21917	4.8679	4.66658
	1.21977	5.89139	4.66402
	1.22038	4.27291	4.66189
	1.221	4.36595	4.66009
	1.22161	4.54702	4.65858
	1.22222	4.54233	4.6573
	1.22283	4.16989	4.65622
	1.22344	4.42924	4.65531
	1.22405	4.62754	4.65454
	1.22466	4.58123	4.65389
	1.22527	4.85441	4.65337
	1.22589	5.37827	4.65297
	1.2265	5.41772	4.6527
	1.22711	5.58829	4.65254
	1.22773	4.87479	4.65249
	1.22834	4.97171	4.65256
	1.22896	4.42521	4.65272
	1.22957	4.68039	4.653
	1.23018	4.21633	4.65339
	1.2308	4.22743	4.65389
	1.23142	4.538	4.65453
	1.23203	4.91979	4.65531
	1.23265	4.68431	4.65624
	1.23326	4.53646	4.65735
	1.23388	4.28368	4.65865
	1.2345	4.49825	4.66016
	1.23511	4.68794	4.66192
	1.23573	4.47926	4.66396
	1.23635	4.56241	4.66631
	1.23697	4.39528	4.669
	1.23759	4.48017	4.67186
	1.2382	4.60572	4.67503
	1.23882	4.41079	4.67884
	1.23944	4.74163	4.68343
	1.24006	5.14334	4.6889
	1.24068	5.08035	4.69539
	1.2413	4.56871	4.70307
	1.24192	4.06284	4.71218
	1.24255	4.08523	4.72305
	1.24317	4.29575	4.7361
	1.24379	4.59101	4.75189
	1.24441	5.50226	4.77119
	1.24503	5.05964	4.7951
	1.24565	4.41004	4.82575
	1.24628	4.36101	4.8654
	1.2469	4.71227	4.91789
	1.24752	4.92349	4.99305
	1.24815	5.17502	5.11546
	1.24877	6.00459	5.34182
	1.2494	5.54467	5.78096
	1.25002	7.0621	6.59181
	1.25065	8.29628	7.92187
	1.25127	9.24712	9.76874
	1.2519	11.3596	11.8107
	1.25252	12.9973	13.4266
	1.25315	14.4308	14.1013
	1.25378	14.3141	13.7804
	1.2544	13.1218	12.7764
	1.25503	11.5202	11.4888
	1.25566	10.3708	10.2156
	1.25629	9.96575	9.10618
	1.25691	8.48698	8.1982
	1.25754	6.43145	7.47401
	1.25817	6.60645	6.90029
	1.2588	6.52432	6.44544
	1.25943	5.71948	6.08406
	1.26006	5.13293	5.7965
	1.26069	4.80241	5.56743
	1.26132	4.79416	5.38481
	1.26195	4.41953	5.23906
	1.26258	5.17489	5.1226
	1.26321	5.71552	5.0294
	1.26384	5.42534	4.95466
	1.26448	5.1888	4.8946
	1.26511	5.07665	4.84621
	1.26574	4.93453	4.80709
	1.26637	5.07581	4.77534
	1.26701	5.01853	4.74941
	1.26764	5.03308	4.72803
	1.26827	5.17762	4.71021
	1.26891	4.41898	4.69523
	1.26954	4.43202	4.68272
	1.27018	5.06153	4.67263
	1.27081	4.91179	4.66514
	1.27145	4.4418	4.65982
	1.27208	4.01982	4.65604
	1.27272	4.41437	4.65342
	1.27336	5.0378	4.6517
	1.27399	4.52722	4.65075
	1.27463	3.82114	4.65047
	1.27527	4.14085	4.65087
	1.2759	4.22697	4.65197
	1.27654	4.22169	4.65382
	1.27718	4.48714	4.65651
	1.27782	4.61616	4.66018
	1.27846	4.66897	4.66497
	1.2791	4.72997	4.67112
	1.27974	4.35488	4.67892
	1.28038	4.06861	4.68876
	1.28102	4.80891	4.7012
	1.28166	4.45384	4.717
	1.2823	4.49598	4.73727
	1.28294	4.28276	4.76379
	1.28358	4.7483	4.8003
	1.28422	4.28869	4.85739
	1.28486	5.16467	4.96833
	1.28551	5.4583	5.22606
	1.28615	5.42835	5.83673
	1.28679	6.29058	7.13324
	1.28744	8.48077	9.44365
	1.28808	12.3303	12.7764
	1.28872	16.6883	16.5025
	1.28937	20.338	19.453
	1.29001	22.2383	20.6575
	1.29066	22.7467	19.99
	1.2913	21.2955	18.0523
	1.29195	18.1878	15.6418
	1.2926	15.8798	13.3393
	1.29324	12.5883	11.4058
	1.29389	10.416	9.87808
	1.29453	8.7489	8.69706
	1.29518	7.82949	7.78661
	1.29583	7.27971	7.08233
	1.29648	6.77487	6.53559
	1.29713	6.2015	6.11021
	1.29777	5.93511	5.77883
	1.29842	5.45648	5.5197
	1.29907	5.20047	5.3169
	1.29972	5.20209	5.15851
	1.30037	5.13465	5.03481
	1.30102	5.55961	4.93809
	1.30167	5.62104	4.86239
	1.30232	5.58857	4.80306
	1.30297	5.50744	4.75646
	1.30363	5.06079	4.71972
	1.30428	4.81044	4.69054
	1.30493	4.89046	4.66707
	1.30558	5.15712	4.64804
	1.30624	4.96593	4.63276
	1.30689	4.89058	4.62108
	1.30754	5.25786	4.61299
	1.3082	5.30573	4.60828
	1.30885	5.60885	4.60653
	1.3095	4.81951	4.60724
	1.31016	4.41306	4.61007
	1.31081	3.88589	4.61492
	1.31147	4.26474	4.62195
	1.31213	4.72079	4.63158
	1.31278	5.18697	4.64449
	1.31344	5.15474	4.66183
	1.31409	4.62632	4.68564
	1.31475	4.90184	4.72039
	1.31541	4.63892	4.77694
	1.31607	4.62195	4.88047
	1.31672	4.50232	5.08096
	1.31738	5.04919	5.45605
	1.31804	5.82809	6.08853
	1.3187	6.50608	7.00562
	1.31936	8.32651	8.09267
	1.32002	9.39067	9.06109
	1.32068	9.51328	9.59671
	1.32134	9.97757	9.58301
	1.322	9.80469	9.13266
	1.32266	8.68623	8.45625
	1.32332	7.54211	7.73934
	1.32398	7.316	7.09165
	1.32465	6.78977	6.55318
	1.32531	6.65184	6.12279
	1.32597	6.12556	5.78372
	1.32663	5.6681	5.51736
	1.3273	5.15507	5.30788
	1.32796	5.37614	5.14287
	1.32863	5.05705	5.01275
	1.32929	5.57097	4.91009
	1.32995	5.23126	4.82908
	1.33062	4.59416	4.76519
	1.33128	4.22764	4.71491
	1.33195	4.33566	4.67543
	1.33262	4.62297	4.64408
	1.33328	4.80915	4.62026
	1.33395	4.71505	4.60423
	1.33462	4.64517	4.59779
	1.33528	5.06147	4.60596
	1.33595	5.41551	4.63795
	1.33662	5.44211	4.70504
	1.33729	5.26106	4.81353
	1.33796	4.8795	4.95306
	1.33863	4.59886	5.0884
	1.33929	4.794	5.17343
	1.33996	5.39046	5.18374
	1.34063	5.21054	5.1286
	1.3413	4.57774	5.03567
	1.34198	4.67231	4.93234
	1.34265	4.33662	4.83633
	1.34332	4.42482	4.75511
	1.34399	4.34523	4.68944
	1.34466	4.54296	4.63724
	1.34533	4.93416	4.59584
	1.34601	4.94206	4.563
	1.34668	4.74277	4.53903
	1.34735	4.3829	4.5236
	1.34803	4.56323	4.5124
	1.3487	4.58426	4.50326
	1.34937	4.5084	4.4956
	1.35005	4.09464	4.48916
	1.35072	4.14739	4.4837
	1.3514	4.44737	4.47908
	1.35208	5.13937	4.47513
	1.35275	4.53334	4.47174
	1.35343	4.87666	4.46881
	1.3541	4.04149	4.46623
	1.35478	4.33367	4.46396
	1.35546	4.53547	4.46193
	1.35614	4.5409	4.46014
	1.35681	4.68192	4.45856
	1.35749	4.10813	4.45719
[truncated: 1,169 more rows]
