# Supplementary material for: Probing dynamic oxygen exchange for hydrogen production with operando neutron diffraction
Source: Nat Chem Eng. 2025 Jun 4;2(7):447–55. doi: 10.1038/s44286-025-00231-9 (PMC12283380; doi:10.1038/s44286-025-00231-9)
Supplement: Supplementary file 8 — Statistical source data. [file 44286_2025_231_MOESM8_ESM.xlsx]

## Sheet: fig3a_sourceData
Filename	occ_O1	esd.2
POL135893	2.98633	0.00392
POL135894	2.97805	0.00712
POL135895	2.98413	0.0072
POL135896	2.98703	0.00719
POL135897	2.98927	0.00712
POL135898	2.98705	0.00717
POL135899	2.99131	0.00702
POL135900	2.98784	0.00711
POL135901	2.98649	0.0072
POL135902	2.98596	0.00719
POL135903	2.99179	0.00719
POL135904	2.98322	0.00706
POL135905	2.98942	0.00713
POL135906	2.98081	0.00711
POL135907	2.98184	0.00701
POL135908	2.99549	0.0071
POL135909	2.98527	0.00695
POL135910	2.99359	0.007
POL135911	2.98049	0.00693
POL135912	2.97382	0.00682
POL135913	2.99246	0.00689
POL135914	2.99947	0.00692
POL135915	2.98613	0.00682
POL135916	2.97981	0.00682
POL135917	2.98998	0.00674
POL135918	2.98523	0.00672
POL135919	2.99273	0.00675
POL135920	2.98854	0.00685
POL135921	2.98202	0.00678
POL135922	2.98882	0.00668
POL135923	2.97992	0.00675
POL135924	2.97433	0.00673
POL135925	2.99056	0.00686
POL135926	2.97607	0.0068
POL135927	2.97687	0.00688
POL135928	2.98931	0.00689
POL135929	2.98193	0.00686
POL135930	2.98747	0.00693
POL135931	3.00094	0.00694
POL135932	2.96626	0.0069
POL135933	2.98393	0.00699
POL135934	2.97571	0.00689
POL135935	2.98186	0.00694
POL135936	2.97593	0.00712
POL135937	2.97248	0.00712
POL135938	2.97972	0.00719
POL135939	2.99436	0.0072
POL135940	2.99783	0.00731
POL135941	2.97417	0.007
POL135942	2.98032	0.00706
POL135943	2.97751	0.00695
POL135944	2.98106	0.00706
POL135945	2.98724	0.00728
POL135946	2.98676	0.00714
POL135947	2.98219	0.00723
POL135948	2.98095	0.00711
POL135949	2.98191	0.00717
POL135950	2.98521	0.00703
POL135951	2.97385	0.00704
POL135952	2.97793	0.00707
POL135953	2.98891	0.00721
POL135954	2.98458	0.00726
POL135955	2.9873	0.00699
POL135956	2.98636	0.00722
POL135957	2.97169	0.00705
POL135958	2.99047	0.00707
POL135959	2.97442	0.00716
POL135960	2.97781	0.00707
POL135961	2.98742	0.00704
POL135962	2.97236	0.00722
POL135963	2.97363	0.00692
POL135964	2.97496	0.00712
POL135965	2.9762	0.00708
POL135966	2.98599	0.00714
POL135967	2.98229	0.0071
POL135968	2.97841	0.00704
POL135969	2.98443	0.00708
POL135970	2.98851	0.00721
POL135971	2.97919	0.00718
POL135972	2.97755	0.00719
POL135973	2.97926	0.00713
POL135974	2.97604	0.00716
POL135975	2.97579	0.00709
POL135976	2.95912	0.00716
POL135977	2.96539	0.00717
POL135978	2.97758	0.00724
POL135979	2.97087	0.00726
POL135980	2.97952	0.00712
POL135981	2.97481	0.00723
POL135982	2.97367	0.00723
POL135983	2.97075	0.00715
POL135984	2.9801	0.0073
POL135985	2.96947	0.00729
POL135986	2.98035	0.00723
POL135987	2.96822	0.00729
POL135988	2.96521	0.00726
POL135989	3.00703	0.0073
POL135990	2.96302	0.00738
POL135991	2.95634	0.00737
POL135992	2.96208	0.00734
POL135993	2.95849	0.00743
POL135994	2.97237	0.00749
POL135995	2.96062	0.00748
POL135996	2.97115	0.00741
POL135997	2.96202	0.00748
POL135998	2.95963	0.00752
POL135999	2.97096	0.00746
POL136000	2.95172	0.0075
POL136001	2.96184	0.00751
POL136002	2.95787	0.00755
POL136003	2.96253	0.00754
POL136004	2.94623	0.00762
POL136005	2.94234	0.0077
POL136006	2.94319	0.00766
POL136007	2.94949	0.00769
POL136008	2.94954	0.00779
POL136009	2.95789	0.00773
POL136010	2.94945	0.00783
POL136011	2.94226	0.00779
POL136012	2.94088	0.00777
POL136013	2.93781	0.00776
POL136014	2.94142	0.00783
POL136015	2.92771	0.00785
POL136016	2.91954	0.00794
POL136017	2.92897	0.0079
POL136018	2.93042	0.00794
POL136019	2.91276	0.00807
POL136020	2.92423	0.00792
POL136021	2.92686	0.00807
POL136022	2.9158	0.00804
POL136023	2.92213	0.00924
POL136024
POL136025	2.90406	0.00804
POL136026	2.90117	0.00822
POL136027	2.89614	0.00822
POL136028	2.89877	0.00823
POL136029	2.89865	0.00827
POL136030	2.89163	0.00822
POL136031	2.9028	0.00822
POL136032	2.88965	0.00829
POL136033	2.87764	0.0083
POL136034	2.87216	0.00826
POL136035	2.89001	0.00828
POL136036	2.88805	0.00833
POL136037	2.88916	0.00824
POL136038	2.8727	0.0081
POL136039	2.88231	0.00821
POL136040	2.87783	0.00826
POL136041	2.87247	0.00841
POL136042	2.87122	0.00844
POL136043	2.87752	0.00831
POL136044	2.86975	0.00837
POL136045	2.86087	0.01124
POL136046
POL136047
POL136048	2.87884	0.01115
POL136049	2.86215	0.00839
POL136050	2.85234	0.00839
POL136051	2.87586	0.00836
POL136052	2.86275	0.00827
POL136053	2.8652	0.00832
POL136054	2.8635	0.00836
POL136055	2.86961	0.00824
POL136056	2.85817	0.00836
POL136057	2.86102	0.00822
POL136058	2.87753	0.00824
POL136059	2.85576	0.00811
POL136060	2.86497	0.0083
POL136061	2.86547	0.0082
POL136062	2.86342	0.00822
POL136063	2.85254	0.00826
POL136064	2.86702	0.0082
POL136065	2.86023	0.00822
POL136066	2.8319	0.00824
POL136067	2.85321	0.00818
POL136068	2.85687	0.0083
POL136069	2.86442	0.00826
POL136070	2.85825	0.00821
POL136071	2.85705	0.00823
POL136072	2.86118	0.00828
POL136073	2.86696	0.00829
POL136074	2.85402	0.00828
POL136075	2.85788	0.00821
POL136076	2.85658	0.00823
POL136077	2.85978	0.0082
POL136078	2.86692	0.00823
POL136079	2.83962	0.00823
POL136080	2.84683	0.0083
POL136081	2.86279	0.00834
POL136082	2.8403	0.00809
POL136083	2.84677	0.00831
POL136084	2.85378	0.00826
POL136085	2.854	0.00829
POL136086	2.85188	0.00834
POL136087	2.85088	0.00838
POL136088	2.86002	0.00837
POL136089	2.84042	0.00821
POL136090	2.84555	0.00835
POL136091	2.85477	0.00845
POL136092	2.85935	0.00847
POL136093	2.85877	0.00843
POL136094	2.86271	0.00824
POL136095	2.84116	0.00828
POL136096	2.8354	0.00817
POL136097	2.85356	0.00836
POL136098	2.85398	0.00828
POL136099	2.84669	0.0083
POL136100	2.84644	0.00835
POL136101	2.8498	0.00939
POL136102	2.86136	0.00997
POL136103	2.82647	0.00995
POL136104	2.85153	0.01024
POL136105	2.84839	0.01046
POL136106	2.85334	0.01053
POL136107	2.84822	0.01031
POL136108	2.85743	0.00984
POL136109	2.8352	0.00905
POL136110	2.85499	0.00872
POL136111	2.84432	0.00852
POL136112	2.83944	0.00848
POL136113	2.86845	0.00841
POL136114	2.83611	0.00843
POL136115	2.84368	0.00837
POL136116	2.85301	0.00916
POL136117	2.85465	0.0099
POL136118	2.84017	0.01034
POL136119	2.84925	0.01044
POL136120	2.8406	0.01053
POL136121	2.84394	0.01057
POL136122	2.84487	0.01042
POL136123	2.84869	0.01056
POL136124	2.83065	0.0094
POL136125	2.83662	0.00898
POL136126	2.85253	0.0088
POL136127	2.83395	0.00877
POL136128	2.8405	0.00875
POL136129	2.84646	0.00874
POL136130	2.84829	0.00876
POL136131	2.84715	0.00881
POL136132	2.85445	0.00999
POL136133	2.83922	0.01037
POL136134	2.84084	0.01041
POL136135	2.82116	0.01054
POL136136	2.83647	0.01061
POL136137	2.8366	0.01089
POL136138	2.82993	0.01075
POL136139	2.83885	0.01003
POL136140	2.85869	0.00939
POL136141	2.86783	0.00898
POL136142	2.85108	0.00888
POL136143	2.82076	0.00866
POL136144	2.84402	0.00869
POL136145	2.84997	0.00874
POL136146	2.8373	0.00862
POL136147	2.8469	0.00959
POL136148	2.83168	0.0102
POL136149	2.84204	0.01057
POL136150	2.85572	0.01069
POL136151	2.86849	0.01081
POL136152	2.83809	0.0107
POL136153	2.8313	0.01072
POL136154	2.85125	0.01068
POL136155	2.86051	0.00971
POL136156	2.8363	0.00895
POL136157	2.83789	0.00888
POL136158	2.8385	0.00886
POL136159	2.84462	0.00886
POL136160	2.83302	0.00872
POL136161	2.85027	0.0088
POL136162	2.8379	0.00878
POL136163	2.84944	0.00999
POL136164	2.85798	0.01044
POL136165	2.83846	0.01052
POL136166	2.82723	0.01075
POL136167	2.84243	0.01073
POL136168	2.85187	0.01082
POL136169	2.85514	0.01055
POL136170	2.8379	0.00951
POL136171	2.84638	0.00898
POL136172	2.84688	0.00881
POL136173	2.84485	0.00875
POL136174	2.8326	0.00876
POL136175	2.85695	0.00866
POL136176	2.84129	0.01112
POL136177	2.83838	0.00425
POL136178	2.83372	0.00423
POL136179	2.82917	0.00425
POL136180	2.8263	0.00426
POL136181	2.82299	0.00427
POL136182	2.82212	0.00428
POL136183	2.81995	0.00428
POL136184	2.82259	0.00429
POL136185	2.81714	0.00433
POL136186
POL136187
POL136188
POL136189
POL136190	2.81684	0.00839
POL136191	2.81567	0.0084
POL136192	2.82145	0.00843
POL136193	2.82119	0.00841
POL136194	2.82174	0.00838
POL136195	2.80842	0.00859
POL136196	2.81383	0.00842
POL136197	2.81926	0.00924
POL136198	2.80368	0.00956
POL136199	2.78931	0.01003
POL136200	2.83613	0.01026
POL136201	2.82257	0.01036
POL136202	2.81804	0.01029
POL136203	2.80491	0.01035
POL136204	2.81648	0.01031
POL136205	2.80642	0.00931
POL136206	2.82013	0.00896
POL136207	2.83104	0.00868
POL136208	2.80123	0.00905
POL136209	2.81498	0.0089
POL136210	2.80683	0.00856
POL136211	2.81333	0.00871
POL136212	2.81626	0.01053
POL136213
POL136214
POL136215
POL136216
POL136217	2.81989	0.01082
POL136218	2.80424	0.01065
POL136219	2.83286	0.01084
POL136220	2.82503	0.00981
POL136221	2.84333	0.00926
POL136222	2.79405	0.00902
POL136223	2.83781	0.00885
POL136224	2.80333	0.00879
POL136225	2.82731	0.00882
POL136226	2.81795	0.00872
POL136227	2.8177	0.00886
POL136228	2.8312	0.00994
POL136229	2.80988	0.01035
POL136230	2.80914	0.01075
POL136231	2.81642	0.01074
POL136232	2.80149	0.01091
POL136233	2.82093	0.01094
POL136234	2.80379	0.0109
POL136235	2.80527	0.01059
POL136236	2.80037	0.00935
POL136237	2.80114	0.00931
POL136238	2.7942	0.00897
POL136239	2.81498	0.0088
POL136240	2.80503	0.0091
POL136241	2.82252	0.00897
POL136242	2.82098	0.00893
POL136243	2.80736	0.00968
POL136244	2.81549	0.01033
POL136245	2.81885	0.01069
POL136246	2.77754	0.01099
POL136247	2.76802	0.01132
POL136248	2.76975	0.01122
POL136249	2.75553	0.01134
POL136250	2.76023	0.01135
POL136251	2.78034	0.01007
POL136252	2.76693	0.0096
POL136253	2.77154	0.00931
POL136254	2.76963	0.00935
POL136255	2.77542	0.00923
POL136256	2.77599	0.00915
POL136257	2.78325	0.00922
POL136258	2.77472	0.00934
POL136259	2.77898	0.01044
POL136260	2.75225	0.01084
POL136261	2.77928	0.01104
POL136262	2.7537	0.01133
POL136263	2.76376	0.01133
POL136264	2.76422	0.01151
POL136265	2.77421	0.01153
POL136266	2.79536	0.01169
POL136267	2.76201	0.01148
POL136268	2.77434	0.01162
POL136269	2.76092	0.0119
POL136270	2.74177	0.01161
POL136271	2.78917	0.01094
POL136272	2.74831	0.0098
POL136273	2.75751	0.00965
POL136274
POL136275	2.76596	0.00451
POL136276	2.76793	0.00454
POL136277
POL136278
POL136279	2.76841	0.00702
POL136280	2.76654	0.00711
POL136281	2.77567	0.00708
POL136282	2.77976	0.00841
POL136283	2.75826	0.00868
POL136284	2.76229	0.00728
POL136285	2.77269	0.00729
POL136286	2.77674	0.00882
POL136287	2.77629	0.0091
POL136288	2.7667	0.00743
POL136289	2.77033	0.00738
POL136290	2.7872	0.00877
POL136291	2.77925	0.00933
POL136292	2.76814	0.00759
POL136293	2.77651	0.00741
POL136294	2.7689	0.00902
POL136295	2.77095	0.00927
POL136296	2.76731	0.00768
POL136297	2.77045	0.00746
POL136298	2.75737	0.00914
POL136299	2.76718	0.00921
POL136300	2.78459	0.0077
POL136301	2.77592	0.00749
POL136302	2.76649	0.0091
POL136303	2.77306	0.00937
POL136304	2.76613	0.00765
POL136305	2.77651	0.00744
POL136306	2.76252	0.00898
POL136307	2.7751	0.00915
POL136308	2.76796	0.00766
POL136309	2.77502	0.00751
POL136310	2.78866	0.00915
POL136311	2.77261	0.0093
POL136312	2.77445	0.00769
POL136313	2.77318	0.0075
POL136314	2.75443	0.00906
POL136315	2.7609	0.00934
POL136316	2.76542	0.0076
POL136317	2.77478	0.00754
POL136318	2.77678	0.00897
POL136319	2.7511	0.0092
POL136320
POL136321	2.76792	0.00466
POL136322	2.76595	0.0046
POL136323	2.76743	0.00509
POL136324
POL136325	2.76385	0.00714
POL136326	2.78056	0.00709
POL136327	2.77639	0.00847
POL136328	2.75578	0.00875
POL136329	2.76802	0.00747
POL136330	2.77072	0.00739
POL136331	2.77933	0.00896
POL136332	2.76398	0.00902
POL136333	2.78072	0.00757
POL136334	2.76636	0.00739
POL136335	2.7882	0.01737
POL136336
POL136337	2.78254	0.0076
POL136338	2.76767	0.00756
POL136339
POL136340	2.73614	0.00917
POL136341	2.77189	0.00748
POL136342	2.76383	0.0075
POL136343	2.75427	0.00894
POL136344	2.77625	0.00923
POL136345	2.76757	0.00755
POL136346	2.76998	0.0075
POL136347	2.76739	0.00901
POL136348	2.77438	0.00926
POL136349	2.76154	0.00766
POL136350	2.76421	0.00747
POL136351	2.76916	0.00904
POL136352	2.74721	0.00928
POL136353	2.78172	0.00765
POL136354	2.76748	0.00747
POL136355	2.75883	0.00903
POL136356	2.77077	0.00929
POL136357	2.78205	0.00769
POL136358	2.77305	0.00747
POL136359	2.76123	0.00903
POL136360	2.7638	0.00921
POL136361	2.77499	0.00765
POL136362	2.76945	0.00755
POL136363	2.76824	0.0095
POL136364	2.75263	0.01151
POL136365	2.76253	0.00532
POL136366	2.76718	0.00464
POL136367	2.76419	0.00455
POL136368	2.76172	0.00455
POL136369	2.76369	0.00455
POL136370	2.76676	0.00459
POL136371	2.76426	0.00453
POL136372	2.76535	0.00454
POL136373	2.76259	0.00457
POL136374	2.76304	0.00457
POL136375	2.76499	0.00457
POL136376	2.76296	0.00457
POL136377	2.76567	0.00458
POL136378	2.76904	0.00456
POL136379	2.76472	0.00455
POL136380	2.76479	0.00461
POL136381	2.76241	0.00685
POL136382	2.77986	0.00705
POL136383	2.77032	0.00701
POL136384	2.76782	0.00849
POL136385	2.75533	0.00882
POL136386	2.75186	0.00784
POL136387	2.77289	0.0072
POL136388	2.76913	0.00874
POL136389	2.76151	0.00906
POL136390	2.76703	0.0075
POL136391	2.76694	0.00734
POL136392	2.7528	0.0089
POL136393	2.77444	0.00915
POL136394	2.77273	0.00759
POL136395	2.76476	0.00734
POL136396	2.75117	0.00898
POL136397	2.75117	0.00913
POL136398	2.76822	0.0076
POL136399	2.76261	0.00744
POL136400	2.77288	0.00915
POL136401	2.75825	0.00921
POL136402	2.75994	0.00766
POL136403	2.7732	0.00737
POL136404	2.77983	0.00899
POL136405	2.7698	0.0092
POL136406	2.75773	0.00763
POL136407	2.7675	0.00739
POL136408	2.75897	0.009
POL136409	2.75763	0.00919
POL136410	2.7627	0.00767
POL136411	2.79281	0.00738
POL136412	2.74582	0.00911
POL136413	2.76499	0.00919
POL136414	2.75481	0.00758
POL136415	2.76709	0.00735
POL136416	2.76037	0.00898
POL136417	2.76773	0.00935
POL136418	2.76765	0.00768
POL136419	2.76887	0.00756
POL136420	2.75762	0.00911
POL136421	2.75277	0.00928
POL136422	2.75764	0.00533
POL136423	2.75933	0.00466
POL136424	2.75832	0.00464
POL136425	2.75924	0.0046
POL136425	2.75924	0.0046
POL136425	2.7592	0.0046
POL136425	2.7592	0.0046
POL136426	2.75787	0.00459
POL136427	2.76241	0.00463
POL136428	2.74123	0.01329
POL136429	2.77539	0.00708
POL136430	2.77667	0.00702
POL136431	2.77173	0.00849
POL136432	2.7702	0.00867
POL136433	2.77883	0.00739
POL136434	2.7727	0.00724
POL136435	2.76385	0.00874
POL136436	2.76828	0.00901
POL136437	2.76334	0.00747
POL136438	2.76603	0.00739
POL136439	2.78072	0.00894
POL136440	2.76537	0.0091
POL136441	2.77371	0.00748
POL136442	2.77376	0.00741
POL136443	2.76686	0.00894
POL136444	2.75943	0.00919
POL136445	2.76235	0.00751
POL136446	2.77526	0.0075
POL136447	2.77948	0.00894
POL136448	2.75461	0.00914
POL136449	2.77877	0.00762
POL136450	2.77484	0.0074
POL136451	2.77167	0.0089
POL136452	2.77999	0.00922
POL136453	2.77753	0.00751
POL136454	2.77222	0.00745
POL136455	2.78827	0.00898
POL136456	2.77236	0.00932
POL136457	2.77599	0.00761
POL136458	2.77514	0.00744
POL136459	2.76779	0.00896
POL136460	2.78039	0.00922
POL136461	2.77531	0.00748
POL136462	2.76143	0.00742
POL136463
POL136464
POL136465	2.75836	0.00859
POL136466	2.78326	0.00739
POL136467	2.7682	0.00903
POL136468	2.74411	0.00916
POL136469	2.77386	0.00684
POL136470	2.76855	0.00467
POL136471	2.76514	0.00459
POL136472	2.77273	0.00499
POL136473	2.7586	0.00811
POL136474	2.76736	0.00733
POL136475
POL136476	2.76429	0.0086
POL136477	2.75447	0.00863
POL136478	2.7663	0.00755
POL136479	2.77018	0.00881
POL136480	2.77436	0.009
POL136481	2.75927	0.00745
POL136482	2.75841	0.00735
POL136483	2.76249	0.00889
POL136484	2.76844	0.00911
POL136485	2.75473	0.00755
POL136486	2.75016	0.00737
POL136487	2.75162	0.0089
POL136488	2.76032	0.00916
POL136489	2.76688	0.00766
POL136490	2.75522	0.00745
POL136491
POL136492	2.76109	0.00923
POL136493	2.75245	0.00763
POL136494	2.75289	0.0075
POL136495
POL136496	2.77993	0.00916
POL136497	2.75351	0.0077
POL136498	2.74541	0.00741
POL136499	2.7602	0.00913
POL136500	2.78423	0.00926
POL136501	2.754	0.00753
POL136502	2.7589	0.0074
POL136503	2.764	0.00906
POL136504	2.76046	0.00926
POL136505	2.75028	0.00759
POL136506	2.75361	0.00746
POL136507	2.75935	0.00907
POL136508	2.77162	0.00917
POL136509	2.75759	0.00762
POL136510	2.74913	0.00744
POL136511	2.76001	0.00898
POL136512	2.78159	0.00912
POL136513	2.74393	0.00758
POL136514	2.75526	0.00751
POL136515	2.75982	0.00899
POL136516	2.7622	0.00916
POL136517	2.75912	0.00754
POL136518
POL136519	2.75574	0.00462
POL136520	2.75337	0.00464
POL136521	2.75731	0.0046
POL136522	2.75803	0.0046
POL136523	2.75648	0.00462
POL136524	2.76122	0.00461
POL136525	2.75699	0.00461
POL136526	2.75665	0.00459
POL136527	2.75746	0.0046
POL136528	2.7563	0.00459
POL136529	2.75723	0.00463
POL136530	2.75779	0.00459
POL136531	2.75575	0.00458
POL136532	2.75782	0.00487
POL136533	2.75569	0.00556
POL136534	2.77121	0.00851
POL136535	2.77062	0.00863
POL136536	2.77483	0.00724
POL136537	2.76898	0.00461
POL136538	2.77088	0.00917
POL136539	2.77966	0.00888
POL136540	2.77293	0.00741
POL136541	2.76674	0.00459
POL136542	2.79088	0.00867
POL136543	2.77829	0.0089
POL136544	2.76841	0.00735
POL136545	2.76552	0.00463
POL136546	2.7537	0.00867
POL136547	2.77223	0.00873
POL136548	2.76633	0.00749
POL136549	2.76864	0.00462
POL136550	2.77804	0.00861
POL136551	2.77245	0.00875
POL136552	2.77301	0.00732
POL136553	2.76864	0.00467
POL136554	2.75923	0.00843
POL136555	2.77166	0.00845
POL136556	2.79353	0.0085
POL136557	2.77917	0.00844
POL136558	2.76956	0.0083
POL136559	2.7808	0.00844
POL136560	2.77523	0.00832
POL136561	2.7836	0.00839
POL136562	2.77872	0.00831
POL136563	2.77712	0.00832
POL136564	2.77144	0.00833
POL136565	2.79259	0.01142
POL136566
POL136567
POL136568
POL136569	2.78028	0.00843
POL136570	2.7773	0.00821
POL136571	2.78104	0.00824
POL136572	2.79929	0.00825
POL136573	2.78041	0.00827
POL136574	2.79227	0.00819
POL136575	2.78071	0.00815
POL136576	2.79423	0.00807
POL136577	2.77241	0.00824
POL136578	2.79942	0.00814
POL136579	2.77396	0.00809
POL136580	2.78473	0.00814
POL136581	2.77963	0.00807
POL136582	2.80456	0.00823
POL136583	2.78422	0.00812
POL136584	2.77514	0.00798
POL136585	2.79342	0.00793
POL136586	2.78433	0.00789
POL136587	2.80963	0.00808
POL136588	2.79566	0.00803
POL136589	2.797	0.00811
POL136590	2.78426	0.00798
POL136591	2.79837	0.00805
POL136592	2.79767	0.00795
POL136593	2.79494	0.008
POL136594	2.80232	0.00796
POL136595	2.78718	0.00793
POL136596	2.79461	0.008
POL136597	2.79872	0.00809
POL136598	2.82376	0.00829
POL136599	2.80831	0.0125
POL136600
POL136601
POL136602	2.80151	0.00802
POL136603	2.79984	0.00796
POL136604	2.80356	0.00791
POL136605	2.78902	0.00803
POL136606	2.79461	0.00801
POL136607	2.79218	0.00793
POL136608	2.78358	0.00795
POL136609	2.80231	0.00801
POL136610	2.80018	0.00801
POL136611	2.80671	0.00799
POL136612	2.80652	0.00802
POL136613	2.79845	0.00804
POL136614	2.81814	0.00803
POL136615	2.81043	0.00802
POL136616	2.78793	0.00804
POL136617	2.80451	0.00807
POL136618	2.80546	0.00809
POL136619	2.79981	0.00799
POL136620	2.80266	0.00807
POL136621	2.79931	0.00808
POL136622	2.80754	0.00803
POL136623	2.80834	0.00813
POL136624	2.80441	0.00803
POL136625	2.79792	0.00807
POL136626	2.80072	0.00811
POL136627	2.80124	0.00806
POL136628	2.80448	0.00812
POL136629	2.80797	0.00815
POL136630	2.80582	0.00818
POL136631	2.82079	0.00819
POL136632	2.81232	0.0082
POL136633	2.8029	0.00825
POL136634	2.81924	0.00813
POL136635	2.80429	0.00826
POL136636	2.80506	0.00822
POL136637	2.79693	0.00815
POL136638	2.8055	0.00815
POL136639	2.81209	0.00829
POL136640	2.81838	0.00821
POL136641	2.79265	0.00825
POL136642
POL136643
POL136644
POL136645	2.79895	0.00893
POL136646	2.81964	0.0085
POL136647	2.80019	0.00824
POL136648	2.80614	0.00824
POL136649	2.81041	0.00845
POL136650	2.80828	0.00846
POL136651	2.81996	0.00854
POL136652	2.80343	0.00844
POL136653	2.79353	0.00855
POL136654	2.80245	0.0085
POL136655	2.805	0.00832
POL136656	2.79869	0.00844
POL136657	2.80747	0.00826
POL136658	2.82546	0.00841
POL136659	2.80237	0.00851
POL136660	2.82207	0.00843
POL136661	2.84073	0.01006
POL136662	2.79929	0.00847
POL136663	2.8016	0.00837
POL136664	2.8151	0.00835

## Sheet: fig3b_sourceData
Filename	occ_O1	esd.2
POL136275	2.76692	0.00467
POL136276	2.76888	0.0047
POL136321	2.76887	0.00481
POL136322	2.76699	0.00476
POL136323	2.76831	0.00523
POL136365	2.7633	0.00545
POL136366	2.76822	0.00478
POL136367	2.76527	0.00471
POL136368	2.76292	0.00471
POL136369	2.76469	0.0047
POL136370	2.7675	0.00474
POL136371	2.76519	0.00467
POL136372	2.76644	0.00469
POL136373	2.76366	0.00471
POL136374	2.76414	0.00472
POL136375	2.76595	0.00471
POL136376	2.76383	0.00472
POL136377	2.76673	0.00473
POL136378	2.76998	0.00471
POL136379	2.76558	0.0047
POL136380	2.76575	0.00475
POL136422	2.75852	0.00544
POL136423	2.76029	0.00479
POL136424	2.75933	0.00477
POL136425	2.76014	0.00473
POL136425	2.76014	0.00473
POL136425	2.76015	0.00473
POL136425	2.76015	0.00473
POL136426	2.75861	0.00473
POL136427	2.76341	0.00477
POL136470	2.7695	0.00481
POL136471	2.7663	0.00474
POL136472	2.77347	0.00511
POL136519	2.75671	0.00475
POL136520	2.75432	0.00476
POL136521	2.75819	0.00472
POL136522	2.75886	0.00472
POL136523	2.75728	0.00475
POL136524	2.76185	0.00472
POL136525	2.75777	0.00474
POL136526	2.75732	0.00472
POL136527	2.7582	0.00473
POL136528	2.75709	0.00472
POL136529	2.7583	0.00475
POL136530	2.75849	0.00472
POL136531	2.75657	0.00469
POL136532	2.75866	0.00499
POL136537	2.76973	0.00474
POL136541	2.76768	0.00471
POL136545	2.76643	0.00475
POL136549	2.76952	0.00475
POL136553	2.76952	0.00479

## Sheet: fig3c_sourceData
Dist_from_water	occ_O1	occ_esd
34	2.7679	0.00331281
154	2.76806	0.00285086
274	2.76557	0.00119147
394	2.76008	0.0016098
34	2.76976	0.00282284
394	2.75783	0.00126924
34	2.76858	0.0021234

## Sheet: fig3d_sourceData
Dist_from_water	lpa_cub_corr	cell_esd
34	3.96121	1.41421e-05
154	3.96126	1.1547e-05
274	3.96137	5e-06
394	3.9615	6.66667e-06
34	3.96125	1.1547e-05
394	3.9615	5.34522e-06
34	3.96114	8.94427e-06
