# Supplementary material for: Probing dynamic oxygen exchange for hydrogen production with operando neutron diffraction
Source: Nat Chem Eng. 2025 Jun 4;2(7):447–55. doi: 10.1038/s44286-025-00231-9 (PMC12283380; doi:10.1038/s44286-025-00231-9)
Supplement: Supplementary file 9 — Statistical source data. [file 44286_2025_231_MOESM9_ESM.xlsx]

## Sheet: fig4abc_sourceData
Filename	Te_Fe	esd	lpa_cub	esd.1	occ_O1	esd.2	o1u11_cub_eq	o1u11_cub_eq_esd	o1u33_cub_eq	o1u33_cub_eq_esd	beqA	esd.3	beqFe	esd.4
POL136665	54.5465	0.42411	3.88633	7e-05	2.99493	0.00505	0.00516	-0.00042	0.014805	0.000234787	0.47217	0.0108	0.39254	0.01179
POL136666	49.2246	0.42331	3.88615	7e-05	2.99725	0.00504	0.00537	-0.00042	0.01473	0.000234787	0.45862	0.01066	0.40937	0.01181
POL136667	53.7643	0.42519	3.88623	7e-05	3.00257	0.00506	0.00495	-0.00042	0.014775	0.000234787	0.44842	0.01065	0.38624	0.01172
POL136668	89.8955	0.42938	3.88763	7e-05	2.99691	0.00505	0.00546	-0.00045	0.01569	0.000248294	0.50659	0.01105	0.40606	0.01193
POL136669	94.5438	0.43408	3.88804	7e-05	2.99423	0.00506	0.00543	-0.00045	0.015885	0.000248294	0.51524	0.01118	0.41944	0.0121
POL136670	87.104	0.42993	3.88778	7e-05	2.99409	0.00508	0.00528	-0.00045	0.015735	0.000248294	0.52315	0.01123	0.40723	0.01203
POL136671	97.4849	0.43635	3.88805	7e-05	2.99864	0.0051	0.00534	-0.00045	0.01596	0.000248294	0.51319	0.01123	0.41672	0.01215
POL136672	127.392	0.4419	3.88933	8e-05	2.99767	0.00515	0.00546	-0.00045	0.01701	0.000255	0.56392	0.01169	0.44686	0.01252
POL136673	124.78	0.44196	3.88934	8e-05	3.00205	0.00515	0.00555	-0.00045	0.017055	0.000255	0.56591	0.01168	0.44814	0.01252
POL136674	119.243	0.44236	3.88919	8e-05	2.99879	0.00514	0.00552	-0.00045	0.016755	0.000255	0.55225	0.01159	0.43682	0.01244
POL136675	138.588	0.44502	3.88986	8e-05	2.99364	0.00512	0.00543	-0.00048	0.01716	0.000268328	0.59634	0.01183	0.43059	0.01241
POL136676	158.907	0.45348	3.89087	8e-05	2.99725	0.00524	0.00573	-0.00048	0.01794	0.000268328	0.60813	0.01223	0.45971	0.01296
POL136677	152.654	0.44635	3.89072	8e-05	2.99804	0.00514	0.00585	-0.00048	0.01785	0.000268328	0.59669	0.01197	0.46591	0.01277
POL136678	152.654	0.45184	3.89068	8e-05	2.99757	0.00517	0.00567	-0.00048	0.017535	0.000268328	0.5859	0.01198	0.44115	0.0127
POL136679	179.276	0.46404	3.8917	8e-05	3.00173	0.00529	0.00606	-0.00051	0.018525	0.000281824	0.63231	0.0125	0.48825	0.01329
POL136680	188.061	0.45396	3.89227	8e-05	2.99326	0.00519	0.00573	-0.00048	0.01869	0.000268328	0.64896	0.01241	0.47665	0.01305
POL136681	181.702	0.45688	3.89203	8e-05	2.99839	0.00523	0.006	-0.00051	0.018675	0.000281824	0.63348	0.0124	0.47259	0.01311
POL136682	184.731	0.66257	3.89205	0.00012	2.99828	0.00761	0.00546	-0.00072	0.019005	0.000402492	0.6132	0.01792	0.49819	0.01922
POL136683
POL136684
POL136685
POL136686
POL136687	241.873	0.52396	3.89483	0.0001	3.0001	0.00593	0.00618	-0.0006	0.02055	0.000328976	0.70989	0.01458	0.5108	0.01526
POL136688	242.321	0.47052	3.89484	9e-05	2.98994	0.00531	0.00633	-0.00054	0.02028	0.000295466	0.71844	0.01321	0.51977	0.01384
POL136689	257.375	0.47532	3.89546	9e-05	3.0009	0.00534	0.0063	-0.00054	0.021225	0.000295466	0.72349	0.01328	0.54154	0.01399
POL136690	267.183	0.47768	3.89596	0.0001	3.00313	0.00535	0.00627	-0.00054	0.02154	0.000301869	0.75033	0.01348	0.5326	0.01407
POL136691	269.557	0.48327	3.89612	0.0001	3.00046	0.0054	0.00666	-0.00054	0.021195	0.000301869	0.75607	0.01362	0.51601	0.01412
POL136692	281.555	0.48389	3.89661	0.0001	2.99939	0.00541	0.00696	-0.00054	0.02178	0.000301869	0.77711	0.01377	0.54877	0.01436
POL136693	290.568	0.48737	3.89708	0.0001	3.00578	0.00545	0.00705	-0.00057	0.02238	0.000315357	0.80132	0.01397	0.5629	0.01455
POL136694	293.962	0.50862	3.89725	0.0001	2.99766	0.00567	0.00699	-0.00057	0.02205	0.000315357	0.78873	0.01451	0.56132	0.01518
POL136695
POL136696	317.932	0.59704	3.89827	0.00013	2.99787	0.00666	0.0072	-0.00069	0.023355	0.000382426	0.83647	0.01733	0.62008	0.01824
POL136697	320.717	0.49328	3.89855	0.00011	2.99601	0.00546	0.00717	-0.00057	0.02286	0.000315357	0.82361	0.01424	0.55721	0.01475
POL136698	330.524	0.49379	3.89895	0.00011	3.00225	0.00548	0.0075	-0.00057	0.02325	0.000315357	0.82864	0.01436	0.59078	0.01503
POL136699	338.557	0.49717	3.89939	0.00011	3.00873	0.00553	0.00726	-0.0006	0.024045	0.000328976	0.86253	0.01454	0.59102	0.01507
POL136700	346.138	0.50855	3.89975	0.00011	2.99795	0.00562	0.00705	-0.0006	0.023985	0.000328976	0.86407	0.01489	0.59497	0.01546
POL136701	356.468	0.50793	3.90015	0.00011	2.99821	0.00559	0.00747	-0.0006	0.02385	0.00033541	0.87977	0.01489	0.57493	0.01535
POL136702	364.162	0.49984	3.90053	0.00011	2.99934	0.00554	0.0075	-0.0006	0.024735	0.000328976	0.8933	0.01481	0.6049	0.01535
POL136703	372.422	0.50681	3.90095	0.00012	3.00201	0.0056	0.00753	-0.0006	0.02493	0.00033541	0.90593	0.015	0.59413	0.01545
POL136704	380.665	0.50408	3.90133	0.00012	2.99457	0.00559	0.00747	-0.0006	0.02514	0.00033541	0.9273	0.01512	0.6303	0.01567
POL136705	389.758	0.50699	3.90173	0.00012	3.00117	0.00561	0.00759	-0.0006	0.02538	0.00033541	0.90664	0.01514	0.62246	0.01574
POL136706	396.961	0.53742	3.90212	0.00013	3.00284	0.00598	0.00741	-0.00066	0.02619	0.000362491	0.93873	0.01625	0.64036	0.01685
POL136707
POL136708
POL136709
POL136710
POL136711	442.064	0.51374	3.90428	0.00014	3.0048	0.00566	0.00864	-0.00063	0.027195	0.000348891	0.98248	0.01571	0.68758	0.01643
POL136712	449.606	0.51226	3.9047	0.00014	3.00649	0.00572	0.00867	-0.00066	0.02751	0.000362491	0.99708	0.01592	0.68328	0.01659
POL136713	459.549	0.51606	3.90513	0.00014	2.99424	0.00574	0.00846	-0.00066	0.02793	0.000362491	1.02939	0.01617	0.69548	0.01679
POL136714	467.344	0.51588	3.90552	0.00014	3.0123	0.00576	0.00843	-0.00066	0.0285	0.000362491	1.0138	0.0161	0.68793	0.01672
POL136715	477.105	0.51937	3.90601	0.00015	2.99613	0.00575	0.00843	-0.00066	0.028935	0.000362491	1.04413	0.01633	0.70852	0.01696
POL136716	485.997	0.5165	3.90647	0.00015	3.00576	0.00576	0.00894	-0.00066	0.029205	0.000368951	1.07641	0.01642	0.70376	0.01695
POL136717	493.464	0.52	3.90687	0.00016	2.99969	0.00579	0.00858	-0.00066	0.029445	0.000368951	1.07592	0.01659	0.72571	0.01723
POL136718	504.431	0.51917	3.90737	0.00016	2.99956	0.00579	0.00906	-0.00069	0.029805	0.000382426	1.08834	0.01663	0.71102	0.01718
POL136719	512.988	0.52664	3.90781	0.00016	2.9957	0.00589	0.00918	-0.00069	0.029985	0.000382426	1.10303	0.01709	0.73877	0.01774
POL136720	522.508	0.51914	3.90831	0.00017	3.00023	0.00579	0.00924	-0.00069	0.030615	0.000382426	1.13149	0.01686	0.73449	0.01739
POL136721	532.844	0.5197	3.9088	0.00017	2.99484	0.00582	0.00888	-0.00069	0.031125	0.000382426	1.14681	0.01712	0.75234	0.01767
POL136722	541.764	0.51829	3.90925	0.00017	2.984	0.00581	0.00906	-0.00069	0.03117	0.000382426	1.14963	0.01716	0.77203	0.01782
POL136723	550.805	0.52103	3.90977	0.00018	2.99355	0.00587	0.00921	-0.00069	0.03165	0.000382426	1.16614	0.01735	0.77949	0.01798
POL136724	559.551	0.52005	3.91028	0.00019	2.99743	0.00589	0.00939	-0.00072	0.032325	0.000396011	1.1837	0.01747	0.78301	0.01807
POL136725	569.11	0.52025	3.91079	0.00019	2.99784	0.00594	0.0096	-0.00072	0.03267	0.000396011	1.19609	0.01774	0.78562	0.01834
POL136726	578.924	0.52352	3.91125	0.0002	2.9916	0.00604	0.00942	-0.00072	0.03249	0.000402492	1.18577	0.01804	0.77848	0.01868
POL136727	587.615	0.5218	3.91175	0.0002	3.00463	0.00599	0.00999	-0.00072	0.03381	0.000402492	1.21069	0.01799	0.81446	0.01867
POL136728	597.939	0.51584	3.91232	0.00021	2.99189	0.00595	0.00972	-0.00072	0.033825	0.000402492	1.22332	0.018	0.80602	0.01863
POL136729	606.867	0.52474	3.91283	0.00022	2.99767	0.00608	0.01002	-0.00075	0.034755	0.000415963	1.23437	0.01849	0.83632	0.01923
POL136730	616.873	0.5232	3.91338	0.00023	2.99624	0.00615	0.01047	-0.00075	0.03477	0.000415963	1.2694	0.01881	0.83713	0.01947
POL136731	626.857	0.52525	3.91387	0.00023	2.9946	0.00608	0.0099	-0.00075	0.034965	0.000415963	1.24974	0.01865	0.81945	0.01927
POL136732	635.865	0.51912	3.91448	0.00024	2.98706	0.00613	0.01023	-0.00078	0.036045	0.000429535	1.30697	0.01906	0.87776	0.01976
POL136733	646.079	0.52215	3.91499	0.00024	2.99636	0.00615	0.01026	-0.00078	0.036135	0.000429535	1.30718	0.01904	0.85588	0.01967
POL136734	656.135	0.52365	3.91566	0.00025	2.98925	0.00618	0.01026	-0.00078	0.036675	0.000429535	1.29027	0.01931	0.87438	0.02007
POL136735	665.22	0.5222	3.91626	0.00026	2.99292	0.00617	0.0099	-0.00078	0.037095	0.000429535	1.32308	0.01935	0.8803	0.02002
POL136736	675.369	0.53143	3.91692	0.0003	2.99154	0.00633	0.0108	-0.00081	0.037995	0.0004495	1.35584	0.02002	0.89655	0.02072
POL136737	685.63	0.52673	3.91743	0.00029	2.98967	0.00626	0.01095	-0.00081	0.038115	0.0004495	1.36797	0.01997	0.91629	0.02071
POL136738	694.791	0.52541	3.91807	0.0003	2.98214	0.00622	0.01017	-0.00081	0.038145	0.0004495	1.37773	0.02007	0.90203	0.02072
POL136739	705.009	0.5285	3.91868	0.00032	2.98663	0.00635	0.01074	-0.00081	0.03915	0.0004495	1.39183	0.02042	0.90539	0.02106
POL136740	713.73	0.51978	3.91929	0.00033	2.9829	0.00631	0.01116	-0.00081	0.039495	0.0004495	1.43055	0.02052	0.934	0.02116
POL136741	723.906	0.51962	3.9199	0.00035	2.98612	0.00633	0.01086	-0.00084	0.040005	0.00046306	1.40827	0.02059	0.93635	0.02131
POL136742	732.057	0.52186	3.92054	0.00036	2.97902	0.00641	0.01107	-0.00084	0.040605	0.00046306	1.44914	0.02105	0.96838	0.02178
POL136743	741.527	0.52639	3.92108	0.00035	2.98769	0.00649	0.01152	-0.00087	0.040905	0.000483037	1.45061	0.02141	0.95663	0.02212
POL136744	750.977	0.5184	3.92167	0.00041	2.98407	0.00646	0.01086	-0.00084	0.04143	0.000469574	1.45588	0.02142	0.95292	0.0221
POL136745	760.142	0.51418	3.92224	0.00039	2.97605	0.00644	0.01113	-0.00087	0.041415	0.000483037	1.48602	0.0216	0.9693	0.02225
POL136746	768.76	0.50955	3.92281	0.00043	2.97885	0.00649	0.01149	-0.00087	0.042315	0.000483037	1.4905	0.02182	1.00384	0.02262
POL136747	778.023	0.51499	3.92342	0.00044	2.97959	0.00656	0.01158	-0.00087	0.04317	0.000483037	1.50938	0.0222	1.00911	0.023
POL136748	786.872	0.51006	3.92397	0.00047	2.9837	0.00662	0.01182	-0.0009	0.043515	0.000496588	1.55204	0.02248	1.02184	0.02321
POL136749	795.967	0.50389	3.92455	0.00049	2.97671	0.0066	0.01206	-0.0009	0.043905	0.000496588	1.57147	0.02264	1.04052	0.02338
POL136750	798.337	0.49621	3.92479	0.00053	2.98042	0.00654	0.01152	-0.0009	0.044415	0.000496588	1.51597	0.02234	1.01215	0.02311
POL136751	796.099	0.50425	3.92473	0.0005	2.97404	0.00667	0.01137	-0.0009	0.04404	0.000496588	1.54787	0.02286	1.00904	0.02354
POL136752	797.02	0.5027	3.92491	0.00055	2.96684	0.00668	0.01176	-0.0009	0.04422	0.000503115	1.57186	0.02303	1.05117	0.02382
POL136753	795.704	0.4975	3.9249	0.00047	2.97192	0.0066	0.01203	-0.0009	0.043845	0.000503115	1.57623	0.02274	1.01825	0.02338
POL136754	797.02	0.50278	3.925	0.0005	2.97552	0.00667	0.01227	-0.0009	0.04413	0.000503115	1.5695	0.02299	1.02978	0.0237
POL136755	795.835	0.49879	3.92498	0.00054	2.97533	0.00666	0.01113	-0.0009	0.04449	0.000496588	1.57472	0.02293	1.01988	0.02356
POL136756	795.572	0.49328	3.92503	0.00054	2.96953	0.00663	0.01182	-0.0009	0.044145	0.000503115	1.55181	0.02282	1.02742	0.02356
POL136757	795.572	0.49426	3.92504	0.00053	2.96631	0.00664	0.01209	-0.0009	0.044625	0.000503115	1.57875	0.02294	1.03769	0.02366
POL136758	795.177	0.49552	3.92509	0.00051	2.97268	0.00667	0.01173	-0.0009	0.044175	0.000503115	1.55906	0.02308	1.02196	0.02378
POL136759	795.44	0.68828	3.92503	0.00069	2.97374	0.00919	0.01137	-0.00123	0.043125	0.00068427	1.50704	0.03132	0.95463	0.03211
POL136760	795.045	0.5229	3.92513	0.00055	2.97459	0.00703	0.01176	-0.00096	0.044325	0.000530118	1.55795	0.02421	1.0198	0.02493
POL136761	794.518	0.49417	3.92516	0.00053	2.97196	0.00668	0.01185	-0.0009	0.044535	0.000503115	1.58003	0.02304	1.02355	0.02367
POL136762	795.045	0.49485	3.92524	0.00054	2.968	0.0067	0.01149	-0.0009	0.04479	0.000503115	1.58056	0.02308	1.02397	0.02373
POL136763	794.782	0.49233	3.92524	0.00051	2.96727	0.00672	0.01191	-0.00093	0.044535	0.000516575	1.59632	0.02323	1.03714	0.02389
POL136764	794.782	0.50319	3.92523	0.00057	2.96387	0.0068	0.01125	-0.00093	0.04494	0.000516575	1.60375	0.02361	1.04761	0.02426
POL136765	793.991	0.49812	3.92534	0.00057	2.96784	0.0068	0.01146	-0.00093	0.04434	0.000516575	1.57589	0.02349	1.01927	0.02413
POL136766	794.518	0.51204	3.92531	0.0006	2.97243	0.00694	0.01191	-0.00096	0.04467	0.000530118	1.56196	0.02385	1.00024	0.02449
POL136769	793.596	0.67953	3.92559	0.00083	2.9811	0.00944	0.01254	-0.00129	0.04521	0.000717809	1.53309	0.03236	1.05472	0.03367
POL136770	793.069	0.68187	3.92553	0.00077	2.96489	0.00933	0.01131	-0.00129	0.045135	0.000717809	1.54485	0.0323	0.99475	0.03322
POL136771	786.74	0.64245	3.92475	0.00074	2.96493	0.00929	0.01275	-0.00129	0.04491	0.000717809	1.61995	0.03231	1.04648	0.03318
POL136772	785.552	0.64322	3.92464	0.00085	2.97637	0.00927	0.01218	-0.00126	0.04542	0.000704361	1.53897	0.03185	1.03419	0.03293
POL136773	789.905	0.65866	3.92514	0.00083	2.95441	0.00922	0.01128	-0.00126	0.044445	0.000697782	1.54085	0.03198	1.04229	0.03312
POL136774	789.773	0.64774	3.92528	0.0008	2.97731	0.00911	0.012	-0.00126	0.04536	0.000697782	1.58675	0.03174	1.05679	0.03277
POL136775	785.42	0.6383	3.92464	0.00078	2.9542	0.00925	0.0117	-0.00126	0.04515	0.000697782	1.59976	0.03216	1.12207	0.03355
POL136776	783.176	0.64792	3.92563	0.00082	2.95655	0.00951	0.01293	-0.00132	0.04662	0.000737902	1.64402	0.03355	1.05383	0.03444
POL136777	788.85	0.66499	3.92606	0.00093	2.94663	0.00941	0.01296	-0.00132	0.045105	0.000731317	1.66494	0.03349	1.07274	0.03442
POL136778	788.455	0.96252	3.92598	0.00088	2.9376	0.01369	0.01206	-0.00189	0.04452	0.00105321	1.67848	0.04872	0.99101	0.04924
POL136779	782.779	0.64805	3.9262	0.00078	2.93768	0.00949	0.01152	-0.00132	0.04503	0.000731317	1.58602	0.03362	0.97981	0.03431
POL136780	784.232	0.65801	3.9291	0.00083	2.90435	0.00989	0.01077	-0.00144	0.04773	0.000798389	1.66682	0.03679	0.99665	0.03729
POL136781	789.114	0.66999	3.92908	0.00076	2.92062	0.00963	0.01158	-0.00138	0.04749	0.000764853	1.60651	0.0351	1.02674	0.03602
POL136782	787.531	0.65935	3.929	0.00086	2.94463	0.00961	0.01239	-0.00138	0.047475	0.000764853	1.61757	0.03474	1.01566	0.03554
POL136783	784.496	0.65581	3.9296	0.00085	2.89393	0.00976	0.01146	-0.00144	0.0471	0.000798389	1.73776	0.03661	0.9721	0.03667
POL136784	783.968	0.65257	3.93413	0.00088	2.85786	0.01002	0.01083	-0.00153	0.050115	0.000845473	1.74501	0.03934	0.98482	0.03959
POL136785	789.642	0.65004	3.93314	0.00088	2.90524	0.00955	0.01188	-0.00144	0.050205	0.000798389	1.66473	0.03626	0.98322	0.03672
POL136786	788.982	0.64739	3.93273	0.00077	2.88765	0.00944	0.01251	-0.00141	0.050565	0.000778412	1.77498	0.03574	1.07643	0.03629
POL136787	783.572	0.62808	3.93391	0.00082	2.87184	0.00964	0.01236	-0.00147	0.051345	0.000818428	1.7495	0.03729	1.03851	0.03783
POL136788	782.647	0.65051	3.93889	0.0007	2.84551	0.01032	0.01362	-0.00168	0.054675	0.000926121	1.79087	0.04112	0.93844	0.04116
POL136789	788.85	0.65199	3.93742	0.00074	2.85957	0.00961	0.01077	-0.0015	0.05346	0.000825545	1.7169	0.03735	0.93034	0.03718
POL136790	789.51	0.6395	3.93665	0.00074	2.87663	0.00954	0.01194	-0.00147	0.05385	0.000811942	1.77724	0.03677	0.99436	0.03675
POL136791	781.987	0.63598	3.93801	0.00067	2.84543	0.00988	0.01227	-0.00156	0.05439	0.000859069	1.79032	0.03888	0.99798	0.03899
POL136792	782.251	0.68615	3.9438	0.00046	2.79772	0.01083	0.01248	-0.0018	0.058215	0.000993177	1.82277	0.04397	0.94966	0.04363
POL136793	789.773	0.6607	3.94157	0.00057	2.81629	0.00993	0.01326	-0.00162	0.056115	0.000892595	1.8649	0.03933	0.98621	0.03897
POL136794	789.114	0.65198	3.94045	0.00051	2.82975	0.0097	0.01182	-0.00153	0.056175	0.000839196	1.86785	0.03799	0.98578	0.03748
POL136795	782.251	0.6535	3.94224	0.0005	2.83866	0.0102	0.01431	-0.00168	0.05937	0.000926121	1.86486	0.04054	1.04436	0.04054
POL136796	781.062	0.65505	3.94856	0.0005	2.78293	0.01044	0.0141	-0.00177	0.06411	0.000973268	1.96368	0.04205	1.01983	0.04139
POL136797	789.378	0.64186	3.94536	0.00051	2.83524	0.00968	0.01419	-0.00159	0.061875	0.000872711	1.95526	0.038	0.98741	0.03701
POL136798	789.114	0.63493	3.94375	0.00068	2.81133	0.00946	0.01329	-0.00153	0.05916	0.000839196	1.88023	0.03713	1.0876	0.0371
POL136799	780.666	0.62075	3.94565	0.00043	2.79869	0.00967	0.01281	-0.00159	0.061335	0.000872711	1.90122	0.03803	0.97368	0.03708
POL136800	780.666	0.60369	3.95047	0.00068	2.76308	0.00957	0.01536	-0.00162	0.065955	0.000886397	2.05585	0.03768	1.02086	0.03628
POL136801	788.85	0.60998	3.94735	0.00059	2.80291	0.00936	0.01476	-0.00156	0.06426	0.000852892	2.07493	0.03701	1.08156	0.03593
POL136802	787.927	0.60313	3.94557	0.00097	2.82483	0.00907	0.01491	-0.0015	0.062205	0.000825545	1.91007	0.03503	1.03407	0.03429
POL136803	781.987	0.58934	3.94765	0.00077	2.78609	0.00926	0.0153	-0.00153	0.063585	0.000839196	2.03634	0.03629	1.10931	0.03555
POL136804	780.798	0.57244	3.95144	0.00064	2.75342	0.00907	0.01569	-0.00156	0.069075	0.000852892	2.10556	0.03557	1.13735	0.03452
POL136805	789.51	0.60099	3.94871	0.0009	2.79475	0.00912	0.01575	-0.00153	0.065595	0.000839196	2.04546	0.03557	1.09025	0.0345
POL136806	788.323	0.59448	3.94694	0.00089	2.79887	0.00907	0.01386	-0.0015	0.06441	0.00081939	2.0263	0.03509	1.10234	0.03417
POL136807	780.402	0.59101	3.94862	0.00054	2.78368	0.00912	0.01419	-0.00153	0.065985	0.000833142	2.10857	0.03563	1.03358	0.03383
POL136808	781.194	0.57522	3.95206	0.0019	2.74317	0.00914	0.01578	-0.00156	0.070755	0.000852892	2.20726	0.03612	1.23212	0.03506
POL136809	787.399	0.32636	3.95258	0.00048	2.75586	0.00501	0.01593	-0.00087	0.069855	0.000476707	2.1754	0.0197	1.16411	0.01898
POL136810	788.455	0.33032	3.95258	0.00046	2.75425	0.00504	0.01617	-0.00087	0.069885	0.000476707	2.20041	0.01988	1.16539	0.01909
POL136812
POL136813	789.773	0.80766	3.95006	0.00084	2.75829	0.01227	0.01422	-0.00207	0.066975	0.00112859	2.09305	0.04763	1.1623	0.0464
POL136814	790.301	0.80203	3.94841	0.00111	2.77342	0.01201	0.01428	-0.00198	0.06396	0.00108747	2.03057	0.04661	1.10846	0.04542
POL136815	789.51	0.61686	3.94767	0.00169	2.78289	0.00929	0.01527	-0.00153	0.0657	0.000839196	2.13134	0.03606	1.16023	0.03497
POL136816	781.062	0.79904	3.94879	0.00184	2.77034	0.01256	0.01587	-0.0021	0.066765	0.00114836	2.08725	0.04851	1.1102	0.04684
POL136817	779.477	0.78723	3.95142	0.00107	2.73148	0.0124	0.01488	-0.00213	0.068085	0.00116209	2.12666	0.04856	1.17708	0.04708
POL136818	780.27	0.57146	3.95292	0.00093	2.75116	0.00923	0.01629	-0.00159	0.07041	0.000866631	2.19823	0.03634	1.11901	0.03459
POL136819	790.96	0.83386	3.95109	0.00103	2.78078	0.0127	0.01503	-0.00216	0.067815	0.00117585	2.08323	0.0492	1.05261	0.04695
POL136820	790.169	0.83432	3.94903	0.00097	2.7631	0.01247	0.01575	-0.0021	0.06762	0.00114836	2.1778	0.04906	1.22348	0.04785
POL136821	788.059	0.60253	3.94818	0.00093	2.77714	0.00914	0.01515	-0.00153	0.06576	0.000839196	2.1031	0.03552	1.13015	0.03437
POL136822	781.723	0.78073	3.94915	0.00139	2.76725	0.01193	0.01635	-0.00201	0.066765	0.00110115	2.22352	0.0465	1.0789	0.04387
POL136823	780.93	0.7568	3.95167	0.00065	2.73181	0.01198	0.0141	-0.00204	0.067755	0.00110888	2.18912	0.0468	1.01296	0.04356
POL136824	780.798	0.58102	3.95285	0.00118	2.75858	0.00939	0.01686	-0.00162	0.071775	0.000886397	2.27405	0.03678	1.09901	0.03449
POL136825	789.905	0.77834	3.95127	0.00517	2.76512	0.01206	0.01629	-0.00207	0.06903	0.00113466	2.1579	0.04775	1.15258	0.04606
POL136826	790.696	0.79976	3.94914	0.00252	2.77316	0.0119	0.01449	-0.00201	0.06468	0.00110115	2.0594	0.04645	1.09577	0.04472
POL136827	788.718	0.60707	3.94834	0.00152	2.77808	0.00914	0.0147	-0.00153	0.06507	0.000839196	2.03413	0.03539	1.06849	0.03409
POL136828	780.798	0.78399	3.94927	0.00264	2.76215	0.01247	0.01443	-0.0021	0.06702	0.00114836	2.05958	0.04803	1.05258	0.04591
POL136829	779.345	0.79707	3.95169	0.00091	2.7492	0.01252	0.01611	-0.00216	0.0705	0.00117585	2.25645	0.04933	1.1884	0.04703
POL136830	779.873	0.58059	3.95292	0.00175	2.73974	0.00924	0.01611	-0.00162	0.07281	0.000880412	2.24005	0.03645	1.21664	0.03505
POL136831	788.718	0.78838	3.95124	0.00163	2.76448	0.01233	0.01764	-0.00213	0.067755	0.00116817	2.1569	0.04848	1.14042	0.04679
POL136832	788.982	0.79	3.94915	0.00186	2.76075	0.01217	0.01542	-0.00204	0.067995	0.00111485	2.18885	0.04761	1.20461	0.04611
POL136833	788.059	0.61046	3.94817	0.00073	2.76406	0.00912	0.01497	-0.00153	0.065085	0.000839196	2.15418	0.03586	1.15324	0.03462
POL136834	780.005	0.75573	3.94918	0.00533	2.75668	0.01191	0.01413	-0.00201	0.067515	0.0010951	2.14008	0.04634	1.14557	0.04453
POL136835	777.891	0.75915	3.95169	0.00096	2.73679	0.0122	0.01476	-0.0021	0.069915	0.00114237	2.17581	0.04759	1.14062	0.04547
POL136836	779.345	0.57833	3.95296	0.00288	2.74335	0.00925	0.01701	-0.00159	0.07098	0.000872711	2.20498	0.03625	1.13676	0.03461
POL136837	790.301	0.82249	3.95123	0.0007	2.74434	0.01268	0.01461	-0.00216	0.067935	0.00118186	2.18434	0.05012	1.13716	0.04807
POL136838	788.191	0.8244	3.94917	0.00237	2.77615	0.01252	0.01473	-0.0021	0.06702	0.00114836	2.10883	0.04871	1.13293	0.04701
POL136839	787.267	0.60633	3.94819	0.00287	2.78738	0.00925	0.01629	-0.00156	0.066165	0.000852892	2.0758	0.03591	1.14861	0.03496
POL136840	780.798	0.75656	3.94919	0.00123	2.76146	0.01202	0.01587	-0.00204	0.06624	0.00111485	2.08504	0.04647	1.10421	0.04473
POL136841	778.287	0.76347	3.95167	0.0014	2.73899	0.01204	0.01749	-0.00207	0.06864	0.00113466	2.23028	0.04726	1.10749	0.04455
POL136842	778.419	0.5721	3.95291	0.00057	2.75555	0.00915	0.01617	-0.00159	0.071715	0.000866631	2.21133	0.03593	1.10606	0.03402
POL136843	788.586	0.82624	3.95116	0.00079	2.76656	0.01246	0.01749	-0.00213	0.06684	0.00116817	2.15445	0.04907	1.11376	0.04721
POL136844	789.114	0.81217	3.94907	0.00126	2.7679	0.01243	0.0162	-0.00207	0.06756	0.00113466	2.19427	0.04881	1.24895	0.04767
POL136845	787.927	0.6053	3.94821	0.00185	2.77312	0.00902	0.01506	-0.0015	0.064965	0.00081939	2.0795	0.035	1.06274	0.03348
POL136846	780.402	0.76071	3.94928	0.00667	2.77339	0.01199	0.0162	-0.00204	0.067995	0.00111485	2.0366	0.04629	1.11333	0.04499
POL136847	778.684	0.75774	3.95176	0.00054	2.7357	0.01213	0.01518	-0.00207	0.071475	0.00112859	2.2379	0.04744	1.21661	0.04569
POL136848	780.137	0.58359	3.95292	0.00094	2.73413	0.00929	0.01662	-0.00162	0.07092	0.000886397	2.21217	0.0365	1.14183	0.03484
POL136849	790.169	0.8005	3.95119	0.00078	2.78039	0.01234	0.01527	-0.00213	0.07023	0.00116209	2.16882	0.04925	1.09973	0.04705
POL136850	787.927	0.78984	3.94908	0.00127	2.77931	0.01202	0.01596	-0.00204	0.06921	0.00111485	2.17479	0.04732	1.17549	0.04567
POL136851	786.74	0.60847	3.94817	0.00106	2.77618	0.00919	0.01548	-0.00153	0.064605	0.000839196	2.07261	0.03582	1.12206	0.03473
POL136852	780.666	0.79109	3.94916	0.00302	2.75222	0.0124	0.01299	-0.00207	0.06774	0.00112859	2.09754	0.04821	1.16271	0.04678
POL136853	779.477	0.78088	3.95182	0.00143	2.73305	0.01267	0.01602	-0.00216	0.069675	0.00117585	2.30525	0.0494	1.10239	0.04621
POL136854	779.609	0.57108	3.95302	0.0006	2.72196	0.0092	0.01701	-0.00159	0.07137	0.000866631	2.23352	0.03615	1.21261	0.03491
POL136855	789.246	0.79556	3.95107	0.0007	2.73655	0.01218	0.01458	-0.0021	0.06819	0.00114237	2.21271	0.04849	1.12445	0.04623
POL136856	788.718	0.79299	3.94906	0.00105	2.74465	0.01201	0.01395	-0.00201	0.06576	0.0010951	2.08855	0.04656	1.09644	0.04465
POL136857	786.74	0.59532	3.94814	0.00106	2.76417	0.00916	0.01497	-0.00153	0.06627	0.000839196	2.09407	0.03576	1.20265	0.03507
POL136858	778.419	0.74867	3.94928	0.00111	2.74145	0.01198	0.01692	-0.00204	0.06669	0.00111485	2.18128	0.04688	1.15639	0.04514
POL136859	779.212	0.77029	3.95172	0.00219	2.75277	0.01244	0.01605	-0.00213	0.069225	0.00116209	2.23739	0.04827	1.06227	0.04515
POL136860	778.816	0.57159	3.95298	0.00034	2.74003	0.00923	0.01713	-0.00159	0.06957	0.000872711	2.12601	0.03599	1.15148	0.03482
POL136861	789.51	0.79772	3.95116	0.00226	2.73433	0.01218	0.01428	-0.0021	0.06789	0.00114836	2.15483	0.04842	1.11248	0.04636
POL136862	786.872	0.76693	3.94905	0.00231	2.76173	0.01202	0.01356	-0.00201	0.066375	0.0010951	2.01953	0.04646	1.11327	0.04511
POL136863	787.135	0.59158	3.94818	0.00158	2.7814	0.00911	0.01611	-0.00153	0.067275	0.000839196	2.12499	0.03521	1.15952	0.03408
POL136864	778.948	0.77387	3.94925	0.00126	2.75264	0.01218	0.01419	-0.00207	0.065355	0.00112859	2.1238	0.0478	1.04672	0.04532
POL136865	778.155	0.78107	3.95176	0.00089	2.73252	0.01261	0.01488	-0.00216	0.069705	0.00118186	2.22092	0.04998	1.14241	0.04761
POL136866	778.419	0.56523	3.95301	0.00056	2.717	0.00922	0.01704	-0.00162	0.06993	0.000886397	2.219	0.03643	1.18022	0.03499
POL136867	788.85	0.77057	3.95117	0.00164	2.74003	0.01204	0.0147	-0.00207	0.067155	0.00112859	2.16981	0.04753	1.11339	0.0455
POL136868	787.399	0.7847	3.94902	0.00135	2.79283	0.01217	0.01599	-0.00204	0.06693	0.00111485	2.1237	0.04685	1.03003	0.04434
POL136869	786.608	0.59216	3.94827	0.00168	2.76299	0.00909	0.01485	-0.00153	0.06537	0.000839196	2.09746	0.03546	1.14463	0.0344
POL136870	777.494	0.75401	3.94928	0.00076	2.75008	0.01204	0.01683	-0.00204	0.06795	0.00111485	2.17888	0.047	1.15539	0.04528
POL136871	777.097	0.75986	3.9516	0.00064	2.71425	0.01198	0.01752	-0.0021	0.06969	0.00114836	2.23825	0.04759	1.1514	0.04536
POL136872	778.287	0.57077	3.95294	0.00109	2.72087	0.0092	0.01671	-0.00159	0.069735	0.000866631	2.28513	0.03642	1.15189	0.03447
POL136873	788.455	0.79048	3.95105	0.00152	2.73823	0.0122	0.01509	-0.0021	0.06885	0.00114836	2.19883	0.04862	1.15977	0.04667
POL136874	788.718	0.79247	3.9491	0.00178	2.76692	0.01214	0.01473	-0.00204	0.06693	0.00111485	2.11038	0.04763	1.13634	0.04595
POL136875	786.608	0.60717	3.94821	0.00103	2.77055	0.00929	0.01479	-0.00156	0.06699	0.000852892	2.12458	0.0361	1.1536	0.0349
POL136876	778.948	0.75421	3.94928	0.00062	2.7799	0.01208	0.01509	-0.00204	0.06786	0.00111485	1.99705	0.04641	1.13531	0.04535
POL136877	779.08	0.76579	3.95176	0.00104	2.74557	0.01217	0.01629	-0.0021	0.06999	0.00114237	2.18023	0.04733	1.16489	0.04548
POL136878	779.212	0.57259	3.95299	0.00063	2.73071	0.00938	0.0177	-0.00165	0.07185	0.000900125	2.29999	0.03713	1.17779	0.03537
POL136879	786.476	0.33199	3.95359	0.00071	2.72712	0.00516	0.01614	-0.0009	0.07089	0.000490433	2.25032	0.0204	1.14326	0.01937
POL136894	781.194	0.73973	3.95305	0.00283	2.69798	0.01188	0.0159	-0.0021	0.0702	0.00114237	2.31959	0.04759	1.13648	0.04476
POL136895	782.779	0.7576	3.95311	0.00084	2.72361	0.01212	0.01914	-0.0021	0.070185	0.00115451	2.24907	0.04759	1.17565	0.04564
POL136896	785.024	0.77662	3.953	0.00172	2.71643	0.01209	0.01695	-0.0021	0.070095	0.00114836	2.21358	0.04788	1.21392	0.04643
POL136897	785.42	0.75461	3.95167	0.0006	2.71342	0.01181	0.01617	-0.00204	0.06897	0.00111485	2.14632	0.04656	1.14566	0.04504
POL136898	786.08	0.7705	3.95008	0.00276	2.76386	0.01206	0.01554	-0.00207	0.067665	0.00112859	2.09712	0.04717	1.08489	0.04528
POL136899	786.344	0.73843	3.94901	0.00223	2.74113	0.01168	0.01467	-0.00195	0.065775	0.00106764	2.13138	0.04566	1.09295	0.04374
POL136900	783.836	0.77622	3.9484	0.00162	2.72999	0.01187	0.01386	-0.00198	0.063585	0.00108135	2.12045	0.04656	1.07039	0.04444
POL136901	783.572	0.76446	3.94821	0.00079	2.7238	0.01178	0.0144	-0.00198	0.06333	0.00108747	2.06891	0.04627	1.08683	0.04445
POL136902	784.76	0.74929	3.94814	0.00219	2.7645	0.01145	0.01518	-0.00192	0.06522	0.00105396	2.13918	0.04455	0.9999	0.04185
POL136903	782.779	0.76891	3.94808	0.00187	2.74844	0.01178	0.01602	-0.00201	0.066645	0.00110115	2.16807	0.04614	1.12561	0.04422
POL136904	781.987	0.74681	3.94797	0.00459	2.76818	0.01164	0.01488	-0.00195	0.06618	0.00106764	2.09763	0.04532	1.0948	0.04351
POL136905	782.251	0.75023	3.94796	0.00306	2.75883	0.01156	0.01683	-0.00198	0.066315	0.00108747	2.14991	0.04536	1.08424	0.04321
POL136906	780.798	0.73692	3.9487	0.0015	2.74473	0.01181	0.01518	-0.00201	0.065655	0.00110115	2.12259	0.046	1.06011	0.04369
POL136907	781.062	0.74825	3.95027	0.00129	2.71542	0.01155	0.01485	-0.00198	0.067695	0.00108135	2.21905	0.04568	1.04223	0.04282
POL136908	779.609	0.72933	3.95166	0.00118	2.74314	0.01176	0.01629	-0.00201	0.069615	0.00110115	2.22367	0.04599	1.06238	0.04321
POL136909	779.477	0.73313	3.95268	0.00103	2.71805	0.01178	0.01419	-0.00204	0.070125	0.00110888	2.22196	0.04655	1.04497	0.04347
POL136910	779.345	0.73606	3.95307	0.00147	2.73214	0.01205	0.01605	-0.0021	0.071385	0.00114237	2.18439	0.04715	1.15287	0.04532
POL136911	780.93	0.73303	3.95312	0.00166	2.72052	0.01205	0.01653	-0.00207	0.069705	0.00112859	2.2969	0.0473	1.11908	0.0446
POL136912	782.515	0.75586	3.95322	0.00057	2.71021	0.01202	0.01629	-0.0021	0.071925	0.00114237	2.32054	0.04747	1.13437	0.04469
POL136913	782.779	0.74894	3.95327	0.00062	2.73397	0.01199	0.01572	-0.0021	0.07266	0.00114237	2.23033	0.04732	1.14386	0.04498
POL136914	783.572	0.76164	3.95333	0.00295	2.69193	0.01196	0.01323	-0.00204	0.0696	0.00110888	2.18154	0.04659	1.09965	0.0442
POL136915	787.135	0.74714	3.95202	0.0023	2.73547	0.01184	0.01638	-0.00204	0.069405	0.00111485	2.2614	0.04696	1.11751	0.04453
POL136916	787.399	0.75535	3.95032	0.00678	2.7443	0.01179	0.01515	-0.00201	0.06762	0.0010951	2.15653	0.04623	1.09001	0.04409
POL136917	786.08	0.76574	3.94913	0.00583	2.73112	0.01176	0.0159	-0.00201	0.067095	0.00110115	2.12957	0.04627	1.13993	0.04479
POL136918	784.892	0.7714	3.94864	0.0017	2.76586	0.01172	0.01605	-0.00198	0.06783	0.00108747	2.17986	0.04626	1.15894	0.04459
POL136919	785.42	0.75198	3.94819	0.00096	2.74258	0.01156	0.01554	-0.00195	0.06525	0.00106764	2.13054	0.04535	1.07687	0.04316
POL136920	783.704	0.76029	3.94823	0.00374	2.76414	0.01182	0.01527	-0.00198	0.06618	0.00108747	2.15565	0.04636	1.12377	0.0444
POL136921	784.232	0.76459	3.9481	0.00279	2.76495	0.01162	0.01527	-0.00195	0.065175	0.00106764	2.13805	0.04574	1.09044	0.04374
POL136922	783.044	0.74188	3.94792	0.00353	2.76091	0.01157	0.01299	-0.00192	0.0657	0.00104785	2.03932	0.04463	1.02827	0.04253
POL136923	781.062	0.75759	3.94793	0.00363	2.73197	0.01167	0.01464	-0.00195	0.065055	0.00106764	2.16698	0.04546	1.06728	0.04303
POL136924	781.194	0.73352	3.94894	0.01186	2.75143	0.0118	0.015	-0.00198	0.066855	0.00108135	2.19033	0.04564	1.03011	0.04274
POL136925	780.402	0.75388	3.95043	0.00105	2.71542	0.01204	0.01647	-0.00207	0.066885	0.00113466	2.19136	0.04708	1.07447	0.04462
POL136926	777.891	0.7352	3.95174	0.0016	2.73269	0.01179	0.01614	-0.00204	0.069375	0.00111485	2.18852	0.04594	1.07508	0.04339
POL136927	779.212	0.74809	3.95261	0.00125	2.71841	0.01183	0.01635	-0.00207	0.069915	0.00112859	2.22247	0.04687	1.09993	0.04428
POL136928	780.93	0.74517	3.95305	0.00091	2.72638	0.01196	0.01566	-0.00207	0.070125	0.00112859	2.21557	0.04696	1.0838	0.04433
POL136929	780.005	0.74062	3.95315	0.00786	2.70544	0.01196	0.01668	-0.0021	0.069885	0.00114836	2.27106	0.04751	1.06574	0.04441
POL136930	783.704	0.74526	3.95326	0.00062	2.72616	0.01174	0.01509	-0.00204	0.070095	0.00110888	2.22769	0.04646	1.0783	0.04356
POL136931	782.251	0.77004	3.95329	0.00324	2.72739	0.0122	0.01452	-0.00213	0.070605	0.00115617	2.09565	0.04746	1.06694	0.04509
POL136932	783.704	0.74738	3.95331	0.00223	2.71132	0.01184	0.01539	-0.00207	0.07059	0.00112859	2.3376	0.04716	1.07752	0.04377
POL136933	784.496	0.76878	3.95202	0.00647	2.71714	0.01207	0.01725	-0.0021	0.06963	0.00114836	2.26596	0.04831	1.16192	0.04629
POL136934	787.135	0.77089	3.95027	0.00147	2.7364	0.01176	0.01623	-0.00204	0.066285	0.00111485	2.14318	0.04627	1.03189	0.0436
POL136935	784.76	0.77204	3.9492	0.00093	2.75565	0.01176	0.01617	-0.00201	0.06789	0.00110115	2.15894	0.04609	1.08028	0.04376
POL136936	785.42	0.77203	3.94859	0.0016	2.7333	0.0117	0.01485	-0.00198	0.06465	0.00108135	2.13894	0.04605	1.11522	0.04414
POL136937	783.308	0.76102	3.9482	0.0016	2.76874	0.01157	0.01431	-0.00195	0.06621	0.00106764	2.1282	0.04528	1.0478	0.04284
POL136938	782.911	0.75613	3.94812	0.00221	2.74063	0.01172	0.01479	-0.00198	0.066945	0.00108135	2.16188	0.04627	1.12472	0.04438
POL136939	783.704	0.75632	3.94812	0.00428	2.76291	0.0116	0.01488	-0.00198	0.06576	0.00108135	2.087	0.04559	1.04513	0.04338
POL136940	782.779	0.73358	3.94798	0.00206	2.73971	0.01156	0.01575	-0.00195	0.06558	0.00106764	2.22616	0.04531	1.07487	0.0428
POL136941	782.515	0.75676	3.9479	0.00167	2.74588	0.01182	0.01695	-0.00201	0.065295	0.00110115	2.2199	0.0467	1.11632	0.04449
POL136942	781.459	0.74958	3.94876	0.00188	2.75278	0.01173	0.01536	-0.00201	0.069255	0.0010951	2.2106	0.04582	1.1179	0.04339
POL136943	780.798	0.74876	3.9504	0.00115	2.706	0.01175	0.01557	-0.00201	0.068115	0.00110115	2.24925	0.04645	1.11485	0.04393
POL136944	778.552	0.73051	3.95168	0.00274	2.69283	0.01178	0.015	-0.00204	0.068175	0.00111485	2.16898	0.0464	1.13124	0.04445
POL136945	778.155	0.74219	3.95255	0.00075	2.71151	0.01193	0.01563	-0.00207	0.071565	0.00112859	2.21675	0.04684	1.18473	0.04499
POL136946	780.798	0.73887	3.95302	0.0029	2.70525	0.01189	0.01527	-0.00207	0.070845	0.00112859	2.30591	0.04739	1.16674	0.04502
POL136947	780.005	0.74993	3.95313	0.00746	2.71856	0.01214	0.01608	-0.00213	0.071925	0.00116209	2.18816	0.04758	1.16644	0.04585
POL136948	781.723	0.75497	3.95326	0.00175	2.6989	0.01202	0.01551	-0.0021	0.06999	0.00114237	2.27573	0.04774	1.11098	0.04504
POL136949	783.044	0.73923	3.95332	0.00116	2.69886	0.01199	0.01593	-0.0021	0.069615	0.00114836	2.30943	0.0478	1.09243	0.04473
POL136950	782.119	0.75104	3.95325	0.00288	2.71123	0.01204	0.01773	-0.00213	0.07074	0.00116209	2.30172	0.04781	1.09342	0.0448
POL136951	784.892	0.75602	3.95181	0.00647	2.73679	0.01189	0.01548	-0.00207	0.069765	0.00112859	2.22638	0.0471	1.08663	0.04433
POL136952	785.42	0.74797	3.95013	0.00372	2.74242	0.01199	0.01464	-0.00204	0.068655	0.00110888	2.19279	0.04695	1.1013	0.04453
POL136953	785.552	0.75821	3.94924	0.0018	2.72979	0.01159	0.01455	-0.00195	0.065505	0.00106764	2.16101	0.04548	1.03933	0.04284
POL136954	785.42	0.77398	3.94844	0.00173	2.74808	0.01195	0.01737	-0.00204	0.06648	0.00112099	2.12827	0.04682	1.19062	0.04581
POL136955	785.42	0.75277	3.94819	0.00161	2.72612	0.0116	0.01557	-0.00195	0.06477	0.00106764	2.06359	0.04502	1.09459	0.04348
POL136956	785.816	0.75526	3.94811	0.00069	2.74335	0.01164	0.01503	-0.00198	0.065925	0.00108135	2.14337	0.04605	1.12347	0.04426
POL136957	783.44	0.73515	3.94813	0.00184	2.76849	0.01165	0.01755	-0.00195	0.06489	0.00107384	2.13055	0.04513	1.0539	0.04294
POL136958	782.251	0.75177	3.94805	0.0029	2.73212	0.01155	0.01521	-0.00195	0.064635	0.00106764	2.08899	0.04544	1.0868	0.04355
POL136959	781.194	0.76098	3.94804	0.00388	2.75621	0.01189	0.0153	-0.00201	0.067455	0.0010951	2.19741	0.04625	1.10201	0.04395
POL136960	780.93	0.75572	3.94877	0.00088	2.73172	0.01185	0.01737	-0.00204	0.06642	0.00112099	2.19622	0.04693	1.17377	0.04534
POL136961	779.477	0.73637	3.95037	0.0019	2.72828	0.01184	0.01776	-0.00204	0.06798	0.00112099	2.21359	0.04628	1.05249	0.04349
POL136962	779.741	0.75056	3.95174	0.00315	2.69879	0.01208	0.0153	-0.00207	0.0678	0.00112859	2.28414	0.04757	1.09715	0.04461
POL136963	779.212	0.73858	3.95248	0.00119	2.71025	0.01182	0.01503	-0.00204	0.07056	0.00110888	2.24134	0.04635	1.06073	0.04335
POL136964	780.534	0.75738	3.95304	0.00078	2.70682	0.01211	0.01692	-0.00213	0.071475	0.00116209	2.33863	0.04845	1.14583	0.04563
POL136965	778.948	0.73853	3.95322	0.00139	2.69402	0.0119	0.01503	-0.00207	0.070815	0.00112859	2.26596	0.04679	1.08269	0.04387
POL136966	781.062	0.73266	3.95319	0.00297	2.71143	0.01186	0.01608	-0.0021	0.071385	0.00114836	2.21625	0.04748	1.14722	0.0454
POL136967	781.062	0.74302	3.95321	0.00083	2.72839	0.01191	0.0171	-0.0021	0.06999	0.00114836	2.17167	0.0472	1.14878	0.04544
POL136968	781.591	0.75094	3.95327	0.00168	2.72034	0.01199	0.01749	-0.0021	0.07047	0.00114836	2.29112	0.04767	1.12409	0.04505
POL136969	786.212	0.7589	3.95199	0.00278	2.72879	0.01195	0.01584	-0.00207	0.071835	0.00112859	2.24603	0.04685	1.14769	0.04469
POL136970	787.003	0.74445	3.95022	0.00616	2.73007	0.01166	0.01593	-0.00198	0.06651	0.00108747	2.18234	0.04613	1.1496	0.04449
POL136971	785.42	0.73864	3.94907	0.00099	2.74986	0.01147	0.015	-0.00195	0.06645	0.00106764	2.11566	0.04466	1.07026	0.0426
POL136972	784.364	0.78949	3.94858	0.0012	2.73377	0.012	0.01431	-0.00204	0.066855	0.00111485	2.11855	0.04701	1.16441	0.04564
POL136973	785.42	0.78038	3.94825	0.00101	2.75131	0.012	0.01455	-0.00201	0.06399	0.00110115	2.09955	0.0468	1.04903	0.04462
POL136974	783.308	0.7485	3.94809	0.00094	2.74457	0.01163	0.01656	-0.00198	0.06555	0.00108135	2.1106	0.0451	1.07106	0.04316
POL136975	781.194	0.75615	3.94811	0.00285	2.72811	0.01177	0.01521	-0.00198	0.064935	0.00108135	2.1188	0.04557	1.05855	0.04339
POL136976	781.194	0.74815	3.94791	0.00188	2.74889	0.01185	0.01365	-0.00201	0.06819	0.0010951	2.13197	0.04636	1.12323	0.04444
POL136977	781.855	0.7485	3.94782	0.00169	2.74977	0.0117	0.01596	-0.00198	0.0654	0.00108747	2.06143	0.04519	1.02388	0.04314
POL136978	781.194	0.73859	3.94888	0.00076	2.75205	0.01157	0.01629	-0.00198	0.06747	0.00108135	2.17062	0.04523	1.06925	0.04276
POL136979	781.194	0.75224	3.95028	0.00297	2.73231	0.01186	0.01434	-0.00204	0.069105	0.00110888	2.17391	0.04638	1.06898	0.04371
POL136980	779.345	0.74162	3.95171	0.00156	2.74646	0.01196	0.01629	-0.00207	0.071625	0.00112859	2.17405	0.04689	1.1263	0.04483
POL136981	778.155	0.75339	3.9526	0.00722	2.7228	0.01228	0.01581	-0.00213	0.072225	0.00116209	2.29996	0.04835	1.12982	0.04563
POL136982	780.402	0.73505	3.95303	0.0009	2.69564	0.01198	0.01671	-0.00213	0.072555	0.00116209	2.33276	0.04766	1.14151	0.04487
POL136983	780.534	0.74622	3.95326	0.0006	2.70058	0.01198	0.01629	-0.0021	0.0699	0.00114836	2.30001	0.04782	1.12104	0.04496
POL136984	781.723	0.74688	3.95327	0.0017	2.72547	0.01196	0.01821	-0.0021	0.070185	0.00114836	2.22231	0.04762	1.15097	0.0456
POL136985	782.779	0.74834	3.95345	0.00148	2.68795	0.01201	0.01647	-0.0021	0.070185	0.00114836	2.24667	0.04753	1.17395	0.0456
POL136986	783.704	0.74719	3.95329	0.00104	2.71911	0.01186	0.01458	-0.00207	0.07149	0.0011227	2.31457	0.04695	1.07812	0.04361
POL136987	784.496	0.76084	3.95191	0.00095	2.72332	0.01198	0.01548	-0.00207	0.067425	0.00112859	2.18836	0.04692	0.99416	0.04369
POL136988	785.156	0.76772	3.95015	0.00201	2.72846	0.01185	0.01899	-0.00204	0.067725	0.00112099	2.13813	0.04682	1.19034	0.04582
POL136989	782.647	0.7652	3.94905	0.00092	2.75619	0.01171	0.01725	-0.00201	0.065775	0.00110115	2.0998	0.04606	1.04324	0.04394
POL136990	782.515	0.74465	3.94839	0.00109	2.74184	0.01152	0.01638	-0.00195	0.065055	0.00106764	2.0451	0.04461	1.05353	0.0428
POL136991	785.684	0.73271	3.94823	0.00302	2.75282	0.01161	0.01557	-0.00195	0.06588	0.00106764	2.09258	0.04493	1.12881	0.04361
POL136992	783.44	0.74968	3.94827	0.0016	2.74836	0.01157	0.01422	-0.00195	0.065055	0.00106161	2.13591	0.04493	0.98646	0.04203
POL136993	781.591	0.74616	3.94811	0.00219	2.74487	0.0116	0.01581	-0.00195	0.06603	0.00106764	2.20446	0.04569	1.10706	0.04343
POL136994	781.327	0.75673	3.94792	0.00142	2.74256	0.01173	0.01407	-0.00198	0.065925	0.00108135	2.14133	0.04599	1.01638	0.04323
POL136995	781.459	0.73524	3.94806	0.00092	2.7552	0.01154	0.01497	-0.00195	0.06585	0.00106161	2.13642	0.04465	1.08215	0.04256
POL136996	779.873	0.73314	3.94876	0.00362	2.72522	0.01151	0.01578	-0.00198	0.066555	0.00108135	2.13262	0.04516	1.13101	0.04347
POL136997	779.873	0.73779	3.95034	0.001	2.70916	0.01162	0.0159	-0.00201	0.06771	0.0010951	2.22335	0.04588	1.0818	0.04332
POL136998	778.287	0.73345	3.95164	0.00111	2.71628	0.01203	0.01689	-0.0021	0.070485	0.00114836	2.31815	0.0478	1.16592	0.04529
POL136999	778.816	0.74819	3.95256	0.0017	2.70886	0.0118	0.01659	-0.00207	0.070575	0.00112859	2.26273	0.04697	1.08378	0.04406
POL137000	778.419	0.73027	3.95304	0.00118	2.6995	0.01197	0.0153	-0.0021	0.071055	0.00114237	2.30586	0.04754	1.16637	0.04513
POL137001	780.137	0.74439	3.95312	0.00233	2.71636	0.0119	0.0183	-0.00213	0.072375	0.00116209	2.2811	0.04714	1.09268	0.04416
POL137002	781.459	0.74525	3.95325	0.00095	2.7224	0.01194	0.01641	-0.0021	0.071475	0.00114836	2.27369	0.0476	1.13806	0.045
POL137003	782.911	0.75232	3.95341	0.00121	2.71434	0.01192	0.0147	-0.00207	0.07056	0.00112859	2.2457	0.04689	1.02424	0.04349
POL137004	784.232	0.73863	3.95324	0.00057	2.71139	0.01184	0.01638	-0.00207	0.07113	0.00112859	2.30063	0.0471	1.07543	0.04387
POL137005	784.232	0.74559	3.9519	0.00308	2.72934	0.01181	0.01569	-0.00207	0.07101	0.00112859	2.27631	0.0473	1.14451	0.04493
POL137006	785.288	0.78062	3.9502	0.00219	2.73512	0.01187	0.01485	-0.00204	0.06666	0.00111485	2.15306	0.04677	1.09612	0.04462
POL137007	784.496	0.76147	3.94914	0.00204	2.73707	0.01183	0.01596	-0.00204	0.06519	0.00111485	2.09051	0.0462	1.01263	0.04368
POL137008	784.1	0.74201	3.94854	0.0014	2.75004	0.01173	0.01614	-0.00198	0.06759	0.00108135	2.10234	0.04542	1.13419	0.04401
POL137009	785.948	0.76179	3.94829	0.00098	2.73521	0.0117	0.01524	-0.00198	0.06591	0.00108135	2.21109	0.04595	1.10044	0.04363
POL137010	783.704	0.76155	3.94819	0.0007	2.74379	0.01182	0.0153	-0.00201	0.06504	0.00110115	2.12743	0.04636	1.03429	0.04387
POL137011	783.704	0.75075	3.9481	0.0044	2.7552	0.01148	0.01467	-0.00195	0.0663	0.00106764	2.05891	0.04485	1.02182	0.04265
POL137012	783.308	0.74995	3.94797	0.00694	2.74597	0.01179	0.01449	-0.00198	0.06492	0.00108135	2.06652	0.04595	1.05383	0.04398
POL137013	779.741	0.74979	3.94792	0.00123	2.77142	0.01175	0.01734	-0.00201	0.066915	0.00110115	2.13892	0.04588	1.09478	0.04382
POL137014	780.402	0.74731	3.94874	0.00117	2.74712	0.01188	0.01617	-0.00201	0.065775	0.00110115	2.21497	0.04658	1.0792	0.04397
POL137015	779.345	0.75274	3.95032	0.00143	2.71437	0.01169	0.01392	-0.00201	0.068205	0.0010951	2.21345	0.04625	1.06441	0.04343
POL137016	778.419	0.74532	3.95165	0.00145	2.72464	0.01186	0.01563	-0.00207	0.07032	0.00112859	2.22279	0.04633	1.07812	0.04347
POL137017	777.626	0.73051	3.95262	0.00269	2.70134	0.01184	0.01545	-0.00207	0.07179	0.00112859	2.28303	0.04691	1.12115	0.04417
POL137018	778.023	0.73854	3.95308	0.00172	2.70523	0.01194	0.0162	-0.0021	0.07236	0.00114237	2.27281	0.0468	1.13137	0.0441
POL137019	779.609	0.7403	3.95316	0.00139	2.69011	0.01193	0.01587	-0.0021	0.06939	0.00114237	2.27523	0.04749	1.13183	0.04494
POL137020	781.327	0.75323	3.95331	0.0027	2.70534	0.01188	0.01575	-0.00207	0.070545	0.00112859	2.31354	0.04707	1.10075	0.04398
POL137021	782.119	0.80951	3.95337	0.00098	2.68065	0.01281	0.01617	-0.00225	0.068985	0.00122909	2.27572	0.05084	1.1049	0.04785
POL137023	784.364	0.34571	3.9482	0.00127	2.74416	0.00527	0.01467	-0.0009	0.065505	0.000490433	2.13167	0.02063	1.04569	0.01956
POL137024	778.816	0.47751	3.95063	0.00051	2.73179	0.00762	0.01596	-0.00132	0.067845	0.000718905	2.16846	0.02984	1.09898	0.02841
POL137025	780.27	0.33863	3.95318	0.00055	2.70039	0.00543	0.01614	-0.00096	0.07062	0.000523927	2.29646	0.02155	1.08712	0.02013
POL137026	784.1	0.49332	3.95024	0.0008	2.71818	0.00766	0.01545	-0.00132	0.066555	0.000724983	2.18486	0.03036	1.03743	0.02858
POL137027	783.44	0.34858	3.94817	0.00062	2.73904	0.00535	0.01494	-0.0009	0.06564	0.000490433	2.13049	0.0209	1.04909	0.01981
POL137028
POL137029
POL137030
POL137031
POL137032
POL137033
POL137034
POL137035
POL137036
POL137037
POL137038
POL137039
POL137040
POL137041
POL137042
POL137043
POL137044
POL137045
POL137046
POL137047
POL137048
POL137049
POL137050
POL137051
POL137052
POL137053
POL137054
POL137055
POL137056
POL137057
POL137058
POL137059
POL137060
POL137061
POL137062
POL137063
POL137064
POL137065
POL137066
POL137067
POL137068
POL137069
POL137070
POL137071
POL137072	411.904	0.60871	3.93176	0.00357	2.67144	0.00982	0.00846	-0.00156	0.06261	0.000835703	1.71522	0.03192	0.59031	0.0279
POL137073	404.726	0.42651	3.93131	0.00115	2.6773	0.00686	0.00882	-0.00108	0.06207	0.000579396	1.71334	0.02195	0.5681	0.01901
POL137074	396.529	0.42465	3.9308	0.00146	2.68408	0.00689	0.00921	-0.00108	0.062055	0.000579396	1.68949	0.02197	0.55915	0.01902
POL137075	386.729	0.42743	3.93025	0.00135	2.67752	0.00693	0.0087	-0.00108	0.062355	0.000579396	1.68287	0.02196	0.5637	0.01906
POL137076	378.208	0.42634	3.92979	0.00109	2.68232	0.0069	0.00849	-0.00108	0.06177	0.000579396	1.66273	0.02171	0.53934	0.01872
POL137077	370.105	0.42809	3.92935	0.00097	2.6765	0.00696	0.00816	-0.00108	0.061665	0.000579396	1.66677	0.02177	0.55136	0.01883
POL137078	361.115	0.42315	3.92883	0.00119	2.68258	0.00689	0.00852	-0.00108	0.061755	0.000579396	1.64743	0.02149	0.51918	0.01842
POL137079	351.379	0.42284	3.92829	0.00131	2.68612	0.00689	0.00807	-0.00108	0.06174	0.000579396	1.60227	0.02126	0.51349	0.01831
POL137080	342.787	0.42761	3.9278	0.00109	2.68271	0.00692	0.00789	-0.00108	0.06123	0.000579396	1.62842	0.02132	0.48204	0.01807
POL137081	335.492	0.42125	3.9274	0.00078	2.69049	0.0069	0.00834	-0.00108	0.061095	0.000579396	1.60917	0.02114	0.48515	0.01798
POL137082	326.135	0.4253	3.92687	0.00115	2.68197	0.00692	0.00834	-0.00108	0.060915	0.000579396	1.58192	0.02113	0.4889	0.01806
POL137083	316.758	0.42232	3.92632	0.00107	2.68331	0.00688	0.00822	-0.00108	0.06057	0.000579396	1.55809	0.02088	0.46857	0.01777
POL137084	308.389	0.42733	3.92587	0.00076	2.68804	0.00701	0.00777	-0.00108	0.060615	0.000579396	1.5354	0.02105	0.47555	0.01801
POL137085	300.74	0.42519	3.92545	0.00098	2.68882	0.00694	0.00786	-0.00108	0.06075	0.00057413	1.53904	0.02085	0.45865	0.01769
POL137086	292.782	0.42369	3.92497	0.00081	2.68399	0.00692	0.00801	-0.00108	0.060495	0.00057413	1.53694	0.02074	0.45523	0.01758
POL137087	283.33	0.42119	3.92448	0.0006	2.68478	0.00691	0.00723	-0.00108	0.06045	0.00057413	1.52809	0.02063	0.44061	0.0174
POL137088	273.856	0.42205	3.92398	0.00078	2.68563	0.00693	0.00726	-0.00108	0.06021	0.00057413	1.50742	0.0205	0.43518	0.0173
POL137089	265.253	0.43177	3.92349	0.00083	2.68107	0.00708	0.00729	-0.00108	0.05964	0.00057413	1.49162	0.02076	0.39851	0.01725
POL137090	257.375	0.42264	3.92306	0.00084	2.68774	0.00691	0.00669	-0.00108	0.060135	0.00057413	1.46155	0.02015	0.40256	0.01687
POL137091	249.482	0.41923	3.92261	0.00085	2.69144	0.0069	0.00717	-0.00105	0.06024	0.000560045	1.45096	0.02008	0.41931	0.01697
POL137092	244.71	0.51857	3.92235	0.00072	2.68052	0.00851	0.00663	-0.00132	0.060045	0.000702282	1.45981	0.02471	0.39542	0.02061
POL137093
POL137094
POL137095
POL137096
POL137097
POL137098
POL137099
POL137100
POL137101
POL137102
POL137103
POL137104
POL137105
POL137106
POL137107
POL137108
POL137109
POL137110
POL137111	150.211	0.42901	3.91733	0.0005	2.70497	0.00718	0.00573	-0.00111	0.058995	0.00058826	1.3022	0.01954	0.30708	0.01597
POL137112	147.309	0.41558	3.91717	0.0005	2.68912	0.00695	0.00567	-0.00105	0.05856	0.000555	1.31919	0.01902	0.32798	0.0157
POL137113	143.486	0.41477	3.91697	0.00045	2.69522	0.00693	0.00636	-0.00105	0.058665	0.000555	1.32124	0.01888	0.30512	0.01534
POL137114	140.579	0.41533	3.91682	0.00043	2.69296	0.00698	0.00519	-0.00105	0.058335	0.000555	1.29279	0.0189	0.30192	0.01542
POL137115	137.056	0.41578	3.91665	0.00049	2.69142	0.00697	0.00588	-0.00108	0.058245	0.00056921	1.2993	0.01894	0.30457	0.01547
POL137116	133.224	0.43147	3.91647	0.00044	2.69543	0.00725	0.00564	-0.00111	0.05859	0.00058826	1.30074	0.01959	0.28985	0.0158
POL137117	130.769	0.41229	3.91637	0.00046	2.6869	0.00692	0.00567	-0.00105	0.05841	0.000555	1.31503	0.01872	0.29484	0.01511
POL137118	128.16	0.41642	3.91617	0.00047	2.69554	0.00699	0.00588	-0.00108	0.058755	0.00056921	1.30246	0.01887	0.2929	0.01524
POL137119	125.856	0.41554	3.91602	0.00052	2.68986	0.007	0.00546	-0.00108	0.058665	0.00056921	1.29204	0.01884	0.29439	0.01529
POL137120	122.935	0.41645	3.91589	0.00052	2.69358	0.007	0.00576	-0.00108	0.058245	0.00056921	1.29618	0.01882	0.2833	0.01514
POL137121	119.705	0.41239	3.91575	0.00048	2.69316	0.00695	0.00513	-0.00105	0.05832	0.000555	1.27468	0.01862	0.29536	0.01519
POL137122	117.242	0.41222	3.91563	0.00046	2.68773	0.00693	0.00549	-0.00105	0.05793	0.000555	1.27831	0.01855	0.2803	0.01495
POL137123	114.47	0.4128	3.91549	0.0005	2.68998	0.00696	0.00549	-0.00105	0.057885	0.000555	1.25395	0.01862	0.29062	0.01522
POL137124	112.312	0.41163	3.91538	0.00049	2.6936	0.00695	0.0051	-0.00105	0.05823	0.000555	1.25345	0.01842	0.26864	0.01479
POL137125	110.153	0.41296	3.91524	0.00046	2.69634	0.00695	0.00519	-0.00105	0.05808	0.000555	1.24929	0.01851	0.27426	0.01497
POL137126	107.53	0.41149	3.91509	0.00042	2.69558	0.00698	0.00567	-0.00105	0.05832	0.000555	1.26827	0.01854	0.28518	0.01503
POL137127	104.905	0.41338	3.91502	0.00046	2.69358	0.00699	0.0057	-0.00108	0.05784	0.00056921	1.26921	0.01858	0.25885	0.01478
POL137128	102.588	0.41092	3.91489	0.0005	2.7014	0.00696	0.0054	-0.00105	0.05796	0.000555	1.2358	0.0184	0.26368	0.01481
POL137129	101.042	0.41814	3.91477	0.0005	2.70307	0.00712	0.00555	-0.00108	0.058155	0.00056921	1.2677	0.0188	0.2715	0.01509
POL137130
POL137131
POL137132

## Sheet: fig4d_occ_sourceData
Filename	occ_O1	esd.2	occ_from_cell2
POL136896	2.71643	0.01209	2.71522
POL136897	2.71342	0.01181	2.72484
POL136898	2.76386	0.01206	2.73643
POL136899	2.74113	0.01168	2.74414
POL136900	2.72999	0.01187	2.74737
POL136901	2.7238	0.01178	2.74861
POL136902	2.7645	0.01145	2.74963
POL136903	2.74844	0.01178	2.74918
POL136904	2.76818	0.01164	2.74962
POL136905	2.75883	0.01156	2.7498
POL136906	2.74473	0.01181	2.74391
POL136907	2.71542	0.01155	2.73287
POL136908	2.74314	0.01176	2.72236
POL136909	2.71805	0.01178	2.71506
POL136910	2.73214	0.01205	2.71223
POL136911	2.72052	0.01205	2.71257
POL136912	2.71021	0.01202	2.71256
POL136913	2.73397	0.01199	2.71232
POL136914	2.69193	0.01196	2.71224
POL136915	2.73547	0.01184	2.72311
POL136916	2.7443	0.01179	2.7353
POL136917	2.73112	0.01176	2.74317
POL136918	2.76586	0.01172	2.74613
POL136919	2.74258	0.01156	2.74956
POL136920	2.76414	0.01182	2.74852
POL136921	2.76495	0.01162	2.74968
POL136922	2.76091	0.01157	2.75044
POL136923	2.73197	0.01167	2.7495
POL136924	2.75143	0.0118	2.74238
POL136925	2.71542	0.01204	2.73145
POL136926	2.73269	0.01179	2.72104
POL136927	2.71841	0.01183	2.71544
POL136928	2.72638	0.01196	2.71307
POL136929	2.70544	0.01196	2.71195
POL136930	2.72616	0.01174	2.71279
POL136931	2.72739	0.0122	2.71194
POL136932	2.71132	0.01184	2.71244
POL136933	2.71714	0.01207	2.72195
POL136934	2.7364	0.01176	2.73554
POL136935	2.75565	0.01176	2.7421
POL136936	2.7333	0.0117	2.74672
POL136937	2.76874	0.01157	2.74856
POL136938	2.74063	0.01172	2.74896
POL136939	2.76291	0.0116	2.74931
POL136940	2.73971	0.01156	2.74989
POL136941	2.74588	0.01182	2.75035
POL136942	2.75278	0.01173	2.74377
POL136943	2.706	0.01175	2.73183
POL136944	2.69283	0.01178	2.72175
POL136945	2.71151	0.01193	2.7154
POL136946	2.70525	0.01189	2.71322
POL136947	2.71856	0.01214	2.71209
POL136948	2.6989	0.01202	2.71192
POL136949	2.69886	0.01199	2.71208
POL136950	2.71123	0.01204	2.71217
POL136951	2.73679	0.01189	2.72361
POL136952	2.74242	0.01199	2.73578
POL136953	2.72979	0.01159	2.74216
POL136954	2.74808	0.01195	2.74779
POL136955	2.72612	0.0116	2.74956
POL136956	2.74335	0.01164	2.7503
POL136957	2.76849	0.01165	2.74912
POL136958	2.73212	0.01155	2.74917
POL136959	2.75621	0.01189	2.74877
POL136960	2.73172	0.01185	2.74347
POL136961	2.72828	0.01184	2.73147
POL136962	2.69879	0.01208	2.72185
POL136963	2.71025	0.01182	2.71636
POL136964	2.70682	0.01211	2.71296
POL136965	2.69402	0.0119	2.71099
POL136966	2.71143	0.01186	2.71213
POL136967	2.72839	0.01191	2.71199

## Sheet: fig4d_gas_sourceData
True_time	CO	CO2
2023-12-18 16:19:30	0	0.000859074
2023-12-18 16:19:30	0	0.00085677
2023-12-18 16:19:31	0.000883759	0
2023-12-18 16:19:31	0	0
2023-12-18 16:19:32	0	0
2023-12-18 16:19:32	0.000885716	0
2023-12-18 16:19:33	0	0
2023-12-18 16:19:33	0	0
2023-12-18 16:19:34	0	0
2023-12-18 16:19:35	0	0
2023-12-18 16:19:35	0	0.00203803
2023-12-18 16:19:36	0.000890671	0
2023-12-18 16:19:36	0.00445425	0.000865553
2023-12-18 16:19:37	0.0148009	0
2023-12-18 16:19:37	0.022071	0.00086114
2023-12-18 16:19:38	0.029295	0.00203011
2023-12-18 16:19:38	0.0338836	0.00200732
2023-12-18 16:19:39	0.0359679	0.00313911
2023-12-18 16:19:40	0.040161	0.000843522
2023-12-18 16:19:40	0.0396099	0.000831948
2023-12-18 16:19:41	0.0391089	0.00309251
2023-12-18 16:19:41	0.0400552	0.00307833
2023-12-18 16:19:42	0.0414917	0.00194365
2023-12-18 16:19:42	0.0414394	0.0019412
2023-12-18 16:19:43	0.0396829	0.00304972
2023-12-18 16:19:43	0.040876	0.00303482
2023-12-18 16:19:44	0.0423402	0.00193125
2023-12-18 16:19:45	0.0405891	0.00301351
2023-12-18 16:19:45	0.0409492	0.00191823
2023-12-18 16:19:46	0.0417019	0.00301431
2023-12-18 16:19:46	0.0425879	0.00299909
2023-12-18 16:19:47	0.0429533	0.00190902
2023-12-18 16:19:47	0.0427114	0.00189827
2023-12-18 16:19:48	0.0410711	0.00407552
2023-12-18 16:19:48	0.0438711	0.00190111
2023-12-18 16:19:49	0.0424045	0.00188463
2023-12-18 16:19:49	0.0420427	0.00296069
2023-12-18 16:19:50	0.0419002	0.0040502
2023-12-18 16:19:51	0.0428076	0.00293888
2023-12-18 16:19:51	0.0418315	0.00294582
2023-12-18 16:19:52	0.0452505	0.00294052
2023-12-18 16:19:52	0.0425025	0.00400478
2023-12-18 16:19:53	0.0424835	0.00400299
2023-12-18 16:19:53	0.0443658	0.000785821
2023-12-18 16:19:54	0.0420284	0.0039601
2023-12-18 16:19:54	0.0425152	0.00291881
2023-12-18 16:19:55	0.0419704	0.00395463
2023-12-18 16:19:56	0.0418684	0.00394503
2023-12-18 16:19:56	0.0432077	0.00502779
2023-12-18 16:19:57	0.0417612	0.00393492
2023-12-18 16:19:57	0.0431092	0.00393776
2023-12-18 16:19:58	0.0431579	0.00287279
2023-12-18 16:19:58	0.0417642	0.00286725
2023-12-18 16:19:59	0.0432324	0.00287775
2023-12-18 16:19:59	0.0438355	0.00284857
2023-12-18 16:20:00	0.0428063	0.00284939
2023-12-18 16:20:01	0.0440526	0.00286267
2023-12-18 16:20:01	0.0420176	0.00488931
2023-12-18 16:20:02	0.0445775	0.00282955
2023-12-18 16:20:02	0.0441538	0.00384511
2023-12-18 16:20:03	0.0421531	0.00385044
2023-12-18 16:20:03	0.042524	0.0028306
2023-12-18 16:20:04	0.0422849	0.00386247
2023-12-18 16:20:04	0.0420639	0.00384228
2023-12-18 16:20:05	0.0441811	0.00280439
2023-12-18 16:20:06	0.0430319	0.00383687
2023-12-18 16:20:06	0.0429566	0.00279145
2023-12-18 16:20:07	0.0421855	0.00280806
2023-12-18 16:20:07	0.0432998	0.00480248
2023-12-18 16:20:08	0.0429276	0.00382757
2023-12-18 16:20:08	0.0439927	0.00176323
2023-12-18 16:20:09	0.0435291	0.002763
2023-12-18 16:20:09	0.042498	0.00378927
2023-12-18 16:20:10	0.0448395	0.00276594
2023-12-18 16:20:11	0.0431784	0.00376017
2023-12-18 16:20:11	0.0434862	0.00378697
2023-12-18 16:20:12	0.0446122	0.00275192
2023-12-18 16:20:12	0.0428912	0.00475715
2023-12-18 16:20:13	0.0433374	0.00275083
2023-12-18 16:20:13	0.042971	0.0037421
2023-12-18 16:20:14	0.0430759	0.00375124
2023-12-18 16:20:14	0.0428521	0.00373176
2023-12-18 16:20:15	0.041843	0.00373086
2023-12-18 16:20:16	0.0441502	0.00373592
2023-12-18 16:20:16	0.0441477	0.00272326
2023-12-18 16:20:17	0.0441502	0.00373592
2023-12-18 16:20:17	0.0453708	0.00273698
2023-12-18 16:20:18	0.0440187	0.0027153
2023-12-18 16:20:18	0.0429004	0.00373596
2023-12-18 16:20:19	0.0425505	0.00370549
2023-12-18 16:20:19	0.0420723	0.00466633
2023-12-18 16:20:20	0.0446497	0.00269348
2023-12-18 16:20:20	0.042923	0.0056274
2023-12-18 16:20:21	0.0421733	0.00467753
2023-12-18 16:20:22	0.0434792	0.00367914
2023-12-18 16:20:22	0.0431299	0.00364958
2023-12-18 16:20:23	0.0434792	0.00367914
2023-12-18 16:20:23	0.0431774	0.0036536
2023-12-18 16:20:24	0.0434043	0.00267741
2023-12-18 16:20:24	0.0439587	0.00463147
2023-12-18 16:20:25	0.0417188	0.00363306
2023-12-18 16:20:25	0.041909	0.00364962
2023-12-18 16:20:26	0.0430332	0.0036414
2023-12-18 16:20:27	0.0439362	0.00265044
2023-12-18 16:20:27	0.043766	0.00461116
2023-12-18 16:20:28	0.0427843	0.00362033
2023-12-18 16:20:28	0.0437084	0.0036166
2023-12-18 16:20:29	0.0437904	0.00362338
2023-12-18 16:20:29	0.0433374	0.004566
2023-12-18 16:20:30	0.0444861	0.00360116
2023-12-18 16:20:30	0.0441782	0.00455328
2023-12-18 16:20:31	0.0432884	0.00456084
2023-12-18 16:20:32	0.0433922	0.00359043
2023-12-18 16:20:32	0.0433116	0.00358377
2023-12-18 16:20:33	0.0431573	0.00454703
2023-12-18 16:20:33	0.044522	0.00262781
2023-12-18 16:20:34	0.0433402	0.00261448
2023-12-18 16:20:34	0.0434102	0.00359192
2023-12-18 16:20:35	0.0419328	0.00549757
2023-12-18 16:20:35	0.0437772	0.00451195
2023-12-18 16:20:36	0.0449989	0.00451502
2023-12-18 16:20:37	0.0426063	0.00448898
2023-12-18 16:20:37	0.0429621	0.00452647
2023-12-18 16:20:38	0.0438074	0.00451506
2023-12-18 16:20:38	0.0423871	0.00446589
2023-12-18 16:20:39	0.042922	0.00355153
2023-12-18 16:20:39	0.0422794	0.00445453
2023-12-18 16:20:40	0.0422768	0.00445426
2023-12-18 16:20:40	0.0449475	0.00354255
2023-12-18 16:20:41	0.0430467	0.00443666
2023-12-18 16:20:42	0.0423242	0.00445926
2023-12-18 16:20:42	0.0436352	0.00353228
2023-12-18 16:20:43	0.042108	0.00443647
2023-12-18 16:20:43	0.0442289	0.00539759
2023-12-18 16:20:44	0.0444664	0.00350462
2023-12-18 16:20:44	0.0442308	0.00443795
2023-12-18 16:20:45	0.0445472	0.003511
2023-12-18 16:20:45	0.0439557	0.00441035
2023-12-18 16:20:46	0.0429093	0.00537964
2023-12-18 16:20:46	0.0436936	0.00533227
2023-12-18 16:20:47	0.0426117	0.00534233
2023-12-18 16:20:48	0.0441723	0.00348145
2023-12-18 16:20:48	0.0447049	0.00439244
2023-12-18 16:20:49	0.0436084	0.00437551
2023-12-18 16:20:49	0.0450321	0.00347586
2023-12-18 16:20:50	0.0437862	0.00345101
2023-12-18 16:20:50	0.0437629	0.004391
2023-12-18 16:20:51	0.044631	0.00438518
2023-12-18 16:20:51	0.0416559	0.00438884
2023-12-18 16:20:52	0.0445805	0.00438022
2023-12-18 16:20:53	0.0435718	0.00437183
2023-12-18 16:20:53	0.0435477	0.00531446
2023-12-18 16:20:54	0.0443782	0.00342539
2023-12-18 16:20:54	0.0430753	0.00432201
2023-12-18 16:20:55	0.0445571	0.00343921
2023-12-18 16:20:55	0.043501	0.00342854
2023-12-18 16:20:56	0.0433657	0.00435115
2023-12-18 16:20:56	0.0430757	0.00525686
2023-12-18 16:20:57	0.0423741	0.0034302
2023-12-18 16:20:58	0.043857	0.0052407
2023-12-18 16:20:58	0.0432057	0.00340526
2023-12-18 16:20:59	0.0418871	0.00525149
2023-12-18 16:20:59	0.0432882	0.00434337
2023-12-18 16:21:00	0.0427692	0.00521945
2023-12-18 16:21:00	0.0437362	0.00522626
2023-12-18 16:21:01	0.0436236	0.0052128
2023-12-18 16:21:01	0.0427054	0.00521167
2023-12-18 16:21:02	0.0439515	0.00339246
2023-12-18 16:21:03	0.0436749	0.00429125
2023-12-18 16:21:03	0.0426892	0.0052097
2023-12-18 16:21:04	0.043598	0.00428368
2023-12-18 16:21:04	0.0425671	0.00427102
2023-12-18 16:21:05	0.0444198	0.00427572
2023-12-18 16:21:05	0.0441578	0.00516895
2023-12-18 16:21:06	0.0436006	0.00428394
2023-12-18 16:21:06	0.0422513	0.00515626
2023-12-18 16:21:07	0.0432787	0.00425231
2023-12-18 16:21:08	0.0422232	0.00607686
2023-12-18 16:21:08	0.0430228	0.00514101
2023-12-18 16:21:09	0.0423414	0.00516725
2023-12-18 16:21:09	0.0437562	0.00512194
2023-12-18 16:21:10	0.0422985	0.00516201
2023-12-18 16:21:10	0.0442443	0.00425882
2023-12-18 16:21:11	0.0435609	0.00601243
2023-12-18 16:21:11	0.0431116	0.00515163
2023-12-18 16:21:12	0.0409727	0.00513685
2023-12-18 16:21:12	0.0439638	0.00423182
2023-12-18 16:21:13	0.0420562	0.00513244
2023-12-18 16:21:14	0.0428214	0.00420738
2023-12-18 16:21:14	0.0446576	0.00421296
2023-12-18 16:21:15	0.0433266	0.00507165
2023-12-18 16:21:15	0.0428643	0.0042116
2023-12-18 16:21:16	0.0425822	0.00418389
2023-12-18 16:21:16	0.0431217	0.00595181
2023-12-18 16:21:17	0.0428484	0.00421004
2023-12-18 16:21:17	0.0424643	0.00507427
2023-12-18 16:21:18	0.0417191	0.0050913
2023-12-18 16:21:19	0.0432121	0.00596428
2023-12-18 16:21:19	0.0430291	0.00503683
2023-12-18 16:21:20	0.0423936	0.00506583
2023-12-18 16:21:20	0.0423761	0.00416363
2023-12-18 16:21:21	0.0432174	0.00415998
2023-12-18 16:21:21	0.0430318	0.0059394
2023-12-18 16:21:22	0.0429424	0.00502668
2023-12-18 16:21:22	0.0428651	0.00501762
2023-12-18 16:21:23	0.0422148	0.00504446
2023-12-18 16:21:24	0.0426488	0.00588654
2023-12-18 16:21:24	0.0428783	0.00501917
2023-12-18 16:21:25	0.04233	0.0041591
2023-12-18 16:21:25	0.0450396	0.00414575
2023-12-18 16:21:26	0.0419265	0.00501001
2023-12-18 16:21:26	0.0416273	0.00497425
2023-12-18 16:21:27	0.0437897	0.00502334
2023-12-18 16:21:27	0.0426006	0.00498667
2023-12-18 16:21:28	0.0424584	0.00586025
2023-12-18 16:21:29	0.0426137	0.00498819
2023-12-18 16:21:29	0.0437373	0.00412614
2023-12-18 16:21:30	0.0432466	0.00584919
2023-12-18 16:21:30	0.042386	0.00585026
2023-12-18 16:21:31	0.044575	0.00498869
2023-12-18 16:21:31	0.0435578	0.0041092
2023-12-18 16:21:32	0.0436195	0.00663534
2023-12-18 16:21:32	0.042386	0.00585026
2023-12-18 16:21:33	0.0426235	0.00410281
2023-12-18 16:21:34	0.0421978	0.00582429
2023-12-18 16:21:34	0.0431442	0.00494928
2023-12-18 16:21:35	0.0426913	0.00577408
2023-12-18 16:21:35	0.0420667	0.0058062
2023-12-18 16:21:36	0.042977	0.0049301
2023-12-18 16:21:36	0.043915	0.00491482
2023-12-18 16:21:37	0.0420814	0.00492589
2023-12-18 16:21:37	0.0426313	0.00576596
2023-12-18 16:21:38	0.0418809	0.00578055
2023-12-18 16:21:39	0.0417961	0.00576884
2023-12-18 16:21:39	0.0417851	0.00576733
2023-12-18 16:21:40	0.0418699	0.00577903
2023-12-18 16:21:40	0.0434371	0.0057311
2023-12-18 16:21:41	0.0418529	0.00489914
2023-12-18 16:21:41	0.0426313	0.00576596
2023-12-18 16:21:42	0.0427428	0.00490324
2023-12-18 16:21:42	0.0423477	0.00660421
2023-12-18 16:21:43	0.0424851	0.00487368
2023-12-18 16:21:43	0.0416422	0.00574761
2023-12-18 16:21:44	0.0437886	0.00403061
2023-12-18 16:21:45	0.0431073	0.00568758
2023-12-18 16:21:45	0.0430058	0.00654199
2023-12-18 16:21:46	0.0434788	0.00573659
2023-12-18 16:21:46	0.0413685	0.00570983
2023-12-18 16:21:47	0.0423739	0.00486092
2023-12-18 16:21:47	0.0419931	0.00654891
2023-12-18 16:21:48	0.04322	0.00570245
2023-12-18 16:21:48	0.0433874	0.00485577
2023-12-18 16:21:49	0.0420231	0.0056837
2023-12-18 16:21:50	0.041214	0.0056885
2023-12-18 16:21:50	0.041144	0.00567884
2023-12-18 16:21:51	0.0406777	0.00734112
2023-12-18 16:21:51	0.0419518	0.00567405
2023-12-18 16:21:52	0.0412262	0.00569019
2023-12-18 16:21:52	0.0418284	0.00652322
2023-12-18 16:21:53	0.0428983	0.00480103
2023-12-18 16:21:53	0.0407317	0.00735086
2023-12-18 16:21:54	0.042654	0.00648847
2023-12-18 16:21:55	0.042404	0.00645043
2023-12-18 16:21:55	0.0417575	0.00651217
2023-12-18 16:21:56	0.0407378	0.00562278
2023-12-18 16:21:56	0.0412352	0.0072911
2023-12-18 16:21:57	0.0416056	0.00562723
2023-12-18 16:21:57	0.0411857	0.006423
2023-12-18 16:21:58	0.042318	0.00729791
2023-12-18 16:21:58	0.0413521	0.00559295
2023-12-18 16:21:59	0.040454	0.00643869
2023-12-18 16:22:00	0.041321	0.00644409
2023-12-18 16:22:00	0.0421405	0.00641035
2023-12-18 16:22:01	0.0404685	0.006441
2023-12-18 16:22:01	0.041215	0.0055744
2023-12-18 16:22:02	0.0410485	0.00725808
2023-12-18 16:22:02	0.0408018	0.00807263
2023-12-18 16:22:03	0.0410224	0.00639752
2023-12-18 16:22:03	0.0411398	0.00727423
2023-12-18 16:22:04	0.0408878	0.00722966
2023-12-18 16:22:05	0.0408323	0.00721985
2023-12-18 16:22:05	0.0408182	0.00721737
2023-12-18 16:22:06	0.041458	0.00799926
2023-12-18 16:22:06	0.0400058	0.00807933
2023-12-18 16:22:07	0.0403838	0.00798993
2023-12-18 16:22:07	0.0406976	0.00805201
2023-12-18 16:22:08	0.0407638	0.0080651
2023-12-18 16:22:08	0.0399567	0.00635954
2023-12-18 16:22:09	0.0416319	0.0080328
2023-12-18 16:22:09	0.0397301	0.00717011
2023-12-18 16:22:10	0.0406798	0.00634409
2023-12-18 16:22:11	0.0403131	0.00797593
2023-12-18 16:22:11	0.0401394	0.00879259
2023-12-18 16:22:12	0.0403499	0.00883872
2023-12-18 16:22:12	0.0396145	0.00714924
2023-12-18 16:22:13	0.0401542	0.00879585
2023-12-18 16:22:13	0.0394056	0.00881165
2023-12-18 16:22:14	0.0400618	0.00877559
2023-12-18 16:22:14	0.0399866	0.00875913
2023-12-18 16:22:15	0.0397565	0.00870871
2023-12-18 16:22:16	0.0393512	0.00794712
2023-12-18 16:22:16	0.0380091	0.00952873
2023-12-18 16:22:17	0.0377319	0.0103087
2023-12-18 16:22:17	0.0392357	0.00792381
2023-12-18 16:22:18	0.0396782	0.00869157
2023-12-18 16:22:18	0.0391471	0.00790591
2023-12-18 16:22:19	0.0394699	0.00948952
2023-12-18 16:22:19	0.038194	0.0087224
2023-12-18 16:22:20	0.0394381	0.00948188
2023-12-18 16:22:21	0.0376578	0.0102885
2023-12-18 16:22:21	0.0379363	0.00951047
2023-12-18 16:22:22	0.038278	0.0102383
2023-12-18 16:22:22	0.0381716	0.00871728
2023-12-18 16:22:23	0.0378637	0.00949227
2023-12-18 16:22:23	0.0386413	0.0094846
2023-12-18 16:22:24	0.0377392	0.0103107
2023-12-18 16:22:24	0.0367273	0.0102542
2023-12-18 16:22:25	0.0378637	0.00949227
2023-12-18 16:22:26	0.0375738	0.0102655
2023-12-18 16:22:26	0.0372079	0.0118624
2023-12-18 16:22:27	0.0373409	0.0110497
2023-12-18 16:22:27	0.0363601	0.0109964
2023-12-18 16:22:28	0.0375953	0.0102714
2023-12-18 16:22:28	0.0372825	0.0110324
2023-12-18 16:22:29	0.0363723	0.0110001
2023-12-18 16:22:29	0.0371708	0.0118506
2023-12-18 16:22:30	0.0362939	0.0118269
2023-12-18 16:22:31	0.0363142	0.0118335
2023-12-18 16:22:31	0.036235	0.0109586
2023-12-18 16:22:32	0.0367901	0.0125789
2023-12-18 16:22:32	0.0361451	0.0126328
2023-12-18 16:22:33	0.0359749	0.0117229
2023-12-18 16:22:33	0.0346892	0.0133227
2023-12-18 16:22:34	0.0359081	0.01255
2023-12-18 16:22:34	0.0347795	0.0133573
2023-12-18 16:22:35	0.0357112	0.0133327
2023-12-18 16:22:35	0.0354465	0.0140867
2023-12-18 16:22:36	0.0349115	0.0125501
2023-12-18 16:22:37	0.0355608	0.0132766
2023-12-18 16:22:37	0.0358837	0.0125415
2023-12-18 16:22:38	0.0354607	0.0132392
2023-12-18 16:22:38	0.0331718	0.0133527
2023-12-18 16:22:39	0.0344035	0.0140661
2023-12-18 16:22:39	0.0326446	0.0139921
2023-12-18 16:22:40	0.0337721	0.0141338
2023-12-18 16:22:40	0.0333441	0.0148104
2023-12-18 16:22:41	0.0328096	0.0140628
2023-12-18 16:22:42	0.0343588	0.0140478
2023-12-18 16:22:42	0.0333441	0.0148104
2023-12-18 16:22:43	0.0333551	0.0148153
2023-12-18 16:22:43	0.0326495	0.014854
2023-12-18 16:22:44	0.0326234	0.0148421
2023-12-18 16:22:44	0.0324669	0.0147709
2023-12-18 16:22:45	0.0328052	0.0162786
2023-12-18 16:22:45	0.0316213	0.015706
2023-12-18 16:22:46	0.0324669	0.0147709
2023-12-18 16:22:47	0.0321754	0.0163576
2023-12-18 16:22:47	0.0317365	0.0169947
2023-12-18 16:22:48	0.0310188	0.0162681
2023-12-18 16:22:48	0.032047	0.0162923
2023-12-18 16:22:49	0.0318314	0.0170455
2023-12-18 16:22:49	0.0317449	0.0169992
2023-12-18 16:22:50	0.0308836	0.0161972
2023-12-18 16:22:50	0.0300551	0.0170388
2023-12-18 16:22:51	0.0316473	0.0178131
2023-12-18 16:22:52	0.0299373	0.0178446
2023-12-18 16:22:52	0.0300782	0.0179286
2023-12-18 16:22:53	0.0307479	0.0169884
2023-12-18 16:22:53	0.0296519	0.0185069
2023-12-18 16:22:54	0.0290821	0.0178015
2023-12-18 16:22:54	0.030146	0.019346
2023-12-18 16:22:55	0.0295158	0.0194436
2023-12-18 16:22:55	0.0302811	0.0184145
2023-12-18 16:22:56	0.0288867	0.0185171
2023-12-18 16:22:57	0.0285721	0.0193344
2023-12-18 16:22:57	0.0286761	0.0183821
2023-12-18 16:22:58	0.0276447	0.0201952
2023-12-18 16:22:58	0.0287274	0.018415
2023-12-18 16:22:59	0.0293294	0.0201419
2023-12-18 16:22:59	0.027483	0.0200771
2023-12-18 16:23:00	0.0274919	0.0200836
2023-12-18 16:23:00	0.0273346	0.0207972
2023-12-18 16:23:01	0.027183	0.0206819
2023-12-18 16:23:02	0.0264999	0.021592
2023-12-18 16:23:02	0.0281159	0.0206563
2023-12-18 16:23:03	0.0263055	0.0214336
2023-12-18 16:23:03	0.026513	0.0207634
2023-12-18 16:23:04	0.0262573	0.0213944
2023-12-18 16:23:04	0.026221	0.0224149
2023-12-18 16:23:05	0.0266144	0.0229302
2023-12-18 16:23:05	0.0263202	0.0214456
2023-12-18 16:23:06	0.0268706	0.0223082
2023-12-18 16:23:06	0.026081	0.0212507
2023-12-18 16:23:07	0.0254146	0.02239
2023-12-18 16:23:08	0.0257622	0.0237031
2023-12-18 16:23:08	0.025111	0.0229657
2023-12-18 16:23:09	0.0259057	0.0229856
2023-12-18 16:23:09	0.0243963	0.02302
2023-12-18 16:23:10	0.0242848	0.02377
2023-12-18 16:23:10	0.0241886	0.0236758
2023-12-18 16:23:11	0.0252671	0.02226
2023-12-18 16:23:11	0.0249442	0.0228131
2023-12-18 16:23:12	0.0250515	0.0229113
2023-12-18 16:23:13	0.0247996	0.0245894
2023-12-18 16:23:13	0.0231192	0.0235694
2023-12-18 16:23:14	0.023157	0.0246912
2023-12-18 16:23:14	0.0237219	0.0251347
2023-12-18 16:23:15	0.0228645	0.0243794
2023-12-18 16:23:15	0.0239637	0.0245245
2023-12-18 16:23:16	0.0236026	0.0250084
2023-12-18 16:23:16	0.0227925	0.0251674
2023-12-18 16:23:17	0.0237095	0.0251216
2023-12-18 16:23:18	0.0236882	0.025099
2023-12-18 16:23:18	0.0221025	0.0252568
2023-12-18 16:23:19	0.0225171	0.0257284
2023-12-18 16:23:19	0.0211173	0.0258846
2023-12-18 16:23:20	0.0224766	0.025682
2023-12-18 16:23:20	0.021684	0.0267466
2023-12-18 16:23:21	0.0210972	0.02586
2023-12-18 16:23:21	0.021377	0.0272485
2023-12-18 16:23:22	0.0207163	0.0273817
2023-12-18 16:23:23	0.0215666	0.0266018
2023-12-18 16:23:23	0.0206723	0.0273235
2023-12-18 16:23:24	0.021459	0.0273531
2023-12-18 16:23:24	0.0207059	0.0273679
2023-12-18 16:23:25	0.0213395	0.0280913
2023-12-18 16:23:25	0.0215019	0.026522
2023-12-18 16:23:26	0.020686	0.0273416
2023-12-18 16:23:26	0.0207097	0.0273729
2023-12-18 16:23:27	0.0203591	0.0286974
2023-12-18 16:23:28	0.0215429	0.02746
2023-12-18 16:23:28	0.021331	0.0271898
2023-12-18 16:23:29	0.0194704	0.0287923
2023-12-18 16:23:29	0.0205206	0.0280179
2023-12-18 16:23:30	0.0207173	0.027383
2023-12-18 16:23:30	0.0203324	0.0286598
2023-12-18 16:23:31	0.0197787	0.0274079
2023-12-18 16:23:31	0.0194694	0.0287908
2023-12-18 16:23:32	0.0193192	0.0285686
2023-12-18 16:23:32	0.0186573	0.0287181
2023-12-18 16:23:33	0.0193992	0.0286871
2023-12-18 16:23:34	0.0182434	0.0301508
2023-12-18 16:23:34	0.0192527	0.0296164
2023-12-18 16:23:35	0.0202959	0.0286082
2023-12-18 16:23:35	0.0191834	0.0295099
2023-12-18 16:23:36	0.0194404	0.028748
2023-12-18 16:23:36	0.0176886	0.0295534
2023-12-18 16:23:37	0.0177258	0.0296154
2023-12-18 16:23:37	0.0183972	0.0294685
2023-12-18 16:23:38	0.0167685	0.0296095
2023-12-18 16:23:39	0.0191009	0.0303076
2023-12-18 16:23:39	0.0175075	0.0301903
2023-12-18 16:23:40	0.0183365	0.0303047
2023-12-18 16:23:40	0.0182147	0.0301035
2023-12-18 16:23:41	0.0180949	0.0308407
2023-12-18 16:23:41	0.0164545	0.0309645
2023-12-18 16:23:42	0.0180454	0.0307563
2023-12-18 16:23:42	0.0175029	0.0301822
2023-12-18 16:23:43	0.0180302	0.0307305
2023-12-18 16:23:44	0.0158458	0.0302813
2023-12-18 16:23:44	0.0175391	0.0302446
2023-12-18 16:23:45	0.0173489	0.0308626
2023-12-18 16:23:45	0.017421	0.0309908
2023-12-18 16:23:46	0.0174715	0.0301281
2023-12-18 16:23:46	0.017204	0.0317987
2023-12-18 16:23:47	0.018121	0.0308852
2023-12-18 16:23:47	0.0164841	0.0310204
2023-12-18 16:23:48	0.0175651	0.0302895
2023-12-18 16:23:49	0.0179117	0.0317059
2023-12-18 16:23:49	0.0175707	0.0302992
2023-12-18 16:23:50	0.0163814	0.0308271
2023-12-18 16:23:50	0.0161633	0.0316216
2023-12-18 16:23:51	0.0171668	0.03173
2023-12-18 16:23:51	0.0152755	0.0323391
2023-12-18 16:23:52	0.0161407	0.0325589
2023-12-18 16:23:52	0.0161288	0.0315543
2023-12-18 16:23:53	0.0153903	0.0325821
2023-12-18 16:23:54	0.0162341	0.0317601
2023-12-18 16:23:54	0.0162595	0.0318098
2023-12-18 16:23:55	0.0160828	0.0324421
2023-12-18 16:23:55	0.0160857	0.032448
2023-12-18 16:23:56	0.01624	0.0317717
2023-12-18 16:23:56	0.0150087	0.0301306
2023-12-18 16:23:57	0.0153216	0.0285437
2023-12-18 16:23:57	0.0137452	0.0242019
2023-12-18 16:23:58	0.0105328	0.0195452
2023-12-18 16:23:58	0.00758813	0.0143489
2023-12-18 16:23:59	0.0058372	0.0104552
2023-12-18 16:24:00	0.00318908	0.00746837
2023-12-18 16:24:00	0.00252997	0.00673942
2023-12-18 16:24:01	0.00131952	0.0043984
2023-12-18 16:24:01	0.00231506	0.00366301
2023-12-18 16:24:02	0.000500198	0.00444379
2023-12-18 16:24:02	0.00149015	0.00367953
2023-12-18 16:24:03	0.00262953	0.0021234
2023-12-18 16:24:03	0.00163787	0.0028928
2023-12-18 16:24:04	0.00165039	0.00291492
2023-12-18 16:24:05	0.000963642	0.00213087
2023-12-18 16:24:05	0.0011214	0.00135674
2023-12-18 16:24:06	0.00195796	0.00135387
2023-12-18 16:24:06	0.000126343	0.00213539
2023-12-18 16:24:07	0.000972603	0.00215069
2023-12-18 16:24:07	0.000126654	0.00214066
2023-12-18 16:24:08	0.0011294	0.00136642
2023-12-18 16:24:08	0.000281349	0.00135997
2023-12-18 16:24:09	0	0.00213894
2023-12-18 16:24:10	0.000283542	0.00137057
2023-12-18 16:24:10	0	0.000578915
2023-12-18 16:24:11	0.00128825	0.000580332
2023-12-18 16:24:11	0	0.00137386
2023-12-18 16:24:12	0.00112976	0.00136686
2023-12-18 16:24:12	0.00059799	0
2023-12-18 16:24:13	0.000283027	0.00136809
2023-12-18 16:24:13	0	0.000582682
2023-12-18 16:24:14	0.000285392	0.00137951
2023-12-18 16:24:15	0.000440346	0.000581913
2023-12-18 16:24:15	0.00215285	0.000584537
2023-12-18 16:24:16	0.000442002	0.000584101
2023-12-18 16:24:16	0	0.000585597
2023-12-18 16:24:17	0.000286381	0.0013843
2023-12-18 16:24:17	0.000285155	0.00137837
2023-12-18 16:24:18	0.000285856	0.00138176
2023-12-18 16:24:18	0.00044309	0.000585539
2023-12-18 16:24:19	0.00130072	0.000585947
2023-12-18 16:24:20	0.00199674	0.00138069
2023-12-18 16:24:20	0	0
2023-12-18 16:24:21	0.00130856	0.000589478
2023-12-18 16:24:21	0.00044367	0.000586306
2023-12-18 16:24:22	0	0.000587851
2023-12-18 16:24:22	0.000287299	0.00138874
2023-12-18 16:24:23	0	0
2023-12-18 16:24:23	0.00131105	0.000590599
2023-12-18 16:24:24	0.00130856	0.000589478
2023-12-18 16:24:25	0	0.00139177
2023-12-18 16:24:25	0.000609609	0
2023-12-18 16:24:26	0.00131035	0.000590287
2023-12-18 16:24:26	0	0.00140331
2023-12-18 16:24:27	0	0.000590251
2023-12-18 16:24:27	0.00044961	0.000594156
2023-12-18 16:24:28	0.0014701	0
2023-12-18 16:24:28	0	0.000589908
2023-12-18 16:24:29	0	0.000592303
2023-12-18 16:24:29	0	0.000594771
2023-12-18 16:24:30	0	0.000594423
2023-12-18 16:24:31	0.00061042	0
2023-12-18 16:24:31	0.00131235	0.000591188
2023-12-18 16:24:32	0.000453344	0.000599089
2023-12-18 16:24:32	0	0.000592502
2023-12-18 16:24:33	0	0.000596511
2023-12-18 16:24:33	0.000610565	0
2023-12-18 16:24:34	0	0.000595943
2023-12-18 16:24:34	0.00061375	0
2023-12-18 16:24:35	0.00131786	0.000593671
2023-12-18 16:24:36	0	0.000599361
2023-12-18 16:24:36	0.00148707	0
2023-12-18 16:24:37	0	0
2023-12-18 16:24:37	0	0.000600308
2023-12-18 16:24:38	0	0.000597245
2023-12-18 16:24:38	0.000453077	0.000598736
2023-12-18 16:24:39	0	0
2023-12-18 16:24:39	0	0.000598239
2023-12-18 16:24:40	0.00061789	0
2023-12-18 16:24:41	0	0.0014105
2023-12-18 16:24:41	0.000615501	0
2023-12-18 16:24:42	0.00116672	0.00141157
2023-12-18 16:24:42	0	0.000602493
2023-12-18 16:24:43	0	0.000602351
2023-12-18 16:24:43	0.000292467	0.00141372
2023-12-18 16:24:44	0.000617523	0
2023-12-18 16:24:44	0.000616693	0
2023-12-18 16:24:45	0	0
2023-12-18 16:24:46	0.000617523	0
2023-12-18 16:24:46	0	0.000602493
2023-12-18 16:24:47	0.000619091	0
2023-12-18 16:24:47	0.000616516	0
2023-12-18 16:24:48	0.000456893	0.000603779
2023-12-18 16:24:48	0.000457334	0.000604362
2023-12-18 16:24:49	0	0.000602525
2023-12-18 16:24:49	0.000621294	0
2023-12-18 16:24:50	0.000620085	0
2023-12-18 16:24:51	0	0
2023-12-18 16:24:51	0.000619928	0
2023-12-18 16:24:52	0.0014978	0
2023-12-18 16:24:52	0	0.00060819
2023-12-18 16:24:53	0	0
2023-12-18 16:24:53	0	0
2023-12-18 16:24:54	0	0
2023-12-18 16:24:54	0.000457326	0.000604351
2023-12-18 16:24:55	0.000623944	0
2023-12-18 16:24:55	0.000458402	0.000605774
2023-12-18 16:24:56	0.000626399	0
2023-12-18 16:24:57	0	0
2023-12-18 16:24:57	0.000296451	0.00143297
2023-12-18 16:24:58	0.000627634	0
2023-12-18 16:24:58	0	0.000605817
2023-12-18 16:24:59	0	0
2023-12-18 16:24:59	0	0.000607203
2023-12-18 16:25:00	0	0.000612357
2023-12-18 16:25:00	0.00135668	0.000611158
2023-12-18 16:25:01	0	0.000609619
2023-12-18 16:25:02	0	0
2023-12-18 16:25:02	0.000629737	0
2023-12-18 16:25:03	0	0
2023-12-18 16:25:03	0.000629737	0
2023-12-18 16:25:04	0.0006266	0
2023-12-18 16:25:04	0	0.000614781
2023-12-18 16:25:05	0	0.000610785
2023-12-18 16:25:05	0	0.000611382
2023-12-18 16:25:06	0	0.000618452
2023-12-18 16:25:07	0	0
2023-12-18 16:25:07	0	0.0006136
2023-12-18 16:25:08	0	0
2023-12-18 16:25:08	0.000300578	0.00145292
2023-12-18 16:25:09	0	0
2023-12-18 16:25:09	0	0
2023-12-18 16:25:10	0	0.000616883
2023-12-18 16:25:10	0.000632024	0
2023-12-18 16:25:11	0	0.000616849
2023-12-18 16:25:12	0	0
2023-12-18 16:25:12	0	0
2023-12-18 16:25:13	0	0
2023-12-18 16:25:13	0.000626874	0
2023-12-18 16:25:14	0	0
2023-12-18 16:25:14	0.000633694	0
2023-12-18 16:25:15	0	0.000618076
2023-12-18 16:25:15	0.000638359	0
2023-12-18 16:25:16	0.000466565	0.000616561
2023-12-18 16:25:17	0.000633659	0
2023-12-18 16:25:17	0	0
2023-12-18 16:25:18	0	0.00061972
2023-12-18 16:25:18	0.000302674	0.00146305
2023-12-18 16:25:19	0	0.000620334
2023-12-18 16:25:19	0	0
2023-12-18 16:25:20	0	0
2023-12-18 16:25:20	0.000470421	0.000621656
2023-12-18 16:25:21	0.000637689	0
2023-12-18 16:25:21	0	0
2023-12-18 16:25:22	0	0.00147281
2023-12-18 16:25:23	0.000635145	0
2023-12-18 16:25:23	0	0.000622168
2023-12-18 16:25:24	0.000637689	0
2023-12-18 16:25:24	0	0.00146536
2023-12-18 16:25:25	0	0.000624108
2023-12-18 16:25:25	0	0
2023-12-18 16:25:26	0	0.000625543
2023-12-18 16:25:26	0	0
2023-12-18 16:25:27	0	0
2023-12-18 16:25:28	0.00138351	0.000623244
2023-12-18 16:25:28	0	0.000623417
2023-12-18 16:25:29	0.000472478	0.000624375
2023-12-18 16:25:29	0.000472214	0.000624026
2023-12-18 16:25:30	0	0.000625543
2023-12-18 16:25:30	0	0
2023-12-18 16:25:31	0	0.000622203
2023-12-18 16:25:31	0	0.000625329
2023-12-18 16:25:32	0.000635418	0
2023-12-18 16:25:33	0	0
2023-12-18 16:25:33	0	0
2023-12-18 16:25:34	0.000471268	0.000622775
2023-12-18 16:25:34	0	0.000628497
2023-12-18 16:25:35	0	0
2023-12-18 16:25:35	0.000645445	0
2023-12-18 16:25:36	0	0
2023-12-18 16:25:36	0.000472976	0.000625033
2023-12-18 16:25:37	0	0.000630405
2023-12-18 16:25:38	0	0.00062951
2023-12-18 16:25:38	0.000639896	0
2023-12-18 16:25:39	0.000478245	0.000631996
2023-12-18 16:25:39	0.000304513	0.00147194
2023-12-18 16:25:40	0	0
2023-12-18 16:25:40	0	0
2023-12-18 16:25:41	0	0
2023-12-18 16:25:41	0.0013988	0.000630132
2023-12-18 16:25:42	0	0.000624321
2023-12-18 16:25:43	0	0.000631014
2023-12-18 16:25:43	0	0.000630623
2023-12-18 16:25:44	0	0
2023-12-18 16:25:44	0	0
2023-12-18 16:25:45	0	0
2023-12-18 16:25:45	0.00064899	0
2023-12-18 16:25:46	0	0
2023-12-18 16:25:46	0	0.000630405
2023-12-18 16:25:47	0.000652054	0
2023-12-18 16:25:48	0	0.000630623
2023-12-18 16:25:48	0.000476978	0.000630322
2023-12-18 16:25:49	0.000646756	0
2023-12-18 16:25:49	0	0
2023-12-18 16:25:50	0	0
2023-12-18 16:25:50	0	0.000630405
2023-12-18 16:25:51	0	0
2023-12-18 16:25:51	0.000478922	0.00063289
2023-12-18 16:25:52	0	0.000633193
2023-12-18 16:25:52	0.000481699	0.00063656
2023-12-18 16:25:53	0.00140363	0.000632305
2023-12-18 16:25:54	0	0.000631675
2023-12-18 16:25:54	0.000479048	0.000633057
2023-12-18 16:25:55	0	0.0006338
2023-12-18 16:25:55	0.000650524	0
2023-12-18 16:25:56	0.000309653	0.00149679
2023-12-18 16:25:56	0.000480226	0.000634614
2023-12-18 16:25:57	0	0.000634883
2023-12-18 16:25:57	0.000651419	0
2023-12-18 16:25:58	0.000482979	0.000638252
2023-12-18 16:25:59	0	0.000633588
2023-12-18 16:25:59	0.000481894	0.000636818
2023-12-18 16:26:00	0.000649026	0
2023-12-18 16:26:00	0	0
2023-12-18 16:26:01	0	0
2023-12-18 16:26:01	0	0.000632545
2023-12-18 16:26:02	0	0
2023-12-18 16:26:02	0	0
2023-12-18 16:26:03	0.000310304	0.00149993
2023-12-18 16:26:04	0.000653392	0
2023-12-18 16:26:04	0	0.000635785
2023-12-18 16:26:05	0	0
2023-12-18 16:26:05	0	0
2023-12-18 16:26:06	0	0.000639713
2023-12-18 16:26:06	0	0.000637089
2023-12-18 16:26:07	0	0.000635982
2023-12-18 16:26:07	0.000657192	0
2023-12-18 16:26:08	0	0.000638175
2023-12-18 16:26:09	0	0.000639749
2023-12-18 16:26:09	0.000653156	0
2023-12-18 16:26:10	0	0
2023-12-18 16:26:10	0	0.000640116
2023-12-18 16:26:11	0.000654362	0
2023-12-18 16:26:11	0.000486857	0.000643376
2023-12-18 16:26:12	0	0
2023-12-18 16:26:12	0	0.000640116
2023-12-18 16:26:13	0	0
2023-12-18 16:26:14	0	0.000639713
2023-12-18 16:26:14	0.00065744	0
2023-12-18 16:26:15	0	0.000638398
2023-12-18 16:26:15	0	0.000639709
2023-12-18 16:26:16	0	0
2023-12-18 16:26:16	0	0
2023-12-18 16:26:17	0.00083107	0
2023-12-18 16:26:17	0	0.000639884
2023-12-18 16:26:18	0	0.000642765
2023-12-18 16:26:18	0	0
2023-12-18 16:26:19	0.000486186	0.000642489
2023-12-18 16:26:20	0	0.000644098
2023-12-18 16:26:20	0	0
2023-12-18 16:26:21	0	0
2023-12-18 16:26:21	0.00065856	0
2023-12-18 16:26:22	0	0.000642358
2023-12-18 16:26:22	0.000658597	0
2023-12-18 16:26:23	0.00065744	0
2023-12-18 16:26:23	0	0.000645026
2023-12-18 16:26:24	0	0
2023-12-18 16:26:25	0	0
2023-12-18 16:26:25	0.000314056	0.00151807
2023-12-18 16:26:26	0	0
2023-12-18 16:26:26	0	0.000642568
2023-12-18 16:26:27	0	0.000645436
2023-12-18 16:26:27	0	0.000641028
2023-12-18 16:26:28	0.000486432	0.000642815
2023-12-18 16:26:28	0.000659925	0
2023-12-18 16:26:29	0.00161442	0
2023-12-18 16:26:30	0	0
2023-12-18 16:26:30	0	0
2023-12-18 16:26:31	0	0
2023-12-18 16:26:31	0	0.000643726
2023-12-18 16:26:32	0	0.000647716
2023-12-18 16:26:32	0.000486857	0.000643376
2023-12-18 16:26:33	0	0
2023-12-18 16:26:33	0.000663874	0
2023-12-18 16:26:34	0.000488177	0.000645121
2023-12-18 16:26:35	0	0
2023-12-18 16:26:35	0	0
2023-12-18 16:26:36	0	0
2023-12-18 16:26:36	0	0
2023-12-18 16:26:37	0.000664298	0
2023-12-18 16:26:37	0	0
2023-12-18 16:26:38	0	0.000648129
2023-12-18 16:26:38	0	0.000648876
2023-12-18 16:26:39	0	0.000649484
2023-12-18 16:26:40	0	0
2023-12-18 16:26:40	0.000841564	0
2023-12-18 16:26:41	0	0.000646817
2023-12-18 16:26:41	0	0
2023-12-18 16:26:42	0.000668053	0
2023-12-18 16:26:42	0.000489042	0.000646264
2023-12-18 16:26:43	0	0
2023-12-18 16:26:43	0	0
2023-12-18 16:26:44	0	0.000650466
2023-12-18 16:26:44	0	0
2023-12-18 16:26:45	0	0.00153123
2023-12-18 16:26:46	0	0
2023-12-18 16:26:46	0	0
2023-12-18 16:26:47	0	0.000651626
2023-12-18 16:26:47	0	0
2023-12-18 16:26:48	0	0
2023-12-18 16:26:48	0	0.000653583
2023-12-18 16:26:49	0	0
2023-12-18 16:26:49	0	0
2023-12-18 16:26:50	0	0
2023-12-18 16:26:51	0.000492266	0.000650524
2023-12-18 16:26:51	0.000672758	0
2023-12-18 16:26:52	0	0
2023-12-18 16:26:52	0	0.000648535
2023-12-18 16:26:53	0	0.000654748
2023-12-18 16:26:53	0	0
2023-12-18 16:26:54	0.000494047	0.000652879
2023-12-18 16:26:54	0	0
2023-12-18 16:26:55	0.000494019	0.00065284
2023-12-18 16:26:56	0	0
2023-12-18 16:26:56	0.000496104	0.000655596
2023-12-18 16:26:57	0	0
2023-12-18 16:26:57	0.000671339	0
2023-12-18 16:26:58	0.000667814	0
2023-12-18 16:26:58	0	0.000654961
2023-12-18 16:26:59	0.000670868	0
2023-12-18 16:26:59	0	0
2023-12-18 16:27:00	0	0
2023-12-18 16:27:01	0	0
2023-12-18 16:27:01	0	0
2023-12-18 16:27:02	0.000670868	0
2023-12-18 16:27:02	0	0.000657309
2023-12-18 16:27:03	0	0
2023-12-18 16:27:03	0.000496104	0.000655596
2023-12-18 16:27:04	0.000672324	0
2023-12-18 16:27:04	0.000674143	0
2023-12-18 16:27:05	0	0.000654343
2023-12-18 16:27:06	0.000498373	0.000658594
2023-12-18 16:27:06	0	0
2023-12-18 16:27:07	0	0.00065913
2023-12-18 16:27:07	0	0.000654539
2023-12-18 16:27:08	0	0.000658884
2023-12-18 16:27:08	0	0
2023-12-18 16:27:09	0	0.000657963
2023-12-18 16:27:09	0	0
2023-12-18 16:27:10	0.000672468	0
2023-12-18 16:27:11	0	0.000657305
2023-12-18 16:27:11	0	0
2023-12-18 16:27:12	0	0.000660532
2023-12-18 16:27:12	0.00164134	0
2023-12-18 16:27:13	0	0
2023-12-18 16:27:13	0	0.000661508
2023-12-18 16:27:14	0	0
2023-12-18 16:27:14	0	0.000657309
2023-12-18 16:27:15	0	0.000661691
2023-12-18 16:27:15	0	0
2023-12-18 16:27:16	0	0.000661547
2023-12-18 16:27:17	0.000855857	0
2023-12-18 16:27:17	0	0
2023-12-18 16:27:18	0.000501722	0.00066302
2023-12-18 16:27:18	0	0.00065661
2023-12-18 16:27:19	0	0.000660103
2023-12-18 16:27:19	0	0.000661508
2023-12-18 16:27:20	0	0.000658742
2023-12-18 16:27:20	0.00147353	0.000663793
2023-12-18 16:27:21	0	0
2023-12-18 16:27:22	0	0.000663353
2023-12-18 16:27:22	0.00067657	0
2023-12-18 16:27:23	0	0
2023-12-18 16:27:23	0	0.000664522
2023-12-18 16:27:24	0	0
2023-12-18 16:27:24	0	0.000663353
2023-12-18 16:27:25	0	0
2023-12-18 16:27:25	0	0.000663353
2023-12-18 16:27:26	0	0
2023-12-18 16:27:27	0	0
2023-12-18 16:27:27	0.000501394	0.000662587
2023-12-18 16:27:28	0	0
2023-12-18 16:27:28	0	0
2023-12-18 16:27:29	0	0
2023-12-18 16:27:29	0	0
2023-12-18 16:27:30	0	0
2023-12-18 16:27:30	0.000856902	0
2023-12-18 16:27:31	0.000676609	0
2023-12-18 16:27:32	0	0
2023-12-18 16:27:32	0	0.00066292
2023-12-18 16:27:33	0	0
2023-12-18 16:27:33	0	0
2023-12-18 16:27:34	0	0.00066292
2023-12-18 16:27:34	0	0
2023-12-18 16:27:35	0.000679901	0
2023-12-18 16:27:35	0	0.000661939
2023-12-18 16:27:36	0.000859519	0
2023-12-18 16:27:37	0	0.000664096
2023-12-18 16:27:37	0.000684525	0
2023-12-18 16:27:38	0	0.000663103
2023-12-18 16:27:38	0.000685307	0
2023-12-18 16:27:39	0	0
2023-12-18 16:27:39	0.000502466	0.000664004
2023-12-18 16:27:40	0.000506799	0.00066973
2023-12-18 16:27:40	0.0016513	0
2023-12-18 16:27:41	0	0
2023-12-18 16:27:41	0	0
2023-12-18 16:27:42	0	0
2023-12-18 16:27:43	0	0.000668627
2023-12-18 16:27:43	0	0.000670512
2023-12-18 16:27:44	0	0
2023-12-18 16:27:44	0	0
2023-12-18 16:27:45	0	0.000666237
2023-12-18 16:27:45	0.000506613	0.000669484
2023-12-18 16:27:46	0.000682857	0
2023-12-18 16:27:46	0	0
2023-12-18 16:27:47	0	0
2023-12-18 16:27:48	0.000685758	0
2023-12-18 16:27:48	0.000688462	0
2023-12-18 16:27:49	0	0
2023-12-18 16:27:49	0.000862697	0
2023-12-18 16:27:50	0.000505709	0.000668289
2023-12-18 16:27:50	0.000864502	0
2023-12-18 16:27:51	0	0.000671706
2023-12-18 16:27:51	0	0
2023-12-18 16:27:52	0	0
2023-12-18 16:27:53	0	0
2023-12-18 16:27:53	0	0
2023-12-18 16:27:54	0	0
2023-12-18 16:27:54	0.000868813	0
2023-12-18 16:27:55	0	0.000671962
2023-12-18 16:27:55	0.000510272	0.00067432
2023-12-18 16:27:56	0	0
2023-12-18 16:27:56	0	0
2023-12-18 16:27:57	0	0
2023-12-18 16:27:58	0	0
2023-12-18 16:27:58	0.000689954	0
2023-12-18 16:27:59	0	0
2023-12-18 16:27:59	0	0.000673459
2023-12-18 16:28:00	0.000510235	0.00067427
2023-12-18 16:28:00	0	0.000670069
2023-12-18 16:28:01	0	0
2023-12-18 16:28:01	0.00050886	0.000672453
2023-12-18 16:28:02	0	0.00434006
2023-12-18 16:28:03	0	0.0134425
2023-12-18 16:28:03	0	0.0240441
2023-12-18 16:28:04	8.83e-05	0.0319579
2023-12-18 16:28:04	0	0.037863
2023-12-18 16:28:05	0.000245052	0.0403498
2023-12-18 16:28:05	0.0010335	0.0412754
2023-12-18 16:28:06	0.00159926	0.0426033
2023-12-18 16:28:06	0.00239199	0.0436789
2023-12-18 16:28:07	0.00255113	0.0428308
2023-12-18 16:28:07	0.00222185	0.0443135
2023-12-18 16:28:08	0.00239351	0.0437067
2023-12-18 16:28:09	0.000501925	0.0435017
2023-12-18 16:28:09	0.00050315	0.0436078
2023-12-18 16:28:10	0.00237145	0.0433039
2023-12-18 16:28:10	0.000339167	0.0440018
2023-12-18 16:28:11	0.000662288	0.0426895
2023-12-18 16:28:11	0.00127151	0.0439608
2023-12-18 16:28:12	0.00107364	0.0450098
2023-12-18 16:28:12	0.00107402	0.0450256
2023-12-18 16:28:13	0.0012742	0.0440537
2023-12-18 16:28:14	0.00185326	0.0459498
2023-12-18 16:28:14	0.00106811	0.0447777
2023-12-18 16:28:15	0.000757639	0.0467734
2023-12-18 16:28:15	0.000757841	0.0467859
2023-12-18 16:28:16	0.00107249	0.0449615
2023-12-18 16:28:16	0.00108068	0.0453048
2023-12-18 16:28:17	0.0012638	0.0436943
2023-12-18 16:28:17	0.000753499	0.0465178
2023-12-18 16:28:18	0.00201063	0.0450881
2023-12-18 16:28:19	0.00168662	0.0465672
2023-12-18 16:28:19	0.000912032	0.0456968
2023-12-18 16:28:20	0.0010747	0.0450539
2023-12-18 16:28:20	0.00199687	0.0447796
2023-12-18 16:28:21	0.000917618	0.0459767
2023-12-18 16:28:21	0.000906776	0.0454335
2023-12-18 16:28:22	0.00185326	0.0459498
2023-12-18 16:28:22	0.00201009	0.0450761
2023-12-18 16:28:23	0.00291245	0.0445785
2023-12-18 16:28:24	0.0010747	0.0450539
2023-12-18 16:28:24	0.00106599	0.044689
2023-12-18 16:28:25	0.00184692	0.0457926
2023-12-18 16:28:25	0.00200311	0.0449196
2023-12-18 16:28:26	0.00258851	0.046026
2023-12-18 16:28:26	0.00184682	0.04579
2023-12-18 16:28:27	0.000908575	0.0455236
2023-12-18 16:28:27	0.00183064	0.0453889
2023-12-18 16:28:28	0.00185261	0.0459337
2023-12-18 16:28:29	0.000906462	0.0454177
2023-12-18 16:28:29	0.00183178	0.0454172
2023-12-18 16:28:30	0.002598	0.0461948
2023-12-18 16:28:30	0.00182816	0.0453274
2023-12-18 16:28:31	0.00261487	0.0464947
2023-12-18 16:28:31	0.000552218	0.0472906
2023-12-18 16:28:32	0	0.0461455
2023-12-18 16:28:32	0.00107402	0.0450256
2023-12-18 16:28:33	0.00090729	0.0454592
2023-12-18 16:28:34	0.00276974	0.0456252
2023-12-18 16:28:34	0.00147615	0.047201
2023-12-18 16:28:35	0.000908815	0.0455357
2023-12-18 16:28:35	0.00260435	0.0463077
2023-12-18 16:28:36	0.00167973	0.0463769
2023-12-18 16:28:36	0.000748387	0.0462022
2023-12-18 16:28:37	0.00091287	0.0457388
2023-12-18 16:28:37	0.00183178	0.0454172
2023-12-18 16:28:38	0.00168212	0.0464428
2023-12-18 16:28:38	0.00075473	0.0465938
2023-12-18 16:28:39	0.000749913	0.0462965
2023-12-18 16:28:40	0.00168153	0.0464267
2023-12-18 16:28:40	0.00090512	0.0453505
2023-12-18 16:28:41	0.000749913	0.0462965
2023-12-18 16:28:41	0.000751958	0.0464227
2023-12-18 16:28:42	0.000748853	0.046231
2023-12-18 16:28:42	0.000555617	0.0475816
2023-12-18 16:28:43	0.00259523	0.0461456
2023-12-18 16:28:43	0.00167195	0.0461621
2023-12-18 16:28:44	0.00148574	0.0475075
2023-12-18 16:28:45	0.0023868	0.0469193
2023-12-18 16:28:45	0.00168662	0.0465672
2023-12-18 16:28:46	0.00167237	0.0461737
2023-12-18 16:28:46	0.00166845	0.0460656
2023-12-18 16:28:47	0.000749913	0.0462965
2023-12-18 16:28:47	0.00147167	0.0470577
2023-12-18 16:28:48	0.000912298	0.0457102
2023-12-18 16:28:48	0.000551683	0.0472447
2023-12-18 16:28:49	0.00239649	0.0471099
2023-12-18 16:28:50	0.00167983	0.0463796
2023-12-18 16:28:50	0.00352083	0.0461681
2023-12-18 16:28:51	0.00168212	0.0464428
2023-12-18 16:28:51	0.00277047	0.0456373
2023-12-18 16:28:52	0.00259362	0.0461169
2023-12-18 16:28:52	0.00261738	0.0465394
2023-12-18 16:28:53	0.00167468	0.0462375
2023-12-18 16:28:53	0.00167878	0.0463506
2023-12-18 16:28:54	0.0026165	0.0465238
2023-12-18 16:28:55	0.00166798	0.0460526
2023-12-18 16:28:55	0.00148218	0.0473939
2023-12-18 16:28:56	0.00183437	0.0454814
2023-12-18 16:28:56	0.00167186	0.0461595
2023-12-18 16:28:57	0.000555268	0.0475518
2023-12-18 16:28:57	0.00183483	0.0454929
2023-12-18 16:28:58	0.00259011	0.0460546
2023-12-18 16:28:58	0.00260052	0.0462396
2023-12-18 16:28:59	0.00146869	0.0469625
2023-12-18 16:29:00	0.002395	0.0470806
2023-12-18 16:29:00	0.00276018	0.0454676
2023-12-18 16:29:01	0.00166621	0.0460036
2023-12-18 16:29:01	0.00168256	0.0464551
2023-12-18 16:29:02	0.00184188	0.0456676
2023-12-18 16:29:02	0.00183001	0.0453732
2023-12-18 16:29:03	0.00333014	0.0472582
2023-12-18 16:29:03	0.00277041	0.0456362
2023-12-18 16:29:04	0.00353741	0.0463856
2023-12-18 16:29:04	0.00166959	0.0460971
2023-12-18 16:29:05	0.00239636	0.0471072
2023-12-18 16:29:06	0.00277615	0.0457308
2023-12-18 16:29:06	0.00259362	0.0461169
2023-12-18 16:29:07	0.00168212	0.0464428
2023-12-18 16:29:07	0.00240123	0.0472031
2023-12-18 16:29:08	0.00259011	0.0460546
2023-12-18 16:29:08	0.000754266	0.0465652
2023-12-18 16:29:09	0.00167228	0.0461711
2023-12-18 16:29:09	0.0016689	0.046078
2023-12-18 16:29:10	0.000555268	0.0475518
2023-12-18 16:29:11	0.0016646	0.0459593
2023-12-18 16:29:11	0.00260597	0.0463366
2023-12-18 16:29:12	0.00291228	0.044576
2023-12-18 16:29:12	0.00147017	0.0470097
2023-12-18 16:29:13	0.00183074	0.0453915
2023-12-18 16:29:13	0.00274912	0.0452856
2023-12-18 16:29:14	0.00131615	0.0479196
2023-12-18 16:29:14	0.00184785	0.0458157
2023-12-18 16:29:15	0.00132422	0.0482135
2023-12-18 16:29:16	0.00168373	0.0464875
2023-12-18 16:29:16	0.00168153	0.0464267
2023-12-18 16:29:17	0.00167186	0.0461595
2023-12-18 16:29:17	0.00261115	0.0464287
2023-12-18 16:29:18	0.000391962	0.0478231
2023-12-18 16:29:18	0.00168153	0.0464267
2023-12-18 16:29:19	0.00259958	0.046223
2023-12-18 16:29:19	0.000748853	0.046231
2023-12-18 16:29:20	0.00261556	0.0465071
2023-12-18 16:29:21	0.00168662	0.0465672
2023-12-18 16:29:21	0.00239002	0.0469826
2023-12-18 16:29:22	0.00261115	0.0464287
2023-12-18 16:29:22	0.00182322	0.045205
2023-12-18 16:29:23	0.00260435	0.0463077
2023-12-18 16:29:23	0.00184235	0.0456792
2023-12-18 16:29:24	0.00274431	0.0452063
2023-12-18 16:29:24	0.00260861	0.0463835
2023-12-18 16:29:25	0.00260435	0.0463077
2023-12-18 16:29:26	0.00147066	0.0470256
2023-12-18 16:29:26	0.0026165	0.0465238
2023-12-18 16:29:27	0.00259538	0.0461482
2023-12-18 16:29:27	0.00260052	0.0462396
2023-12-18 16:29:28	0.00260952	0.0463997
2023-12-18 16:29:28	0.00184188	0.0456676
2023-12-18 16:29:29	0.0022512	0.0481687
2023-12-18 16:29:29	0.00366839	0.0452439
2023-12-18 16:29:30	0.00166559	0.0459867
2023-12-18 16:29:30	0.00292004	0.0446947
2023-12-18 16:29:31	0.00182435	0.045233
2023-12-18 16:29:32	0.00167195	0.0461621
2023-12-18 16:29:32	0.0018311	0.0454003
2023-12-18 16:29:33	0.00384104	0.0446255
2023-12-18 16:29:33	0.00369818	0.0456113
2023-12-18 16:29:34	0.00183178	0.0454172
2023-12-18 16:29:34	0.000554132	0.0474545
2023-12-18 16:29:35	0.00167526	0.0462536
2023-12-18 16:29:35	0.00181964	0.0451161
2023-12-18 16:29:36	0.00355193	0.0465759
2023-12-18 16:29:37	0.00277147	0.0456537
2023-12-18 16:29:37	0.00239163	0.0470144
2023-12-18 16:29:38	0.00355064	0.0465591
2023-12-18 16:29:38	0.00274632	0.0452394
2023-12-18 16:29:39	0.00330991	0.0469711
2023-12-18 16:29:39	0.00331525	0.0470469
2023-12-18 16:29:40	0.00274742	0.0452575
2023-12-18 16:29:40	0.00184304	0.0456962
2023-12-18 16:29:41	0.00274554	0.0452266
2023-12-18 16:29:42	0.00167631	0.0462824
2023-12-18 16:29:42	0.00367564	0.0453333
2023-12-18 16:29:43	0.00166621	0.0460037
2023-12-18 16:29:43	0.0025989	0.0462108
2023-12-18 16:29:44	0.00274814	0.0452694
2023-12-18 16:29:44	0.00274897	0.0452831
2023-12-18 16:29:45	0.00276018	0.0454676
2023-12-18 16:29:45	0.00273801	0.0451025
2023-12-18 16:29:46	0.00447108	0.0464373
2023-12-18 16:29:47	0.00258919	0.0460381
2023-12-18 16:29:47	0.00368083	0.0453973
2023-12-18 16:29:48	0.00368083	0.0453973
2023-12-18 16:29:48	0.00167186	0.0461595
2023-12-18 16:29:49	0.00369818	0.0456113
2023-12-18 16:29:49	0.00259538	0.0461482
2023-12-18 16:29:50	0.00368176	0.0454087
2023-12-18 16:29:50	0.00368312	0.0454256
2023-12-18 16:29:51	0.00291245	0.0445785
2023-12-18 16:29:52	0.00367453	0.0453196
2023-12-18 16:29:52	0.00166451	0.0459568
2023-12-18 16:29:53	0.00259958	0.046223
2023-12-18 16:29:53	0.00460436	0.0453836
2023-12-18 16:29:54	0.00274076	0.0451478
2023-12-18 16:29:54	0.00199913	0.0448302
2023-12-18 16:29:55	0.00381793	0.0443571
2023-12-18 16:29:55	0.002926	0.044786
2023-12-18 16:29:56	0.00147114	0.0470409
2023-12-18 16:29:57	0.00366218	0.0451672
2023-12-18 16:29:57	0.00260052	0.0462396
2023-12-18 16:29:58	0.00366096	0.0451523
2023-12-18 16:29:58	0.0027519	0.0453313
2023-12-18 16:29:59	0.00351961	0.0461521
2023-12-18 16:29:59	0.00290553	0.0444727
2023-12-18 16:30:00	0.00384493	0.0446707
2023-12-18 16:30:00	0.00273446	0.045044
2023-12-18 16:30:01	0.00459216	0.0452633
2023-12-18 16:30:01	0.00475543	0.0445214
2023-12-18 16:30:02	0.00349948	0.0458881
2023-12-18 16:30:03	0.00384343	0.0446533
2023-12-18 16:30:03	0.00309942	0.0434366
2023-12-18 16:30:04	0.00383562	0.0445625
2023-12-18 16:30:04	0.00476335	0.0445955
2023-12-18 16:30:05	0.00381893	0.0443687
2023-12-18 16:30:05	0.00275918	0.0454513
2023-12-18 16:30:06	0.00494619	0.0434691
2023-12-18 16:30:06	0.00403197	0.0435556
2023-12-18 16:30:07	0.00404159	0.0436594
2023-12-18 16:30:08	0.00473646	0.0443437
2023-12-18 16:30:08	0.00274912	0.0452856
2023-12-18 16:30:09	0.00369459	0.045567
2023-12-18 16:30:09	0.00291822	0.0446669
2023-12-18 16:30:10	0.00476511	0.044612
2023-12-18 16:30:10	0.00381772	0.0443546
2023-12-18 16:30:11	0.00385916	0.044836
2023-12-18 16:30:11	0.0042008	0.0428705
2023-12-18 16:30:12	0.00381772	0.0443546
2023-12-18 16:30:13	0.00591094	0.043784
2023-12-18 16:30:13	0.00565249	0.0443151
2023-12-18 16:30:14	0.00512437	0.0428457
2023-12-18 16:30:14	0.00475373	0.0445055
2023-12-18 16:30:15	0.00565888	0.0443652
2023-12-18 16:30:15	0.00404411	0.0436866
2023-12-18 16:30:16	0.00511218	0.0427438
2023-12-18 16:30:16	0.00496635	0.0436462
2023-12-18 16:30:17	0.00511002	0.0427257
2023-12-18 16:30:18	0.00510703	0.0427007
2023-12-18 16:30:18	0.00403588	0.0435977
2023-12-18 16:30:19	0.00508323	0.0425018
2023-12-18 16:30:19	0.00585148	0.0433436
2023-12-18 16:30:20	0.00604622	0.0428163
2023-12-18 16:30:20	0.00602185	0.0426437
2023-12-18 16:30:21	0.0051021	0.0426595
2023-12-18 16:30:21	0.006024	0.042659
2023-12-18 16:30:22	0.00416008	0.042455
2023-12-18 16:30:23	0.00619393	0.041947
2023-12-18 16:30:23	0.00617267	0.0418031
2023-12-18 16:30:24	0.00710121	0.0418493
2023-12-18 16:30:24	0.00603284	0.0427215
2023-12-18 16:30:25	0.0063483	0.0406748
2023-12-18 16:30:25	0.00695366	0.0427062
2023-12-18 16:30:26	0.00710121	0.0418493
2023-12-18 16:30:26	0.00604268	0.0427912
2023-12-18 16:30:27	0.00617082	0.0417905
2023-12-18 16:30:27	0.0070515	0.0415564
2023-12-18 16:30:28	0.00708285	0.0417411
2023-12-18 16:30:29	0.00601513	0.0425961
2023-12-18 16:30:29	0.00709867	0.0418344
2023-12-18 16:30:30	0.00617923	0.0418475
2023-12-18 16:30:30	0.00728424	0.0407769
2023-12-18 16:30:31	0.00695366	0.0427062
2023-12-18 16:30:31	0.00819388	0.0407254
2023-12-18 16:30:32	0.00728424	0.0407769
2023-12-18 16:30:32	0.00801553	0.0418108
2023-12-18 16:30:33	0.00742044	0.0398695
2023-12-18 16:30:34	0.00705866	0.0415986
2023-12-18 16:30:34	0.00747618	0.040169
2023-12-18 16:30:35	0.00921466	0.0396942
2023-12-18 16:30:35	0.00820178	0.0407646
2023-12-18 16:30:36	0.00743085	0.0399254
2023-12-18 16:30:36	0.00927883	0.0399707
2023-12-18 16:30:37	0.00854369	0.0393025
2023-12-18 16:30:37	0.00923838	0.0397964
2023-12-18 16:30:38	0.00941424	0.0390856
2023-12-18 16:30:39	0.00850914	0.0391435
2023-12-18 16:30:39	0.0104882	0.0382908
2023-12-18 16:30:40	0.0103664	0.0392161
2023-12-18 16:30:40	0.0104608	0.0381905
2023-12-18 16:30:41	0.0101653	0.0398402
2023-12-18 16:30:41	0.00941953	0.0391076
2023-12-18 16:30:42	0.0104224	0.0380503
2023-12-18 16:30:42	0.0104875	0.0382881
2023-12-18 16:30:43	0.0104428	0.0381247
2023-12-18 16:30:44	0.0097765	0.0373374
2023-12-18 16:30:44	0.0112133	0.0389595
2023-12-18 16:30:45	0.0113989	0.0382671
2023-12-18 16:30:45	0.0106853	0.0373031
2023-12-18 16:30:46	0.011623	0.0373669
2023-12-18 16:30:46	0.0103017	0.0389712
2023-12-18 16:30:47	0.0116036	0.0373047
2023-12-18 16:30:47	0.0113233	0.0380136
2023-12-18 16:30:48	0.0113675	0.0381618
2023-12-18 16:30:49	0.011761	0.0365132
2023-12-18 16:30:49	0.0114178	0.0383308
2023-12-18 16:30:50	0.0137119	0.0356111
2023-12-18 16:30:50	0.0117137	0.0363663
2023-12-18 16:30:51	0.0117058	0.0363417
2023-12-18 16:30:51	0.0137038	0.0355901
2023-12-18 16:30:52	0.013627	0.0353905
2023-12-18 16:30:52	0.0126623	0.0364651
2023-12-18 16:30:53	0.0125904	0.0362582
2023-12-18 16:30:53	0.0134896	0.0362252
2023-12-18 16:30:54	0.0136845	0.03554
2023-12-18 16:30:55	0.0136216	0.0353765
2023-12-18 16:30:55	0.0145187	0.0354505
2023-12-18 16:30:56	0.0149052	0.0337601
2023-12-18 16:30:56	0.0138588	0.0345011
2023-12-18 16:30:57	0.0138548	0.0344912
2023-12-18 16:30:57	0.0146811	0.0343904
2023-12-18 16:30:58	0.0146222	0.0342524
2023-12-18 16:30:58	0.0140318	0.0337539
2023-12-18 16:30:59	0.0137802	0.0343054
2023-12-18 16:31:00	0.0149111	0.0337735
2023-12-18 16:31:00	0.0148455	0.033625
2023-12-18 16:31:01	0.014131	0.0328325
2023-12-18 16:31:01	0.0158918	0.0336009
2023-12-18 16:31:02	0.0147528	0.0334151
2023-12-18 16:31:02	0.0167241	0.0335743
2023-12-18 16:31:03	0.0167669	0.0336603
2023-12-18 16:31:03	0.0158601	0.0335338
2023-12-18 16:31:04	0.0160931	0.032909
2023-12-18 16:31:05	0.0159391	0.032594
2023-12-18 16:31:05	0.0150546	0.0329559
2023-12-18 16:31:06	0.0162096	0.0317702
2023-12-18 16:31:06	0.0167983	0.0326314
2023-12-18 16:31:07	0.016203	0.0317573
2023-12-18 16:31:07	0.01786	0.0317038
2023-12-18 16:31:08	0.0172726	0.0311009
2023-12-18 16:31:08	0.0170628	0.0317874
2023-12-18 16:31:09	0.0181555	0.0301147
2023-12-18 16:31:10	0.0181043	0.0310746
2023-12-18 16:31:10	0.0177846	0.0315699
2023-12-18 16:31:11	0.0173011	0.0300924
2023-12-18 16:31:11	0.018015	0.0309213
2023-12-18 16:31:12	0.0187482	0.0307426
2023-12-18 16:31:12	0.0183946	0.0294676
2023-12-18 16:31:13	0.0201448	0.0292469
2023-12-18 16:31:13	0.0179605	0.0308277
2023-12-18 16:31:14	0.0180211	0.0309318
2023-12-18 16:31:15	0.0188389	0.029864
2023-12-18 16:31:15	0.021008	0.0292804
2023-12-18 16:31:16	0.0203138	0.0282387
2023-12-18 16:31:16	0.0203935	0.0283495
2023-12-18 16:31:17	0.0203823	0.0283338
2023-12-18 16:31:17	0.020747	0.0299078
2023-12-18 16:31:18	0.021175	0.0282695
2023-12-18 16:31:18	0.0213784	0.0275527
2023-12-18 16:31:19	0.0200068	0.0290465
2023-12-18 16:31:20	0.0203742	0.0283227
2023-12-18 16:31:20	0.020154	0.0280165
2023-12-18 16:31:21	0.0202325	0.0281256
2023-12-18 16:31:21	0.0209465	0.0291948
2023-12-18 16:31:22	0.0219958	0.0272754
2023-12-18 16:31:22	0.0206458	0.0267111
2023-12-18 16:31:23	0.0220188	0.027304
2023-12-18 16:31:23	0.0214115	0.0266198
2023-12-18 16:31:24	0.0223676	0.0267631
2023-12-18 16:31:24	0.0213822	0.0265833
2023-12-18 16:31:25	0.0233739	0.0255262
2023-12-18 16:31:26	0.0221854	0.0265451
2023-12-18 16:31:26	0.0231719	0.0264813
2023-12-18 16:31:27	0.0230425	0.0272825
2023-12-18 16:31:27	0.0212574	0.0264282
2023-12-18 16:31:28	0.0222839	0.0254694
2023-12-18 16:31:28	0.0241807	0.0245707
2023-12-18 16:31:29	0.0238224	0.0262811
2023-12-18 16:31:29	0.0226537	0.0239934
2023-12-18 16:31:30	0.0231842	0.025319
2023-12-18 16:31:31	0.0233726	0.0255248
2023-12-18 16:31:31	0.0241373	0.0254535
2023-12-18 16:31:32	0.0235632	0.0238601
2023-12-18 16:31:32	0.0235945	0.0248234
2023-12-18 16:31:33	0.0251918	0.0238336
2023-12-18 16:31:33	0.0234428	0.0246638
2023-12-18 16:31:34	0.0252412	0.0238804
2023-12-18 16:31:34	0.024424	0.0238919
2023-12-18 16:31:35	0.0243237	0.0237938
2023-12-18 16:31:36	0.0241234	0.0245126
2023-12-18 16:31:36	0.0240696	0.0244579
2023-12-18 16:31:37	0.0250097	0.0245735
2023-12-18 16:31:37	0.0241705	0.0245604
2023-12-18 16:31:38	0.0254855	0.0229654
2023-12-18 16:31:38	0.0264731	0.0220235
2023-12-18 16:31:39	0.0252882	0.0227875
2023-12-18 16:31:39	0.0251339	0.0237789
2023-12-18 16:31:40	0.0253514	0.0228445
2023-12-18 16:31:41	0.0259649	0.0245001
2023-12-18 16:31:41	0.0261388	0.0237544
2023-12-18 16:31:42	0.0252376	0.022742
2023-12-18 16:31:42	0.0261235	0.0237405
2023-12-18 16:31:43	0.0252868	0.0227863
2023-12-18 16:31:43	0.0263057	0.0227764
2023-12-18 16:31:44	0.0269876	0.0226572
2023-12-18 16:31:44	0.0250503	0.0225732
2023-12-18 16:31:45	0.0271983	0.0219434
2023-12-18 16:31:46	0.0246158	0.0220214
2023-12-18 16:31:46	0.0270022	0.0226694
2023-12-18 16:31:47	0.0262967	0.0227686
2023-12-18 16:31:47	0.0270915	0.0218573
2023-12-18 16:31:48	0.0263717	0.0219391
2023-12-18 16:31:48	0.0271073	0.0227577
2023-12-18 16:31:49	0.026846	0.0225383
2023-12-18 16:31:49	0.0271005	0.0218645
2023-12-18 16:31:50	0.0269959	0.0217802
2023-12-18 16:31:50	0.027232	0.0210888
2023-12-18 16:31:51	0.0272672	0.021116
2023-12-18 16:31:52	0.0274679	0.0234808
2023-12-18 16:31:52	0.0272159	0.0210763
2023-12-18 16:31:53	0.0279997	0.021051
2023-12-18 16:31:53	0.0266999	0.0224157
2023-12-18 16:31:54	0.0281829	0.0203156
2023-12-18 16:31:54	0.0278639	0.0209489
2023-12-18 16:31:55	0.0285998	0.0208929
2023-12-18 16:31:55	0.0273972	0.0203392
2023-12-18 16:31:56	0.0271202	0.0201335
2023-12-18 16:31:57	0.0289306	0.0202668
2023-12-18 16:31:57	0.0287636	0.0210126
2023-12-18 16:31:58	0.0269539	0.0208734
2023-12-18 16:31:58	0.0280201	0.0201983
2023-12-18 16:31:59	0.0275775	0.0215972
2023-12-18 16:31:59	0.0287473	0.0201384
2023-12-18 16:32:00	0.0299018	0.0202342
2023-12-18 16:32:00	0.0304744	0.0200751
2023-12-18 16:32:01	0.0289637	0.0192164
2023-12-18 16:32:02	0.0287092	0.0201116
2023-12-18 16:32:02	0.0287642	0.0201502
2023-12-18 16:32:03	0.0289621	0.0192154
2023-12-18 16:32:03	0.0282209	0.0183881
2023-12-18 16:32:04	0.0286995	0.0201049
2023-12-18 16:32:04	0.0305327	0.0201135
2023-12-18 16:32:05	0.0296557	0.0190101
2023-12-18 16:32:05	0.0285269	0.0208397
2023-12-18 16:32:06	0.0282827	0.0184284
2023-12-18 16:32:07	0.0283565	0.0207152
2023-12-18 16:32:07	0.0296906	0.0200913
2023-12-18 16:32:08	0.0295867	0.020021
2023-12-18 16:32:08	0.0295042	0.0199651
2023-12-18 16:32:09	0.0304641	0.0200683
2023-12-18 16:32:09	0.0285453	0.0199968
2023-12-18 16:32:10	0.0307098	0.018305
2023-12-18 16:32:10	0.0287893	0.0191007
2023-12-18 16:32:11	0.0313968	0.0182365
2023-12-18 16:32:12	0.0299382	0.0191912
2023-12-18 16:32:12	0.029598	0.0189731
2023-12-18 16:32:13	0.030548	0.0190662
2023-12-18 16:32:13	0.0305338	0.0182001
2023-12-18 16:32:14	0.0298703	0.018284
2023-12-18 16:32:14	0.0300098	0.0174687
2023-12-18 16:32:15	0.0295591	0.0189482
2023-12-18 16:32:15	0.0308281	0.017477
2023-12-18 16:32:16	0.0301117	0.0198361
2023-12-18 16:32:16	0.030279	0.0188983
2023-12-18 16:32:17	0.0313968	0.0182365
2023-12-18 16:32:18	0.0306702	0.0173875
2023-12-18 16:32:18	0.0304859	0.0181716
2023-12-18 16:32:19	0.0307795	0.0174494
2023-12-18 16:32:19	0.0303407	0.018085
2023-12-18 16:32:20	0.0312798	0.0181685
2023-12-18 16:32:20	0.0316337	0.0165906
2023-12-18 16:32:21	0.0314454	0.0173738
2023-12-18 16:32:21	0.031386	0.017341
2023-12-18 16:32:22	0.031262	0.0172725
2023-12-18 16:32:23	0.0296715	0.0181622
2023-12-18 16:32:23	0.0326374	0.0157163
2023-12-18 16:32:24	0.0311604	0.0180991
2023-12-18 16:32:24	0.0308306	0.0165889
2023-12-18 16:32:25	0.0298944	0.0165137
2023-12-18 16:32:25	0.0282766	0.0157267
2023-12-18 16:32:26	0.0238172	0.0117101
2023-12-18 16:32:26	0.0165353	0.0101412
2023-12-18 16:32:27	0.0119922	0.0078319
2023-12-18 16:32:28	0.00671544	0.00380017
2023-12-18 16:32:28	0.00555645	0.00542505
2023-12-18 16:32:29	0.00413247	0.003805
2023-12-18 16:32:29	0.00429217	0.00300228
2023-12-18 16:32:30	0.00274387	0.00221573
2023-12-18 16:32:30	0.00273499	0.00220857
2023-12-18 16:32:31	0.00273354	0.00220739
2023-12-18 16:32:31	0.00290543	0.0014064
2023-12-18 16:32:32	0.00275075	0.00222129
2023-12-18 16:32:33	0.00204024	0.00141077
2023-12-18 16:32:33	0.00274548	0.00221704
2023-12-18 16:32:34	0.00204406	0.00141341
2023-12-18 16:32:34	0.00187468	0.00221778
2023-12-18 16:32:35	0.00187863	0.00222246
2023-12-18 16:32:35	0.00308496	0.000599471
2023-12-18 16:32:36	0.00100436	0.00222091
2023-12-18 16:32:36	0.00117647	0.00142337
2023-12-18 16:32:37	0.00132751	0.000598016
2023-12-18 16:32:38	0.000132209	0.00223454
2023-12-18 16:32:38	0.00133387	0.00060088
2023-12-18 16:32:39	0.00205146	0.00141852
2023-12-18 16:32:39	0.000294565	0.00142385
2023-12-18 16:32:40	0.00133645	0.000602045
2023-12-18 16:32:40	0.00133573	0.00060172
2023-12-18 16:32:41	0.000294152	0.00142186
2023-12-18 16:32:41	0	0.0014242
2023-12-18 16:32:42	0.000619962	0
2023-12-18 16:32:42	0.00117198	0.00141794
2023-12-18 16:32:43	0.000133265	0.00225239
2023-12-18 16:32:44	0.00029474	0.0014247
2023-12-18 16:32:44	0.00134427	0.000605565
2023-12-18 16:32:45	0.00150013	0
2023-12-18 16:32:45	0.000458651	0.000606102
2023-12-18 16:32:46	0.00150745	0
2023-12-18 16:32:46	0.000456893	0.000603779
2023-12-18 16:32:47	0.00102003	0.00225556
2023-12-18 16:32:47	0.000457334	0.000604362
2023-12-18 16:32:48	0.00134905	0.000607719
2023-12-18 16:32:49	0.000297031	0.00143578
2023-12-18 16:32:49	0	0.00226018
2023-12-18 16:32:50	0	0.00144469
2023-12-18 16:32:50	0	0
2023-12-18 16:32:51	0.00135364	0.000609787
2023-12-18 16:32:51	0.00134689	0.000606748
2023-12-18 16:32:52	0.000628873	0
2023-12-18 16:32:52	0.000462006	0.000610536
2023-12-18 16:32:53	0	0.00060854
2023-12-18 16:32:54	0	0
2023-12-18 16:32:54	0.000460447	0.000608477
2023-12-18 16:32:55	0.000463194	0.000612107
2023-12-18 16:32:55	0.00152379	0
2023-12-18 16:32:56	0.000626399	0
2023-12-18 16:32:56	0.00136564	0.000615192
2023-12-18 16:32:57	0.000628494	0
2023-12-18 16:32:57	0.000629737	0
2023-12-18 16:32:58	0.000463803	0.000612912
2023-12-18 16:32:59	0.000628494	0
2023-12-18 16:32:59	0	0
2023-12-18 16:33:00	0	0
2023-12-18 16:33:00	0.000628528	0
2023-12-18 16:33:01	0	0
2023-12-18 16:33:01	0.000300379	0.00145196
2023-12-18 16:33:02	0.00120338	0.00145592
2023-12-18 16:33:02	0	0.00144953
2023-12-18 16:33:03	0.000465641	0.00061534
2023-12-18 16:33:04	0.000301158	0.00145572
2023-12-18 16:33:04	0	0.000614442
2023-12-18 16:33:05	0	0
2023-12-18 16:33:05	0	0
2023-12-18 16:33:06	0	0
2023-12-18 16:33:06	0.000467613	0.000617946
2023-12-18 16:33:07	0	0.000617257
2023-12-18 16:33:07	0.000468424	0.000619018
2023-12-18 16:33:08	0	0
2023-12-18 16:33:09	0.00046845	0.000619052
2023-12-18 16:33:09	0.000468545	0.000619178
2023-12-18 16:33:10	0.000632237	0
2023-12-18 16:33:10	0	0
2023-12-18 16:33:11	0	0.000618076
2023-12-18 16:33:11	0.000635145	0
2023-12-18 16:33:12	0.000468424	0.000619018
2023-12-18 16:33:12	0.000634957	0
2023-12-18 16:33:13	0.000636415	0
2023-12-18 16:33:13	0.000633881	0
2023-12-18 16:33:14	0.000638969	0
2023-12-18 16:33:15	0	0.000616674
2023-12-18 16:33:15	0.000634531	0
2023-12-18 16:33:16	0	0.000622168
2023-12-18 16:33:16	0	0.000621787
2023-12-18 16:33:17	0	0
2023-12-18 16:33:17	0.000634758	0
2023-12-18 16:33:18	0.000473256	0.000625403
2023-12-18 16:33:18	0	0
2023-12-18 16:33:19	0.000470587	0.000621875
2023-12-18 16:33:20	0.000640027	0
2023-12-18 16:33:20	0	0.000620925
2023-12-18 16:33:21	0	0.00062467
2023-12-18 16:33:21	0	0.000623196
2023-12-18 16:33:22	0	0.00147318
2023-12-18 16:33:22	0	0
2023-12-18 16:33:23	0.000637299	0
2023-12-18 16:33:23	0.000472188	0.000623992
2023-12-18 16:33:24	0.0015528	0
2023-12-18 16:33:25	0	0
2023-12-18 16:33:25	0.000475607	0.000628509
2023-12-18 16:33:26	0	0.000624449
2023-12-18 16:33:26	0	0.000625543
2023-12-18 16:33:27	0	0.000629735
2023-12-18 16:33:27	0.000474092	0.000626508
2023-12-18 16:33:28	0.000478245	0.000631996
2023-12-18 16:33:28	0.000640254	0
2023-12-18 16:33:29	0	0
2023-12-18 16:33:30	0.000813441	0
2023-12-18 16:33:30	0	0
2023-12-18 16:33:31	0	0
2023-12-18 16:33:31	0.00171992	0
2023-12-18 16:33:32	0.000646391	0
2023-12-18 16:33:32	0	0
2023-12-18 16:33:33	0.000480881	0.00063548
2023-12-18 16:33:33	0.000642611	0
2023-12-18 16:33:34	0	0
2023-12-18 16:33:35	0	0
2023-12-18 16:33:35	0.000810161	0
2023-12-18 16:33:36	0	0.000630789
2023-12-18 16:33:36	0.000816749	0
2023-12-18 16:33:37	0.000644642	0
2023-12-18 16:33:37	0	0
2023-12-18 16:33:38	0	0.000626969
2023-12-18 16:33:38	0.000476039	0.000629081
2023-12-18 16:33:39	0	0.000632335
2023-12-18 16:33:39	0	0.000630658
2023-12-18 16:33:40	0	0.000631014
2023-12-18 16:33:41	0	0
2023-12-18 16:33:41	0	0
2023-12-18 16:33:42	0	0.000630658
2023-12-18 16:33:42	0.000479048	0.000633057
2023-12-18 16:33:43	0.00064899	0
2023-12-18 16:33:43	0	0.000632974
2023-12-18 16:33:44	0	0
2023-12-18 16:33:44	0	0
2023-12-18 16:33:45	0	0
2023-12-18 16:33:46	0	0
2023-12-18 16:33:46	0.000649161	0
2023-12-18 16:33:47	0.000477783	0.000631385
2023-12-18 16:33:47	0	0
2023-12-18 16:33:48	0	0
2023-12-18 16:33:48	0	0
2023-12-18 16:33:49	0	0
2023-12-18 16:33:49	0	0
2023-12-18 16:33:50	0	0.0006388
2023-12-18 16:33:51	0	0
2023-12-18 16:33:51	0	0
2023-12-18 16:33:52	0.00158689	0
2023-12-18 16:33:52	0	0
2023-12-18 16:33:53	0	0
2023-12-18 16:33:53	0	0
2023-12-18 16:33:54	0	0.000638836
2023-12-18 16:33:54	0	0.000637489
2023-12-18 16:33:55	0	0.00151012
2023-12-18 16:33:56	0	0
2023-12-18 16:33:56	0.000652755	0
2023-12-18 16:33:57	0	0
2023-12-18 16:33:57	0	0.00150402
2023-12-18 16:33:58	0	0
2023-12-18 16:33:58	0	0
2023-12-18 16:33:59	0	0
2023-12-18 16:33:59	0	0.000641438
2023-12-18 16:34:00	0.000829354	0
2023-12-18 16:34:01	0	0
2023-12-18 16:34:01	0	0
2023-12-18 16:34:02	0.000656085	0
2023-12-18 16:34:02	0	0
2023-12-18 16:34:03	0.000484155	0.000639806
2023-12-18 16:34:03	0	0.000638836
2023-12-18 16:34:04	0	0
2023-12-18 16:34:04	0	0.000639713
2023-12-18 16:34:05	0	0.000638836
2023-12-18 16:34:05	0	0
2023-12-18 16:34:06	0	0.000641438
2023-12-18 16:34:07	0	0
2023-12-18 16:34:07	0.000657192	0
2023-12-18 16:34:08	0	0
2023-12-18 16:34:08	0	0
2023-12-18 16:34:09	0	0
2023-12-18 16:34:09	0	0.000641475
2023-12-18 16:34:10	0	0.000642132
2023-12-18 16:34:10	0.000654956	0
2023-12-18 16:34:11	0	0
2023-12-18 16:34:12	0	0.000638605
2023-12-18 16:34:12	0	0
2023-12-18 16:34:13	0.0006588	0
2023-12-18 16:34:13	0.000314792	0.00152163
2023-12-18 16:34:14	0.000664298	0
2023-12-18 16:34:14	0.000659925	0
2023-12-18 16:34:15	0.000661295	0
2023-12-18 16:34:15	0	0
2023-12-18 16:34:16	0	0.0006452
2023-12-18 16:34:17	0	0.000645026
2023-12-18 16:34:17	0.000486186	0.000642489
2023-12-18 16:34:18	0	0.000649245
2023-12-18 16:34:18	0.000839756	0
2023-12-18 16:34:19	0.000313977	0.00151769
2023-12-18 16:34:19	0	0
2023-12-18 16:34:20	0.000661537	0
2023-12-18 16:34:20	0	0.000644097
2023-12-18 16:34:21	0	0.000649484
2023-12-18 16:34:22	0	0
2023-12-18 16:34:22	0	0
2023-12-18 16:34:23	0	0
2023-12-18 16:34:23	0.000662531	0
2023-12-18 16:34:24	0.000663736	0
2023-12-18 16:34:24	0	0.000645436
2023-12-18 16:34:25	0.000488737	0.000645861
2023-12-18 16:34:25	0	0
2023-12-18 16:34:26	0	0
2023-12-18 16:34:27	0	0
2023-12-18 16:34:27	0.000839447	0
2023-12-18 16:34:28	0	0.00152002
2023-12-18 16:34:28	0.000666693	0
2023-12-18 16:34:29	0	0
2023-12-18 16:34:29	0.000492983	0.000651471
2023-12-18 16:34:30	0	0
2023-12-18 16:34:30	0.000662953	0
2023-12-18 16:34:31	0	0
2023-12-18 16:34:32	0.000660204	0
2023-12-18 16:34:32	0	0.000651793
2023-12-18 16:34:33	0.000493299	0.000651889
2023-12-18 16:34:33	0	0
2023-12-18 16:34:34	0	0
2023-12-18 16:34:34	0.000492266	0.000650524
2023-12-18 16:34:35	0	0
2023-12-18 16:34:35	0	0.000651626
2023-12-18 16:34:36	0.000666416	0
2023-12-18 16:34:36	0	0.000650845
2023-12-18 16:34:37	0.0006653	0
2023-12-18 16:34:38	0	0.000650428
2023-12-18 16:34:38	0	0
2023-12-18 16:34:39	0	0
2023-12-18 16:34:39	0	0
2023-12-18 16:34:40	0.00066964	0
2023-12-18 16:34:40	0.000666654	0
2023-12-18 16:34:41	0.000841564	0
2023-12-18 16:34:41	0.000666874	0
2023-12-18 16:34:42	0	0.00064865
2023-12-18 16:34:43	0	0
2023-12-18 16:34:43	0.000667814	0
2023-12-18 16:34:44	0	0
2023-12-18 16:34:44	0.000669888	0
2023-12-18 16:34:45	0	0.000653163
2023-12-18 16:34:45	0.000669888	0
2023-12-18 16:34:46	0.000490924	0.00064875
2023-12-18 16:34:46	0	0
2023-12-18 16:34:47	0	0
2023-12-18 16:34:48	0.000846291	0
2023-12-18 16:34:48	0.000495194	0.000654394
2023-12-18 16:34:49	0	0
2023-12-18 16:34:49	0	0.000655921
2023-12-18 16:34:50	0.000669888	0
2023-12-18 16:34:50	0.000847773	0
2023-12-18 16:34:51	0	0.000656345
2023-12-18 16:34:51	0	0.00065156
2023-12-18 16:34:52	0	0
2023-12-18 16:34:53	0	0
2023-12-18 16:34:53	0	0
2023-12-18 16:34:54	0	0
2023-12-18 16:34:54	0	0
2023-12-18 16:34:55	0	0
2023-12-18 16:34:55	0.00162812	0
2023-12-18 16:34:56	0	0
2023-12-18 16:34:56	0	0
2023-12-18 16:34:57	0	0.000655921
2023-12-18 16:34:58	0	0.000655921
2023-12-18 16:34:58	0.00066964	0
2023-12-18 16:34:59	0	0
2023-12-18 16:34:59	0.00032158	0.00155444
2023-12-18 16:35:00	0	0
2023-12-18 16:35:00	0.00180703	0
2023-12-18 16:35:01	0.000674143	0
2023-12-18 16:35:01	0	0
2023-12-18 16:35:02	0	0
2023-12-18 16:35:02	0.000848675	0
2023-12-18 16:35:03	0	0
2023-12-18 16:35:04	0.000675573	0
2023-12-18 16:35:04	0	0
2023-12-18 16:35:05	0	0
2023-12-18 16:35:05	0	0
2023-12-18 16:35:06	0.000500327	0.000661177
2023-12-18 16:35:06	0.000496239	0.000655775
2023-12-18 16:35:07	0.000496424	0.000656019
2023-12-18 16:35:07	0.000499589	0.000660202
2023-12-18 16:35:08	0	0
2023-12-18 16:35:09	0.000679901	0
2023-12-18 16:35:09	0	0
2023-12-18 16:35:10	0.000851416	0
2023-12-18 16:35:10	0	0
2023-12-18 16:35:11	0.000674182	0
2023-12-18 16:35:11	0.000674182	0
2023-12-18 16:35:12	0	0
2023-12-18 16:35:12	0	0.000657111
2023-12-18 16:35:13	0.00164368	0
2023-12-18 16:35:14	0	0.00155165
2023-12-18 16:35:14	0	0
2023-12-18 16:35:15	0	0
2023-12-18 16:35:15	0	0.000660532
2023-12-18 16:35:16	0.000676756	0
2023-12-18 16:35:16	0	0
2023-12-18 16:35:17	0	0
2023-12-18 16:35:17	0	0.000660284
2023-12-18 16:35:18	0	0.000663392
2023-12-18 16:35:19	0	0.000660284
2023-12-18 16:35:19	0	0.000659864
2023-12-18 16:35:20	0	0.000663353
2023-12-18 16:35:20	0.000500327	0.000661177
2023-12-18 16:35:21	0.000855907	0
2023-12-18 16:35:21	0	0.00065913
2023-12-18 16:35:22	0	0.000660571
2023-12-18 16:35:22	0.000854037	0
2023-12-18 16:35:23	0	0.000659864
2023-12-18 16:35:24	0.000678452	0
2023-12-18 16:35:24	0.000855857	0
2023-12-18 16:35:25	0	0.000661978
2023-12-18 16:35:25	0	0
2023-12-18 16:35:26	0	0.000660141
2023-12-18 16:35:26	0	0.000664096
2023-12-18 16:35:27	0.000498366	0.000658586
2023-12-18 16:35:27	0.000679497	0
2023-12-18 16:35:28	0.00067921	0
2023-12-18 16:35:28	0	0
2023-12-18 16:35:29	0.000684325	0
2023-12-18 16:35:30	0	0.000661508
2023-12-18 16:35:30	0	0
2023-12-18 16:35:31	0	0.000663353
2023-12-18 16:35:31	0.000681356	0
2023-12-18 16:35:32	0.000859519	0
2023-12-18 16:35:32	0	0.000661978
2023-12-18 16:35:33	0	0
2023-12-18 16:35:33	0.000502605	0.000664188
2023-12-18 16:35:34	0.000502795	0.000664438
2023-12-18 16:35:35	0	0.000664096
2023-12-18 16:35:35	0.00067805	0
2023-12-18 16:35:36	0	0
2023-12-18 16:35:36	0	0.000663103
2023-12-18 16:35:37	0.000504955	0.000667292
2023-12-18 16:35:37	0	0
2023-12-18 16:35:38	0	0.000664772
2023-12-18 16:35:38	0	0
2023-12-18 16:35:39	0.000504439	0.000666611
2023-12-18 16:35:40	0	0
2023-12-18 16:35:40	0.00104363	0
2023-12-18 16:35:41	0	0.000664772
2023-12-18 16:35:41	0.000684284	0
2023-12-18 16:35:42	0	0
2023-12-18 16:35:42	0	0
2023-12-18 16:35:43	0.00104657	0
2023-12-18 16:35:43	0.000687238	0
2023-12-18 16:35:44	0	0
2023-12-18 16:35:45	0.000504985	0.000667332
2023-12-18 16:35:45	0	0
2023-12-18 16:35:46	0.000684284	0
2023-12-18 16:35:46	0	0.000667191
2023-12-18 16:35:47	0.000684025	0
2023-12-18 16:35:47	0	0
2023-12-18 16:35:48	0	0
2023-12-18 16:35:48	0	0.000662718
2023-12-18 16:35:49	0	0
2023-12-18 16:35:50	0.000688462	0
2023-12-18 16:35:50	0	0
2023-12-18 16:35:51	0.000688725	0
2023-12-18 16:35:51	0	0.000669823
2023-12-18 16:35:52	0.000507894	0.000671177
2023-12-18 16:35:52	0.000690218	0
2023-12-18 16:35:53	0	0.000667231
2023-12-18 16:35:53	0	0.000673161
2023-12-18 16:35:54	0	0
2023-12-18 16:35:55	0	0
2023-12-18 16:35:55	0.00086507	0
2023-12-18 16:35:56	0	0
2023-12-18 16:35:56	0.00167024	0
2023-12-18 16:35:57	0.000867244	0
2023-12-18 16:35:57	0.000509331	0.000673076
2023-12-18 16:35:58	0.000688725	0
2023-12-18 16:35:58	0	0.000670512
2023-12-18 16:35:59	0.000870696	0
2023-12-18 16:35:59	0	0
2023-12-18 16:36:00	0	0
2023-12-18 16:36:01	0	0.000671962
2023-12-18 16:36:01	0	0.000671962
2023-12-18 16:36:02	0	0
2023-12-18 16:36:02	0	0
2023-12-18 16:36:03	0	0.000671558
2023-12-18 16:36:03	0	0
2023-12-18 16:36:04	0	0
2023-12-18 16:36:04	0	0
2023-12-18 16:36:05	0	0.000671518
2023-12-18 16:36:06	0	0
2023-12-18 16:36:06	0.000688269	0
2023-12-18 16:36:07	0	0
2023-12-18 16:36:07	0	0
2023-12-18 16:36:08	0	0
2023-12-18 16:36:08	0	0.000677375
2023-12-18 16:36:09	0	0
2023-12-18 16:36:09	0	0
2023-12-18 16:36:10	0.000870119	0
2023-12-18 16:36:11	0	0
2023-12-18 16:36:11	0	0
2023-12-18 16:36:12	0	0.000670552
2023-12-18 16:36:12	0	0
2023-12-18 16:36:13	0	0
2023-12-18 16:36:13	0	0
2023-12-18 16:36:14	0	0.000677827
2023-12-18 16:36:14	0	0.0006722
2023-12-18 16:36:15	0	0
2023-12-18 16:36:16	0.001488	0.000670312
2023-12-18 16:36:16	0	0.000674922
2023-12-18 16:36:17	0.000692957	0
2023-12-18 16:36:17	0	0.000670021
2023-12-18 16:36:18	0	0
2023-12-18 16:36:18	0	0.000671558
2023-12-18 16:36:19	0	0
2023-12-18 16:36:19	0.000510437	0.000674537
2023-12-18 16:36:20	0	0
2023-12-18 16:36:21	0.000876447	0
2023-12-18 16:36:21	0	0
2023-12-18 16:36:22	0	0
2023-12-18 16:36:22	0	0.000674882
2023-12-18 16:36:23	0	0.000677375
2023-12-18 16:36:23	0.00069778	0
2023-12-18 16:36:24	0	0.000674433
2023-12-18 16:36:24	0	0.000679047
2023-12-18 16:36:25	0.000874204	0
2023-12-18 16:36:25	0	0
2023-12-18 16:36:26	0	0
2023-12-18 16:36:27	0.000691963	0
2023-12-18 16:36:27	0.000513784	0.00067896
2023-12-18 16:36:28	0	0.000676351
2023-12-18 16:36:28	0	0.000679088
2023-12-18 16:36:29	0	0
2023-12-18 16:36:29	0	0
2023-12-18 16:36:30	0	0
2023-12-18 16:36:30	0	0
2023-12-18 16:36:31	0.00369929	0
2023-12-18 16:36:32	0.00880667	0
2023-12-18 16:36:32	0.0165067	0.000683031
2023-12-18 16:36:33	0.0273077	0
2023-12-18 16:36:33	0.0330351	0.000674569
2023-12-18 16:36:34	0.0369152	0.000674169
2023-12-18 16:36:34	0.0385795	0.000667246
2023-12-18 16:36:35	0.0414552	0.00157943
2023-12-18 16:36:35	0.0418905	0.00156171
2023-12-18 16:36:36	0.0420696	0.00156839
2023-12-18 16:36:37	0.0419774	0.00156496
2023-12-18 16:36:37	0.0415367	0.00154853
2023-12-18 16:36:38	0.0431603	0.00156696
2023-12-18 16:36:38	0.0433514	0.00244023
2023-12-18 16:36:39	0.0437317	0.00155516
2023-12-18 16:36:39	0.0445425	0.000654778
2023-12-18 16:36:40	0.0428643	0.0042116
2023-12-18 16:36:40	0.0434666	0.00154574
2023-12-18 16:36:41	0.0428877	0.00241413
2023-12-18 16:36:42	0.0430074	0.00242086
2023-12-18 16:36:42	0.0446221	0.00152433
2023-12-18 16:36:43	0.043915	0.0024221
2023-12-18 16:36:43	0.04451	0.00240639
2023-12-18 16:36:44	0.043284	0.0032733
2023-12-18 16:36:44	0.0438731	0.00152885
2023-12-18 16:36:45	0.0444118	0.00151715
2023-12-18 16:36:45	0.0446083	0.00152386
2023-12-18 16:36:46	0.045111	0.00238007
2023-12-18 16:36:47	0.0434598	0.002397
2023-12-18 16:36:47	0.0441853	0.00327514
2023-12-18 16:36:48	0.0438064	0.00324706
2023-12-18 16:36:48	0.0442084	0.00239009
2023-12-18 16:36:49	0.0439848	0.00150256
2023-12-18 16:36:49	0.0450627	0.00237752
2023-12-18 16:36:50	0.0454688	0.000639602
2023-12-18 16:36:50	0.0435889	0.00235659
2023-12-18 16:36:51	0.0439423	0.00325713
2023-12-18 16:36:51	0.0454375	0.00235193
2023-12-18 16:36:52	0.0451637	0.00320457
2023-12-18 16:36:53	0.0448009	0.00236371
2023-12-18 16:36:53	0.0445468	0.00148521
2023-12-18 16:36:54	0.0448576	0.00149556
2023-12-18 16:36:54	0.0441462	0.00319303
2023-12-18 16:36:55	0.0453453	0.00234715
2023-12-18 16:36:55	0.0453777	0.00148438
2023-12-18 16:36:56	0.0450616	0.00233247
2023-12-18 16:36:56	0.0446507	0.00148867
2023-12-18 16:36:57	0.0449081	0.00232453
2023-12-18 16:36:58	0.0459654	0.00233506
2023-12-18 16:36:58	0.0449684	0.00232764
2023-12-18 16:36:59	0.0441549	0.00232963
2023-12-18 16:36:59	0.0448222	0.00318034
2023-12-18 16:37:00	0.0444568	0.00315441
2023-12-18 16:37:00	0.0455022	0.0031684
2023-12-18 16:37:01	0.0440092	0.00146728
2023-12-18 16:37:01	0.0441865	0.00147319
2023-12-18 16:37:02	0.0464366	0.00315982
2023-12-18 16:37:03	0.0446718	0.00146129
2023-12-18 16:37:03	0.044618	0.00316585
2023-12-18 16:37:04	0.0449806	0.00228503
2023-12-18 16:37:04	0.0452183	0.00314863
2023-12-18 16:37:05	0.0455338	0.00231313
2023-12-18 16:37:05	0.0448014	0.0031196
2023-12-18 16:37:06	0.0456241	0.00146482
2023-12-18 16:37:06	0.0449781	0.0022849
2023-12-18 16:37:07	0.045506	0.00146103
2023-12-18 16:37:08	0.046158	0.00144845
2023-12-18 16:37:08	0.0458426	0.00311941
2023-12-18 16:37:09	0.0458721	0.00227744
2023-12-18 16:37:09	0.0458721	0.00227744
2023-12-18 16:37:10	0.0449666	0.00228432
2023-12-18 16:37:10	0.0444064	0.00309209
2023-12-18 16:37:11	0.0448779	0.00227981
2023-12-18 16:37:11	0.0448952	0.00144142
2023-12-18 16:37:12	0.0443751	0.00308991
2023-12-18 16:37:13	0.045961	0.00144227
2023-12-18 16:37:13	0.0453478	0.00308574
2023-12-18 16:37:14	0.0456396	0.0031056
2023-12-18 16:37:14	0.0456175	0.00143149
2023-12-18 16:37:15	0.0455875	0.00226331
2023-12-18 16:37:15	0.0445534	0.00226333
2023-12-18 16:37:16	0.0453056	0.00308287
2023-12-18 16:37:16	0.0457196	0.00226987
2023-12-18 16:37:17	0.0456482	0.00388113
2023-12-18 16:37:18	0.044188	0.00307689
2023-12-18 16:37:18	0.0460593	0.00141968
2023-12-18 16:37:19	0.0460032	0.00307433
2023-12-18 16:37:19	0.0451457	0.00224137
2023-12-18 16:37:20	0.0447031	0.00387027
2023-12-18 16:37:20	0.0458672	0.00306524
2023-12-18 16:37:21	0.0455886	0.00304662
2023-12-18 16:37:21	0.0462516	0.0014256
2023-12-18 16:37:22	0.0456742	0.00305234
2023-12-18 16:37:22	0.0446347	0.00303721
2023-12-18 16:37:23	0.0438908	0.00305619
2023-12-18 16:37:24	0.045502	0.00221879
2023-12-18 16:37:24	0.0456742	0.00305234
2023-12-18 16:37:25	0.044813	0.00222486
2023-12-18 16:37:25	0.0451523	0.00383896
2023-12-18 16:37:26	0.0463756	0.00222177
2023-12-18 16:37:26	0.0446674	0.00221763
2023-12-18 16:37:27	0.0463646	0.00222125
2023-12-18 16:37:27	0.0453545	0.0022116
2023-12-18 16:37:28	0.0459978	0.00301993
2023-12-18 16:37:29	0.0454251	0.00221504
2023-12-18 16:37:29	0.0443884	0.00220378
2023-12-18 16:37:30	0.0452523	0.00302415
2023-12-18 16:37:30	0.0442939	0.00301403
2023-12-18 16:37:31	0.0460135	0.00220442
2023-12-18 16:37:31	0.0452704	0.00220749
2023-12-18 16:37:32	0.0446387	0.0037953
2023-12-18 16:37:32	0.0460224	0.00220485
2023-12-18 16:37:33	0.0456752	0.00299875
2023-12-18 16:37:34	0.0458493	0.00301018
2023-12-18 16:37:34	0.0451817	0.00220317
2023-12-18 16:37:35	0.0457784	0.00219316
2023-12-18 16:37:35	0.0457494	0.00219177
2023-12-18 16:37:36	0.0444678	0.00378076
2023-12-18 16:37:36	0.0450958	0.00219898
2023-12-18 16:37:37	0.0453182	0.00297531
2023-12-18 16:37:37	0.0456486	0.00299701
2023-12-18 16:37:38	0.0447997	0.00218454
2023-12-18 16:37:39	0.0445495	0.00217234
2023-12-18 16:37:39	0.0455791	0.00218361
2023-12-18 16:37:40	0.0451606	0.00296497
2023-12-18 16:37:40	0.0454872	0.00298641
2023-12-18 16:37:41	0.0455024	0.0029874
2023-12-18 16:37:41	0.0453757	0.00297909
2023-12-18 16:37:42	0.0460831	0.00296049
2023-12-18 16:37:42	0.0434561	0.00295702
2023-12-18 16:37:43	0.0452926	0.00297363
2023-12-18 16:37:44	0.0460338	0.00215814
2023-12-18 16:37:44	0.0449779	0.00375668
2023-12-18 16:37:45	0.0451452	0.00296396
2023-12-18 16:37:45	0.0469193	0.00216258
2023-12-18 16:37:46	0.0444458	0.00297025
2023-12-18 16:37:46	0.0459353	0.00215352
2023-12-18 16:37:47	0.044994	0.00295403
2023-12-18 16:37:47	0.04676	0.00295317
2023-12-18 16:37:48	0.0447934	0.00294086
2023-12-18 16:37:48	0.0452762	0.00137118
2023-12-18 16:37:49	0.0456662	0.0029337
2023-12-18 16:37:50	0.0447238	0.00373546
2023-12-18 16:37:50	0.044824	0.00294287
2023-12-18 16:37:51	0.0444379	0.00371158
2023-12-18 16:37:51	0.0463035	0.00292434
2023-12-18 16:37:52	0.0443925	0.00370779
2023-12-18 16:37:52	0.045948	0.00215412
2023-12-18 16:37:53	0.0458365	0.00214889
2023-12-18 16:37:53	0.0457775	0.00214612
2023-12-18 16:37:54	0.045762	0.0021454
2023-12-18 16:37:55	0.0452455	0.00369751
2023-12-18 16:37:55	0.0463268	0.00292582
[truncated: 5,220 more rows]
