# Supplementary material for: Probing dynamic oxygen exchange for hydrogen production with operando neutron diffraction
Source: Nat Chem Eng. 2025 Jun 4;2(7):447–55. doi: 10.1038/s44286-025-00231-9 (PMC12283380; doi:10.1038/s44286-025-00231-9)
Supplement: Supplementary file 10 — Statistical source data. [file 44286_2025_231_MOESM10_ESM.xlsx]

## Sheet: fig5b_sourceData
cycle number	CH4 conversion	CO selectivity	normalised CO selectivity	Expt
1	0.158849	0.392806	0.465067	expt0000
2	0.20625	0.579884	0.656085	expt0000
3	0.217802	0.620511	0.688521	expt0000
4	0.226222	0.618079	0.704125	expt0000
5	0.227932	0.630085	0.711949	expt0000
6	0.235124	0.61829	0.719367	expt0000
7	0.231242	0.637212	0.720787	expt0000
8	0.23216	0.641242	0.726232	expt0000
9	0.233744	0.638806	0.729215	expt0000
10	0.232541	0.644609	0.731036	expt0000
11	0.232359	0.646242	0.734761	expt0000
12	0.231091	0.650706	0.733858	expt0000
13	0.232829	0.642093	0.735479	expt0000
14	0.231958	0.64587	0.737272	expt0000
15	0.224987	0.66699	0.738281	expt0000
16	0.225958	0.661843	0.738857	expt0000
17	0.232815	0.632381	0.738466	expt0000
18	0.229466	0.642062	0.737952	expt0000
19	0.223314	0.662467	0.738577	expt0000
20	0.221295	0.66596	0.736822	expt0000
21	0.221089	0.664769	0.738025	expt0000
22	0.221214	0.657555	0.738974	expt0000
23	0.224547	0.642826	0.73787	expt0000
24	0.224101	0.638645	0.738327	expt0000
25	0.217816	0.662307	0.736057	expt0000
26	0.214766	0.669944	0.737365	expt0000
27	0.217636	0.653641	0.736266	expt0000
28	0.220946	0.636958	0.736944	expt0000
29	0.213882	0.659215	0.735386	expt0000
30	0.219061	0.637141	0.736179	expt0000
31	0.211105	0.66216	0.736374	expt0000
32	0.215175	0.642927	0.734112	expt0000
33	0.212939	0.649224	0.733722	expt0000
34	0.2184	0.627441	0.735982	expt0000
35	0.2148	0.634717	0.732942	expt0000
36	0.206064	0.665964	0.732304	expt0000
37	0.212032	0.638399	0.731538	expt0000
38	0.212491	0.631567	0.732083	expt0000
39	0.21078	0.635647	0.730202	expt0000
40	0.205476	0.652347	0.729543	expt0000
41	0.208571	0.638498	0.72996	expt0000
42	0.208024	0.634695	0.729248	expt0000
43	0.206908	0.638868	0.729281	expt0000
44	0.207807	0.631987	0.729595	expt0000
45	0.200992	0.654249	0.728608	expt0000
46	0.200081	0.655213	0.727832	expt0000
47	0.203766	0.635243	0.728107	expt0000
48	0.201847	0.642758	0.7264	expt0000
49	0.202609	0.636491	0.72449	expt0000
50	0.200557	0.64008	0.725003	expt0000
51	0.200555	0.63825	0.725764	expt0000
52	0.195182	0.655057	0.722855	expt0000
53	0.197803	0.643379	0.723987	expt0000
54	0.202253	0.62256	0.723312	expt0000
55	0.19958	0.628933	0.723009	expt0000
56	0.195585	0.641507	0.721332	expt0000
57	0.195085	0.642425	0.722644	expt0000
58	0.192779	0.647746	0.719636	expt0000
59	0.197858	0.624891	0.72192	expt0000
60	0.19778	0.624155	0.72009	expt0000
61	0.196732	0.624263	0.720991	expt0000
62	0.196137	0.624081	0.719496	expt0000
63	0.190705	0.642242	0.719781	expt0000
64	0.191405	0.63575	0.720271	expt0000
65	0.188231	0.648161	0.719728	expt0000
66	0.192292	0.625702	0.720199	expt0000
67	0.195836	0.609452	0.717249	expt0000
68	0.1839	0.650177	0.714326	expt0000
69	0.185782	0.64525	0.714443	expt0000
70	0.193732	0.610553	0.714807	expt0000
71	0.189869	0.624346	0.713934	expt0000
72	0.188819	0.625795	0.712868	expt0000
73	0.188681	0.626857	0.71489	expt0000
74	0.189047	0.620674	0.712925	expt0000
75	0.184836	0.637546	0.71223	expt0000
76	0.192025	0.603714	0.71009	expt0000
77	0.185	0.632669	0.713183	expt0000
78	0.18813	0.614338	0.711863	expt0000
79	0.188358	0.613183	0.71025	expt0000
80	0.185062	0.623684	0.710572	expt0000
81	0.181611	0.632116	0.707583	expt0000
82	0.179672	0.639393	0.708361	expt0000
83	0.181637	0.631509	0.710645	expt0000
84	0.186614	0.609335	0.709526	expt0000
85	0.180682	0.630273	0.708972	expt0000
86	0.180671	0.628521	0.707932	expt0000
87	0.184087	0.610835	0.706845	expt0000
88	0.18467	0.609662	0.709433	expt0000
89	0.182785	0.61207	0.704701	expt0000
90	0.184106	0.6041	0.705654	expt0000
91	0.184197	0.601269	0.705195	expt0000
92	0.179786	0.619551	0.706852	expt0000
93	0.179205	0.620081	0.704087	expt0000
94	0.180161	0.611787	0.704491	expt0000
95	0.181784	0.602807	0.705314	expt0000
96	0.183532	0.589411	0.701684	expt0000
97	0.180021	0.604122	0.703619	expt0000
98	0.182496	0.593225	0.703646	expt0000
99	0.176715	0.60947	0.701911	expt0000
100	0.174411	0.619809	0.700715	expt0000
101	0.178367	0.600586	0.700814	expt0000
102	0.177872	0.603788	0.698012	expt0000
103	0.175492	0.609074	0.700624	expt0000
104	0.178277	0.593441	0.699452	expt0000
105	0.174987	0.608263	0.698782	expt0000
106	0.177954	0.590556	0.696892	expt0000
107	0.176638	0.594765	0.697599	expt0000
108	0.175014	0.598228	0.695324	expt0000
109	0.170541	0.612819	0.695221	expt0000
110	0.170892	0.611996	0.695844	expt0000
111	0.173749	0.596177	0.693962	expt0000
112	0.174542	0.592015	0.693776	expt0000
113	0.172955	0.595139	0.695493	expt0000
114	0.169744	0.606626	0.691627	expt0000
115	0.166016	0.619998	0.691551	expt0000
116	0.17384	0.583554	0.689877	expt0000
117	0.173824	0.581409	0.690395	expt0000
118	0.165416	0.612319	0.688749	expt0000
119	0.167272	0.602227	0.689517	expt0000
120	0.170596	0.58644	0.686738	expt0000
121	0.172836	0.573794	0.685798	expt0000
122	0.171745	0.576081	0.6847	expt0000
123	0.169123	0.587354	0.687954	expt0000
124	0.164124	0.604624	0.685939	expt0000
125	0.168377	0.581352	0.682938	expt0000
126	0.167598	0.585203	0.684637	expt0000
127	0.164234	0.595377	0.682744	expt0000
128	0.167191	0.582385	0.681783	expt0000
129	0.167911	0.57479	0.679717	expt0000
130	0.16682	0.576903	0.679751	expt0000
131	0.169872	0.562277	0.683079	expt0000
132	0.163481	0.584336	0.678258	expt0000
133	0.156976	0.608621	0.677322	expt0000
134	0.161432	0.589452	0.676632	expt0000
135	0.161224	0.588962	0.677448	expt0000
136	0.163251	0.574383	0.675329	expt0000
137	0.165438	0.562548	0.674375	expt0000
138	0.16489	0.561592	0.673402	expt0000
139	0.161225	0.574767	0.673347	expt0000
140	0.160614	0.574192	0.67	expt0000
141	0.157247	0.589082	0.669084	expt0000
142	0.156403	0.588526	0.669587	expt0000
143	0.159461	0.5732	0.668813	expt0000
144	0.16263	0.557074	0.668271	expt0000
145	0.155711	0.582142	0.667327	expt0000
146	0.161027	0.556008	0.66542	expt0000
147	0.156129	0.575009	0.665275	expt0000
148	0.158206	0.561867	0.664242	expt0000
149	0.156434	0.56759	0.663079	expt0000
150	0.158921	0.556044	0.664197	expt0000
151	0.15346	0.574713	0.661335	expt0000
152	0.151435	0.580365	0.658991	expt0000
153	0.156006	0.55741	0.65699	expt0000
154	0.158033	0.545055	0.658378	expt0000
155	0.154841	0.553544	0.658383	expt0000
156	0.157276	0.546267	0.659497	expt0000
157	0.15357	0.552776	0.655219	expt0000
158	0.154879	0.546632	0.655402	expt0000
159	0.148233	0.57321	0.652319	expt0000
160	0.148404	0.56806	0.651388	expt0000
161	0.150486	0.555069	0.651384	expt0000
162	0.154375	0.539372	0.651785	expt0000
163	0.149914	0.550448	0.647866	expt0000
164	0.151486	0.544936	0.647843	expt0000
165	0.154103	0.58577	0.6545	expt0000
166	0.149963	0.561089	0.651115	expt0000
167	0.150446	0.546259	0.647719	expt0000
168	0.150532	0.542086	0.647873	expt0000
169	0.14965	0.544116	0.645269	expt0000
170	0.148957	0.542351	0.642921	expt0000
171	0.146416	0.546255	0.639859	expt0000
172	0.14867	0.53442	0.640431	expt0000
173	0.152517	0.513555	0.640187	expt0000
174	0.154687	0.506862	0.639864	expt0000
175	0.142104	0.553756	0.637249	expt0000
176	0.147854	0.526058	0.638951	expt0000
177	0.142647	0.545889	0.636632	expt0000
178	0.147058	0.519161	0.632845	expt0000
179	0.1466	0.522847	0.634336	expt0000
180	0.146377	0.519632	0.632318	expt0000
181	0.15031	0.502413	0.629853	expt0000
182	0.146864	0.517004	0.630789	expt0000
183	0.141236	0.536866	0.629804	expt0000
184	0.145712	0.518052	0.630196	expt0000
185	0.14526	0.512951	0.628248	expt0000
186	0.146818	0.502825	0.624946	expt0000
187	0.145314	0.510625	0.626338	expt0000
188	0.142891	0.517291	0.62588	expt0000
189	0.14507	0.508029	0.624872	expt0000
190	0.145535	0.507402	0.625023	expt0000
191	0.144219	0.510578	0.622559	expt0000
192	0.143659	0.513177	0.62511	expt0000
193	0.138698	0.52932	0.622815	expt0000
194	0.147545	0.490524	0.62034	expt0000
195	0.14588	0.493733	0.6187	expt0000
196	0.146462	0.487886	0.617255	expt0000
197	0.14328	0.499287	0.616572	expt0000
198	0.143078	0.497754	0.616062	expt0000
199	0.143371	0.494218	0.614605	expt0000
200	0.144314	0.490402	0.61662	expt0000
201	0.139676	0.506673	0.614681	expt0000
202	0.141667	0.495873	0.613193	expt0000
203	0.140987	0.498667	0.614528	expt0000
204	0.139951	0.500912	0.614092	expt0000
205	0.136836	0.508563	0.609409	expt0000
206	0.141128	0.490233	0.611272	expt0000
207	0.144112	0.476415	0.607807	expt0000
208	0.142977	0.478422	0.608521	expt0000
209	0.144297	0.474601	0.608107	expt0000
210	0.138738	0.491528	0.606178	expt0000
211	0.142203	0.475528	0.607137	expt0000
212	0.14341	0.471625	0.604876	expt0000
213	0.141161	0.47965	0.604373	expt0000
214	0.139057	0.484855	0.603124	expt0000
215	0.139962	0.477256	0.600555	expt0000
216	0.138976	0.481814	0.60182	expt0000
217	0.142487	0.464653	0.601976	expt0000
218	0.137831	0.481107	0.600862	expt0000
219	0.138935	0.477689	0.600417	expt0000
220	0.138795	0.47633	0.597641	expt0000
221	0.132706	0.492903	0.595284	expt0000
222	0.136064	0.482603	0.597329	expt0000
223	0.133504	0.494501	0.597742	expt0000
224	0.137487	0.471827	0.595226	expt0000
225	0.137739	0.46784	0.593108	expt0000
226	0.131463	0.493703	0.593537	expt0000
227	0.137282	0.467113	0.593154	expt0000
228	0.136136	0.470881	0.590896	expt0000
229	0.139515	0.457436	0.591879	expt0000
230	0.140457	0.450841	0.592259	expt0000
231	0.135034	0.468964	0.589774	expt0000
232	0.12874	0.497689	0.591257	expt0000
233	0.133816	0.471856	0.589002	expt0000
234	0.138283	0.453182	0.589149	expt0000
235	0.131595	0.476286	0.587633	expt0000
236	0.132307	0.472903	0.586573	expt0000
237	0.132917	0.472971	0.588284	expt0000
238	0.13296	0.467008	0.583685	expt0000
239	0.134638	0.461007	0.585847	expt0000
240	0.134876	0.457091	0.583511	expt0000
241	0.134378	0.456962	0.580578	expt0000
242	0.132494	0.465154	0.58089	expt0000
243	0.131231	0.47056	0.582508	expt0000
244	0.12796	0.484739	0.583592	expt0000
245	0.126874	0.48464	0.580733	expt0000
246	0.128014	0.479043	0.578569	expt0000
247	0.12857	0.476418	0.582619	expt0000
248	0.12657	0.479579	0.576728	expt0000
249	0.129847	0.467438	0.577246	expt0000
250	0.128829	0.466481	0.574585	expt0000
251	0.12852	0.469077	0.577156	expt0000
252	0.127094	0.471189	0.576505	expt0000
253	0.135384	0.433648	0.574586	expt0000
254	0.124717	0.479002	0.575828	expt0000
255	0.127636	0.464556	0.573541	expt0000
256	0.123604	0.478569	0.569839	expt0000
257	0.129843	0.454135	0.573168	expt0000
258	0.124859	0.469372	0.569634	expt0000
259	0.12422	0.471077	0.570739	expt0000
260	0.0737358	0.279946	0.469223	expt0001
261	0.0698852	0.274062	0.36664	expt0001
262	0.0749652	0.360689	0.431825	expt0001
263	0.0807859	0.36653	0.45405	expt0001
264	0.0892774	0.346817	0.457912	expt0001
265	0.0841535	0.383178	0.468626	expt0001
266	0.0893236	0.365521	0.468332	expt0001
267	0.0844695	0.403687	0.478501	expt0001
268	0.0909378	0.372928	0.472959	expt0001
269	0.0919239	0.376496	0.476768	expt0001
270	0.0921564	0.382735	0.481822	expt0001
271	0.0934993	0.378085	0.479428	expt0001
272	0.0935104	0.38243	0.481664	expt0001
273	0.0901523	0.403517	0.483802	expt0001
274	0.0932381	0.386574	0.48222	expt0001
275	0.0873446	0.426844	0.48805	expt0001
276	0.0910417	0.407262	0.487427	expt0001
277	0.0917408	0.403184	0.482073	expt0001
278	0.0930866	0.401666	0.487442	expt0001
279	0.0877841	0.425365	0.485513	expt0001
280	0.0926742	0.405162	0.486302	expt0001
281	0.0935991	0.404876	0.488865	expt0001
282	0.0894624	0.428968	0.491523	expt0001
283	0.0873367	0.440737	0.489629	expt0001
284	0.0947722	0.407187	0.493601	expt0001
285	0.0871949	0.447556	0.494669	expt0001
286	0.0877014	0.443174	0.487929	expt0001
287	0.0955535	0.408687	0.493227	expt0001
288	0.0915408	0.430236	0.493919	expt0001
289	0.0870661	0.457482	0.493749	expt0001
290	0.0906653	0.441221	0.494506	expt0001
291	0.091517	0.442842	0.497673	expt0001
292	0.0915687	0.444121	0.495672	expt0001
293	0.097634	0.419158	0.499374	expt0001
294	0.0932113	0.439256	0.496829	expt0001
295	0.0921609	0.44772	0.499356	expt0001
296	0.094465	0.438235	0.498065	expt0001
297	0.0937178	0.447073	0.499428	expt0001
298	0.096496	0.431479	0.49906	expt0001
299	0.0917952	0.457581	0.497524	expt0001
300	0.0918811	0.467241	0.504139	expt0001
301	0.0959032	0.450857	0.503211	expt0001
302	0.0923555	0.468135	0.502576	expt0001
303	0.0978689	0.442599	0.505396	expt0001
304	0.0972817	0.445579	0.503752	expt0001
305	0.0959244	0.456501	0.50512	expt0001
306	0.0929839	0.467502	0.503646	expt0001
307	0.0980364	0.452308	0.507894	expt0001
308	0.0970349	0.453249	0.504571	expt0001
309	0.0985781	0.450383	0.507751	expt0001
310	0.0967624	0.461046	0.508291	expt0001
311	0.0978787	0.457393	0.508541	expt0001
312	0.0998501	0.44929	0.507771	expt0001
313	0.0944363	0.47678	0.507854	expt0001
314	0.0933967	0.484712	0.50563	expt0001
315	0.100047	0.448532	0.50674	expt0001
316	0.095649	0.475177	0.510089	expt0001
317	0.0957989	0.473459	0.508431	expt0001
318	0.100261	0.451277	0.508434	expt0001
319	0.0945394	0.487241	0.510737	expt0001
320	0.0931067	0.500041	0.510826	expt0001
321	0.0957568	0.493368	0.515439	expt0001
322	0.092857	0.506921	0.513869	expt0001
323	0.102441	0.459964	0.515233	expt0001
324	0.0990043	0.478138	0.514288	expt0001
325	0.0933207	0.513215	0.517847	expt0001
326	0.104959	0.762906	0.70712	expt0002
327	0.104341	0.711569	0.675622	expt0002
328	0.102509	0.728793	0.674056	expt0002
329	0.105571	0.706335	0.673667	expt0002
330	0.103603	0.723668	0.676678	expt0002
331	0.102292	0.731902	0.675335	expt0002
332	0.109255	0.684342	0.679617	expt0002
333	0.105844	0.70524	0.675941	expt0002
334	0.106806	0.701913	0.67677	expt0002
335	0.106415	0.702727	0.676987	expt0002
336	0.10652	0.703637	0.6774	expt0002
337	0.106346	0.7072	0.677893	expt0002
338	0.105944	0.709322	0.678893	expt0002
339	0.1065	0.705478	0.676652	expt0002
340	0.108726	0.6892	0.679154	expt0002
341	0.107577	0.698087	0.677585	expt0002
342	0.10723	0.7015	0.679427	expt0002
343	0.105859	0.711574	0.67829	expt0002
344	0.109025	0.690012	0.677813	expt0002
345	0.111247	0.676503	0.678795	expt0002
346	0.0913448	0.910766	0.812111	expt0003
347	0.0843596	0.899611	0.785366	expt0003
348	0.0843315	0.894861	0.781914	expt0003
349	0.0818018	0.923299	0.781115	expt0003
350	0.0811769	0.934669	0.779724	expt0003
351	0.0830494	0.917197	0.783036	expt0003
352	0.0824752	0.92828	0.783376	expt0003
353	0.0828551	0.92501	0.78291	expt0003
354	0.0827644	0.934267	0.782248	expt0003
355	0.0834115	0.932114	0.784581	expt0003
356	0.084425	0.927759	0.785569	expt0003
357	0.0842949	0.936741	0.786617	expt0003
358	0.0853533	0.935008	0.786631	expt0003
359	0.0842316	0.956574	0.788566	expt0003
360	0.086218	0.943244	0.788905	expt0003
361	0.0863146	0.95169	0.792176	expt0003
362	0.0878046	0.944702	0.792222	expt0003
363	0.0887709	0.948156	0.795173	expt0003
364	0.0911042	0.934795	0.796032	expt0003
365	0.091039	0.949421	0.798411	expt0003
366	0.0926864	0.947492	0.79955	expt0003
367	0.0945815	0.944421	0.801972	expt0003
368	0.0960256	0.95	0.804301	expt0003
369	0.0968549	0.961518	0.805609	expt0003
370	0.100778	0.943563	0.806861	expt0003
371	0.101716	0.959145	0.809586	expt0003
372	0.104262	0.956477	0.812303	expt0003
373	0.106966	0.955206	0.813796	expt0003
374	0.108907	0.961727	0.81628	expt0003
375	0.112097	0.957882	0.819943	expt0003
376	0.113503	0.969977	0.821296	expt0003
377	0.118853	0.948284	0.822544	expt0003
378	0.121235	0.95765	0.826014	expt0003
379	0.125578	0.944593	0.828001	expt0003
380	0.13057	0.929786	0.830035	expt0003
381	0.155231	0.142466	0.140518	expt0004
382	0.181205	0.659488	0.673556	expt0004
383	0.171869	0.680219	0.686158	expt0004
384	0.172825	0.669457	0.687057	expt0004
385	0.175065	0.654575	0.688981	expt0004
386	0.170571	0.669838	0.684526	expt0004
387	0.17389	0.661159	0.68641	expt0004
388	0.174256	0.671806	0.692087	expt0004
389	0.182327	0.642034	0.692549	expt0004
390	0.176496	0.669872	0.691745	expt0004
391	0.174005	0.688508	0.693081	expt0004
392	0.175279	0.691998	0.695949	expt0004
393	0.178942	0.682201	0.698118	expt0004
394	0.182042	0.674802	0.699961	expt0004
395	0.180761	0.68911	0.702622	expt0004
396	0.182849	0.68576	0.700796	expt0004
397	0.17746	0.716636	0.704392	expt0004
398	0.183388	0.69563	0.703436	expt0004
399	0.184391	0.69897	0.707337	expt0004
400	0.185135	0.699656	0.705918	expt0004
401	0.184867	0.707978	0.707679	expt0004
402	0.186938	0.703974	0.711417	expt0004
403	0.191336	0.692463	0.712426	expt0004
404	0.188769	0.70888	0.712781	expt0004
405	0.186307	0.727267	0.713966	expt0004
406	0.188294	0.725876	0.716724	expt0004
407	0.191428	0.714956	0.717323	expt0004
408	0.19316	0.713993	0.716443	expt0004
409	0.192674	0.72157	0.719187	expt0004
410	0.187861	0.748539	0.720866	expt0004
411	0.190534	0.739381	0.719534	expt0004
412	0.196586	0.717707	0.722524	expt0004
413	0.194819	0.732585	0.724319	expt0004
414	0.195201	0.733208	0.724654	expt0004
415	0.193066	0.748434	0.724676	expt0004
416	0.202365	0.709946	0.724907	expt0004
417	0.200199	0.723968	0.728191	expt0004
418	0.201867	0.722219	0.727271	expt0004
419	0.202637	0.721165	0.726279	expt0004
420	0.198032	0.748187	0.730167	expt0004
421	0.197687	0.750711	0.729806	expt0004
422	0.199245	0.747163	0.731753	expt0004
423	0.197525	0.762817	0.732226	expt0004
424	0.201132	0.747947	0.732217	expt0004
425	0.207002	0.72264	0.731236	expt0004
426	0.205631	0.7337	0.73379	expt0004
427	0.203785	0.74797	0.736454	expt0004
428	0.205512	0.740207	0.73435	expt0004
429	0.20107	0.764585	0.734856	expt0004
430	0.207159	0.739861	0.736075	expt0004
431	0.20228	0.764034	0.735491	expt0004
432	0.209297	0.736582	0.737809	expt0004
433	0.209595	0.738766	0.737825	expt0004
434	0.204781	0.766159	0.738088	expt0004
435	0.207352	0.75697	0.740656	expt0004
436	0.205469	0.766361	0.738976	expt0004
437	0.205101	0.772498	0.740783	expt0004
438	0.209355	0.755926	0.741676	expt0004
439	0.211743	0.746112	0.741817	expt0004
440	0.207171	0.770986	0.740926	expt0004
441	0.20894	0.765856	0.741735	expt0004
442	0.208205	0.77593	0.744861	expt0004
443	0.210215	0.766761	0.743822	expt0004
444	0.209286	0.774791	0.744114	expt0004
445	0.207274	0.787453	0.743952	expt0004
446	0.215223	0.754417	0.746352	expt0004
447	0.213264	0.766708	0.745771	expt0004
448	0.212696	0.772697	0.747303	expt0004
449	0.215623	0.758582	0.747291	expt0004
450	0.216472	0.760933	0.747401	expt0004
451	0.212153	0.779893	0.747436	expt0004
452	0.216662	0.76302	0.749894	expt0004
453	0.212209	0.788354	0.748568	expt0004
454	0.212925	0.789869	0.751171	expt0004
455	0.214131	0.788809	0.751632	expt0004
456	0.213856	0.792261	0.750079	expt0004
457	0.221303	0.757581	0.751619	expt0004
458	0.221215	0.765496	0.751816	expt0004
459	0.216189	0.790892	0.752457	expt0004
460	0.221581	0.778141	0.756456	expt0004
461	0.223126	0.762741	0.751681	expt0004
462	0.221844	0.770308	0.754373	expt0004
463	0.216593	0.79515	0.753959	expt0004
464	0.223189	0.76709	0.755346	expt0004
465	0.224957	0.772938	0.759628	expt0004

## Sheet: fig5c_10_sourceData
Time(min)	H2	CH4	H2O	CO	CO2	Expt
0	5.49306e-05	-4.68732e-05	-0.000124052	7.68779e-05	5.74609e-05	expt0000
0.00849	2.77747e-05	0.000585	0.000165216	9.86326e-05	0.000250413	expt0000
0.01697	3.15636e-05	0.00532	-0.000220055	-3.32069e-07	0.00197	expt0000
0.02544	2.26753e-05	0.013735	0.000102356	0.000242169	0.00462	expt0000
0.0339	0.000113842	0.019065	-7.08787e-05	-1.6336e-05	0.00593	expt0000
0.04204	0.000228848	0.02087	5.45126e-06	0.00019057	0.00617	expt0000
0.05052	0.000390037	0.02098	0.000193614	0.000563299	0.00654	expt0000
0.059	0.000547859	0.02113	0.00382	0.000540571	0.00665	expt0000
0.06749	0.000717927	0.02092	0.00526	0.000569348	0.00657	expt0000
0.07597	0.000950134	0.02109	0.00673	0.000743169	0.00653	expt0000
0.08445	0.00126	0.020745	0.00767	0.000953619	0.00675	expt0000
0.09292	0.00159	0.020675	0.00847	0.00102	0.00675	expt0000
0.1014	0.00196	0.02036	0.00912	0.00135	0.00655	expt0000
0.10989	0.00252	0.020415	0.00974	0.00181	0.0065	expt0000
0.11837	0.00298	0.020275	0.00982	0.00198	0.00645	expt0000
0.12684	0.00356	0.0201	0.01021	0.00213	0.00631	expt0000
0.13532	0.00413	0.019985	0.01011	0.00252	0.00608	expt0000
0.14379	0.00478	0.02014	0.01039	0.00303	0.00602	expt0000
0.15227	0.00545	0.019815	0.01031	0.00321	0.0059	expt0000
0.16074	0.00607	0.019755	0.01027	0.00351	0.0057	expt0000
0.16887	0.00656	0.01976	0.01013	0.00372	0.00537	expt0000
0.17734	0.00714	0.019685	0.01002	0.00385	0.00544	expt0000
0.18547	0.00775	0.019825	0.00976	0.00424	0.0051	expt0000
0.19394	0.00834	0.01954	0.00959	0.00445	0.00503	expt0000
0.20242	0.00873	0.0197	0.00937	0.00471	0.00465	expt0000
0.21055	0.00937	0.01957	0.00941	0.00474	0.00469	expt0000
0.21904	0.00973	0.01954	0.00898	0.00498	0.00452	expt0000
0.2275	0.01023	0.019435	0.0089	0.00529	0.00448	expt0000
0.23599	0.01071	0.019585	0.00847	0.00556	0.00426	expt0000
0.24412	0.01116	0.01954	0.00851	0.00555	0.00403	expt0000
0.25225	0.01142	0.019335	0.00811	0.00578	0.00406	expt0000
0.26074	0.01188	0.019555	0.00799	0.006	0.00364	expt0000
0.26922	0.01211	0.01937	0.00758	0.00619	0.00383	expt0000
0.27734	0.01245	0.019365	0.00736	0.00642	0.00361	expt0000
0.28582	0.01267	0.0194	0.00702	0.0065	0.0035	expt0000
0.2943	0.01305	0.019345	0.00696	0.00663	0.00348	expt0000
0.30242	0.01332	0.01935	0.00682	0.0068	0.00338	expt0000
0.3109	0.01364	0.019425	0.00674	0.00681	0.00341	expt0000
0.31904	0.01376	0.019525	0.00653	0.00699	0.00338	expt0000
0.32717	0.01392	0.019445	0.00632	0.0071	0.00316	expt0000
0.33565	0.01409	0.01927	0.0063	0.00705	0.0031	expt0000
0.34412	0.01441	0.019405	0.00586	0.0071	0.00299	expt0000
0.3526	0.01463	0.019405	0.00584	0.00725	0.00303	expt0000
0.36074	0.01473	0.019315	0.00583	0.0074	0.00283	expt0000
0.36922	0.01492	0.01922	0.00584	0.00757	0.00288	expt0000
0.37734	0.01512	0.019225	0.00586	0.0076	0.0029	expt0000
0.38582	0.01527	0.01935	0.00551	0.00762	0.00287	expt0000
0.39429	0.01537	0.019215	0.00551	0.00789	0.00262	expt0000
0.40277	0.01549	0.01919	0.00523	0.00766	0.00272	expt0000
0.4109	0.01562	0.019285	0.00528	0.00785	0.00261	expt0000
0.41939	0.01581	0.01932	0.00535	0.00766	0.0026	expt0000
0.42785	0.01582	0.019055	0.00511	0.00809	0.00273	expt0000
0.43634	0.01591	0.019185	0.00496	0.0079	0.0023	expt0000
0.44482	0.01603	0.01907	0.00466	0.00811	0.0025	expt0000
0.45295	0.01627	0.01928	0.005	0.00822	0.00224	expt0000
0.46144	0.01633	0.019335	0.0047	0.00806	0.00236	expt0000
0.46992	0.01645	0.019325	0.00456	0.00831	0.00222	expt0000
0.4784	0.01647	0.01927	0.00439	0.0082	0.00232	expt0000
0.48689	0.01658	0.019145	0.00441	0.00834	0.00227	expt0000
0.49535	0.01667	0.019255	0.00486	0.00845	0.00221	expt0000
0.50384	0.01671	0.019215	0.0043	0.00845	0.00225	expt0000
0.51232	0.01669	0.01901	0.00445	0.00844	0.00221	expt0000
0.52045	0.01686	0.01906	0.00424	0.0085	0.00222	expt0000
0.52892	0.01698	0.019135	0.00416	0.00848	0.002	expt0000
0.5374	0.01708	0.019275	0.00434	0.0087	0.00195	expt0000
0.54554	0.01708	0.019065	0.00445	0.00841	0.00211	expt0000
0.55402	0.01716	0.01907	0.0041	0.00873	0.00184	expt0000
0.56249	0.01715	0.01912	0.004	0.00885	0.00194	expt0000
0.57097	0.01733	0.01918	0.00393	0.00889	0.00187	expt0000
0.57944	0.01733	0.01914	0.0037	0.00872	0.00208	expt0000
0.58792	0.01747	0.019215	0.00369	0.0089	0.00194	expt0000
0.5964	0.0175	0.019195	0.00382	0.00885	0.00198	expt0000
0.60489	0.01745	0.019125	0.0038	0.00872	0.00182	expt0000
0.61335	0.01749	0.01895	0.00371	0.00878	0.00184	expt0000
0.62184	0.0175	0.01915	0.00373	0.00886	0.00173	expt0000
0.63032	0.01768	0.01924	0.00383	0.00892	0.00182	expt0000
0.6388	0.01783	0.01918	0.00357	0.00914	0.00173	expt0000
0.64692	0.01773	0.01906	0.00314	0.00909	0.00174	expt0000
0.6554	0.01787	0.01923	0.00354	0.00907	0.0017	expt0000
0.66354	0.01793	0.01913	0.00342	0.00907	0.00174	expt0000
0.67202	0.01791	0.019085	0.00349	0.00925	0.00167	expt0000
0.68049	0.01787	0.019075	0.00357	0.00929	0.00178	expt0000
0.68897	0.01781	0.018955	0.00339	0.00891	0.00168	expt0000
0.69745	0.01804	0.01913	0.00337	0.00906	0.00172	expt0000
0.70594	0.01809	0.0191	0.00351	0.00917	0.00167	expt0000
0.71442	0.0181	0.019115	0.00337	0.0093	0.00154	expt0000
0.7229	0.01822	0.01911	0.00338	0.00928	0.00142	expt0000
0.73137	0.0182	0.018935	0.00323	0.00915	0.00163	expt0000
0.73984	0.01825	0.01904	0.00311	0.00909	0.00156	expt0000
0.74832	0.01834	0.019045	0.00292	0.00922	0.00165	expt0000
0.7568	0.01824	0.019005	0.00305	0.00919	0.00148	expt0000
0.76529	0.01838	0.019145	0.00314	0.00923	0.00158	expt0000
0.77375	0.01838	0.01902	0.00303	0.00922	0.00156	expt0000
0.78224	0.01839	0.01914	0.00292	0.00921	0.00159	expt0000
0.79072	0.01839	0.019	0.00307	0.00947	0.00152	expt0000
0.79849	0.01842	0.01904	0.00315	0.00935	0.00135	expt0000
0.80697	0.01848	0.019125	0.0028	0.00934	0.00182	expt0000
0.81544	0.01843	0.01898	0.00297	0.00947	0.00137	expt0000
0.8239	0.01849	0.01898	0.00292	0.00957	0.00159	expt0000
0.83239	0.01841	0.01894	0.00313	0.00928	0.00129	expt0000
0.84015	0.01854	0.01903	0.00286	0.00962	0.00133	expt0000
0.84829	0.0185	0.019	0.00272	0.00949	0.00128	expt0000
0.85677	0.01859	0.018925	0.00284	0.00959	0.0014	expt0000
0.86525	0.01867	0.01909	0.00278	0.00954	0.00137	expt0000
0.87339	0.01871	0.019015	0.0026	0.00954	0.00129	expt0000
0.88187	0.01868	0.019145	0.0025	0.00969	0.00128	expt0000
0.89	0.01872	0.019055	0.00264	0.00963	0.00126	expt0000
0.89814	0.01867	0.018965	0.00235	0.00945	0.00133	expt0000
0.90662	0.0187	0.01895	0.00265	0.00949	0.00132	expt0000
0.91509	0.01881	0.01885	0.00269	0.00954	0.0011	expt0000
0.92322	0.01875	0.019075	0.00269	0.00952	0.00155	expt0000
0.93099	0.01873	0.019	0.00267	0.00966	0.00141	expt0000
0.93912	0.0189	0.019125	0.00245	0.00962	0.00126	expt0000
0.9476	0.0189	0.0192	0.00271	0.00982	0.0014	expt0000
0.95609	0.01893	0.01901	0.00275	0.00968	0.0012	expt0000
0.96457	0.01889	0.01903	0.00253	0.00967	0.00106	expt0000
0.9727	0.01887	0.01906	0.00261	0.00974	0.00119	expt0000
0.98117	0.01899	0.01891	0.00232	0.00983	0.00126	expt0000
0.98965	0.0194	0.01879	0.00249	0.01008	0.00124	expt0000
0.99812	0.01999	0.018475	0.00232	0.01081	0.00141	expt0000
1.0066	0.02016	0.01849	0.00243	0.01041	0.00148	expt0000
1.01507	0.02003	0.018735	0.00254	0.01024	0.00131	expt0000
1.0232	0.0198	0.01875	0.00268	0.00992	0.00124	expt0000
1.03167	0.01966	0.018935	0.00243	0.01006	0.00115	expt0000
1.04015	0.01958	0.01894	0.00273	0.00992	0.00124	expt0000
1.04862	0.01925	0.018885	0.00248	0.00975	0.00113	expt0000
1.0571	0.0194	0.018985	0.0023	0.00964	0.00129	expt0000
1.06559	0.01919	0.01899	0.00212	0.00992	0.00101	expt0000
1.07407	0.01814	0.01723	0.00244	0.00881	0.000882161	expt0000
1.08255	0.01515	0.011	0.00219	0.00588	0.000633553	expt0000
1.09104	0.01141	0.004275	0.00225	0.00297	0.000205281	expt0000
1.0995	0.00852	0.00131	0.00237	0.00159	2.40283e-05	expt0000
1.10764	0.00646	0.000368476	0.002	0.000890001	0.000272911	expt0000
1.11612	0.00496	0.000175695	0.00201	0.000680002	0.000159185	expt0000
1.1246	0.00401	9.3366e-05	0.00192	0.000543884	0.000125499	expt0000
1.13309	0.00318	9.3058e-05	0.00167	0.000596457	0.000125443	expt0000
1.14157	0.00257	-5.2526e-05	0.00149	0.00062125	4.7011e-05	expt0000
1.15004	0.00216	-2.74066e-05	0.00145	0.000235042	-6.59887e-05	expt0000
1.15852	0.00171	4.38314e-06	0.00137	0.000318785	0.00014802	expt0000
1.16699	0.0014	8.68595e-05	0.00146	0.000447326	0.000136658	expt0000
1.17547	0.00118	4.90212e-05	0.00139	0.000165174	2.35372e-05	expt0000
1.18395	0.000928466	-2.74433e-05	0.0013	0.000323927	-0.000133927	expt0000
1.19209	0.000806787	1.06441e-05	0.00151	0.000175551	5.80276e-05	expt0000
1.20057	0.000689549	4.23461e-05	0.00122	0.000386488	-0.000110618	expt0000
1.20904	0.000608622	8.6993e-05	0.00109	0.00020849	2.38383e-05	expt0000
1.21752	0.000546281	9.38035e-05	0.00117	0.00021802	3.49025e-05	expt0000
1.22599	0.000369948	4.29131e-06	0.00104	0.000316935	-0.000201883	expt0000
1.23447	0.000295515	-5.3142e-05	0.000985846	0.000181258	0.00011434	expt0000
1.24295	0.000332195	0.000151242	0.00106	0.000112672	0.0001936	expt0000
1.25144	0.000304167	-1.46835e-05	0.00104	0.000207273	-0.000133303	expt0000
1.2599	0.00020701	3.63052e-05	0.00102	5.38681e-05	0.000284356	expt0000
1.26839	0.00018386	-3.38853e-05	0.000877102	0.000326905	1.36254e-06	expt0000

## Sheet: fig5c_259_sourceData
Time(min)	H2	CH4	H2O	CO	CO2	Expt
0	-7.45508e-05	9.09315e-05	9.05278e-06	-6.01203e-05	7.27366e-05	expt0000
0.0084	2.39908e-05	0.002115	0.000394729	9.7325e-05	0.000249755	expt0000
0.01694	3.71967e-05	0.009895	9.53268e-05	2.26159e-05	0.000977646	expt0000
0.02534	2.39636e-05	0.01849	0.000167459	-1.85533e-06	0.00193	expt0000
0.03387	9.29238e-05	0.02226	7.31981e-05	0.000127583	0.00246	expt0000
0.0424	9.45441e-05	0.02329	0.000164361	0.000372551	0.00194	expt0000
0.0508	8.59865e-05	0.02338	-3.46032e-05	0.000414288	0.00254	expt0000
0.05934	3.41492e-05	0.023785	-0.000144362	-2.13231e-05	0.00259	expt0000
0.06774	2.29156e-05	0.02346	0.000409691	0.000176351	0.00275	expt0000
0.07627	0.000109049	0.023505	0.00136	0.000385699	0.00268	expt0000
0.0848	4.01454e-05	0.02355	0.00211	7.3558e-05	0.00263	expt0000
0.0932	0.000165783	0.023285	0.00246	0.00014598	0.00309	expt0000
0.10174	0.000136158	0.023455	0.00245	4.12577e-05	0.00283	expt0000
0.11014	0.000236324	0.02342	0.003	0.000165697	0.00273	expt0000
0.11867	0.000146625	0.02344	0.00301	0.000235614	0.00285	expt0000
0.1272	0.000320711	0.023265	0.00335	-1.06236e-05	0.00278	expt0000
0.1356	0.000277211	0.023355	0.00415	0.000198316	0.00293	expt0000
0.14414	0.000265379	0.023135	0.00374	0.000175286	0.00275	expt0000
0.15227	0.000316536	0.023345	0.00391	5.77962e-05	0.00289	expt0000
0.1608	0.000374165	0.023115	0.00392	0.000191942	0.00304	expt0000
0.1692	0.000460142	0.023365	0.00451	0.000105119	0.00322	expt0000
0.17774	0.000465694	0.023265	0.0044	0.000425612	0.00315	expt0000
0.18614	0.00055834	0.02331	0.0046	-1.21288e-05	0.00297	expt0000
0.19467	0.000635794	0.02333	0.00476	0.000333866	0.00285	expt0000
0.2032	0.000610315	0.023125	0.00463	0.000383317	0.00313	expt0000
0.2116	0.000694981	0.02322	0.00481	0.00021288	0.00306	expt0000
0.22014	0.000804619	0.022975	0.00505	0.00049981	0.00297	expt0000
0.22827	0.000776893	0.02314	0.00481	0.000383775	0.00312	expt0000
0.23667	0.00101	0.0231	0.00501	0.000646445	0.00309	expt0000
0.2452	0.00106	0.02294	0.00525	0.000361518	0.00292	expt0000
0.2536	0.00121	0.023	0.00498	0.000599291	0.00293	expt0000
0.26187	0.00144	0.023065	0.00509	0.000689196	0.00291	expt0000
0.27027	0.0015	0.02301	0.00503	0.000843191	0.00282	expt0000
0.2788	0.00155	0.023135	0.00509	0.000938948	0.00304	expt0000
0.2872	0.00166	0.02296	0.00541	0.00107	0.00305	expt0000
0.29574	0.00187	0.022865	0.00522	0.000913733	0.00292	expt0000
0.30427	0.00194	0.022805	0.00562	0.0011	0.00299	expt0000
0.3124	0.00216	0.02275	0.00523	0.00103	0.00293	expt0000
0.3208	0.00238	0.02294	0.00533	0.00118	0.00281	expt0000
0.32934	0.00254	0.02278	0.00539	0.00111	0.00292	expt0000
0.33774	0.00263	0.02291	0.00521	0.00148	0.00285	expt0000
0.34627	0.00289	0.022805	0.00504	0.00139	0.0029	expt0000
0.3548	0.00309	0.02269	0.00494	0.00141	0.00281	expt0000
0.3632	0.00322	0.022735	0.00503	0.00144	0.00284	expt0000
0.37174	0.00327	0.022735	0.00507	0.00148	0.00276	expt0000
0.38027	0.00344	0.022705	0.00486	0.00173	0.00276	expt0000
0.38867	0.00353	0.022485	0.005	0.00208	0.00269	expt0000
0.3972	0.00381	0.022505	0.00494	0.00199	0.00266	expt0000
0.40534	0.00391	0.02243	0.00465	0.00208	0.00258	expt0000
0.41374	0.00401	0.022685	0.00464	0.00219	0.0025	expt0000
0.42227	0.0042	0.02249	0.00464	0.00227	0.00269	expt0000
0.4308	0.00438	0.0222	0.00494	0.00207	0.00224	expt0000
0.4392	0.00456	0.0226	0.00482	0.00227	0.00263	expt0000
0.44774	0.00465	0.022505	0.00442	0.00242	0.00249	expt0000
0.45587	0.00481	0.02254	0.00457	0.00229	0.00242	expt0000
0.46427	0.00488	0.02245	0.00448	0.0025	0.00221	expt0000
0.4728	0.00516	0.022415	0.00442	0.00248	0.00248	expt0000
0.48134	0.00519	0.02232	0.00441	0.00262	0.00267	expt0000
0.48974	0.00537	0.022445	0.0046	0.0023	0.00255	expt0000
0.49827	0.00541	0.02242	0.00445	0.00264	0.00227	expt0000
0.50667	0.00553	0.02217	0.00436	0.0025	0.00228	expt0000
0.5148	0.00577	0.022295	0.00424	0.00248	0.00231	expt0000
0.52334	0.00588	0.02216	0.00436	0.00277	0.00218	expt0000
0.53187	0.006	0.02245	0.00405	0.00304	0.00237	expt0000
0.54027	0.00614	0.02216	0.00411	0.00288	0.00237	expt0000
0.5488	0.00622	0.02228	0.00417	0.00312	0.00239	expt0000
0.55694	0.00633	0.022165	0.00411	0.00326	0.00238	expt0000
0.56507	0.00654	0.022075	0.0041	0.0031	0.00229	expt0000
0.5736	0.00657	0.02211	0.0041	0.00335	0.00205	expt0000
0.582	0.00676	0.02199	0.00445	0.00342	0.00202	expt0000
0.59054	0.00682	0.021985	0.00425	0.00345	0.00194	expt0000
0.59894	0.00701	0.021895	0.00402	0.00323	0.00204	expt0000
0.60747	0.00714	0.021925	0.00424	0.00324	0.0021	expt0000
0.616	0.00719	0.021875	0.00406	0.00355	0.00191	expt0000
0.6244	0.00737	0.02195	0.00399	0.00378	0.00202	expt0000
0.63294	0.00752	0.022115	0.00417	0.00362	0.00203	expt0000
0.64134	0.00764	0.02193	0.00371	0.00373	0.00213	expt0000
0.64987	0.00767	0.02191	0.00376	0.00389	0.00228	expt0000
0.658	0.00787	0.021775	0.00363	0.00407	0.00193	expt0000
0.6664	0.00808	0.02188	0.00385	0.00377	0.00205	expt0000
0.67494	0.00811	0.021915	0.00371	0.00385	0.00192	expt0000
0.68307	0.00828	0.021675	0.00345	0.00406	0.00213	expt0000
0.6916	0.00829	0.021715	0.00389	0.00402	0.00204	expt0000
0.7	0.00847	0.021655	0.00386	0.00429	0.00209	expt0000
0.70854	0.00862	0.02171	0.00391	0.00399	0.00154	expt0000
0.71707	0.00866	0.021525	0.00366	0.00425	0.00168	expt0000
0.72547	0.00885	0.02175	0.00406	0.0043	0.00188	expt0000
0.734	0.00888	0.02153	0.00342	0.00425	0.00193	expt0000
0.7424	0.00899	0.02159	0.00345	0.0045	0.00186	expt0000
0.75094	0.00915	0.021565	0.00342	0.00445	0.00189	expt0000
0.75947	0.00915	0.021815	0.00331	0.00448	0.00171	expt0000
0.76787	0.00923	0.021475	0.00331	0.0044	0.00182	expt0000
0.7764	0.00925	0.02152	0.00352	0.0047	0.00191	expt0000
0.7848	0.00942	0.02154	0.00343	0.00466	0.00151	expt0000
0.79307	0.00955	0.021615	0.00322	0.00463	0.00185	expt0000
0.80147	0.00951	0.02151	0.00351	0.00456	0.00171	expt0000
0.81	0.00961	0.02145	0.00371	0.00473	0.00154	expt0000
0.8184	0.00968	0.0215	0.00351	0.00475	0.00155	expt0000
0.82694	0.00969	0.021685	0.00308	0.00482	0.00163	expt0000
0.83547	0.00965	0.02142	0.00339	0.00471	0.0014	expt0000
0.84387	0.00987	0.021685	0.00335	0.00487	0.0017	expt0000
0.852	0.00981	0.021695	0.00316	0.00486	0.00108	expt0000
0.86054	0.0099	0.02174	0.00295	0.00491	0.00155	expt0000
0.86907	0.00998	0.021595	0.00308	0.00491	0.00146	expt0000
0.87747	0.00998	0.02149	0.00284	0.00495	0.00163	expt0000
0.886	0.01003	0.021605	0.00332	0.00483	0.00142	expt0000
0.8944	0.01004	0.0216	0.00286	0.00494	0.00158	expt0000
0.90294	0.01007	0.021475	0.00296	0.0051	0.00162	expt0000
0.91134	0.0102	0.02159	0.00291	0.00508	0.00143	expt0000
0.91987	0.01007	0.02126	0.00308	0.00511	0.00129	expt0000
0.928	0.01022	0.02156	0.00305	0.005	0.00167	expt0000
0.93654	0.0102	0.02121	0.00316	0.00513	0.00147	expt0000
0.94494	0.01041	0.0214	0.0029	0.00508	0.00143	expt0000
0.95347	0.01037	0.02148	0.00296	0.00515	0.0017	expt0000
0.9616	0.01051	0.021505	0.00289	0.00522	0.00138	expt0000
0.97014	0.01056	0.021365	0.00309	0.00513	0.00173	expt0000
0.97854	0.01063	0.021515	0.00272	0.00553	0.0014	expt0000
0.98707	0.01101	0.021505	0.00281	0.00548	0.00154	expt0000
0.99547	0.01141	0.020805	0.00294	0.00582	0.00152	expt0000
1.004	0.01167	0.021115	0.00268	0.00597	0.00144	expt0000
1.01254	0.01168	0.021135	0.00265	0.00566	0.00127	expt0000
1.02094	0.01154	0.02114	0.00291	0.00558	0.00137	expt0000
1.02947	0.01156	0.02106	0.00249	0.00579	0.00144	expt0000
1.03787	0.01157	0.02114	0.00267	0.00588	0.00156	expt0000
1.0464	0.01172	0.02103	0.00315	0.0061	0.00136	expt0000
1.05494	0.01172	0.02094	0.00261	0.00583	0.00146	expt0000
1.06334	0.01178	0.02072	0.00269	0.00575	0.0013	expt0000
1.07187	0.01109	0.017985	0.00279	0.00507	0.001	expt0000
1.0804	0.00927	0.01027	0.00272	0.00337	0.000628193	expt0000
1.0888	0.00688	0.00344	0.00252	0.00204	0.000516651	expt0000
1.09734	0.00513	0.001045	0.00265	0.00101	0.00022799	expt0000
1.10587	0.00396	0.000171493	0.00227	0.000681761	0.000249309	expt0000
1.11427	0.00312	0.000339693	0.00204	0.000495622	3.96808e-05	expt0000
1.1228	0.00248	9.0426e-05	0.00234	0.000383783	-1.53636e-05	expt0000
1.1312	0.00207	-2.67818e-06	0.00183	0.000221512	9.479e-05	expt0000
1.13934	0.00164	0.000121649	0.00165	0.000412541	0.000216167	expt0000
1.14787	0.00138	0.00012158	0.00178	0.000407758	0.000116853	expt0000
1.15627	0.00108	0.000115517	0.00146	0.000208988	0.000128016	expt0000
1.1648	0.00101	3.59703e-06	0.0013	0.000187439	0.000138996	expt0000
1.17334	0.000817966	0.000128027	0.00128	0.000250754	-5.97909e-05	expt0000
1.18174	0.000643647	7.8271e-05	0.00143	6.64886e-05	6.17799e-05	expt0000
1.19027	0.000384378	-6.49265e-05	0.00139	0.000269088	-1.56727e-05	expt0000
1.1988	0.000454055	5.96575e-05	0.00122	0.000210758	0.000282539	expt0000
1.2072	0.000370875	-8.86215e-06	0.00095997	0.000192034	3.95182e-05	expt0000
1.21574	0.000239081	-2.74796e-05	0.00111	0.000152928	0.000194421	expt0000
1.22427	0.000248699	3.46212e-05	0.00109	0.000247466	6.69474e-06	expt0000
1.23267	0.000211404	7.18325e-05	0.00125	-2.6469e-07	-2.62476e-05	expt0000
1.2412	0.000239474	-7.11465e-05	0.00112	5.14198e-05	-4.88205e-05	expt0000
1.2496	0.000258035	7.86635e-05	0.00138	9.84629e-05	2.83442e-05	expt0000
1.25814	0.000163448	4.69411e-05	0.000940753	0.000188704	-5.93939e-05	expt0000
1.26667	8.2588e-05	-8.84935e-06	0.000853948	0.000144164	0.000161207	expt0000

## Sheet: fig5c_325_sourceData
Time (min)	H2	CH4	H2O	CO	CO2	Expt
0	1.38721e-05	0.000244004	-7.89411e-06	0.000124843	-8.60579e-06	expt0001
0.00846667	7.29825e-06	0.00316516	-3.26339e-05	-7.78727e-05	0.000169345	expt0001
0.0169333	-2.97691e-05	0.011698	-0.000156812	-2.92681e-05	0.000833837	expt0001
0.0254667	-4.99599e-06	0.0197339	-7.17511e-06	0.00014399	0.00147152	expt0001
0.0339333	5.05808e-05	0.0227843	-9.63944e-05	9.53352e-05	0.00197095	expt0001
0.0424	3.39334e-05	0.0238184	8.34716e-05	5.02614e-05	0.0022061	expt0001
0.0508667	9.87344e-05	0.0238222	6.99381e-05	0.000234937	0.00245162	expt0001
0.0593333	1.7659e-05	0.0237473	-0.00014778	0.000173923	0.00254583	expt0001
0.0678667	8.06434e-05	0.0237883	5.74457e-05	0.000232571	0.00272095	expt0001
0.0763333	6.8507e-05	0.0238463	0.000572153	0.000257444	0.00247421	expt0001
0.0848	0.000116163	0.0236592	0.00125323	0.000147069	0.00265726	expt0001
0.0929333	8.9046e-05	0.0237948	0.00150378	0.00023001	0.00279129	expt0001
0.1014	8.97845e-05	0.0236888	0.00181362	0.000160118	0.00264362	expt0001
0.109867	0.000140788	0.0238147	0.00211897	0.000217548	0.00283955	expt0001
0.1184	0.000172775	0.0237048	0.00240408	0.000151011	0.00282722	expt0001
0.126533	0.000122602	0.0237807	0.00242761	0.00030152	0.00297649	expt0001
0.135	0.000168462	0.0237293	0.00280398	0.000327957	0.00286247	expt0001
0.143467	0.000192845	0.0238423	0.00268717	0.000264103	0.00283875	expt0001
0.152	0.000188704	0.0238363	0.00293205	0.000165408	0.00258792	expt0001
0.160467	0.000224047	0.0237595	0.0030843	4.61932e-05	0.00290738	expt0001
0.168933	0.000219523	0.0238388	0.00314783	0.000214409	0.00290619	expt0001
0.1774	0.000266873	0.0237908	0.00321283	0.00022693	0.00288137	expt0001
0.185867	0.000334344	0.0236735	0.00323963	0.000102219	0.00290692	expt0001
0.194	0.00035846	0.0237079	0.00345244	0.000237251	0.00291116	expt0001
0.202533	0.000333411	0.0235831	0.00357857	0.00027952	0.0029222	expt0001
0.211	0.00041349	0.0236821	0.00352968	0.000277277	0.00299755	expt0001
0.218733	0.000471096	0.0238334	0.00354077	0.000350793	0.00308266	expt0001
0.2272	0.000518095	0.0236006	0.00362318	0.000373778	0.0028526	expt0001
0.235733	0.000491979	0.0237803	0.0039364	0.000394925	0.00311224	expt0001
0.2442	0.000626878	0.0234758	0.00375765	0.000361219	0.00305677	expt0001
0.252	0.000689277	0.0237606	0.00388175	0.000449471	0.00309976	expt0001
0.260467	0.000809836	0.0234543	0.00372606	0.000447773	0.00305373	expt0001
0.268933	0.000838499	0.0235815	0.00395387	0.000562349	0.0030237	expt0001
0.277067	0.000919404	0.0235053	0.00398541	0.000791313	0.00303317	expt0001
0.2852	0.00105873	0.0235951	0.00393491	0.000555001	0.00297955	expt0001
0.293333	0.00111017	0.0237725	0.00394064	0.000660559	0.00290948	expt0001
0.3018	0.00121786	0.0234806	0.00410008	0.000614173	0.00302024	expt0001
0.310267	0.00129929	0.0234708	0.00385847	0.000690732	0.00299989	expt0001
0.3188	0.00144238	0.0235046	0.00385583	0.000784696	0.00294628	expt0001
0.327267	0.00157079	0.0233636	0.00395755	0.000850377	0.00315405	expt0001
0.335733	0.001699	0.0232489	0.00388421	0.000785445	0.00288984	expt0001
0.343867	0.00186829	0.0234014	0.00413096	0.000986393	0.00274177	expt0001
0.352333	0.0018918	0.0233703	0.00385377	0.00109404	0.00295688	expt0001
0.3608	0.00204611	0.0233587	0.00394465	0.00109778	0.00264404	expt0001
0.369267	0.00213994	0.0233498	0.00386052	0.00119372	0.00280256	expt0001
0.377733	0.00231588	0.0232244	0.00379179	0.00122691	0.00269212	expt0001
0.386267	0.00244492	0.0235047	0.00388294	0.00137584	0.00288039	expt0001
0.394733	0.00252503	0.0232787	0.00357837	0.00131735	0.00258198	expt0001
0.4032	0.00272167	0.0232151	0.00383525	0.00135249	0.00265895	expt0001
0.411333	0.00278652	0.0233434	0.00351151	0.00153085	0.00271498	expt0001
0.419467	0.00301403	0.0233968	0.00354069	0.00149242	0.00254281	expt0001
0.428	0.00302693	0.0231628	0.00379612	0.00151399	0.00253624	expt0001
0.436467	0.0031508	0.0234572	0.00367494	0.00160846	0.0025093	expt0001
0.444933	0.00331311	0.0232306	0.00374084	0.00152306	0.00264032	expt0001
0.4534	0.00339965	0.0230845	0.00355869	0.00174162	0.0023602	expt0001
0.461867	0.00357009	0.0232261	0.00359028	0.00173272	0.00261517	expt0001
0.4704	0.00364041	0.0231354	0.00357301	0.00191169	0.00230029	expt0001
0.478867	0.00378237	0.0231259	0.00347092	0.0019963	0.00230882	expt0001
0.486667	0.00385802	0.0230849	0.00348107	0.00174867	0.00222537	expt0001
0.495133	0.00406321	0.0230929	0.00339182	0.00210128	0.00258926	expt0001
0.5036	0.00408322	0.0230525	0.00350118	0.00215578	0.00234008	expt0001
0.512067	0.00419173	0.0229688	0.00323032	0.00214949	0.00246353	expt0001
0.520533	0.0043532	0.0230734	0.00324164	0.00206314	0.0022822	expt0001
0.529067	0.00438428	0.0230832	0.00331468	0.00226034	0.0023194	expt0001
0.537467	0.00456757	0.0233009	0.00320187	0.00241172	0.00238964	expt0001
0.546	0.00456673	0.0229043	0.00309612	0.0023238	0.00218749	expt0001
0.554467	0.00468288	0.0231768	0.00323322	0.00232233	0.00211671	expt0001
0.562933	0.00485132	0.0230321	0.00335451	0.0023723	0.00229253	expt0001
0.571067	0.0049246	0.0230459	0.00304388	0.00256253	0.00224488	expt0001
0.5796	0.00502766	0.0229105	0.00316007	0.0023416	0.00224553	expt0001
0.587667	0.00517883	0.0230204	0.00316287	0.00267153	0.00214239	expt0001
0.596133	0.0052686	0.0229787	0.00312922	0.00258884	0.00210355	expt0001
0.604667	0.0053666	0.0230927	0.00287716	0.00284638	0.00195959	expt0001
0.613133	0.00541702	0.022889	0.00292844	0.00269188	0.00211014	expt0001
0.621267	0.00551454	0.0227453	0.00305442	0.0027872	0.00213641	expt0001
0.629733	0.00560247	0.0227639	0.00292166	0.00296789	0.00220319	expt0001
0.637867	0.00574681	0.0229407	0.00297238	0.00283574	0.00203679	expt0001
0.646333	0.00593196	0.0228007	0.00298325	0.0029599	0.00213714	expt0001
0.6548	0.00593655	0.0225324	0.00287615	0.0030631	0.00194163	expt0001
0.662933	0.00618428	0.0228316	0.00286228	0.00312659	0.00208108	expt0001
0.671067	0.00619444	0.0227433	0.00285017	0.0030392	0.00206949	expt0001
0.679533	0.00630339	0.0227156	0.00272923	0.00315229	0.00193082	expt0001
0.688	0.00635969	0.0226051	0.00274735	0.00319694	0.00196203	expt0001
0.696533	0.00646117	0.0226556	0.00269009	0.00336028	0.00196702	expt0001
0.705	0.00654483	0.0226307	0.00256784	0.0032901	0.00187632	expt0001
0.713133	0.00660776	0.0223995	0.00279824	0.00344063	0.00194965	expt0001
0.7216	0.00683023	0.0226324	0.00274987	0.00360983	0.00196381	expt0001
0.730133	0.0067479	0.0225723	0.00285488	0.00347563	0.0019568	expt0001
0.7386	0.0068462	0.0223657	0.00264027	0.00329596	0.0017791	expt0001
0.747067	0.00710746	0.022697	0.0027371	0.00341998	0.00188696	expt0001
0.755533	0.0070907	0.0225434	0.00261735	0.00340985	0.00187524	expt0001
0.763667	0.00718418	0.0225788	0.00257335	0.00344563	0.00180668	expt0001
0.772133	0.00732508	0.0225832	0.00279563	0.00375281	0.00187925	expt0001
0.780267	0.00737451	0.0226233	0.00263316	0.00364176	0.00188648	expt0001
0.7884	0.00740851	0.0224845	0.00255756	0.00366463	0.00178005	expt0001
0.796933	0.0075173	0.0226007	0.00252449	0.00383992	0.00196815	expt0001
0.8054	0.00747238	0.0223382	0.00247711	0.00369259	0.00158201	expt0001
0.813533	0.00760641	0.0224165	0.00253188	0.00373657	0.00168203	expt0001
0.822	0.00760508	0.0223647	0.00243798	0.00388096	0.00155684	expt0001
0.830467	0.00767583	0.0223232	0.00244607	0.00378181	0.00161506	expt0001
0.838933	0.00783107	0.0225935	0.00251119	0.00388897	0.00163228	expt0001
0.847467	0.00786101	0.0224896	0.00252498	0.00385853	0.00164928	expt0001
0.8556	0.00790568	0.02244	0.00230705	0.00407809	0.00151461	expt0001
0.863667	0.00794909	0.0225207	0.00242183	0.00394759	0.00163669	expt0001
0.872133	0.00797406	0.0222349	0.00246267	0.00407794	0.00156858	expt0001
0.880267	0.00804283	0.0222106	0.002483	0.00412421	0.00157752	expt0001
0.8888	0.00819418	0.0224257	0.00231923	0.00415646	0.00147718	expt0001
0.897267	0.0081477	0.0222673	0.00244745	0.00428879	0.0016856	expt0001
0.905733	0.00830813	0.0224325	0.00243404	0.00397617	0.00169765	expt0001
0.9142	0.00830806	0.0222836	0.00218043	0.00413079	0.00159265	expt0001
0.922333	0.00841361	0.0221565	0.00229578	0.00423749	0.00147051	expt0001
0.9308	0.00855374	0.0223314	0.00224564	0.00417205	0.00171301	expt0001
0.939333	0.00858733	0.0222747	0.00226254	0.00441401	0.00146155	expt0001
0.9478	0.0087333	0.0221833	0.00208723	0.00448527	0.00153831	expt0001
0.956267	0.00881509	0.022188	0.00218912	0.00451963	0.00168493	expt0001
0.964733	0.00893861	0.0220496	0.00210258	0.00447962	0.00164069	expt0001
0.972867	0.00898808	0.0221043	0.00227959	0.00434905	0.00157472	expt0001
0.981	0.00903636	0.0220217	0.00215788	0.00446488	0.001656	expt0001
0.989467	0.00919377	0.022121	0.00209057	0.00453499	0.00156498	expt0001
0.998	0.00936317	0.0221724	0.00218569	0.00471403	0.0015442	expt0001
1.00647	0.00937082	0.0220024	0.00222679	0.00488312	0.00150014	expt0001
1.01493	0.0094846	0.022021	0.00235939	0.00474783	0.00149063	expt0001
1.02347	0.00986576	0.0220004	0.00213726	0.00492691	0.00165743	expt0001
1.03193	0.0104784	0.0212469	0.00220845	0.00547489	0.00179015	expt0001
1.0404	0.011056	0.0210669	0.00220896	0.00597363	0.00182544	expt0001
1.04887	0.0111885	0.0212936	0.00224724	0.00573851	0.00162819	expt0001
1.05733	0.0110238	0.0213785	0.0023777	0.00536528	0.0016818	expt0001
1.06587	0.0105308	0.0200865	0.00235362	0.00496422	0.00127334	expt0001
1.07433	0.00913529	0.0139669	0.00222643	0.00386619	0.00102176	expt0001
1.0828	0.00721709	0.00595129	0.00219699	0.0022575	0.000448978	expt0001
1.09133	0.00547713	0.00172943	0.00209119	0.00141946	0.0004213	expt0001
1.0998	0.00406904	0.000414178	0.00211016	0.00102126	0.00024001	expt0001
1.10827	0.00317031	0.000263775	0.0017129	0.000698843	6.2365e-05	expt0001
1.11673	0.00263394	0.000177665	0.00144346	0.000367943	3.22212e-06	expt0001
1.1252	0.00202747	0.000132115	0.00143034	0.000617575	9.71868e-05	expt0001
1.13373	0.00172982	7.42097e-05	0.00148873	0.000270491	6.22913e-05	expt0001
1.1422	0.00144202	2.37314e-06	0.00125651	0.000362301	0.000157197	expt0001
1.15067	0.00115414	8.04132e-05	0.00107667	0.000287582	0.000121012	expt0001
1.15913	0.000928831	7.40986e-05	0.00120228	0.000211989	0.000144861	expt0001
1.1676	0.000826623	0.000139072	0.00104018	0.000169715	-5.57459e-05	expt0001
1.17613	0.000684265	-1.05099e-05	0.00104991	0.000352805	8.55894e-05	expt0001
1.18427	0.000564031	8.94392e-06	0.000931272	0.000310354	0.000109457	expt0001
1.19273	0.00045947	3.50352e-05	0.000820185	0.000214839	9.7774e-05	expt0001
1.2012	0.000453495	-3.65335e-05	0.000999505	0.000219502	-8.62761e-06	expt0001
1.20973	0.000331451	0.000113107	0.000954523	0.000132601	3.87308e-05	expt0001
1.21813	0.000264814	2.19477e-05	0.000695222	0.000143142	3.85238e-05	expt0001
1.22667	0.000328461	1.53967e-05	0.000806733	0.000233879	-5.55975e-05	expt0001
1.23513	0.000189939	6.75348e-05	0.000731839	0.000406172	9.75015e-05	expt0001
1.2436	0.00019386	8.92079e-06	0.000533987	0.00019411	-0.000114445	expt0001
1.25173	0.000198238	2.19989e-05	0.000796001	0.000175471	3.884e-05	expt0001
1.25987	0.000174186	0.000164831	0.000570739	0.000138916	0.000109196	expt0001

## Sheet: fig5c_260_sourceData
Time (min)	H2	CH4	H2O	CO	CO2	Expt
0	-1.9583e-05	0.000180276	-8.25521e-05	7.20637e-05	0.000182249	expt0001
0.00848333	1.1915e-05	0.00306298	-0.000182623	0.000202481	-2.04215e-05	expt0001
0.0169667	9.53929e-05	0.0113252	-0.000133687	0.000416601	0.000486596	expt0001
0.02545	0.000387196	0.0191032	-1.9705e-05	0.000425134	0.00070763	expt0001
0.0335667	0.00064889	0.0222542	-0.000149823	0.00082334	0.000727168	expt0001
0.0417	0.0007528	0.0230608	-0.00024183	0.000506506	0.00137921	expt0001
0.0501833	0.000885068	0.0234131	-0.000190088	0.000507044	0.00140968	expt0001
0.0583167	0.000872587	0.0234777	-0.000334401	0.00046948	0.00167275	expt0001
0.06645	0.000959538	0.0235245	-0.000124182	0.000690514	0.00172931	expt0001
0.0749333	0.000940975	0.023388	-5.86635e-05	0.000626388	0.00166733	expt0001
0.0834	0.000967015	0.0235377	8.53432e-05	0.000758837	0.00171636	expt0001
0.0918833	0.000963721	0.0237802	0.000495533	0.000592352	0.00156807	expt0001
0.10035	0.00099208	0.0235221	0.000440615	0.000688546	0.00162395	expt0001
0.108833	0.00107634	0.0235963	0.000865019	0.000882339	0.00127796	expt0001
0.117317	0.00112195	0.0235177	0.0011661	0.000614482	0.00155201	expt0001
0.1258	0.00102212	0.0235815	0.00112654	0.000628627	0.00150175	expt0001
0.134267	0.00106377	0.0235496	0.00105867	0.000658082	0.00156151	expt0001
0.14275	0.00109955	0.0237624	0.00121656	0.000869781	0.00161672	expt0001
0.151233	0.0010977	0.0238329	0.00107879	0.00059081	0.00141991	expt0001
0.159717	0.00109267	0.0236607	0.0013103	0.000698914	0.00146321	expt0001
0.1682	0.00110388	0.0235732	0.0013791	0.000539358	0.00149165	expt0001
0.176683	0.00114206	0.0238143	0.00158688	0.000554702	0.00148819	expt0001
0.184817	0.0010764	0.0237176	0.00133225	0.000827954	0.00149818	expt0001
0.1933	0.00113617	0.0236235	0.00159927	0.000727739	0.00155074	expt0001
0.201433	0.00116551	0.023759	0.00150141	0.000548376	0.00155811	expt0001
0.209917	0.00119734	0.0237645	0.00142197	0.000736163	0.00146968	expt0001
0.218383	0.0012097	0.0240077	0.00157446	0.000661923	0.00142536	expt0001
0.226867	0.00118575	0.0237312	0.0014178	0.000804569	0.00142755	expt0001
0.234983	0.00122749	0.0237385	0.00134073	0.000446167	0.00132876	expt0001
0.243467	0.00125687	0.0237499	0.0017123	0.000591742	0.00159549	expt0001
0.25195	0.00119031	0.0237904	0.00147164	0.000717637	0.00156736	expt0001
0.260433	0.00126511	0.0235901	0.00159647	0.000646203	0.0013597	expt0001
0.2689	0.00128694	0.0239258	0.0013889	0.000643293	0.00134976	expt0001
0.277383	0.00136315	0.0238083	0.00178168	0.000654227	0.00132016	expt0001
0.285867	0.0013116	0.0239222	0.00157999	0.000627278	0.00136807	expt0001
0.294333	0.00130092	0.0237335	0.0014306	0.000692593	0.00159109	expt0001
0.302817	0.00128636	0.0237621	0.00133606	0.000820646	0.00131174	expt0001
0.3113	0.0013798	0.0235615	0.00170938	0.000709931	0.00119285	expt0001
0.319767	0.00132968	0.0238092	0.00136229	0.000802953	0.00122376	expt0001
0.32825	0.00136774	0.0238343	0.00157545	0.000877567	0.00113754	expt0001
0.336383	0.00142436	0.023851	0.00162496	0.000511315	0.00134908	expt0001
0.344867	0.00135625	0.0238419	0.00151422	0.0008302	0.00121671	expt0001
0.353333	0.00137145	0.0238759	0.00160611	0.00091848	0.00126681	expt0001
0.361817	0.00138333	0.0239215	0.00146241	0.000768954	0.00136967	expt0001
0.3703	0.00142757	0.0238433	0.0014965	0.000725193	0.0012132	expt0001
0.378433	0.0014677	0.0239325	0.00172599	0.000839682	0.0011326	expt0001
0.386567	0.00149357	0.0240774	0.00149432	0.000871635	0.00115868	expt0001
0.39505	0.00150725	0.0238349	0.00147958	0.000977958	0.0013359	expt0001
0.403517	0.0014929	0.023733	0.00127682	0.000751645	0.00145523	expt0001
0.41165	0.00157644	0.0240264	0.00158183	0.00102255	0.00126851	expt0001
0.420133	0.00152434	0.0237591	0.00151239	0.000767015	0.00117995	expt0001
0.428267	0.00153727	0.0240125	0.00163692	0.000818312	0.00133535	expt0001
0.436733	0.00155479	0.0239079	0.00163376	0.00092326	0.00125777	expt0001
0.445217	0.00162233	0.0238478	0.00147952	0.000947954	0.00126048	expt0001
0.453683	0.00160632	0.0239217	0.00150611	0.000714933	0.00116019	expt0001
0.462167	0.00164973	0.0240404	0.00135499	0.000848233	0.00108993	expt0001
0.47065	0.0016617	0.0239649	0.00148673	0.000858138	0.00131683	expt0001
0.479133	0.00171101	0.0238464	0.00151023	0.00100259	0.00115083	expt0001
0.487267	0.00166656	0.0237568	0.00125043	0.000933792	0.00122986	expt0001
0.49575	0.00171757	0.0238312	0.00137838	0.000798427	0.00118993	expt0001
0.504233	0.0017501	0.0238118	0.00128272	0.000892648	0.00123564	expt0001
0.512717	0.00177298	0.0237675	0.0014465	0.000897512	0.00106723	expt0001
0.521183	0.001825	0.0239681	0.0014996	0.00101693	0.00112744	expt0001
0.529667	0.00180093	0.0238606	0.00145035	0.00105641	0.0011074	expt0001
0.538133	0.00183313	0.0238297	0.00151608	0.000863102	0.00112021	expt0001
0.546617	0.0018227	0.0235255	0.00134443	0.00114841	0.00126993	expt0001
0.5551	0.00182062	0.0236879	0.00148563	0.00104034	0.00114189	expt0001
0.563583	0.00186258	0.0239857	0.00137348	0.000997044	0.00138524	expt0001
0.572067	0.00187408	0.0238872	0.00152448	0.00103858	0.000966516	expt0001
0.58055	0.00190017	0.0239498	0.00108551	0.00107289	0.000858658	expt0001
0.589033	0.00197144	0.0238769	0.00118784	0.000986352	0.00114502	expt0001
0.597517	0.00188361	0.0237022	0.00154796	0.000946531	0.00116452	expt0001
0.606	0.00195922	0.0238608	0.0013476	0.001304	0.00098378	expt0001
0.614483	0.00197055	0.0239362	0.00145269	0.00110084	0.000958624	expt0001
0.622967	0.00206159	0.0239629	0.00145282	0.000998623	0.000958581	expt0001
0.63145	0.00208221	0.0238154	0.00153136	0.00113911	0.00108407	expt0001
0.639917	0.00202247	0.0236295	0.00131306	0.00105958	0.00116468	expt0001
0.648383	0.00207629	0.0237539	0.00145883	0.00102588	0.0011916	expt0001
0.65685	0.00212887	0.023923	0.0014525	0.00119002	0.00098348	expt0001
0.665317	0.00213099	0.0235635	0.00141584	0.00111845	0.00110122	expt0001
0.6738	0.00211933	0.0238231	0.00128889	0.00118262	0.00101643	expt0001
0.682267	0.00217531	0.0240708	0.00129049	0.00114449	0.000927114	expt0001
0.69075	0.00220686	0.0239686	0.0014361	0.00110031	0.00111924	expt0001
0.699233	0.00226875	0.0237449	0.00133829	0.00127878	0.00106433	expt0001
0.707717	0.00216129	0.0238122	0.001358	0.00113417	0.00113214	expt0001
0.7162	0.00227266	0.0238519	0.00128836	0.00108559	0.00112874	expt0001
0.724667	0.00222329	0.0236744	0.00136756	0.00115945	0.00102917	expt0001
0.73315	0.00231712	0.0238337	0.00125798	0.00128567	0.000947707	expt0001
0.741633	0.00233355	0.0237435	0.00119738	0.00116435	0.000941771	expt0001
0.750117	0.00226904	0.0237326	0.00135132	0.00124579	0.00105182	expt0001
0.7586	0.0023018	0.0237348	0.00122345	0.00115866	0.00104169	expt0001
0.766733	0.00231733	0.0237875	0.00133035	0.00139764	0.000855526	expt0001
0.775217	0.00236606	0.0235972	0.00129574	0.00108228	0.00109891	expt0001
0.7837	0.00241713	0.0236032	0.00115812	0.00126473	0.00116666	expt0001
0.792183	0.00240445	0.0239941	0.00141645	0.00134308	0.000948209	expt0001
0.800317	0.00240326	0.0237127	0.00128599	0.00128537	0.000952076	expt0001
0.8088	0.00243155	0.0236753	0.00120786	0.00116781	0.00103966	expt0001
0.817283	0.00245267	0.0236715	0.00113568	0.00129405	0.000719028	expt0001
0.825767	0.00253923	0.0237676	0.00114693	0.00133956	0.000880596	expt0001
0.8339	0.00253398	0.0236449	0.00126014	0.00132199	0.000902227	expt0001
0.842383	0.00250749	0.0237888	0.00118617	0.00130779	0.000843155	expt0001
0.850867	0.00252569	0.0238102	0.00125108	0.00151105	0.00104269	expt0001
0.85935	0.00251254	0.0235136	0.00131511	0.00136501	0.000991679	expt0001
0.867833	0.00252291	0.0236964	0.00126238	0.00123193	0.000941342	expt0001
0.876317	0.002603	0.0236996	0.0014028	0.00134238	0.00112607	expt0001
0.8848	0.00262635	0.0236371	0.00127572	0.00138248	0.000679088	expt0001
0.893267	0.00262904	0.0239961	0.0011784	0.00131556	0.000809034	expt0001
0.901733	0.00270666	0.0237593	0.00127485	0.00137527	0.000990985	expt0001
0.910217	0.00273692	0.0237683	0.00128146	0.00125223	0.000882961	expt0001
0.918683	0.00266423	0.0236123	0.00119128	0.00126138	0.000912179	expt0001
0.927167	0.00274767	0.0239045	0.00121553	0.00128344	0.000732246	expt0001
0.9353	0.00279087	0.0236846	0.00118685	0.00147003	0.000993758	expt0001
0.943783	0.00270364	0.0236799	0.00122274	0.00147868	0.000966143	expt0001
0.95225	0.00275583	0.0236849	0.00135581	0.00156171	0.000942547	expt0001
0.960733	0.00276705	0.0238491	0.00121517	0.00139381	0.000983	expt0001
0.969217	0.00276732	0.0236478	0.00120968	0.00147164	0.000891283	expt0001
0.9777	0.00278259	0.0236796	0.00117042	0.00140735	0.00102848	expt0001
0.986167	0.00278352	0.0235641	0.00124897	0.00157059	0.000941219	expt0001
0.99465	0.00286776	0.0236434	0.00150448	0.00137405	0.000932898	expt0001
1.00313	0.00283636	0.023598	0.00131145	0.00155809	0.000901749	expt0001
1.01162	0.00289952	0.0237392	0.00111766	0.0014317	0.00119031	expt0001
1.0201	0.00291067	0.0236171	0.00135588	0.00154195	0.000892544	expt0001
1.02858	0.00303374	0.0234227	0.00107925	0.00149531	0.0010787	expt0001
1.03705	0.0032178	0.0234833	0.00116271	0.00156993	0.00108345	expt0001
1.04553	0.00326489	0.023373	0.00131378	0.00171889	0.00110297	expt0001
1.05402	0.00323088	0.0235786	0.00113313	0.0016656	0.000905007	expt0001
1.0625	0.00309481	0.0225856	0.00119163	0.00165754	0.000997721	expt0001
1.07098	0.00291514	0.0165086	0.00112121	0.00122796	0.00080902	expt0001
1.07947	0.00236762	0.00777064	0.00130807	0.000747233	0.000577251	expt0001
1.08795	0.00191457	0.00241187	0.00128451	0.000525841	0.000219252	expt0001
1.09643	0.00147362	0.000561717	0.00100251	0.000497154	9.87397e-05	expt0001
1.10492	0.00118797	0.000332305	0.00120515	0.00028226	9.90176e-05	expt0001
1.1134	0.000986329	0.000174776	0.00109838	0.000223241	1.54542e-05	expt0001
1.12188	0.000794655	0.000186848	0.00106554	0.000167202	0.000218041	expt0001
1.13002	0.000675727	0.000107336	0.000787932	5.76155e-05	0.000240945	expt0001
1.1385	0.000543685	1.5667e-05	0.000766916	0.000201689	-8.57598e-06	expt0001
1.14698	0.000439495	-4.99282e-05	0.000873594	0.000130093	0.000288039	expt0001
1.15477	0.000483677	8.7591e-05	0.000799326	5.55386e-05	8.63002e-05	expt0001
1.16325	0.000357111	4.83782e-05	0.000713824	-9.35797e-05	0.000253089	expt0001
1.17138	0.000304197	0.00020637	0.000752971	0.000195949	8.69039e-05	expt0001
1.17952	0.000235466	4.16245e-05	0.000734039	0.000106203	0.000133352	expt0001
1.18693	0.000218573	-8.27857e-05	0.000650725	0.00010137	0.000228779	expt0001
1.19542	0.000200374	-3.70197e-05	0.000666131	0.000121181	7.4963e-05	expt0001
1.2039	0.000158592	6.18032e-05	0.000430079	0.000222599	-0.00018765	expt0001
1.21238	0.000120005	2.47645e-06	0.000264321	0.000239088	5.0596e-05	expt0001
1.22085	0.000124214	2.4795e-06	0.000650587	3.14239e-05	0.000134033	expt0001
1.22933	0.000176284	8.11473e-05	0.000538892	5.09006e-05	-2.03684e-05	expt0001
1.2378	4.12075e-05	7.45396e-05	0.000638291	8.23766e-05	-8.59315e-06	expt0001
1.24628	5.6894e-05	2.22238e-05	0.000580162	0.000168488	-0.000187665	expt0001
1.25477	0.000123227	8.08167e-05	0.000499284	-5.82335e-05	1.50353e-05	expt0001
1.26325	9.00824e-05	5.48154e-05	0.00045198	0.000134835	0.000205052	expt0001

## Sheet: fig5c_381_sourceData
Time (min)	H2	CH4	H2O	CO	CO2	Expt
0	3.09784e-05	0.000398685	0.000163612	3.22295e-05	0.000321059	expt0004
0.00848333	-2.45397e-05	0.00371346	0.00015076	0.000127476	0.00142474	expt0004
0.0166167	1.71541e-05	0.0118589	0.000215595	0.000305299	0.00376511	expt0004
0.0251	3.48553e-05	0.0189478	5.65591e-05	0.000348112	0.00450657	expt0004
0.0335667	-4.31455e-05	0.0218418	0.000242043	0.000255744	0.00429132	expt0004
0.0417	-8.34915e-06	0.0228031	1.6463e-05	0.000377278	0.00400891	expt0004
0.0501667	1.86096e-05	0.0229171	0.000560204	0.000279084	0.00369558	expt0004
0.05865	6.27599e-06	0.023016	0.00192806	0.000185365	0.00353638	expt0004
0.0667833	2.98052e-05	0.0232111	0.00274674	0.000429807	0.00330735	expt0004
0.0752667	-6.56732e-06	0.0234283	0.00326415	0.000186538	0.0033855	expt0004
0.0837333	1.7514e-05	0.0232283	0.00333144	0.0002319	0.00334386	expt0004
0.0922167	2.13776e-05	0.0234333	0.00348535	0.000212935	0.00331394	expt0004
0.10035	-2.32466e-05	0.0234503	0.00376623	9.6176e-05	0.00332626	expt0004
0.108833	-7.73741e-06	0.0236097	0.00365229	0.00019489	0.00302497	expt0004
0.1173	4.12776e-05	0.0234266	0.00374594	0.000356057	0.00301328	expt0004
0.125433	9.73922e-06	0.0233024	0.0038399	0.000229745	0.00320541	expt0004
0.1339	2.06027e-05	0.0234874	0.00410548	0.000188427	0.00311419	expt0004
0.142033	3.93852e-06	0.0235547	0.00390108	0.000266107	0.00316202	expt0004
0.150517	4.00127e-05	0.0235713	0.00420612	0.000358285	0.00316047	expt0004
0.159	-2.04923e-05	0.0235055	0.0042326	0.000207043	0.00295907	expt0004
0.166783	4.36683e-05	0.023578	0.00413357	0.000209524	0.00292655	expt0004
0.175267	2.39303e-05	0.0234283	0.0043209	0.000181012	0.00320959	expt0004
0.183733	5.98306e-05	0.0235552	0.00442521	0.000130904	0.00309102	expt0004
0.1922	2.79748e-05	0.0234962	0.00450463	5.9153e-05	0.00334517	expt0004
0.200683	1.53673e-05	0.0234507	0.00461609	0.000191489	0.00321471	expt0004
0.2088	5.15227e-05	0.0234374	0.00429811	0.000344629	0.00334143	expt0004
0.217283	4.4464e-05	0.0233625	0.00464168	0.000263048	0.00338892	expt0004
0.225767	6.00789e-05	0.0236567	0.00478847	0.000133151	0.00369009	expt0004
0.233883	4.05217e-05	0.0234061	0.00471529	0.000177288	0.00369928	expt0004
0.242367	1.26648e-05	0.0232768	0.00511267	0.000293646	0.00364976	expt0004
0.2505	4.47931e-05	0.0232024	0.00519552	0.000313169	0.00369313	expt0004
0.258983	2.85225e-05	0.0233005	0.005178	4.78621e-05	0.00394076	expt0004
0.26745	7.00721e-05	0.0233891	0.00526429	0.000154544	0.00414342	expt0004
0.275933	5.43649e-05	0.0231577	0.00555978	0.000199289	0.00413626	expt0004
0.284417	1.74268e-05	0.0231229	0.00565177	5.03907e-05	0.00450787	expt0004
0.2929	2.97377e-05	0.0230889	0.00600029	0.000243854	0.00433336	expt0004
0.301383	8.68005e-05	0.0230727	0.00600742	0.000249839	0.00466685	expt0004
0.309867	0.000109633	0.0228929	0.00638895	3.29089e-05	0.00438397	expt0004
0.318333	1.8895e-05	0.0228212	0.00630144	5.24639e-05	0.0046625	expt0004
0.326467	5.94732e-05	0.0226469	0.00656554	3.89804e-05	0.00489208	expt0004
0.33495	9.95972e-05	0.0228523	0.00680281	0.000249284	0.00485772	expt0004
0.343433	0.000127949	0.022793	0.00699888	0.000339565	0.00508404	expt0004
0.35155	6.38163e-05	0.0226251	0.00719229	0.000195391	0.0051614	expt0004
0.360033	0.000132459	0.0226163	0.00730377	0.000216813	0.00521339	expt0004
0.368167	8.14548e-05	0.0225774	0.00778123	8.31578e-05	0.00537151	expt0004
0.37665	0.000110103	0.0224019	0.00793702	-7.37598e-05	0.00590488	expt0004
0.385133	0.00011921	0.0222306	0.00787187	0.000252362	0.00581723	expt0004
0.393267	0.000150944	0.0223261	0.0083563	0.000109504	0.00632956	expt0004
0.40175	0.000189142	0.0222367	0.00864656	0.000180527	0.00653649	expt0004
0.409883	0.000231969	0.022039	0.00897151	0.000217431	0.00662985	expt0004
0.418367	0.000347467	0.021981	0.00942666	0.000127394	0.00686254	expt0004
0.42685	0.000349134	0.0218079	0.0094292	0.000308361	0.00704276	expt0004
0.435317	0.000412371	0.0218666	0.0096628	0.000243258	0.00705084	expt0004
0.44345	0.000476325	0.0217127	0.0099874	0.000171686	0.00727658	expt0004
0.451933	0.000515385	0.0217436	0.0101132	9.73941e-05	0.00741239	expt0004
0.460417	0.000568146	0.0215215	0.0102829	0.000161593	0.0076396	expt0004
0.46855	0.00068736	0.0214829	0.0105592	0.000164238	0.00778016	expt0004
0.476683	0.000754813	0.021303	0.010791	0.000128379	0.00779061	expt0004
0.48515	0.000821491	0.0212772	0.0108199	0.000192445	0.00790063	expt0004
0.493633	0.000898579	0.0212075	0.0111156	0.000246774	0.00791275	expt0004
0.501767	0.00100716	0.0212131	0.0114003	0.000294515	0.00813619	expt0004
0.51025	0.00108164	0.0211879	0.0114471	0.000264906	0.00827773	expt0004
0.518717	0.00116118	0.0210705	0.0116774	0.000178235	0.00854625	expt0004
0.52685	0.00124734	0.0209515	0.011896	0.00024758	0.00837731	expt0004
0.535333	0.00133668	0.0209202	0.012035	0.000341263	0.0085595	expt0004
0.543817	0.00144809	0.0208866	0.0119831	0.000454069	0.00874678	expt0004
0.552283	0.00150812	0.0208716	0.0121017	0.000387638	0.00870829	expt0004
0.56075	0.0016698	0.0207557	0.0123463	0.00034836	0.0086618	expt0004
0.568883	0.00173771	0.0208463	0.0126801	0.000216806	0.00880159	expt0004
0.577367	0.00186697	0.0208253	0.0124601	0.000524243	0.00874347	expt0004
0.585833	0.00196884	0.0207807	0.0125848	0.000451578	0.00905836	expt0004
0.594317	0.00200806	0.0206441	0.0126212	0.000372436	0.00896649	expt0004
0.60245	0.00209286	0.0205801	0.0128182	0.000225392	0.00895874	expt0004
0.610933	0.00218925	0.020441	0.0127795	0.000427437	0.00900411	expt0004
0.6194	0.00229431	0.0206035	0.0128321	0.000659681	0.00902911	expt0004
0.627883	0.00242328	0.0205183	0.012991	0.000335232	0.00928269	expt0004
0.636367	0.00250765	0.0205042	0.0129909	0.000399007	0.00916821	expt0004
0.64485	0.00255857	0.0205897	0.012775	0.000651652	0.0091657	expt0004
0.653317	0.00269821	0.0203748	0.0132142	0.000432831	0.00929664	expt0004
0.6618	0.00272982	0.0203676	0.0133837	0.000494523	0.00913167	expt0004
0.670283	0.00278675	0.020343	0.0130663	0.000715553	0.00920945	expt0004
0.678767	0.00285485	0.0203806	0.013077	0.000515184	0.00948918	expt0004
0.68725	0.00284063	0.0204006	0.0133766	0.000831125	0.00917858	expt0004
0.695733	0.00290615	0.0204022	0.0134136	0.000792548	0.00929649	expt0004
0.703867	0.00296012	0.0202306	0.0135379	0.000603237	0.00932616	expt0004
0.712333	0.00297883	0.0202449	0.0136902	0.000712725	0.0094854	expt0004
0.720817	0.00298399	0.0202384	0.0135226	0.000808354	0.00922254	expt0004
0.7293	0.00304931	0.0202332	0.0136808	0.000720649	0.00921073	expt0004
0.737783	0.00300808	0.0201285	0.0138117	0.00101975	0.00913154	expt0004
0.746267	0.0030843	0.0200107	0.0140585	0.00107745	0.00918538	expt0004
0.754733	0.00314402	0.0200459	0.0139661	0.00112878	0.00908454	expt0004
0.763217	0.0031286	0.0201201	0.014137	0.00100021	0.00944372	expt0004
0.7717	0.00318685	0.019928	0.014205	0.00111682	0.00928525	expt0004
0.780183	0.00318419	0.0201227	0.0141322	0.00120772	0.00929393	expt0004
0.788667	0.00323622	0.0199335	0.0142434	0.00138196	0.00915805	expt0004
0.79715	0.00321811	0.0199211	0.0142701	0.00118199	0.00903436	expt0004
0.805633	0.00324496	0.0201467	0.0145816	0.00129631	0.00902528	expt0004
0.814117	0.0033313	0.0198937	0.0145956	0.00117728	0.00916139	expt0004
0.8226	0.0033819	0.0197604	0.0145963	0.00134183	0.00903121	expt0004
0.831067	0.00347036	0.0197803	0.0147662	0.00147289	0.00906272	expt0004
0.83955	0.00350328	0.0197976	0.0146315	0.00167339	0.00889301	expt0004
0.848033	0.00355492	0.0198328	0.0145558	0.00161506	0.00878491	expt0004
0.856517	0.00359188	0.0197717	0.0145708	0.00159298	0.0087733	expt0004
0.864633	0.00374352	0.019894	0.0147018	0.00186687	0.00869612	expt0004
0.873117	0.00381776	0.019773	0.0146636	0.00202403	0.00874902	expt0004
0.880883	0.00396359	0.0196587	0.0147335	0.00196426	0.00859909	expt0004
0.889367	0.00408352	0.0196288	0.0147849	0.00217158	0.00837009	expt0004
0.89785	0.00412339	0.0195901	0.0146901	0.00219536	0.00846744	expt0004
0.906333	0.00431069	0.0196382	0.0146887	0.00227567	0.00834273	expt0004
0.914467	0.00446477	0.0196605	0.0146012	0.00233723	0.00796786	expt0004
0.92295	0.00460241	0.0194592	0.014444	0.00242075	0.00803038	expt0004
0.931433	0.0048316	0.0197789	0.0144849	0.00249321	0.0081626	expt0004
0.939917	0.00502435	0.0197206	0.0147096	0.00273564	0.00772932	expt0004
0.9484	0.00520122	0.0196469	0.0142876	0.00274128	0.00774237	expt0004
0.956883	0.00544288	0.0195064	0.014283	0.00298471	0.00760242	expt0004
0.965367	0.00561793	0.0195741	0.0139012	0.00301527	0.00759263	expt0004
0.97385	0.00582334	0.0195931	0.0136527	0.00306588	0.00731599	expt0004
0.981967	0.00601863	0.0198152	0.0138795	0.00330071	0.00719405	expt0004
0.99045	0.00622313	0.0194824	0.0135718	0.00334947	0.00702283	expt0004
0.998917	0.00662867	0.019714	0.0133491	0.00341593	0.00700441	expt0004
1.00738	0.00678999	0.0196678	0.0132578	0.0035817	0.00684205	expt0004
1.01552	0.00717656	0.019678	0.0130168	0.00382264	0.00661289	expt0004
1.024	0.00770749	0.0194607	0.0126416	0.00415337	0.00677656	expt0004
1.03248	0.00862286	0.0187078	0.0126434	0.00492247	0.00738602	expt0004
1.04062	0.00931076	0.0184305	0.0127616	0.00532704	0.0069955	expt0004
1.04908	0.00982844	0.0189207	0.0128141	0.00558166	0.00594676	expt0004
1.05757	0.0100995	0.0191412	0.012241	0.00531777	0.00550242	expt0004
1.06603	0.00995602	0.0172839	0.0117886	0.00508324	0.00437266	expt0004
1.07452	0.00855209	0.0108397	0.0105848	0.0037608	0.00303303	expt0004
1.08298	0.00670871	0.00421705	0.00927627	0.00190777	0.00169478	expt0004
1.09147	0.00496754	0.00114236	0.00821916	0.00122417	0.00102535	expt0004
1.09995	0.00381097	0.000314208	0.00681995	0.000799592	0.000552991	expt0004
1.10843	0.00294312	0.00014224	0.00604658	0.000527398	0.000509509	expt0004
1.11692	0.00234194	0.00017725	0.00527086	0.000374678	0.000537936	expt0004
1.1254	0.00196352	8.21862e-05	0.00493365	0.000206209	0.000560539	expt0004
1.13388	0.00160286	-3.94045e-05	0.00431149	0.00046509	0.000487744	expt0004
1.14237	0.00132522	1.2269e-06	0.00401988	0.00038418	0.000353569	expt0004
1.1505	0.00111597	0.000116116	0.00377788	0.000207965	0.000341371	expt0004
1.15898	0.000891911	0.000122991	0.003395	0.000318879	0.000341533	expt0004
1.16747	0.000769715	6.92322e-05	0.0033779	7.47258e-05	0.000356246	expt0004
1.17595	0.000559613	-4.61576e-05	0.00294493	0.000249343	0.000194464	expt0004
1.18443	0.000529481	-3.94064e-05	0.00303931	0.000255221	0.000292869	expt0004
1.19292	0.000474151	1.22722e-06	0.00298342	9.83884e-05	0.000316889	expt0004
1.2014	0.000382561	4.19663e-05	0.00251866	0.000218877	0.000158452	expt0004
1.20953	0.00028766	2.14185e-05	0.00235166	0.000183949	0.000169675	expt0004
1.218	0.000242194	4.8627e-05	0.00236116	0.000229088	0.000170395	expt0004
1.22648	0.000249638	4.17276e-05	0.00224215	0.000197646	0.000133272	expt0004
1.23462	0.000169013	-2.60053e-05	0.0022592	8.05205e-05	0.000244135	expt0004
1.2431	0.000144994	2.14624e-05	0.00207414	0.00024734	0.000231145	expt0004
1.25158	0.000152614	6.8926e-05	0.00202469	3.33092e-05	0.000292755	expt0004
1.26007	0.000123744	8.04173e-06	0.0018793	8.27469e-05	0.000221977	expt0004

## Sheet: fig5c_465_sourceData
Time (min)	H2	CH4	H2O	CO	CO2	Expt
0	-1.05541e-06	-9.65971e-05	0.000136139	-4.30665e-05	3.63444e-05	expt0004
0.0084	-7.42591e-07	0.000522664	5.53969e-05	3.80175e-05	2.37183e-05	expt0004
0.0169333	1.82949e-06	0.00470198	4.28758e-05	-1.91983e-05	0.000633429	expt0004
0.0254667	-1.94708e-05	0.0135082	0.000108813	-4.51866e-05	0.00212866	expt0004
0.0334667	0.000103324	0.0197179	-6.89509e-05	0.000204906	0.00373891	expt0004
0.042	0.000223843	0.0215965	7.98539e-05	0.000239695	0.00481271	expt0004
0.0501333	0.000328651	0.0224065	5.16564e-05	0.000409898	0.00541837	expt0004
0.0586667	0.000430836	0.0219422	0.000134208	0.00036859	0.00586258	expt0004
0.0668	0.00057427	0.0220077	0.0022634	0.000498541	0.00644439	expt0004
0.0749333	0.000794218	0.0218629	0.00358001	0.000666276	0.00668973	expt0004
0.0833333	0.00108726	0.0216157	0.00457454	0.000855959	0.0070667	expt0004
0.0918667	0.00144896	0.0214567	0.00529689	0.000976802	0.00705406	expt0004
0.100267	0.00181492	0.0210431	0.00616941	0.00123418	0.00724321	expt0004
0.1084	0.00244856	0.0209962	0.00684501	0.00160522	0.00765937	expt0004
0.116933	0.00309631	0.0208722	0.00717482	0.00197345	0.0071517	expt0004
0.125467	0.00384995	0.020612	0.00759913	0.00240949	0.00714507	expt0004
0.133867	0.00468176	0.020415	0.00775639	0.00301033	0.00697642	expt0004
0.1424	0.00558777	0.0202706	0.00787676	0.00346578	0.00657844	expt0004
0.1508	0.00648049	0.0202929	0.00828861	0.00387358	0.00673968	expt0004
0.159333	0.00732857	0.0200233	0.00790143	0.00433334	0.00645899	expt0004
0.167867	0.00814203	0.0201339	0.00808525	0.00465057	0.00620597	expt0004
0.176	0.00890048	0.0197468	0.00777134	0.00494515	0.00600027	expt0004
0.1844	0.00984715	0.0198827	0.00755582	0.00559558	0.00557362	expt0004
0.192533	0.010407	0.0195735	0.00751746	0.00582585	0.0056101	expt0004
0.201067	0.0110324	0.0195393	0.00730455	0.00634187	0.00532219	expt0004
0.209467	0.0116583	0.0194849	0.00710372	0.00633367	0.00525487	expt0004
0.218	0.0123412	0.0194331	0.00693151	0.00665679	0.00488829	expt0004
0.226533	0.0128614	0.0195366	0.00661556	0.00686635	0.00462933	expt0004
0.234667	0.0133036	0.0194464	0.00662608	0.00710954	0.00449348	expt0004
0.2428	0.0136711	0.0194004	0.00638845	0.00724577	0.00450867	expt0004
0.2512	0.0141568	0.0194701	0.00586085	0.00753862	0.00416675	expt0004
0.259333	0.0145843	0.0194925	0.00594081	0.00753834	0.00391806	expt0004
0.267867	0.0147279	0.019328	0.0057113	0.00772499	0.00400706	expt0004
0.2764	0.0150615	0.0193355	0.00574667	0.0080038	0.00384458	expt0004
0.2848	0.0152765	0.0192002	0.0055333	0.00782564	0.00367311	expt0004
0.292933	0.0156389	0.0195657	0.00530471	0.00798946	0.00359891	expt0004
0.301467	0.0157907	0.0193452	0.00533878	0.00824491	0.00348132	expt0004
0.309867	0.0159404	0.0193975	0.00495079	0.00813212	0.00333606	expt0004
0.3184	0.0160924	0.0194895	0.0048814	0.00834527	0.00321891	expt0004
0.326933	0.0162497	0.0195081	0.00463899	0.00851253	0.00300944	expt0004
0.335067	0.016633	0.0195023	0.00470822	0.00855503	0.00318805	expt0004
0.343467	0.0165727	0.0194221	0.00455387	0.00835812	0.00296419	expt0004
0.352	0.0168117	0.0194744	0.0045512	0.00847538	0.00307876	expt0004
0.3604	0.016914	0.0195439	0.00410502	0.00861653	0.00289829	expt0004
0.368933	0.0171291	0.0195316	0.00412405	0.00886075	0.00266533	expt0004
0.377467	0.0170449	0.0193787	0.00411347	0.00861223	0.00284563	expt0004
0.385867	0.017275	0.01946	0.00398865	0.00869706	0.00280168	expt0004
0.3944	0.0172249	0.0193821	0.0041261	0.00876001	0.00267771	expt0004
0.402533	0.0174637	0.0195099	0.00406199	0.0089856	0.0026894	expt0004
0.410933	0.0175361	0.0194913	0.00379166	0.0091055	0.00266394	expt0004
0.419467	0.0176237	0.0194265	0.00367557	0.00884781	0.00230929	expt0004
0.427867	0.0175634	0.0194352	0.00366064	0.0089371	0.00251803	expt0004
0.4364	0.0178511	0.0196116	0.00357846	0.00913433	0.00235211	expt0004
0.444933	0.01774	0.0195041	0.00362624	0.00922467	0.00223902	expt0004
0.453333	0.0179282	0.0193617	0.00330729	0.00894185	0.00220036	expt0004
0.461467	0.0181446	0.0195338	0.00357845	0.00912153	0.00217037	expt0004
0.47	0.0179683	0.0192926	0.0031685	0.00922115	0.00220375	expt0004
0.4784	0.0183604	0.0196936	0.00315721	0.00939705	0.00206312	expt0004
0.486533	0.018296	0.0195505	0.00330322	0.00932233	0.00230098	expt0004
0.495067	0.0182838	0.019391	0.00322381	0.00930083	0.00215989	expt0004
0.503467	0.0181937	0.0193497	0.00335099	0.00931458	0.00200374	expt0004
0.5116	0.0183367	0.0194367	0.00311476	0.00947447	0.00215962	expt0004
0.520133	0.0185624	0.0194301	0.0031556	0.0091937	0.00215947	expt0004
0.528667	0.0185862	0.0194337	0.00292567	0.00934243	0.00204346	expt0004
0.5364	0.0185762	0.0193036	0.00288593	0.00951723	0.00190152	expt0004
0.5448	0.0186296	0.0194301	0.00303876	0.00955818	0.00203397	expt0004
0.553333	0.0187027	0.019342	0.00310214	0.00947762	0.00173289	expt0004
0.561733	0.0187292	0.0194477	0.00287146	0.00963413	0.00164224	expt0004
0.570267	0.0188587	0.0196104	0.00299177	0.00955515	0.00190928	expt0004
0.578	0.0186988	0.0194257	0.00268257	0.00941721	0.00181103	expt0004
0.586533	0.0188114	0.0193568	0.00267746	0.00967744	0.00161355	expt0004
0.595067	0.018993	0.0193822	0.00288966	0.00972187	0.00164516	expt0004
0.603467	0.0190015	0.0195577	0.00292947	0.00975094	0.00171772	expt0004
0.612	0.0190323	0.019465	0.0024761	0.00980911	0.00168926	expt0004
0.6204	0.0191011	0.0194756	0.00255219	0.00993601	0.00172405	expt0004
0.628933	0.0192053	0.0196856	0.00257452	0.00971477	0.00171759	expt0004
0.637467	0.0190429	0.0193887	0.00264097	0.00981188	0.00159009	expt0004
0.6452	0.0192498	0.0193694	0.00293777	0.00979401	0.00166244	expt0004
0.653333	0.0192377	0.01942	0.00283487	0.00974492	0.00160572	expt0004
0.661867	0.0192066	0.0194649	0.002618	0.00977958	0.00163182	expt0004
0.67	0.0192425	0.0193261	0.00265993	0.00982334	0.0016496	expt0004
0.6784	0.0194136	0.019562	0.00245258	0.00982435	0.00149646	expt0004
0.686933	0.0194867	0.0195197	0.00239328	0.0100532	0.00144123	expt0004
0.695333	0.0194398	0.0193485	0.00243715	0.010089	0.00140877	expt0004
0.703867	0.0194506	0.0192889	0.002338	0.0100096	0.00163848	expt0004
0.7124	0.0196472	0.0194072	0.00234545	0.0100807	0.001511	expt0004
0.720533	0.01947	0.019232	0.00223435	0.0100814	0.00159013	expt0004
0.728667	0.0196852	0.0193048	0.00232619	0.0101992	0.00122078	expt0004
0.7368	0.0196847	0.0194584	0.00246101	0.00996174	0.00157096	expt0004
0.7452	0.0197642	0.019373	0.00228024	0.0102253	0.0013607	expt0004
0.753333	0.0199624	0.019248	0.00212121	0.0103362	0.00144153	expt0004
0.761867	0.0198799	0.0194627	0.00238773	0.0103255	0.00135976	expt0004
0.7704	0.0197673	0.0190767	0.0020685	0.0102155	0.0013808	expt0004
0.7788	0.0201077	0.0193005	0.00229019	0.0104092	0.00127584	expt0004
0.787333	0.0201098	0.0192152	0.00211726	0.0101924	0.00152929	expt0004
0.795733	0.0202147	0.0192734	0.00220625	0.0104458	0.00127453	expt0004
0.804267	0.0203097	0.0191802	0.00218811	0.0106292	0.00136258	expt0004
0.8128	0.0204098	0.0193251	0.00212886	0.0107039	0.0015254	expt0004
0.8212	0.0204224	0.0191314	0.00206591	0.0105652	0.00146687	expt0004
0.829333	0.0204917	0.0192066	0.00208483	0.0106448	0.00141881	expt0004
0.837867	0.0206265	0.0191495	0.00212933	0.0106497	0.0014867	expt0004
0.846	0.0208326	0.0192808	0.00198763	0.010789	0.00121834	expt0004
0.8544	0.0207531	0.0191381	0.00215038	0.0107501	0.00139071	expt0004
0.862933	0.0210052	0.0192022	0.0018549	0.0108704	0.00164237	expt0004
0.871467	0.0209759	0.0189295	0.00200266	0.0109237	0.00145755	expt0004
0.879867	0.0211817	0.0191082	0.0021455	0.0109483	0.00146238	expt0004
0.8884	0.0211606	0.0188551	0.00191195	0.0110136	0.00137241	expt0004
0.896933	0.0213595	0.0189442	0.00205656	0.0109897	0.00126151	expt0004
0.904933	0.0213944	0.0188555	0.00218661	0.0110583	0.00129659	expt0004
0.913467	0.0217132	0.0189073	0.00203243	0.0109397	0.00125089	expt0004
0.922	0.0219042	0.0189339	0.00197692	0.0110679	0.00139366	expt0004
0.9304	0.0219618	0.0185978	0.00199295	0.0110236	0.00133292	expt0004
0.938933	0.0223039	0.0187305	0.00193656	0.0109346	0.00130283	expt0004
0.947467	0.0225154	0.0186807	0.00178649	0.0110973	0.00114629	expt0004
0.955867	0.0228316	0.0186671	0.00204351	0.0112114	0.00141602	expt0004
0.964	0.0228956	0.0184784	0.00175913	0.0110049	0.00131578	expt0004
0.972533	0.0229326	0.018468	0.00200048	0.0111532	0.00132562	expt0004
0.980933	0.0232471	0.0186673	0.00189247	0.0110769	0.00127171	expt0004
0.9892	0.0231585	0.0185584	0.00220826	0.0112073	0.000923653	expt0004
0.9976	0.0231637	0.0184352	0.00217094	0.0111324	0.0012434	expt0004
1.00613	0.0233476	0.018537	0.00209836	0.011159	0.00128846	expt0004
1.01453	0.0234176	0.0185221	0.001752	0.0113331	0.00117739	expt0004
1.02307	0.0233986	0.0183499	0.00191846	0.0112383	0.00124732	expt0004
1.0316	0.0238866	0.0182212	0.00190747	0.0115083	0.00117112	expt0004
1.04	0.0250444	0.017465	0.00190603	0.012691	0.00113116	expt0004
1.04853	0.0258446	0.0169438	0.00166285	0.0132273	0.00158927	expt0004
1.05693	0.0258558	0.0173139	0.00195911	0.0126556	0.00136447	expt0004
1.06547	0.0253323	0.0177709	0.00194601	0.011983	0.00144288	expt0004
1.074	0.0238687	0.0168824	0.00190099	0.0112	0.00106279	expt0004
1.08213	0.0209214	0.0120798	0.00201113	0.0088695	0.000842597	expt0004
1.09053	0.01642	0.00545532	0.00204229	0.00550034	0.000437567	expt0004
1.09907	0.0122088	0.0016345	0.00178999	0.00308802	0.000342477	expt0004
1.1076	0.0093243	0.000345317	0.00175956	0.00187385	0.000112575	expt0004
1.116	0.00727787	0.000133512	0.00170713	0.00142855	0.000250503	expt0004
1.12413	0.00585141	0.000113038	0.00148802	0.00112058	-7.77062e-05	expt0004
1.13267	0.00473185	8.15377e-06	0.00136324	0.000812443	3.62216e-05	expt0004
1.14107	0.00382039	9.91245e-05	0.00125023	0.000763025	-2.70805e-05	expt0004
1.1496	0.00319327	-5.50047e-05	0.00113335	0.00067476	0.00015074	expt0004
1.158	0.00259488	2.93403e-05	0.00114706	0.000815124	0.000112749	expt0004
1.16653	0.00212375	6.41311e-05	0.00111679	0.000605026	0.000124886	expt0004
1.17507	0.00177338	-4.77824e-05	0.00115707	0.000467133	0.000137735	expt0004
1.18347	0.00143029	1.14116e-06	0.000904136	0.000685249	0.00011203	expt0004
1.192	0.0011511	2.92086e-05	0.00105324	0.000410764	-6.53797e-05	expt0004
1.20053	0.000965668	-3.39863e-05	0.000842638	0.000373185	0.000214948	expt0004
1.20893	0.000850849	5.03813e-05	0.000814717	0.000371156	3.62911e-05	expt0004
1.21747	0.00068877	2.90319e-05	0.000942564	0.000442745	0.000137284	expt0004
1.226	0.000628734	7.08778e-05	0.000916211	0.000485466	-1.42288e-05	expt0004
1.2344	0.000456524	4.33956e-05	0.000881147	0.000298222	-0.0001035	expt0004
1.24253	0.00046137	-3.39424e-05	0.00088169	0.000465563	-1.77511e-06	expt0004
1.25107	0.00041108	7.12069e-05	0.00101235	0.00045776	0.00011233	expt0004
1.25947	0.000361165	3.6422e-05	0.000829719	0.000163613	4.92212e-05	expt0004
1.2676	0.000297533	-9.04004e-05	0.000776534	0.000371971	-0.000167561	expt0004

## Sheet: fig5d_sourceData
2theta_pos1	I_pos1	2theta_pos2	I_pos2	2theta_pos3	I_pos3	2theta_LSFN	Iobs_LSFN	Icalc_LSFN	diff_LSFN
37	6253	37	6347	37	6396	20.0214	7542	7604.79	-62.7881
37.0167	6429	37.0167	6336	37.0167	6247	20.0381	7555	7604.37	-49.3719
37.0334	6468	37.0334	6216	37.0334	6234	20.0548	7485	7603.96	-118.959
37.0501	6211	37.0501	6420	37.0501	6231	20.0715	7689	7603.55	85.451
37.0669	6222	37.0669	6400	37.0669	6200	20.0882	7666	7603.14	62.8578
37.0836	6235	37.0836	6265	37.0836	6394	20.1049	7654	7602.74	51.2614
37.1003	6396	37.1003	6493	37.1003	6309	20.1216	7552	7602.34	-50.3381
37.117	6267	37.117	6345	37.117	6404	20.1383	7526	7601.94	-75.9408
37.1337	6257	37.1337	6324	37.1337	6231	20.155	7581	7601.55	-20.5467
37.1504	6241	37.1504	6284	37.1504	6119	20.1718	7717	7601.16	115.844
37.1671	6250	37.1671	6408	37.1671	6109	20.1885	7578	7600.77	-22.7681
37.1838	6306	37.1838	6291	37.1838	6211	20.2052	7374	7600.38	-226.384
37.2005	6453	37.2005	6273	37.2005	6214	20.2219	7655	7600	54.9975
37.2173	6323	37.2173	6294	37.2173	6225	20.2386	7633	7599.62	33.3753
37.234	6257	37.234	6300	37.234	6340	20.2553	7538	7599.25	-61.2501
37.2507	6274	37.2507	6299	37.2507	6309	20.272	7601	7598.88	2.12114
37.2674	6311	37.2674	6365	37.2674	6278	20.2887	7628	7598.51	29.489
37.2841	6337	37.2841	6233	37.2841	6335	20.3055	7654	7598.15	55.8535
37.3008	6378	37.3008	6380	37.3008	6381	20.3222	7632	7597.79	34.2147
37.3175	6230	37.3175	6192	37.3175	6171	20.3389	7518	7597.43	-79.4276
37.3342	6313	37.3342	6310	37.3342	6079	20.3556	7644	7597.07	46.9267
37.3509	6269	37.3509	6207	37.3509	6179	20.3723	7487	7596.72	-109.723
37.3677	6150	37.3677	6301	37.3677	6238	20.389	7632	7596.38	35.6248
37.3844	6105	37.3844	6261	37.3844	6258	20.4057	7518	7596.03	-78.0314
37.4011	6374	37.4011	6248	37.4011	6268	20.4224	7599	7595.69	3.30882
37.4178	6294	37.4178	6237	37.4178	6215	20.4391	7614	7595.35	18.6455
37.4345	6263	37.4345	6292	37.4345	6241	20.4559	7708	7595.02	112.979
37.4512	6308	37.4512	6328	37.4512	6229	20.4726	7608	7594.69	13.308
37.4679	6154	37.4679	6141	37.4679	6202	20.4893	7565	7594.37	-29.3663
37.4846	6225	37.4846	6297	37.4846	6142	20.506	7374	7594.04	-220.044
37.5013	6245	37.5013	6442	37.5013	6281	20.5227	7478	7593.73	-115.726
37.5181	6259	37.5181	6246	37.5181	6240	20.5394	7535	7593.41	-58.4114
37.5348	6212	37.5348	6314	37.5348	6125	20.5561	7645	7593.1	51.8993
37.5515	6124	37.5515	6243	37.5515	6214	20.5728	7525	7592.79	-67.7938
37.5682	6356	37.5682	6361	37.5682	6162	20.5895	7683	7592.49	90.5092
37.5849	6367	37.5849	6290	37.5849	6281	20.6062	7493	7592.19	-99.1918
37.6016	6347	37.6016	6380	37.6016	6335	20.623	7619	7591.9	27.1033
37.6183	6390	37.6183	6292	37.6183	6315	20.6397	7560	7591.61	-31.6057
37.635	6237	37.635	6420	37.635	6287	20.6564	7659	7591.32	67.6813
37.6517	6209	37.6517	6200	37.6517	6302	20.6731	7528	7591.04	-63.0358
37.6685	6284	37.6685	6350	37.6685	6177	20.6898	7593	7590.76	2.24285
37.6852	6044	37.6852	6270	37.6852	6194	20.7065	7690	7590.48	99.5173
37.7019	6178	37.7019	6278	37.7019	6331	20.7232	7536	7590.21	-54.2125
37.7186	6197	37.7186	6357	37.7186	6236	20.7399	7651	7589.95	61.0533
37.7353	6283	37.7353	6192	37.7353	6078	20.7567	7579	7589.69	-10.6852
37.752	6306	37.752	6395	37.752	6268	20.7734	7480	7589.43	-109.428
37.7687	6269	37.7687	6329	37.7687	6304	20.7901	7493	7589.18	-96.1758
37.7854	6263	37.7854	6257	37.7854	6270	20.8068	7692	7588.93	103.072
37.8021	6336	37.8021	6435	37.8021	6245	20.8235	7528	7588.68	-60.6847
37.8189	6412	37.8189	6246	37.8189	6185	20.8402	7526	7588.45	-62.4462
37.8356	6139	37.8356	6361	37.8356	6333	20.8569	7707	7588.21	118.787
37.8523	6245	37.8523	6274	37.8523	6359	20.8736	7707	7587.98	119.016
37.869	6364	37.869	6435	37.869	6428	20.8903	7510	7587.76	-77.7599
37.8857	6323	37.8857	6219	37.8857	6262	20.9071	7532	7587.54	-55.5412
37.9024	6285	37.9024	6301	37.9024	6271	20.9238	7621	7587.33	33.6724
37.9191	6492	37.9191	6430	37.9191	6169	20.9405	7483	7587.12	-104.119
37.9358	6286	37.9358	6378	37.9358	6349	20.9572	7658	7586.92	71.0837
37.9525	6350	37.9525	6374	37.9525	6433	20.9739	7572	7586.72	-14.7187
37.9693	6255	37.9693	6409	37.9693	6221	20.9906	7637	7586.53	50.4732
37.986	6268	37.986	6345	37.986	6317	21.0073	7576	7586.34	-10.3405
38.0027	6458	38.0027	6502	38.0027	6363	21.024	7513	7586.16	-73.16
38.0194	6481	38.0194	6378	38.0194	6287	21.0407	7493	7585.99	-92.9854
38.0361	6278	38.0361	6433	38.0361	6369	21.0574	7506	7585.82	-79.8169
38.0528	6343	38.0528	6536	38.0528	6515	21.0742	7626	7585.65	40.3454
38.0695	6393	38.0695	6500	38.0695	6346	21.0909	7535	7585.5	-50.4986
38.0862	6316	38.0862	6344	38.0862	6354	21.1076	7699	7585.35	113.651
38.1029	6270	38.1029	6423	38.1029	6425	21.1243	7473	7585.21	-112.206
38.1197	6535	38.1197	6451	38.1197	6338	21.141	7586	7585.07	0.92964
38.1364	6278	38.1364	6304	38.1364	6445	21.1577	7578	7584.94	-6.94137
38.1531	6383	38.1531	6455	38.1531	6294	21.1744	7541	7584.82	-43.8196
38.1698	6293	38.1698	6354	38.1698	6294	21.1911	7534	7584.71	-50.7052
38.1865	6430	38.1865	6453	38.1865	6294	21.2079	7678	7584.6	93.4016
38.2032	6378	38.2032	6597	38.2032	6176	21.2246	7503	7584.5	-81.4994
38.2199	6198	38.2199	6466	38.2199	6226	21.2413	7486	7584.41	-98.4084
38.2366	6264	38.2366	6336	38.2366	6413	21.258	7624	7584.33	39.6743
38.2534	6295	38.2534	6360	38.2534	6259	21.2747	7524	7584.25	-60.2516
38.2701	6294	38.2701	6496	38.2701	6362	21.2914	7519	7584.19	-65.1864
38.2868	6416	38.2868	6407	38.2868	6225	21.3081	7590	7584.13	5.86982
38.3035	6430	38.3035	6329	38.3035	6249	21.3248	7629	7584.08	44.9166
38.3202	6490	38.3202	6584	38.3202	6363	21.3416	7624	7584.05	39.9536
38.3369	6285	38.3369	6427	38.3369	6335	21.3583	7726	7584.02	141.981
38.3536	6324	38.3536	6436	38.3536	6252	21.375	7479	7584	-105.003
38.3703	6301	38.3703	6301	38.3703	6373	21.3917	7543	7584	-40.9973
38.387	6265	38.387	6448	38.387	6368	21.4084	7660	7584	75.9971
38.4038	6528	38.4038	6517	38.4038	6222	21.4251	7639	7584.02	54.9799
38.4205	6468	38.4205	6371	38.4205	6389	21.4418	7626	7584.05	41.9505
38.4372	6481	38.4372	6363	38.4372	6347	21.4585	7595	7584.09	10.9084
38.4539	6422	38.4539	6402	38.4539	6365	21.4752	7532	7584.15	-52.1468
38.4706	6460	38.4706	6384	38.4706	6313	21.4919	7837	7584.22	252.784
38.4873	6478	38.4873	6359	38.4873	6351	21.5087	7542	7584.3	-42.2989
38.504	6411	38.504	6564	38.504	6360	21.5254	7715	7584.4	130.603
38.5207	6432	38.5207	6605	38.5207	6381	21.5421	7549	7584.51	-35.511
38.5374	6447	38.5374	6262	38.5374	6336	21.5588	7392	7584.64	-192.641
38.5542	6409	38.5542	6367	38.5542	6436	21.5755	7468	7584.79	-116.789
38.5709	6378	38.5709	6392	38.5709	6399	21.5922	7653	7584.95	68.0458
38.5876	6225	38.5876	6470	38.5876	6368	21.6089	7665	7585.14	79.8614
38.6043	6324	38.6043	6463	38.6043	6447	21.6256	7486	7585.34	-99.343
38.621	6408	38.621	6530	38.621	6285	21.6424	7451	7585.57	-134.568
38.6377	6528	38.6377	6399	38.6377	6349	21.6591	7590	7585.82	4.18429
38.6544	6330	38.6544	6453	38.6544	6420	21.6758	7468	7586.09	-118.087
38.6711	6412	38.6711	6509	38.6711	6309	21.6925	7423	7586.38	-163.382
38.6878	6507	38.6878	6277	38.6878	6315	21.7092	7625	7586.7	38.2964
38.7046	6390	38.7046	6514	38.7046	6346	21.7259	7607	7587.05	19.9472
38.7213	6241	38.7213	6290	38.7213	6198	21.7426	7573	7587.43	-14.4315
38.738	6402	38.738	6379	38.738	6179	21.7593	7483	7587.84	-104.841
38.7547	6387	38.7547	6378	38.7547	6235	21.776	7496	7588.28	-92.2847
38.7714	6373	38.7714	6386	38.7714	6196	21.7928	7554	7588.76	-34.7634
38.7881	6373	38.7881	6356	38.7881	6427	21.8095	7425	7589.28	-164.28
38.8048	6350	38.8048	6315	38.8048	6331	21.8262	7524	7589.84	-65.8373
38.8215	6335	38.8215	6558	38.8215	6325	21.8429	7634	7590.44	43.562
38.8382	6407	38.8382	6481	38.8382	6319	21.8596	7628	7591.09	36.9145
38.855	6251	38.855	6367	38.855	6453	21.8763	7594	7591.78	2.21671
38.8717	6435	38.8717	6366	38.8717	6406	21.893	7761	7592.54	168.465
38.8884	6326	38.8884	6357	38.8884	6369	21.9097	7576	7593.35	-17.346
38.9051	6373	38.9051	6417	38.9051	6218	21.9264	7520	7594.22	-74.2202
38.9218	6346	38.9218	6406	38.9218	6427	21.9431	7725	7595.16	129.836
38.9385	6387	38.9385	6451	38.9385	6240	21.9599	7543	7596.18	-53.182
38.9552	6290	38.9552	6445	38.9552	6368	21.9766	7801	7597.28	203.717
38.9719	6232	38.9719	6334	38.9719	6296	21.9933	7544	7598.47	-54.4731
38.9886	6397	38.9886	6510	38.9886	6199	22.01	7626	7599.76	26.2374
39.0054	6484	39.0054	6472	39.0054	6266	22.0267	7837	7601.16	235.839
39.0221	6270	39.0221	6286	39.0221	6374	22.0434	7614	7602.68	11.3193
39.0388	6487	39.0388	6319	39.0388	6258	22.0601	7669	7604.33	64.6655
39.0555	6398	39.0555	6478	39.0555	6329	22.0768	7640	7606.14	33.8615
39.0722	6262	39.0722	6429	39.0722	6418	22.0936	7776	7608.11	167.889
39.0889	6381	39.0889	6360	39.0889	6361	22.1103	7817	7610.27	206.726
39.1056	6411	39.1056	6394	39.1056	6363	22.127	7739	7612.65	126.346
39.1223	6345	39.1223	6444	39.1223	6283	22.1437	7810	7615.28	194.718
39.139	6443	39.139	6410	39.139	6382	22.1604	7617	7618.2	-1.1979
39.1558	6503	39.1558	6408	39.1558	6323	22.1771	7680	7621.45	58.5503
39.1725	6374	39.1725	6299	39.1725	6342	22.1938	7814	7625.1	188.897
39.1892	6385	39.1892	6659	39.1892	6420	22.2105	7758	7629.25	128.746
39.2059	6380	39.2059	6415	39.2059	6407	22.2272	7629	7634.05	-5.05428
39.2226	6408	39.2226	6552	39.2226	6320	22.244	7739	7639.77	99.231
39.2393	6465	39.2393	6391	39.2393	6462	22.2607	7553	7646.86	-93.8585
39.256	6479	39.256	6455	39.256	6452	22.2774	7700	7656.08	43.9244
39.2727	6474	39.2727	6594	39.2727	6440	22.2941	7602	7668.53	-66.5264
39.2894	6564	39.2894	6458	39.2894	6585	22.3108	7698	7685.62	12.3792
39.3062	6508	39.3062	6624	39.3062	6604	22.3275	7751	7708.83	42.1724
39.3229	6414	39.3229	6540	39.3229	6531	22.3442	7769	7739.24	29.7618
39.3396	6516	39.3396	6586	39.3396	6578	22.3609	7652	7777.24	-125.241
39.3563	6524	39.3563	6501	39.3563	6496	22.3776	7623	7822.64	-199.64
39.373	6532	39.373	6594	39.373	6550	22.3944	7703	7874.98	-171.979
39.3897	6668	39.3897	6560	39.3897	6535	22.4111	7727	7933.75	-206.746
39.4064	6660	39.4064	6697	39.4064	6626	22.4278	7752	7998.47	-246.47
39.4231	6878	39.4231	6652	39.4231	6803	22.4445	7849	8068.8	-219.801
39.4399	6649	39.4399	6794	39.4399	6713	22.4612	8004	8144.54	-140.535
39.4566	6854	39.4566	6691	39.4566	6680	22.4779	7829	8225.63	-396.634
39.4733	6760	39.4733	6779	39.4733	6698	22.4946	7881	8312.21	-431.212
39.49	6777	39.49	6862	39.49	6828	22.5113	8005	8404.53	-399.53
39.5067	6910	39.5067	7059	39.5067	6974	22.5281	7877	8502.99	-625.988
39.5234	7090	39.5234	6992	39.5234	7009	22.5448	7858	8608.12	-750.116
39.5401	7103	39.5401	7096	39.5401	7185	22.5615	8109	8720.57	-611.573
39.5568	7162	39.5568	7357	39.5568	7164	22.5782	7998	8841.16	-843.157
39.5735	7395	39.5735	7422	39.5735	7247	22.5949	8086	8970.82	-884.822
39.5903	7624	39.5903	7670	39.5903	7542	22.6116	8177	9110.71	-933.709
39.607	7871	39.607	7757	39.607	7686	22.6283	8568	9262.18	-694.184
39.6237	8024	39.6237	8112	39.6237	7824	22.645	8576	9426.9	-850.904
39.6404	8235	39.6404	8434	39.6404	8465	22.6617	8902	9606.89	-704.894
39.6571	8797	39.6571	8824	39.6571	8665	22.6785	9109	9804.66	-695.664
39.6738	9282	39.6738	9320	39.6738	9126	22.6952	9484	10023.4	-539.38
39.6905	9807	39.6905	9786	39.6905	9762	22.7119	9719	10267.1	-548.128
39.7072	10467	39.7072	10691	39.7072	10700	22.7286	10363	10541.3	-178.34
39.7239	11282	39.7239	11667	39.7239	11488	22.7453	10803	10853.6	-50.5592
39.7407	12521	39.7407	12745	39.7407	12693	22.762	11001	11214.8	-213.751
39.7574	14019	39.7574	14325	39.7574	14202	22.7787	11520	11641.3	-121.347
39.7741	15659	39.7741	15936	39.7741	15328	22.7954	12550	12157.3	392.655
39.7908	17786	39.7908	17950	39.7908	16569	22.8121	13244	12793.5	450.469
39.8075	19276	39.8075	19684	39.8075	17754	22.8288	14180	13577.7	602.269
39.8242	20509	39.8242	20683	39.8242	17916	22.8456	15439	14509.8	929.16
39.8409	20461	39.8409	20692	39.8409	18077	22.8623	16668	15523.9	1144.09
39.8576	19108	39.8576	19821	39.8576	17581	22.879	17427	16454.8	972.154
39.8743	17988	39.8743	18667	39.8743	16471	22.8957	18179	17037	1142.01
39.8911	16962	39.8911	17592	39.8911	16085	22.9124	17817	16981.5	835.482
39.9078	16121	39.9078	16821	39.9078	15039	22.9291	16459	16198.9	260.06
39.9245	15429	39.9245	16245	39.9245	14570	22.9458	15035	14949.9	85.1067
39.9412	14447	39.9412	15226	39.9412	13715	22.9625	13421	13582	-161.009
39.9579	13613	39.9579	14065	39.9579	12655	22.9793	12019	12289	-270.043
39.9746	12062	39.9746	12509	39.9746	11729	22.996	10459	11155.6	-696.55
39.9913	10887	39.9913	11388	39.9913	10549	23.0127	9846	10224.1	-378.086
40.008	10074	40.008	10354	40.008	10078	23.0294	9046	9500.34	-454.337
40.0247	9296	40.0247	9736	40.0247	9411	23.0461	8650	8961.77	-311.773
40.0415	8714	40.0415	8998	40.0415	8764	23.0628	8182	8575.98	-393.975
40.0582	8440	40.0582	8412	40.0582	8624	23.0795	8136	8309.6	-173.601
40.0749	8125	40.0749	8352	40.0749	8261	23.0962	8086	8131.01	-45.0141
40.0916	7901	40.0916	8041	40.0916	8094	23.1129	7808	8012.56	-204.56
40.1083	7720	40.1083	7806	40.1083	7873	23.1297	7883	7932.67	-49.6739
40.125	7316	40.125	7752	40.125	7673	23.1464	7983	7876.45	106.549
40.1417	7446	40.1417	7706	40.1417	7417	23.1631	7751	7834.63	-83.6343
40.1584	7386	40.1584	7517	40.1584	7453	23.1798	7875	7801.9	73.0993
40.1751	7058	40.1751	7223	40.1751	7176	23.1965	7900	7775.29	124.711
40.1919	7111	40.1919	7196	40.1919	7215	23.2132	7649	7753.11	-104.113
40.2086	6958	40.2086	7279	40.2086	7079	23.2299	7805	7734.34	70.6643
40.2253	6903	40.2253	6966	40.2253	7114	23.2466	7784	7718.26	65.7398
40.242	6896	40.242	7132	40.242	6913	23.2633	7837	7704.38	132.621
40.2587	6822	40.2587	6952	40.2587	6930	23.28	7825	7692.31	132.694
40.2754	6866	40.2754	6976	40.2754	6896	23.2968	7891	7681.74	209.261
40.2921	6790	40.2921	6851	40.2921	6877	23.3135	7868	7672.43	195.565
40.3088	6758	40.3088	6891	40.3088	6790	23.3302	7641	7664.2	-23.2006
40.3255	6773	40.3255	6709	40.3255	6778	23.3469	7636	7656.88	-20.8777
40.3423	6747	40.3423	6709	40.3423	6701	23.3636	7758	7650.34	107.664
40.359	6740	40.359	6828	40.359	6654	23.3803	7830	7644.47	185.53
40.3757	6737	40.3757	6899	40.3757	6626	23.397	7766	7639.19	126.812
40.3924	6693	40.3924	6744	40.3924	6666	23.4137	7676	7634.42	41.5831
40.4091	6789	40.4091	6725	40.4091	6685	23.4305	7810	7630.09	179.907
40.4258	6594	40.4258	6911	40.4258	6680	23.4472	7705	7626.16	78.8376
40.4425	6787	40.4425	6837	40.4425	6656	23.4639	7728	7622.58	105.42
40.4592	6665	40.4592	6606	40.4592	6630	23.4806	7707	7619.31	87.6938
40.476	6615	40.476	6744	40.476	6637	23.4973	7800	7616.31	183.692
40.4927	6565	40.4927	6721	40.4927	6639	23.514	7700	7613.55	86.4451
40.5094	6652	40.5094	6523	40.5094	6743	23.5307	7709	7611.02	97.9773
40.5261	6581	40.5261	6546	40.5261	6649	23.5474	7808	7608.69	199.311
40.5428	6558	40.5428	6528	40.5428	6462	23.5641	7662	7606.53	55.4659
40.5595	6516	40.5595	6596	40.5595	6461	23.5809	7637	7604.54	32.4586
40.5762	6445	40.5762	6771	40.5762	6708	23.5976	7539	7602.7	-63.6957
40.5929	6501	40.5929	6595	40.5929	6561	23.6143	7651	7600.98	50.0163
40.6096	6540	40.6096	6699	40.6096	6399	23.631	7669	7599.39	69.6063
40.6264	6598	40.6264	6602	40.6264	6381	23.6477	7525	7597.92	-72.9151
40.6431	6511	40.6431	6706	40.6431	6515	23.6644	7755	7596.54	158.461
40.6598	6442	40.6598	6548	40.6598	6445	23.6811	7667	7595.26	71.7438
40.6765	6530	40.6765	6482	40.6765	6565	23.6978	7701	7594.06	106.94
40.6932	6447	40.6932	6704	40.6932	6474	23.7145	7684	7592.94	91.0569
40.7099	6450	40.7099	6509	40.7099	6544	23.7313	7645	7591.9	53.1002
40.7266	6612	40.7266	6371	40.7266	6476	23.748	7633	7590.92	42.0755
40.7433	6548	40.7433	6522	40.7433	6444	23.7647	7620	7590.01	29.9878
40.76	6363	40.76	6562	40.76	6520	23.7814	7740	7589.16	150.842
40.7768	6414	40.7768	6560	40.7768	6432	23.7981	7653	7588.36	64.6408
40.7935	6599	40.7935	6531	40.7935	6592	23.8148	7743	7587.61	155.389
40.8102	6673	40.8102	6756	40.8102	6406	23.8315	7727	7586.91	140.091
40.8269	6396	40.8269	6501	40.8269	6478	23.8482	7697	7586.25	110.748
40.8436	6487	40.8436	6533	40.8436	6532	23.865	7634	7585.64	48.3634
40.8603	6328	40.8603	6539	40.8603	6332	23.8817	7678	7585.06	92.9403
40.877	6435	40.877	6510	40.877	6399	23.8984	7579	7584.52	-5.51923
40.8937	6459	40.8937	6658	40.8937	6281	23.9151	7617	7584.01	32.987
40.9104	6564	40.9104	6552	40.9104	6449	23.9318	7616	7583.54	32.4611
40.9272	6428	40.9272	6612	40.9272	6416	23.9485	7520	7583.1	-63.0952
40.9439	6609	40.9439	6477	40.9439	6444	23.9652	7708	7582.68	125.32
40.9606	6557	40.9606	6538	40.9606	6352	23.9819	7518	7582.29	-64.2921
40.9773	6531	40.9773	6569	40.9773	6442	23.9986	7511	7581.93	-70.9297
40.994	6414	40.994	6538	40.994	6401	24.0154	7599	7581.59	17.4086
41.0107	6531	41.0107	6572	41.0107	6466	24.0321	7766	7581.28	184.724
41.0274	6479	41.0274	6307	41.0274	6419	24.0488	7662	7580.98	81.0173
41.0441	6579	41.0441	6561	41.0441	6417	24.0655	7677	7580.71	96.2902
41.0608	6478	41.0608	6473	41.0608	6525	24.0822	7817	7580.46	236.543
41.0776	6520	41.0776	6502	41.0776	6541	24.0989	7716	7580.22	135.778
41.0943	6493	41.0943	6526	41.0943	6553	24.1156	7638	7580.01	57.9942
41.111	6509	41.111	6491	41.111	6555	24.1323	7518	7579.81	-61.8063
41.1277	6548	41.1277	6706	41.1277	6356	24.149	7666	7579.62	86.3769
41.1444	6593	41.1444	6540	41.1444	6462	24.1657	7616	7579.46	36.5446
41.1611	6333	41.1611	6519	41.1611	6338	24.1825	7682	7579.3	102.697
41.1778	6534	41.1778	6483	41.1778	6382	24.1992	7689	7579.16	109.836
41.1945	6600	41.1945	6549	41.1945	6330	24.2159	7780	7579.04	200.961
41.2112	6414	41.2112	6627	41.2112	6457	24.2326	7599	7578.93	20.0725
41.228	6364	41.228	6506	41.228	6409	24.2493	7809	7578.83	230.172
41.2447	6458	41.2447	6611	41.2447	6507	24.266	7586	7578.74	7.25879
41.2614	6431	41.2614	6511	41.2614	6489	24.2827	7644	7578.67	65.3342
41.2781	6489	41.2781	6432	41.2781	6408	24.2994	7799	7578.6	220.398
41.2948	6343	41.2948	6546	41.2948	6308	24.3162	7678	7578.55	99.4519
41.3115	6518	41.3115	6515	41.3115	6397	24.3329	7533	7578.51	-45.505
41.3282	6397	41.3282	6565	41.3282	6502	24.3496	7527	7578.47	-51.4721
41.3449	6598	41.3449	6646	41.3449	6553	24.3663	7693	7578.45	114.551
41.3616	6705	41.3616	6557	41.3616	6677	24.383	7706	7578.43	127.565
41.3784	6422	41.3784	6661	41.3784	6383	24.3997	7597	7578.43	18.57
41.3951	6682	41.3951	6633	41.3951	6503	24.4164	7592	7578.43	13.566
41.4118	6573	41.4118	6528	41.4118	6482	24.4331	7457	7578.45	-121.446
41.4285	6502	41.4285	6672	41.4285	6573	24.4498	7553	7578.47	-25.4672
41.4452	6433	41.4452	6611	41.4452	6309	24.4666	7523	7578.5	-55.4959
41.4619	6500	41.4619	6584	41.4619	6530	24.4833	7615	7578.53	36.4676
41.4786	6407	41.4786	6624	41.4786	6522	24.5	7677	7578.58	98.4236
41.4953	6485	41.4953	6644	41.4953	6680	24.5167	7579	7578.63	0.37217
41.512	6635	41.512	6662	41.512	6518	24.5334	7500	7578.69	-78.6864
41.5288	6675	41.5288	6664	41.5288	6542	24.5501	7551	7578.75	-27.7518
41.5455	6654	41.5455	6669	41.5455	6650	24.5668	7555	7578.82	-23.8241
41.5622	6535	41.5622	6722	41.5622	6567	24.5835	7809	7578.9	230.097
41.5789	6900	41.5789	6611	41.5789	6568	24.6002	7717	7578.99	138.012
41.5956	6673	41.5956	6760	41.5956	6632	24.6169	7500	7579.08	-79.0797
41.6123	6671	41.6123	6788	41.6123	6697	24.6337	7688	7579.18	108.823
41.629	6825	41.629	6643	41.629	6795	24.6504	7614	7579.28	34.7189
41.6457	6757	41.6457	6744	41.6457	6726	24.6671	7591	7579.39	11.6094
41.6625	6734	41.6625	6671	41.6625	6690	24.6838	7527	7579.51	-52.5058
41.6792	6809	41.6792	6829	41.6792	6725	24.7005	7677	7579.63	97.3733
41.6959	6738	41.6959	6765	41.6959	6834	24.7172	7567	7579.75	-12.753
41.7126	6804	41.7126	6763	41.7126	6678	24.7339	7537	7579.88	-42.8847
41.7293	6592	41.7293	6646	41.7293	6539	24.7507	7653	7580.02	72.9783
41.746	6508	41.746	6687	41.746	6749	24.7674	7561	7580.16	-19.1638
41.7627	6470	41.7627	6706	41.7627	6568	24.7841	7404	7580.31	-176.311
41.7794	6678	41.7794	6879	41.7794	6583	24.8008	7449	7580.46	-131.463
41.7961	6600	41.7961	6816	41.7961	6594	24.8175	7473	7580.62	-107.62
41.8129	6721	41.8129	6778	41.8129	6577	24.8342	7511	7580.78	-69.782
41.8296	6798	41.8296	6764	41.8296	6692	24.8509	7483	7580.95	-97.9485
41.8463	6887	41.8463	6851	41.8463	6614	24.8676	7643	7581.12	61.8803
41.863	6876	41.863	6898	41.863	6726	24.8843	7538	7581.3	-43.2954
41.8797	6870	41.8797	6967	41.8797	6824	24.9011	7550	7581.48	-31.4756
41.8964	6855	41.8964	6964	41.8964	6915	24.9178	7638	7581.66	56.3398
41.9131	6792	41.9131	6965	41.9131	6871	24.9345	7584	7581.85	2.15084
41.9298	6798	41.9298	6948	41.9298	6916	24.9512	7468	7582.04	-114.042
41.9465	6926	41.9465	7139	41.9465	6685	24.9679	7640	7582.24	57.7602
41.9633	7161	41.9633	6932	41.9633	6816	24.9846	7604	7582.44	21.5585
41.98	7111	41.98	7042	41.98	6801	25.0013	7521	7582.65	-61.6472
41.9967	7180	41.9967	6989	41.9967	6898	25.018	7637	7582.86	54.1431
42.0134	7155	42.0134	7202	42.0134	6983	25.0347	7605	7583.07	21.9293
42.0301	7037	42.0301	7240	42.0301	7002	25.0514	7682	7583.29	98.7116
42.0468	6953	42.0468	7250	42.0468	7058	25.0682	7634	7583.51	50.49
42.0635	7288	42.0635	7139	42.0635	6915	25.0849	7581	7583.74	-2.73541
42.0802	7364	42.0802	7357	42.0802	7056	25.1016	7578	7583.96	-5.96464
42.0969	7190	42.0969	7419	42.0969	7130	25.1183	7678	7584.2	93.8024
42.1137	7257	42.1137	7270	42.1137	6967	25.135	7553	7584.43	-31.4343
42.1304	7186	42.1304	7285	42.1304	7147	25.1517	7701	7584.67	116.325
42.1471	7201	42.1471	7360	42.1471	7036	25.1684	7602	7584.92	17.0813
42.1638	7220	42.1638	7247	42.1638	6977	25.1851	7495	7585.17	-90.1663
42.1805	7153	42.1805	7222	42.1805	7009	25.2019	7714	7585.42	128.583
42.1972	7319	42.1972	7093	42.1972	7157	25.2186	7518	7585.67	-67.6722
42.2139	7126	42.2139	7271	42.2139	7171	25.2353	7490	7585.93	-95.9304
42.2306	7175	42.2306	7074	42.2306	7097	25.252	7708	7586.19	121.808
42.2473	7139	42.2473	7181	42.2473	7025	25.2687	7688	7586.46	101.543
42.2641	7071	42.2641	7239	42.2641	7221	25.2854	7710	7586.73	123.275
42.2808	7107	42.2808	7222	42.2808	7115	25.3021	7654	7587	67.0027
42.2975	7177	42.2975	7233	42.2975	7119	25.3188	7531	7587.27	-56.2724
42.3142	7258	42.3142	7198	42.3142	7250	25.3355	7667	7587.55	79.4491
42.3309	6958	42.3309	7252	42.3309	7242	25.3523	7470	7587.83	-117.833
42.3476	7000	42.3476	7207	42.3476	7297	25.369	7799	7588.12	210.882
42.3643	7125	42.3643	7122	42.3643	7307	25.3857	7897	7588.41	308.594
42.381	7235	42.381	7364	42.381	7560	25.4024	7725	7588.7	136.303
42.3977	7276	42.3977	7374	42.3977	7616	25.4191	7761	7588.99	172.008
42.4145	7311	42.4145	7523	42.4145	7761	25.4358	7622	7589.29	32.7104
42.4312	7395	42.4312	7465	42.4312	7851	25.4525	7761	7589.59	171.41
42.4479	7459	42.4479	7483	42.4479	7837	25.4692	7635	7589.89	45.1055
42.4646	7295	42.4646	7603	42.4646	7960	25.4859	7560	7590.2	-30.2016
42.4813	7283	42.4813	7642	42.4813	7786	25.5026	7556	7590.51	-34.5118
42.498	7418	42.498	7715	42.498	8063	25.5194	7540	7590.82	-50.825
42.5147	7405	42.5147	7605	42.5147	7871	25.5361	7588	7591.14	-3.14124
42.5314	7327	42.5314	7797	42.5314	7900	25.5528	7684	7591.46	92.5395
42.5481	7385	42.5481	7658	42.5481	7979	25.5695	7657	7591.78	65.2172
42.5649	7356	42.5649	7714	42.5649	7958	25.5862	7664	7592.11	71.892
42.5816	7446	42.5816	7512	42.5816	7932	25.6029	7575	7592.44	-17.4362
42.5983	7310	42.5983	7475	42.5983	7938	25.6196	7737	7592.77	144.233
42.615	7413	42.615	7694	42.615	7835	25.6363	7568	7593.1	-25.1014
42.6317	7342	42.6317	7424	42.6317	7919	25.6531	7582	7593.44	-11.4384
42.6484	7501	42.6484	7634	42.6484	7817	25.6698	7700	7593.78	106.222
42.6651	7245	42.6651	7622	42.6651	7536	25.6865	7527	7594.12	-67.1211
42.6818	7264	42.6818	7412	42.6818	7682	25.7032	7592	7594.47	-2.46676
42.6985	7252	42.6985	7250	42.6985	7610	25.7199	7610	7594.82	15.1847
42.7153	7289	42.7153	7214	42.7153	7560	25.7366	7682	7595.17	86.8334
42.732	7004	42.732	7324	42.732	7588	25.7533	7541	7595.52	-54.5208
42.7487	7021	42.7487	7253	42.7487	7468	25.77	7622	7595.88	26.1222
42.7654	7008	42.7654	7081	42.7654	7298	25.7867	7624	7596.24	27.7625
42.7821	7084	42.7821	7218	42.7821	7491	25.8035	7535	7596.6	-61.6001
42.7988	7009	42.7988	7043	42.7988	7289	25.8202	7538	7596.97	-58.9655
42.8155	7084	42.8155	7053	42.8155	7119	25.8369	7609	7597.33	11.6664
42.8322	7073	42.8322	6975	42.8322	7301	25.8536	7595	7597.7	-2.70451
42.849	7189	42.849	7099	42.849	7167	25.8703	7859	7598.08	260.922
42.8657	6834	42.8657	7082	42.8657	7201	25.887	7659	7598.45	60.5455
42.8824	6913	42.8824	7022	42.8824	7234	25.9037	7493	7598.83	-105.834
42.8991	6917	42.8991	7072	42.8991	6933	25.9204	7627	7599.22	27.7846
42.9158	6889	42.9158	6828	42.9158	7018	25.9371	7772	7599.6	172.4
42.9325	7046	42.9325	6978	42.9325	7193	25.9539	7589	7599.99	-10.9871
42.9492	6944	42.9492	7023	42.9492	7011	25.9706	7452	7600.38	-148.377
42.9659	6823	42.9659	7120	42.9659	7059	25.9873	7654	7600.77	53.2304
42.9826	7025	42.9826	7174	42.9826	6996	26.004	7593	7601.16	-8.16478
42.9994	6925	42.9994	6871	42.9994	7071	26.0207	7623	7601.56	21.4373
43.0161	6991	43.0161	6971	43.0161	7007	26.0374	7586	7601.96	-15.9632
43.0328	6977	43.0328	6924	43.0328	7020	26.0541	7806	7602.37	203.634
43.0495	7011	43.0495	6981	43.0495	6825	26.0708	7713	7602.77	110.228
43.0662	6911	43.0662	6830	43.0662	6909	26.0876	7693	7603.18	89.8199
43.0829	6908	43.0829	7191	43.0829	7024	26.1043	7614	7603.59	10.4096
43.0996	7128	43.0996	7123	43.0996	6904	26.121	7659	7604	54.9969
43.1163	6913	43.1163	6998	43.1163	7073	26.1377	7502	7604.42	-102.418
43.133	7063	43.133	6953	43.133	7084	26.1544	7754	7604.84	149.165
43.1498	6982	43.1498	6886	43.1498	6884	26.1711	7822	7605.25	216.745
43.1665	6872	43.1665	7069	43.1665	7170	26.1878	7730	7605.68	124.323
43.1832	6878	43.1832	6961	43.1832	7153	26.2045	7731	7606.1	124.899
43.1999	7012	43.1999	6956	43.1999	6988	26.2212	7772	7606.53	165.473
43.2166	6734	43.2166	6963	43.2166	7137	26.238	7856	7606.96	249.045
43.2333	6804	43.2333	6989	43.2333	7054	26.2547	7822	7607.39	214.614
43.25	7096	43.25	7104	43.25	7272	26.2714	7559	7607.82	-48.8186
43.2667	7019	43.2667	6957	43.2667	7239	26.2881	7561	7608.25	-47.2533
43.2834	7055	43.2834	7151	43.2834	7370	26.3048	7534	7608.69	-74.69
43.3002	7079	43.3002	7135	43.3002	7248	26.3215	7621	7609.13	11.8712
43.3169	7142	43.3169	7129	43.3169	7283	26.3382	7660	7609.57	50.4305
43.3336	7271	43.3336	7234	43.3336	7470	26.3549	7526	7610.01	-84.0121
43.3503	7057	43.3503	7298	43.3503	7366	26.3716	7773	7610.46	162.543
43.367	7201	43.367	7286	43.367	7399	26.3883	7697	7610.9	86.0973
43.3837	7276	43.3837	7293	43.3837	7620	26.4051	7757	7611.35	145.649
43.4004	7258	43.4004	7494	43.4004	7650	26.4218	7677	7611.8	65.2
43.4171	7328	43.4171	7405	43.4171	7668	26.4385	7677	7612.25	64.749
43.4338	7358	43.4338	7521	43.4338	7777	26.4552	7668	7612.7	55.2967
43.4506	7399	43.4506	7588	43.4506	7941	26.4719	7652	7613.16	38.8432
43.4673	7426	43.4673	7785	43.4673	8193	26.4886	7677	7613.61	63.3888
43.484	7549	43.484	7720	43.484	8405	26.5053	7569	7614.07	-45.0664
43.5007	7652	43.5007	7922	43.5007	8563	26.522	7574	7614.52	-40.522
43.5174	7589	43.5174	7904	43.5174	8786	26.5388	7604	7614.98	-10.9774
43.5341	7534	43.5341	7946	43.5341	8892	26.5555	7714	7615.43	98.5679
43.5508	7827	43.5508	8266	43.5508	8888	26.5722	7778	7615.89	162.115
43.5675	7657	43.5675	7934	43.5675	8830	26.5889	7566	7616.33	-50.3346
43.5842	7684	43.5842	8186	43.5842	8823	26.6056	7805	7616.78	188.222
43.601	7702	43.601	8069	43.601	8762	26.6223	7574	7617.21	-43.2066
43.6177	7759	43.6177	8053	43.6177	8637	26.639	7539	7617.58	-78.5836
43.6344	7811	43.6344	7978	43.6344	8633	26.6557	7737	7617.98	119.017
43.6511	7562	43.6511	7846	43.6511	8459	26.6724	7576	7618.49	-42.4851
43.6678	7492	43.6678	7771	43.6678	8270	26.6892	7581	7618.99	-37.989
43.6845	7484	43.6845	7645	43.6845	8112	26.7059	7590	7619.5	-29.4953
43.7012	7459	43.7012	7620	43.7012	8254	26.7226	7752	7620	131.996
43.7179	7411	43.7179	7614	43.7179	8221	26.7393	7667	7620.51	46.4851
43.7346	7246	43.7346	7463	43.7346	7874	26.756	7742	7621.03	120.972
43.7514	7142	43.7514	7499	43.7514	7752	26.7727	7600	7621.54	-21.5438
43.7681	7186	43.7681	7311	43.7681	7826	26.7894	7509	7622.06	-113.062
43.7848	7179	43.7848	7266	43.7848	7768	26.8061	7689	7622.58	66.4179
43.8015	7147	43.8015	7214	43.8015	7834	26.8228	7808	7623.1	184.895
43.8182	7129	43.8182	7280	43.8182	7792	26.8395	7835	7623.63	211.37
43.8349	7079	43.8349	7220	43.8349	7790	26.8563	7601	7624.16	-23.1568
43.8516	7031	43.8516	7072	43.8516	7529	26.873	7676	7624.69	51.314
43.8683	6871	43.8683	6838	43.8683	7638	26.8897	7780	7625.22	154.783
43.885	7056	43.885	7031	43.885	7576	26.9064	7734	7625.75	108.25
43.9018	6928	43.9018	7330	43.9018	7608	26.9231	7736	7626.29	109.714
43.9185	6960	43.9185	6889	43.9185	7692	26.9398	7635	7626.82	8.17714
43.9352	6977	43.9352	7227	43.9352	7759	26.9565	7840	7627.36	212.638
43.9519	6823	43.9519	6973	43.9519	7932	26.9732	7801	7627.9	173.097
43.9686	6988	43.9686	7198	43.9686	7769	26.99	7850	7628.45	221.554
43.9853	6879	43.9853	7021	43.9853	7740	27.0067	7842	7628.99	213.009
44.002	7180	44.002	7093	44.002	7748	27.0234	7648	7629.54	18.4616
44.0187	7097	44.0187	7224	44.0187	7935	27.0401	7707	7630.09	76.9127
44.0355	7040	44.0355	7276	44.0355	8056	27.0568	7889	7630.64	258.362
44.0522	6843	44.0522	7208	44.0522	8032	27.0735	7702	7631.19	70.8095
44.0689	7013	44.0689	7283	44.0689	8038	27.0902	7876	7631.74	244.255
44.0856	7032	44.0856	7423	44.0856	8078	27.1069	7643	7632.3	10.6992
44.1023	7207	44.1023	7478	44.1023	7957	27.1237	7604	7632.86	-28.8585
44.119	7113	44.119	7612	44.119	8207	27.1404	7619	7633.42	-14.4178
44.1357	7305	44.1357	7765	44.1357	8189	27.1571	7818	7633.98	184.021
44.1524	7310	44.1524	7847	44.1524	8280	27.1738	7683	7634.54	48.4588
44.1691	7532	44.1691	7953	44.1691	8227	27.1905	7707	7635.11	71.8949
44.1859	7642	44.1859	7915	44.1859	8310	27.2072	7686	7635.67	50.3297
44.2026	7750	44.2026	8199	44.2026	8220	27.2239	7604	7636.24	-32.2367
44.2193	7950	44.2193	8272	44.2193	8226	27.2406	7584	7636.8	-52.8042
44.236	8058	44.236	8403	44.236	8230	27.2573	7710	7637.37	72.6273
44.2527	8067	44.2527	8597	44.2527	8265	27.274	7576	7637.94	-61.9418
44.2694	8336	44.2694	8820	44.2694	8218	27.2908	7751	7638.51	112.489
44.2861	8277	44.2861	8826	44.2861	8285	27.3075	7552	7639.08	-87.0809
44.3028	8665	44.3028	9027	44.3028	8147	27.3242	7542	7639.65	-97.65
44.3195	8641	44.3195	8996	44.3195	8186	27.3409	7785	7640.22	144.782
44.3363	8960	44.3363	8882	44.3363	7902	27.3576	7628	7640.78	-12.7835
44.353	8883	44.353	8879	44.353	7883	27.3743	7693	7641.34	51.6551
44.3697	8966	44.3697	9023	44.3697	7725	27.391	7607	7641.9	-34.8982
44.3864	8844	44.3864	8669	44.3864	7671	27.4077	7901	7642.43	258.566
44.4031	8706	44.4031	8661	44.4031	7682	27.4245	7703	7642.91	60.0865
44.4198	8906	44.4198	8558	44.4198	7413	27.4412	7590	7643.46	-53.4566
44.4365	8510	44.4365	8286	44.4365	7349	27.4579	7770	7644.07	125.93
44.4532	8504	44.4532	8171	44.4532	7379	27.4746	7641	7644.69	-3.68655
44.4699	8149	44.4699	7910	44.4699	7109	27.4913	7635	7645.3	-10.3049
44.4867	7922	44.4867	7912	44.4867	7077	27.508	7691	7645.93	45.0747
44.5034	7813	44.5034	7586	44.5034	6970	27.5247	7752	7646.55	105.452
44.5201	7675	44.5201	7370	44.5201	6869	27.5414	7577	7647.17	-70.1729
44.5368	7459	44.5368	7253	44.5368	6975	27.5581	7660	7647.8	12.2
44.5535	7521	44.5535	7225	44.5535	7053	27.5749	7603	7648.43	-45.4293
44.5702	7350	44.5702	7294	44.5702	6678	27.5916	7553	7649.06	-96.0608
44.5869	7233	44.5869	7105	44.5869	6757	27.6083	7647	7649.69	-2.69445
44.6036	7167	44.6036	6990	44.6036	6856	27.625	7608	7650.33	-42.3303
44.6203	6815	44.6203	6954	44.6203	6659	27.6417	7492	7650.97	-158.968
44.6371	6923	44.6371	6787	44.6371	6807	27.6584	7440	7651.61	-211.609
44.6538	6843	44.6538	6891	44.6538	6734	27.6751	7827	7652.25	174.749
44.6705	6729	44.6705	6923	44.6705	6805	27.6918	7682	7652.9	29.1044
44.6872	6753	44.6872	6869	44.6872	6652	27.7085	7732	7653.54	78.4576
44.7039	6976	44.7039	6939	44.7039	6714	27.7252	7651	7654.19	-3.19139
44.7206	6688	44.7206	6659	44.7206	6757	27.742	7505	7654.84	-149.843
44.7373	6749	44.7373	6739	44.7373	6766	27.7587	7700	7655.5	44.5041
44.754	6676	44.754	6893	44.754	6593	27.7754	7636	7656.15	-20.1514
44.7707	6810	44.7707	6849	44.7707	6749	27.7921	7504	7656.81	-152.809
44.7875	6712	44.7875	6848	44.7875	6718	27.8088	7662	7657.47	4.53102
44.8042	6796	44.8042	6648	44.8042	6639	27.8255	7743	7658.13	84.869
44.8209	6872	44.8209	6712	44.8209	6699	27.8422	7572	7658.8	-86.7953
44.8376	6776	44.8376	6706	44.8376	6683	27.8589	7609	7659.46	-50.4617
44.8543	6697	44.8543	6784	44.8543	6624	27.8757	7735	7660.13	74.8697
44.871	6679	44.871	6739	44.871	6643	27.8924	7661	7660.8	0.19901
44.8877	6739	44.8877	6755	44.8877	6517	27.9091	7644	7661.47	-17.4739
44.9044	6666	44.9044	6812	44.9044	6595	27.9258	7830	7662.15	167.851
44.9211	6797	44.9211	6839	44.9211	6555	27.9425	7711	7662.83	48.1737
44.9379	6797	44.9379	6564	44.9379	6734	27.9592	7760	7663.51	96.4943
44.9546	6618	44.9546	6747	44.9546	6722	27.9759	7647	7664.19	-17.1873
44.9713	6600	44.9713	6721	44.9713	6654	27.9926	7742	7664.87	77.1282
44.988	6733	44.988	6877	44.988	6651	28.0093	7858	7665.57	192.435
45.0047	6613	45.0047	6618	45.0047	6701	28.0261	7674	7666.27	7.73137
45.0214	6629	45.0214	6631	45.0214	6727	28.0428	7623	7666.98	-43.9831
45.0381	6915	45.0381	6777	45.0381	6725	28.0595	7649	7667.71	-18.7092
45.0548	6711	45.0548	6707	45.0548	6673	28.0762	7787	7668.45	118.552
45.0715	6832	45.0715	6746	45.0715	6751	28.0929	7637	7669.2	-32.1999
45.0883	6817	45.0883	6836	45.0883	6497	28.1096	7670	7669.97	0.03359
45.105	6808	45.105	6722	45.105	6654	28.1263	7691	7670.75	20.2513
45.1217	6779	45.1217	6647	45.1217	6753	28.143	7711	7671.55	39.4517
45.1384	6645	45.1384	6659	45.1384	6543	28.1597	7647	7672.37	-25.3718
45.1551	6712	45.1551	6704	45.1551	6631	28.1765	7673	7673.22	-0.22438
45.1718	6702	45.1718	6552	45.1718	6590	28.1932	7811	7674.11	136.891
45.1885	6770	45.1885	6723	45.1885	6724	28.2099	7699	7675.03	23.9702
45.2052	6761	45.2052	6866	45.2052	6674	28.2266	7636	7675.99	-39.991
45.222	6601	45.222	6749	45.222	6748	28.2433	7637	7677	-39.9984
45.2387	6816	45.2387	6814	45.2387	6786	28.26	7742	7678.06	63.9405
45.2554	6654	45.2554	6898	45.2554	6813	28.2767	7765	7679.18	85.8158
45.2721	6700	45.2721	6940	45.2721	6774	28.2934	7813	7680.39	132.613
45.2888	6788	45.2888	6738	45.2888	6693	28.3102	7771	7681.69	89.3128
45.3055	6765	45.3055	6841	45.3055	6662	28.3269	7723	7683.12	39.8792
45.3222	6679	45.3222	6766	45.3222	6673	28.3436	7740	7684.75	55.2465
45.3389	6712	45.3389	6796	45.3389	6770	28.3603	7701	7686.76	14.2406
45.3556	6780	45.3556	6842	45.3556	6804	28.377	7739	7690.35	48.6455
45.3724	6776	45.3724	6846	45.3724	6721	28.3937	7609	7691.69	-82.6909
45.3891	6800	45.3891	6798	45.3891	6672	28.4104	7619	7692.77	-73.7699
45.4058	6773	45.4058	6945	45.4058	6643	28.4271	7757	7693.9	63.1019
45.4225	6740	45.4225	6784	45.4225	6759	28.4438	7626	7695.09	-69.0871
45.4392	6786	45.4392	6932	45.4392	6694	28.4606	7798	7696.35	101.646
45.4559	6737	45.4559	6889	45.4559	6693	28.4773	7794	7697.73	96.2731
45.4726	6706	45.4726	6844	45.4726	6712	28.494	7675	7699.26	-24.2581
45.4893	6817	45.4893	6927	45.4893	6829	28.5107	7595	7701.07	-106.071
45.506	6790	45.506	7110	45.506	6890	28.5274	7664	7703.79	-39.7941
45.5228	6976	45.5228	6928	45.5228	6930	28.5441	7510	7706.25	-196.246
45.5395	6922	45.5395	6833	45.5395	6700	28.5608	7768	7707.15	60.8491
45.5562	6790	45.5562	6751	45.5562	6855	28.5775	7788	7708.06	79.9402
45.5729	6571	45.5729	6902	45.5729	6930	28.5942	7664	7708.97	-44.9727
45.5896	7024	45.5896	6883	45.5896	6899	28.6109	7825	7709.89	115.11
45.6063	7082	45.6063	7015	45.6063	6964	28.6277	7772	7710.81	61.1892
45.623	6975	45.623	7079	45.623	6908	28.6444	7773	7711.74	61.2639
45.6397	7015	45.6397	6881	45.6397	6748	28.6611	7763	7712.67	50.3345
45.6564	7031	45.6564	7141	45.6564	7005	28.6778	7794	7713.6	80.4009
45.6732	7088	45.6732	6999	45.6732	7006	28.6945	7746	7714.54	31.4631
45.6899	7084	45.6899	7276	45.6899	7106	28.7112	7652	7715.48	-63.479
45.7066	7003	45.7066	7177	45.7066	6960	28.7279	7884	7716.43	167.575
45.7233	6920	45.7233	7134	45.7233	7145	28.7446	7777	7717.38	59.6239
45.74	7185	45.74	7153	45.74	7263	28.7614	7802	7718.33	83.6688
45.7567	7179	45.7567	7369	45.7567	7364	28.7781	7673	7719.29	-46.2908
45.7734	7337	45.7734	7297	45.7734	7213	28.7948	7737	7720.25	16.7452
45.7901	7291	45.7901	7289	45.7901	7237	28.8115	7855	7721.22	133.777
45.8068	7295	45.8068	7406	45.8068	7285	28.8282	7562	7722.2	-160.196
45.8236	7321	45.8236	7468	45.8236	7338	28.8449	7740	7723.17	16.8259
45.8403	7598	45.8403	7372	45.8403	7374	28.8616	7732	7724.16	7.84014
45.857	7506	45.857	7582	45.857	7533	28.8783	7862	7725.16	136.842
45.8737	7637	45.8737	7771	45.8737	7709	28.895	7969	7726.17	242.83
45.8904	7627	45.8904	7805	45.8904	7651	28.9118	7505	7727.2	-222.195
45.9071	7913	45.9071	7856	45.9071	7843	28.9285	7776	7728.24	47.7647
45.9238	7914	45.9238	8042	45.9238	8080	28.9452	7798	7729.29	68.7088
45.9405	8045	45.9405	8206	45.9405	8179	28.9619	7689	7730.36	-41.364
45.9572	8095	45.9572	8393	45.9572	8339	28.9786	7742	7731.45	10.5453
45.974	8319	45.974	8356	45.974	8584	28.9953	7664	7732.56	-68.565
45.9907	8809	45.9907	8683	45.9907	8661	29.012	8013	7733.7	279.302
46.0074	8855	46.0074	9170	46.0074	8897	29.0287	7742	7734.86	7.13883
46.0241	9135	46.0241	9236	46.0241	9512	29.0454	7691	7736.06	-45.0583
46.0408	9652	46.0408	9579	46.0408	9745	29.0621	7667	7737.29	-70.2929
46.0575	10043	46.0575	10267	46.0575	10104	29.0789	7902	7738.57	163.431
46.0742	10584	46.0742	10715	46.0742	10718	29.0956	7752	7739.89	12.108
46.0909	11169	46.0909	11111	46.0909	11422	29.1123	7766	7741.27	24.7314
46.1076	11680	46.1076	11980	46.1076	12172	29.129	7933	7742.71	190.293
46.1244	12606	46.1244	12834	46.1244	12757	29.1457	7790	7744.22	45.7797
46.1411	13783	46.1411	13900	46.1411	13964	29.1624	7952	7745.82	206.176
46.1578	15101	46.1578	15137	46.1578	15354	29.1791	8101	7747.55	353.454
46.1745	16672	46.1745	16735	46.1745	16736	29.1958	7776	7749.43	26.5666
46.1912	18610	46.1912	18903	46.1912	18554	29.2126	7923	7751.59	171.413
46.2079	21303	46.2079	21340	46.2079	21273	29.2293	8274	7754.39	519.613
46.2246	24101	46.2246	24672	46.2246	23839	29.246	7987	7757.83	229.172
46.2413	27370	46.2413	28178	46.2413	26588	29.2627	8014	7759.28	254.723
46.258	30532	46.258	31719	46.258	29386	29.2794	8190	7760.78	429.224
46.2748	33894	46.2748	35062	46.2748	31658	29.2961	8216	7762.33	453.666
46.2915	36307	46.2915	37470	46.2915	33293	29.3128	7990	7763.97	226.034
46.3082	37881	46.3082	39164	46.3082	33733	29.3295	8195	7765.69	429.308
46.3249	37749	46.3249	39196	46.3249	33996	29.3462	8127	7767.55	359.45
46.3416	37139	46.3416	38634	46.3416	33148	29.363	8054	7769.61	284.386
46.3583	35489	46.3583	36837	46.3583	32196	29.3797	8123	7772.1	350.898
46.375	33625	46.375	34764	46.375	30811	29.3964	8141	7776.2	364.795
46.3917	31999	46.3917	33391	46.3917	29588	29.4131	8118	7777.56	340.44
46.4085	30621	46.4085	31503	46.4085	28594	29.4298	8267	7778.92	488.075
46.4252	29406	46.4252	30406	46.4252	27394	29.4465	8252	7780.3	471.7
46.4419	27521	46.4419	28552	46.4419	25694	29.4632	8004	7781.69	222.315
46.4586	25641	46.4586	26792	46.4586	24014	29.4799	8044	7783.08	260.919
46.4753	23714	46.4753	24575	46.4753	22125	29.4966	7995	7784.49	210.513
46.492	21730	46.492	22237	46.492	20762	29.5134	7876	7785.9	90.0952
46.5087	19555	46.5087	20627	46.5087	19096	29.5301	7807	7787.33	19.6668
46.5254	18031	46.5254	18720	46.5254	17966	29.5468	7875	7788.77	86.2272
46.5421	16853	46.5421	17493	46.5421	16748	29.5635	7775	7790.22	-15.2239
46.5589	15899	46.5589	16421	46.5589	16003	29.5802	7877	7791.69	85.3134
46.5756	15220	46.5756	15934	46.5756	15499	29.5969	7798	7793.16	4.83885
46.5923	14613	46.5923	15132	46.5923	15114	29.6136	7766	7794.65	-28.6478
46.609	14257	46.609	14741	46.609	14534	29.6303	7655	7796.15	-141.147
46.6257	13728	46.6257	14422	46.6257	14171	29.6471	7719	7797.66	-78.6582
46.6424	13477	46.6424	13816	46.6424	14029	29.6638	7786	7799.18	-13.1825
46.6591	13305	46.6591	13669	46.6591	13546	29.6805	7787	7800.72	-13.7198
46.6758	12762	46.6758	13327	46.6758	13411	29.6972	7793	7802.27	-9.27047
46.6925	12527	46.6925	12750	46.6925	13095	29.7139	7708	7803.83	-95.8346
46.7093	12191	46.7093	12572	46.7093	12818	29.7306	7928	7805.41	122.587
46.726	11621	46.726	12074	46.726	12544	29.7473	7857	7807	49.9952
46.7427	11390	46.7427	11857	46.7427	12176	29.764	7952	7808.61	143.389
46.7594	11165	46.7594	11695	46.7594	12355	29.7807	7753	7810.23	-57.2325
46.7761	10815	46.7761	11314	46.7761	11910	29.7975	7786	7811.87	-25.8687
46.7928	10712	46.7928	11172	46.7928	11928	29.8142	7786	7813.52	-27.5203
46.8095	10485	46.8095	10849	46.8095	11605	29.8309	7896	7815.19	80.8125
46.8262	10177	46.8262	10512	46.8262	11367	29.8476	7835	7816.87	18.1294
46.8429	9833	46.8429	10193	46.8429	11172	29.8643	7699	7818.57	-119.57
46.8597	9674	46.8597	9993	46.8597	10598	29.881	7831	7820.29	10.7137
46.8764	9421	46.8764	9749	46.8764	10328	29.8977	7767	7822.02	-55.0196
46.8931	9063	46.8931	9534	46.8931	9968	29.9144	8012	7823.77	188.23
46.9098	8796	46.9098	9030	46.9098	9604	29.9311	7931	7825.54	105.461
46.9265	8594	46.9265	8886	46.9265	9425	29.9478	7836	7827.33	8.6745
46.9432	8354	46.9432	8692	46.9432	9264	29.9646	7754	7829.13	-75.1309
46.9599	8344	46.9599	8463	46.9599	8678	29.9813	7775	7830.96	-55.9554
46.9766	8166	46.9766	8311	46.9766	8630	29.998	7856	7832.8	23.2006
46.9933	7932	46.9933	8165	46.9933	8464	30.0147	7848	7834.66	13.3366
47.0101	7656	47.0101	8084	47.0101	8183	30.0314	7870	7836.55	33.4521
47.0268	7622	47.0268	7746	47.0268	7967	30.0481	7664	7838.45	-174.453
47.0435	7515	47.0435	7633	47.0435	7725	30.0648	7594	7840.38	-246.38
47.0602	7322	47.0602	7484	47.0602	7588	30.0815	7843	7842.33	0.67083
47.0769	7168	47.0769	7498	47.0769	7576	30.0983	7652	7844.3	-192.301
47.0936	7288	47.0936	7247	47.0936	7407	30.115	7723	7846.3	-123.295
47.1103	7219	47.1103	7304	47.1103	7057	30.1317	7763	7848.31	-85.3135
47.127	6975	47.127	7160	47.127	7082	30.1484	7750	7850.36	-100.356
47.1437	6912	47.1437	7077	47.1437	6986	30.1651	7824	7852.42	-28.4235
47.1605	6940	47.1605	7082	47.1605	6824	30.1818	7531	7854.52	-323.517
47.1772	6861	47.1772	7198	47.1772	6872	30.1985	7823	7856.64	-33.6359
47.1939	6963	47.1939	6927	47.1939	6813	30.2152	7886	7858.78	27.2178
47.2106	6856	47.2106	6765	47.2106	6813	30.2319	7806	7860.96	-54.9561
47.2273	6778	47.2273	6877	47.2273	6971	30.2487	7777	7863.16	-86.1584
47.244	6706	47.244	6847	47.244	6855	30.2654	7705	7865.39	-160.39
47.2607	6805	47.2607	6795	47.2607	6760	30.2821	7914	7867.65	46.3486
47.2774	6747	47.2774	6853	47.2774	6879	30.2988	7838	7869.94	-31.9437
47.2941	6779	47.2941	6899	47.2941	6820	30.3155	7823	7872.27	-49.2676
47.3109	6841	47.3109	6900	47.3109	6784	30.3322	7711	7874.62	-163.624
47.3276	6767	47.3276	6867	47.3276	6714	30.3489	7746	7877.01	-131.014
47.3443	6805	47.3443	6754	47.3443	6754	30.3656	7682	7879.44	-197.439
47.361	6856	47.361	6935	47.361	6792	30.3823	7765	7881.9	-116.899
47.3777	6820	47.3777	6848	47.3777	6747	30.399	7731	7884.4	-153.395
47.3944	6667	47.3944	6784	47.3944	6756	30.4158	7900	7886.93	13.0704
47.4111	6770	47.4111	6634	47.4111	6677	30.4325	7757	7889.5	-132.502
47.4278	6817	47.4278	6749	47.4278	6596	30.4492	7791	7892.12	-101.115
47.4445	6643	47.4445	6845	47.4445	6730	30.4659	7659	7894.77	-235.769
47.4613	6646	47.4613	6631	47.4613	6469	30.4826	7692	7897.47	-205.466
47.478	6751	47.478	6696	47.478	6808	30.4993	7816	7900.21	-84.2058
47.4947	6611	47.4947	6748	47.4947	6457	30.516	7802	7902.99	-100.991
47.5114	6615	47.5114	6809	47.5114	6607	30.5327	7826	7905.82	-79.8229
47.5281	6625	47.5281	6749	47.5281	6763	30.5495	7863	7908.7	-45.7028
47.5448	6702	47.5448	6676	47.5448	6646	30.5662	7747	7911.63	-164.632
47.5615	6698	47.5615	6681	47.5615	6729	30.5829	7865	7914.61	-49.6131
47.5782	6764	47.5782	6618	47.5782	6629	30.5996	7891	7917.65	-26.6468
47.595	6701	47.595	6792	47.595	6825	30.6163	7711	7920.74	-209.735
47.6117	6534	47.6117	6688	47.6117	6720	30.633	7710	7923.88	-213.88
47.6284	6722	47.6284	6699	47.6284	6641	30.6497	7767	7927.08	-160.084
47.6451	6824	47.6451	6756	47.6451	6791	30.6664	7928	7930.35	-2.34773
47.6618	6553	47.6618	6797	47.6618	6695	30.6832	7782	7933.67	-151.674
47.6785	6764	47.6785	6793	47.6785	6592	30.6999	7778	7937.07	-159.066
47.6952	6687	47.6952	6797	47.6952	6726	30.7166	7702	7940.52	-238.525
47.7119	6758	47.7119	6816	47.7119	6880	30.7333	7786	7944.05	-158.053
47.7286	6737	47.7286	6622	47.7286	6627	30.75	7756	7947.65	-191.654
47.7454	6664	47.7454	6723	47.7454	6529	30.7667	7692	7951.33	-259.329
47.7621	6618	47.7621	6737	47.7621	6578	30.7834	7793	7955.08	-162.082
47.7788	6730	47.7788	6721	47.7788	6767	30.8001	7882	7958.91	-76.9149
47.7955	6723	47.7955	6698	47.7955	6637	30.8168	7881	7962.83	-81.8317
47.8122	6589	47.8122	6779	47.8122	6463	30.8335	7808	7966.84	-158.835
47.8289	6714	47.8289	6566	47.8289	6662	30.8503	7868	7970.93	-102.929
47.8456	6740	47.8456	6555	47.8456	6744	30.867	7915	7975.12	-60.1165
47.8623	6576	47.8623	6764	47.8623	6621	30.8837	7805	7979.4	-174.401
47.879	6772	47.879	6781	47.879	6777	30.9004	7868	7983.79	-115.788
47.8958	6656	47.8958	6773	47.8958	6683	30.9171	7922	7988.28	-66.2792
47.9125	6697	47.9125	6754	47.9125	6684	30.9338	7886	7992.88	-106.881
47.9292	6732	47.9292	6684	47.9292	6692	30.9505	7949	7997.6	-48.5965
47.9459	6662	47.9459	6731	47.9459	6492	30.9672	7738	8002.43	-264.431
47.9626	6662	47.9626	6684	47.9626	6818	30.984	7913	8007.39	-94.3907
47.9793	6760	47.9793	6746	47.9793	6556	31.0007	7899	8012.48	-113.48
47.996	6774	47.996	6784	47.996	6585	31.0174	7945	8017.7	-72.7037
						31.0341	8007	8023.07	-16.0692
						31.0508	7923	8028.58	-105.582
						31.0675	8049	8034.25	14.7504
						31.0842	8102	8040.08	61.9218
						31.1009	7836	8046.08	-210.076
						31.1176	7757	8052.25	-295.25
						31.1344	8075	8058.61	16.3902
						31.1511	7971	8065.16	-94.1637
						31.1678	7963	8071.92	-108.921
						31.1845	8050	8078.89	-28.8926
						31.2012	8091	8086.09	4.91139
						31.2179	8344	8093.52	250.479
						31.2346	8268	8101.2	166.799
						31.2513	8491	8109.14	381.857
						31.268	8489	8117.36	371.64
						31.2847	8512	8125.87	386.134
						31.3015	8621	8134.68	486.321
						31.3182	8690	8143.82	546.185
						31.3349	8814	8153.29	660.707
						31.3516	8930	8163.13	766.869
						31.3683	8834	8173.35	660.649
						31.385	8861	8183.98	677.024
						31.4017	8958	8195.03	762.97
						31.4184	8843	8206.54	636.461
						31.4352	8999	8218.53	780.468
						31.4519	8849	8231.04	617.961
						31.4686	8911	8244.09	666.907
						31.4853	8840	8257.73	582.269
						31.502	8899	8271.99	627.008
						31.5187	8810	8286.92	523.083
						31.5354	9035	8302.55	732.447
						31.5521	8906	8318.95	587.049
						31.5688	8879	8336.17	542.834
						31.5856	8938	8354.26	583.743
						31.6023	8775	8373.29	401.709
						31.619	8848	8393.34	454.66
						31.6357	9046	8414.48	631.515
						31.6524	8856	8436.81	419.187
						31.6691	8793	8460.42	332.578
						31.6858	8948	8485.42	462.581
						31.7025	8875	8511.93	363.074
						31.7192	8841	8540.08	300.924
						31.736	8929	8570.02	358.981
						31.7527	8936	8601.92	334.077
						31.7694	8994	8635.98	358.023
						31.7861	8849	8672.39	176.606
						31.8028	8920	8711.42	208.583
						31.8195	8971	8753.32	217.678
						31.8362	8969	8798.42	170.577
						31.8529	8870	8847.09	22.9149
						31.8697	8958	8899.73	58.2732
						31.8864	8879	8956.84	-77.837
						31.9031	9191	9018.99	172.012
						31.9198	9049	9086.86	-37.8568
						31.9365	9209	9161.25	47.7514
						31.9532	9090	9243.13	-153.134
						31.9699	9475	9333.69	141.305
						31.9866	9412	9434.39	-22.3919
						32.0033	9522	9547.06	-25.0644
						32.02	9419	9674.09	-255.093
						32.0368	9691	9818.7	-127.704
						32.0535	9777	9985.57	-208.574
						32.0702	10097	10182	-84.9743
						32.0869	10213	10419.6	-206.624
						32.1036	10716	10716.9	-0.94463
						32.1203	10903	11100.4	-197.448
						32.137	11316	11602	-286.042
						32.1537	11710	12248.2	-538.163
						32.1705	12792	13048.9	-256.85
						32.1872	13552	14003.6	-451.565
						32.2039	14525	15114.4	-589.388
						32.2206	15752	16391.8	-639.788
						32.2373	17648	17853.9	-205.932
						32.254	19108	19525.2	-417.221
						32.2707	20991	21438.3	-447.293
						32.2874	23240	23636.7	-396.704
						32.3041	25513	26170.7	-657.693
						32.3209	28524	29085.6	-561.555
						32.3376	32085	32420.5	-335.525
						32.3543	36020	36224.4	-204.395
						32.371	40259	40570.6	-311.619
						32.3877	45419	45567.8	-148.812
						32.4044	51413	51373	40.0133
						32.4211	58277	58211.4	65.5804
						32.4378	66727	66380.5	346.538
						32.4545	75860	76163.3	-303.335
						32.4712	85019	87550.7	-2531.71
						32.488	94327	99726	-5399
						32.5047	101201	110387	-9186.39
						32.5214	104852	115523	-10671.3
						32.5381	105242	112546	-7303.88
						32.5548	106110	105491	618.638
						32.5715	105782	100328	5453.62
						32.5882	106779	98798.5	7980.49
						32.6049	107725	99757.6	7967.43
						32.6217	109747	101785	7962.43
						32.6384	111506	104533	6972.89
						32.6551	111164	107504	3660.21
						32.6718	108465	107961	503.78
						32.6885	101457	101724	-266.721
						32.7052	91889	88987.1	2901.93
						32.7219	79779	75669.2	4109.83
						32.7386	69394	65413.3	3980.75
						32.7553	59520	57636.4	1883.56
						32.7721	49857	50316.3	-459.306
						32.7888	40554	42480	-1925.98
						32.8055	32517	34863.6	-2346.65
						32.8222	25371	28445.1	-3074.11
						32.8389	20526	23540.4	-3014.44
						32.8556	16917	20005	-3087.97
						32.8723	14701	17532.4	-2831.38
						32.889	13182	15807.5	-2625.51
						32.9057	12167	14575	-2408.03
						32.9225	11627	13657.8	-2030.79
						32.9392	11052	12945.4	-1893.43
						32.9559	10594	12372.8	-1778.79
						32.9726	10389	11901.1	-1512.11
						32.9893	10066	11505.9	-1439.95
						33.006	9832	11170.7	-1338.7
						33.0227	9558	10883.4	-1325.37
						33.0394	9499	10635	-1135.98
						33.0562	9297	10418.6	-1121.6
						33.0729	9246	10228.8	-982.819
						33.0896	9125	10061.3	-936.348
						33.1063	9101	9912.75	-811.745
						33.123	9102	9780.22	-678.223
						33.1397	9081	9661.5	-580.499
						33.1564	8876	9554.69	-678.693
						33.1731	8988	9458.24	-470.239
						33.1898	8884	9370.82	-486.824
						33.2066	8737	9291.34	-554.343
						33.2233	8762	9218.86	-456.857
						33.24	8983	9152.56	-169.564
						33.2567	8766	9091.78	-325.776
						33.2734	8594	9035.9	-441.9
						33.2901	8702	8984.42	-282.422
						33.3068	8728	8936.89	-208.894
						33.3235	8815	8892.93	-77.9256
						33.3402	8797	8852.17	-55.1727
						33.3569	8658	8814.33	-156.334
						33.3737	8765	8779.14	-14.1413
						33.3904	8714	8746.36	-32.3592
						33.4071	8572	8715.78	-143.777
						33.4238	8690	8687.21	2.7934
						33.4405	8585	8660.48	-75.4807
						33.4572	8475	8635.45	-160.449
						33.4739	8549	8611.98	-62.9755
						33.4906	8452	8589.94	-137.939
						33.5074	8467	8569.23	-102.23
						33.5241	8511	8549.75	-38.7475
						33.5408	8381	8531.4	-150.402
						33.5575	8583	8514.11	68.8875
						33.5742	8579	8497.8	81.1971
						33.5909	8429	8482.41	-53.4055
						33.6076	8614	8467.86	146.142
						33.6243	8425	8454.1	-29.1038
						33.641	8592	8441.09	150.91
						33.6578	8453	8428.77	24.2303
						33.6745	8343	8417.1	-74.0979
						33.6912	8434	8406.03	27.9656
						33.7079	8320	8395.54	-75.5416
						33.7246	8282	8385.58	-103.585
						33.7413	8461	8376.13	84.8675
						33.758	8470	8367.15	102.845
						33.7747	8356	8358.62	-2.62425
						33.7914	8356	8350.52	5.48456
						33.8081	8565	8342.8	222.195
						33.8249	8412	8335.47	76.5299
						33.8416	8578	8328.49	249.509
						33.8583	8362	8321.85	40.1514
						33.875	8390	8315.52	74.4753
						33.8917	8455	8309.5	145.497
						33.9084	8489	8303.77	185.232
						33.9251	8528	8298.3	229.696
						33.9418	8522	8293.1	228.901
						33.9586	8454	8288.14	165.86
						33.9753	8500	8283.41	216.586
						33.992	8569	8278.91	290.09
						34.0087	8332	8274.62	57.3819
						34.0254	8464	8270.53	193.472
						34.0421	8418	8266.63	151.37
						34.0588	8440	8262.92	177.084
						34.0755	8246	8259.38	-13.3767
						34.0922	8454	8256.01	197.994
						34.109	8315	8252.79	62.2053
						34.1257	8559	8249.74	309.263
						34.1424	8384	8246.83	137.173
						34.1591	8537	8244.06	292.943
						34.1758	8550	8241.42	308.578
						34.1925	8324	8238.92	85.0834
						34.2092	8310	8236.54	73.4649
						34.2259	8438	8234.27	203.727
						34.2426	8389	8232.13	156.875
						34.2594	8406	8230.09	175.912
						34.2761	8355	8228.16	126.844
						34.2928	8434	8226.33	207.672
						34.3095	8546	8224.6	321.402
						34.3262	8411	8222.97	188.034
						34.3429	8362	8221.43	140.571
						34.3596	8360	8219.99	140.01
						34.3763	8399	8218.69	180.311
						34.3931	8420	8217.38	202.618
						34.4098	8418	8216.15	201.851
						34.4265	8406	8214.99	191.01
						34.4432	8367	8213.9	153.097
						34.4599	8254	8212.89	41.1147
						34.4766	8336	8211.93	124.066
						34.4933	8430	8211.05	218.953
						34.51	8376	8210.22	165.778
						34.5267	8306	8209.46	96.5422
						34.5434	8221	8208.75	12.2489
						34.5602	8399	8208.1	190.899
						34.5769	8198	8207.5	-9.50433
						34.5936	8249	8206.96	42.0395
						34.6103	8221	8206.47	14.5324
						34.627	8379	8206.02	172.976
						34.6437	8415	8205.63	209.372
						34.6604	8228	8205.28	22.7225
						34.6771	8247	8204.97	42.0279
						34.6938	8254	8204.71	49.2899
						34.7106	8260	8204.49	55.51
						34.7273	8377	8204.31	172.689
						34.744	8248	8204.17	43.8293
						34.7607	8278	8204.07	73.9308
						34.7774	8309	8204	104.995
						34.7941	8390	8203.98	186.023
						34.8108	8282	8203.98	78.0166
						34.8275	8420	8204.02	215.976
						34.8443	8185	8204.1	-19.0982
						34.861	8147	8204.2	-57.2043
						34.8777	8205	8204.34	0.65834
						34.8944	8415	8204.51	210.491
						34.9111	8327	8204.71	122.293
						34.9278	8488	8204.93	283.067
						34.9445	8177	8205.19	-28.1874
						34.9612	8318	8205.47	112.53
						34.9779	8416	8205.78	210.221
						34.9947	8307	8206.11	100.886
						35.0114	8399	8206.47	192.525
						35.0281	8293	8206.86	86.1389
						35.0448	8364	8207.27	156.728
						35.0615	8283	8207.71	75.2935
						35.0782	8285	8208.16	76.8352
						35.0949	8304	8208.65	95.3537
						35.1116	8248	8209.15	38.8495
						35.1283	8476	8209.68	266.323
						35.145	8310	8210.23	99.7734
						35.1618	8353	8210.8	142.202
						35.1785	8207	8211.39	-4.3932
						35.1952	8274	8212.01	61.9877
						35.2119	8360	8212.66	147.34
						35.2286	8371	8213.36	157.638
						35.2453	8382	8214.05	167.948
						35.262	8340	8214.72	125.275
						35.2788	8408	8215.42	192.582
						35.2955	8372	8216.13	155.868
						35.3122	8361	8216.87	144.132
						35.3289	8551	8217.63	333.375
						35.3456	8435	8218.4	216.595
						35.3623	8204	8219.21	-15.2064
						35.379	8470	8220.03	249.969
						35.3957	8495	8220.88	274.12
						35.4124	8373	8221.75	151.246
						35.4291	8373	8222.66	150.344
						35.4459	8538	8223.59	314.413
						35.4626	8482	8224.55	257.447
						35.4793	8504	8225.56	278.44
						35.496	8369	8226.62	142.382
						35.5127	8329	8227.75	101.252
						35.5294	8359	8229	130.003
						35.5461	8405	8230.66	174.34
						35.5628	8136	8231.99	-95.9923
						35.5795	8459	8232.97	226.032
						35.5963	8307	8233.96	73.0399
						35.613	8312	8234.97	77.0342
						35.6297	8282	8235.98	46.019
						35.6464	8395	8237.01	157.994
						35.6631	8342	8238.04	103.958
						35.6798	8405	8239.09	165.908
						35.6965	8351	8240.16	110.84
						35.7132	8412	8241.26	170.741
						35.73	8585	8242.44	342.557
						35.7467	8366	8243.67	122.327
						35.7634	8238	8244.66	-6.66301
						35.7801	8467	8245.64	221.357
						35.7968	8194	8246.61	-52.6073
						35.8135	8253	8247.55	5.44672
						35.8302	8405	8248.48	156.523
						35.8469	8321	8249.38	71.6249
						35.8636	8210	8250.24	-40.2411
						35.8803	8334	8251.07	82.9318
						35.8971	8146	8251.85	-105.846
						35.9138	8350	8252.56	97.4383
						35.9305	8334	8253.19	80.808
						35.9472	8378	8253.7	124.3
						35.9639	8420	8254.01	165.994
						35.9806	8264	8253.87	10.1271
						35.9973	8331	8252.43	78.5671
						36.014	8254	8253.51	0.48733
						36.0307	8180	8254.57	-74.5659
						36.0475	8368	8255.59	112.415
						36.0642	8418	8256.56	161.439
						36.0809	8342	8257.48	84.524
						36.0976	8452	8258.31	193.694
						36.1143	8294	8259	34.9955
						36.131	8398	8259.46	138.539
						36.1477	8385	8259.2	125.804
						36.1644	8173	8258.77	-85.7724
						36.1812	8179	8260.2	-81.203
						36.1979	8348	8261.64	86.3613
						36.2146	8389	8263.08	125.921
						36.2313	8247	8264.53	-17.5266
						36.248	8381	8265.98	115.017
						36.2647	8276	8267.45	8.55112
						36.2814	8265	8268.93	-3.92503
						36.2981	8256	8270.41	-14.4117
						36.3148	8381	8271.9	109.095
						36.3316	8130	8273.4	-143.402
						36.3483	8342	8274.9	67.0952
						36.365	8249	8276.41	-27.4133
						36.3817	8215	8277.93	-62.9287
						36.3984	7955	8279.45	-324.453
						36.4151	8307	8280.99	26.0125
						36.4318	8281	8282.54	-1.53701
						36.4485	8135	8284.11	-149.108
						36.4652	8299	8285.71	13.289
						36.482	8309	8287.36	21.6383
						36.4987	8196	8289.12	-93.1232
						36.5154	8333	8291.48	41.5219
						36.5321	8337	8292.83	44.1689
						36.5488	8411	8294.15	116.846
						36.5655	8413	8295.44	117.559
						36.5822	8293	8296.69	-3.68534
						36.5989	8154	8297.87	-143.875
						36.6157	8386	8298.99	87.0059
						36.6324	8297	8300.02	-3.01613
						36.6491	8372	8300.89	71.1092
						36.6658	8193	8301.5	-108.496
						36.6825	8427	8301.13	125.868
						36.6992	8249	8301.45	-52.4481
						36.7159	8422	8303.25	118.746
						36.7326	8384	8304.68	79.3214
						36.7493	8304	8306.06	-2.06325
						36.766	8272	8307.4	-35.3953
						36.7828	8171	8308.66	-137.655
						36.7995	8264	8309.81	-45.8102
						36.8162	8322	8310.79	11.2071
						36.8329	8283	8311.42	-28.4165
						36.8496	8331	8310.29	20.7082
						36.8663	8230	8312.09	-82.0857
						36.883	8397	8313.88	83.1155
						36.8997	8414	8315.69	98.3116
						36.9164	8349	8317.5	31.5025
						36.9332	8440	8319.31	120.688
						36.9499	8418	8321.13	96.8683
						36.9666	8251	8322.96	-71.9572
						36.9833	8369	8324.79	44.2115
						37	8274	8326.63	-52.6257
						37.0167	8385	8328.47	56.531
						37.0334	8321	8330.32	-9.31858
						37.0501	8319	8332.17	-13.1747
						37.0669	8330	8334.04	-4.03746
						37.0836	8393	8335.91	57.0928
						37.1003	8533	8337.78	195.216
						37.117	8368	8339.67	28.3318
						37.1337	8469	8341.56	127.44
						37.1504	8500	8343.46	156.54
						37.1671	8568	8345.37	222.632
						37.1838	8359	8347.28	11.7158
						37.2005	8323	8349.21	-26.2095
						37.2172	8512	8351.14	160.856
						37.234	8389	8353.09	35.912
						37.2507	8365	8355.04	9.95802
						37.2674	8543	8357.01	185.994
						37.2841	8436	8358.98	77.0184
						37.3008	8205	8360.97	-155.968
						37.3175	8423	8362.97	60.0334
						37.3342	8633	8364.98	268.023
						37.3509	8328	8367	-39.0013
						37.3676	8371	8369.04	1.96107
						37.3844	8559	8371.09	187.909
						37.4011	8330	8373.16	-43.1582
						37.4178	8360	8375.24	-15.2414
						37.4345	8589	8377.34	211.658
						37.4512	8478	8379.46	98.5403
						37.4679	8393	8381.6	11.4032
						37.4846	8461	8383.75	77.2459
						37.5013	8539	8385.93	153.067
						37.5181	8369	8388.13	-19.1344
						37.5348	8221	8390.36	-169.36
						37.5515	8395	8392.61	2.38738
						37.5682	8416	8394.89	21.1072
						37.5849	8351	8397.2	-46.2031
						37.6016	8286	8399.55	-113.546
						37.6183	8525	8401.92	123.076
						37.635	8591	8404.34	186.661
						37.6517	8415	8406.8	8.2042
						37.6685	8583	8409.3	173.703
						37.6852	8234	8411.85	-177.847
						37.7019	8373	8414.45	-41.4508
						37.7186	8420	8417.11	2.88709
						37.7353	8357	8419.84	-62.8396
						37.752	8333	8422.64	-89.6376
						37.7687	8357	8425.51	-68.5149
						37.7854	8459	8428.48	30.5196
						37.8021	8397	8431.54	-34.5448
						37.8189	8352	8434.72	-82.7204
						37.8356	8534	8438.02	95.9782
						37.8523	8568	8441.47	126.534
						37.869	8582	8445.07	136.926
						37.8857	8513	8448.87	64.1293
						37.9024	8430	8452.89	-22.8863
						37.9191	8360	8457.16	-97.1583
						37.9358	8375	8461.73	-86.7337
						37.9526	8437	8466.67	-29.6722
						37.9693	8516	8472.05	43.9489
						37.986	8687	8477.97	209.027
						38.0027	8521	8484.58	36.4209
						38.0194	8491	8492.07	-1.07154
						38.0361	8473	8500.76	-27.7566
						38.0528	8607	8511.11	95.8857
						38.0695	8581	8523.9	57.1024
						38.0862	8609	8540.2	68.7955
						38.1029	8697	8561.29	135.706
						38.1197	8499	8587.96	-88.9613
						38.1364	8740	8620.26	119.737
						38.1531	8636	8658.1	-22.105
						38.1698	8493	8701.72	-208.722
						38.1865	8800	8751.77	48.2312
						38.2032	8577	8809.21	-232.209
						38.2199	8611	8875.14	-264.145
						38.2366	8611	8950.77	-339.771
						38.2533	8869	9037.58	-168.584
						38.2701	8897	9137.68	-240.677
						38.2868	9061	9254.04	-193.041
						38.3035	8859	9390.93	-531.929
						38.3202	9197	9554.12	-357.116
						38.3369	9062	9750.14	-688.145
						38.3536	9488	9982.31	-494.306
						38.3703	9515	10239.1	-724.091
						38.387	9683	10467.7	-784.729
						38.4038	9534	10541.9	-1007.88
						38.4205	9547	10353.8	-806.844
						38.4372	9650	10038.9	-388.882
						38.4539	9700	9795.43	-95.4267
						38.4706	9376	9660.2	-284.203
						38.4873	9283	9583.19	-300.19
						38.504	9223	9495.35	-272.352
						38.5207	9231	9352.25	-121.245
						38.5374	8822	9175.34	-353.344
						38.5541	8936	9014.69	-78.688
						38.5709	8761	8892.44	-131.437
						38.5876	8632	8806.2	-174.196
						38.6043	8718	8746.84	-28.8367
						38.621	8855	8705.9	149.101
						38.6377	8635	8677.15	-42.1541
						38.6544	8568	8656.46	-88.463
						38.6711	8637	8641.22	-4.22294
						38.6878	8599	8629.82	-30.8178
						38.7046	8506	8621.22	-115.219
						38.7213	8536	8614.74	-78.7408
						38.738	8748	8609.91	138.093
						38.7547	8464	8606.37	-142.374
						38.7714	8634	8603.89	30.1113
						38.7881	8607	8602.26	4.74052
						38.8048	8595	8601.34	-6.34125
						38.8215	8612	8601.02	10.9785
						38.8383	8611	8601.21	9.78749
						38.855	8526	8601.84	-75.845
						38.8717	8504	8602.86	-98.8641
						38.8884	8499	8604.23	-105.226
						38.9051	8794	8605.9	188.104
						38.9218	8460	8607.84	-147.845
						38.9385	8602	8610.05	-8.0517
						38.9552	8651	8612.5	38.502
						38.9719	8583	8615.17	-32.1699
						38.9886	8837	8618.06	218.943
						39.0054	8731	8621.15	109.849
						39.0221	8684	8624.45	59.5542
						39.0388	8564	8627.94	-63.9388
						39.0555	8526	8631.63	-105.628
						39.0722	8560	8635.51	-75.5137
						39.0889	8650	8639.6	10.4026
						39.1056	8726	8643.88	82.1176
						39.1223	8655	8648.37	6.62673
						39.139	8706	8653.08	52.9238
						39.1558	8631	8658	-26.9988
						39.1725	8621	8663.15	-42.15
						39.1892	8684	8668.54	15.4596
						39.2059	8762	8674.18	87.8177
						39.2226	8741	8680.09	60.9105
						39.2393	8635	8686.28	-51.2778
						39.256	8679	8692.77	-13.765
						39.2727	8629	8699.57	-70.571
						39.2895	8690	8706.72	-16.7183
						39.3062	8793	8714.23	78.7682
						39.3229	8575	8722.14	-147.14
						39.3396	8670	8730.47	-60.4737
						39.3563	8640	8739.27	-99.2688
						39.373	8698	8748.56	-50.5648
						39.3897	8615	8758.41	-143.406
						39.4064	8752	8768.84	-16.8437
						39.4231	8668	8779.93	-111.934
						39.4398	8627	8791.74	-164.741
						39.4566	8611	8804.34	-193.339
						39.4733	8683	8817.81	-134.81
						39.49	8756	8832.25	-76.2519
						39.5067	8740	8847.77	-107.773
						39.5234	8877	8864.5	12.499
						39.5401	8999	8882.58	116.417
						39.5568	8661	8902.19	-241.192
						39.5735	8925	8923.53	1.47003
						39.5902	8865	8946.84	-81.8352
						39.607	8666	8972.39	-306.392
						39.6237	8820	9000.54	-180.543
						39.6404	9043	9031.7	11.2994
						39.6571	9018	9066.37	-48.3713
						39.6738	9079	9105.18	-26.1821
						39.6905	9052	9148.92	-96.9206
						39.7072	9357	9198.59	158.405
						39.7239	9391	9255.53	135.471
						39.7407	9631	9321.53	309.475
						39.7574	9819	9399.16	419.843
						39.7741	9954	9492.25	461.745
						39.7908	10234	9606.65	627.347
						39.8075	10647	9751.1	895.897
						39.8242	10805	9937.98	867.015
						39.8409	11371	10182.6	1188.44
						39.8576	11191	10498.8	692.193
						39.8743	11625	10894.2	730.758
						39.8911	12134	11371.1	762.89
						39.9078	12333	11932.3	400.75
						39.9245	12751	12584.8	166.231
						39.9412	13398	13340.9	57.0941
						39.9579	14215	14217.5	-2.49212
						39.9746	14881	15235.4	-354.383
						39.9913	15993	16420.8	-427.842
						40.008	17433	17809.6	-376.639
						40.0247	19328	19451.7	-123.727
						40.0415	21710	21411.1	298.882
						40.0582	24001	23749.9	251.075
						40.0749	27038	26480	558.012
						40.0916	29166	29464.6	-298.629
						40.1083	31849	32251.7	-402.734
						40.125	32140	33885.3	-1745.26
						40.1417	31682	33247	-1565.01
						40.1584	30317	30576.3	-259.332
						40.1752	28622	27620.6	1001.44
						40.1919	27112	25525.8	1586.24
						40.2086	25671	24322.7	1348.29
						40.2253	23995	23535.4	459.609
						40.242	22623	22614.4	8.56183
						40.2587	21063	21323.7	-260.658
						40.2754	19526	19908.9	-382.874
						40.2921	18103	18755.5	-652.522
						40.3088	17384	18065.3	-681.275
						40.3255	17040	17863.9	-823.9
						40.3423	17016	18083.5	-1067.48
						40.359	17352	18580.2	-1228.17
						40.3757	17568	19094.8	-1526.82
						40.3924	17958	19212	-1253.97
						40.4091	17596	18554.7	-958.654
						40.4258	17256	17305.6	-49.5954
						40.4425	16565	16066.4	498.559
						40.4592	15791	15157.6	633.385
						40.4759	14911	14547.7	363.303
						40.4927	14440	14056.5	383.511
						40.5094	13587	13496	90.9621
						40.5261	12977	12800.4	176.584
						40.5428	12126	12059.8	66.1917
						40.5595	11476	11393.7	82.2935
						40.5762	10673	10855.8	-182.786
						40.5929	10288	10445.4	-157.399
						40.6096	9841	10140.6	-299.576
						40.6264	9523	9915.56	-392.564
						40.6431	9385	9747.65	-362.651
						40.6598	9143	9619.36	-476.357
						40.6765	9271	9518.42	-247.424
						40.6932	9153	9436.76	-283.764
						40.7099	8902	9369.17	-467.172
						40.7266	9089	9312.25	-223.253
						40.7433	8931	9263.7	-332.698
						40.76	8923	9221.86	-298.863
						40.7767	8986	9185.52	-199.522
						40.7935	8809	9153.73	-344.732
						40.8102	8961	9125.76	-164.756
						40.8269	8725	9101.01	-376.006
						40.8436	9065	9079.01	-14.0064
						40.8603	8832	9059.37	-227.371
						40.877	8763	9041.78	-278.782
						40.8937	8812	9025.97	-213.975
						40.9104	8849	9011.73	-162.728
						40.9271	8982	8998.85	-16.8545
						40.9439	8668	8987.2	-319.197
						40.9606	8577	8976.62	-399.619
						40.9773	8765	8967.01	-202.005
						40.994	8924	8958.25	-34.2547
						41.0107	8803	8950.28	-147.28
						41.0274	8828	8943.01	-115.006
						41.0441	8615	8936.36	-321.364
						41.0608	8728	8930.3	-202.298
						41.0776	8628	8924.75	-296.754
						41.0943	8773	8919.69	-146.688
						41.111	8863	8915.06	-52.057
						41.1277	8784	8910.83	-126.826
						41.1444	8714	8906.96	-192.963
						41.1611	8870	8903.44	-33.4372
						41.1778	8956	8900.22	55.7765
						41.1945	8739	8897.3	-158.298
						41.2112	8864	8894.64	-30.6386
						41.228	8812	8892.23	-80.2267
						41.2447	8808	8890.04	-82.0444
						41.2614	8853	8888.08	-35.0756
						41.2781	8787	8886.31	-99.3058
						41.2948	8663	8884.72	-221.721
						41.3115	8757	8883.31	-126.311
						41.3282	8902	8882.06	19.9383
						41.3449	8715	8880.96	-165.965
						41.3616	8668	8880.01	-212.01
						41.3784	8790	8879.19	-89.189
						41.3951	8815	8878.49	-63.4936
						41.4118	8803	8877.92	-74.9163
						41.4285	8774	8877.45	-103.45
						41.4452	8758	8877.09	-119.089
						41.4619	8867	8876.83	-9.82744
						41.4786	8881	8876.66	4.34056
						41.4953	8737	8876.59	-139.589
						41.5121	8797	8876.62	-79.6162
						41.5288	8898	8876.74	21.2614
						41.5455	8873	8876.95	-3.95441
						41.5622	8781	8877.26	-96.2627
						41.5789	8745	8877.66	-132.664
						41.5956	8906	8878.16	27.8404
						41.6123	8845	8878.75	-33.7537
						41.629	8824	8879.45	-55.4537
						41.6457	8801	8880.27	-79.2726
						41.6624	8826	8881.24	-55.2356
						41.6792	8946	8882.4	63.6036
						41.6959	8724	8883.92	-159.916
						41.7126	8991	8886.72	104.279
						41.7293	8960	8887.52	72.4807
						41.746	8867	8888.36	-21.3565
						41.7627	8989	8889.23	99.7708
						41.7794	8873	8890.13	-17.1315
						41.7961	8763	8891.04	-128.036
						41.8128	9062	8892.01	169.994
						41.8296	8863	8893.05	-30.0472
						41.8463	8941	8894.12	46.879
						41.863	8991	8895.23	95.7737
						41.8797	8911	8896.36	14.6381
						41.8964	8864	8897.53	-33.5267
						41.9131	8935	8898.72	36.2805
						41.9298	8940	8899.94	40.0607
						41.9465	8951	8901.19	49.8149
						41.9633	9114	8902.46	211.544
						41.98	9067	8903.75	163.249
						41.9967	8973	8905.07	67.9305
						42.0134	9182	8906.41	275.59
						42.0301	9013	8907.77	105.227
						42.0468	9027	8909.16	117.843
						42.0635	9095	8910.56	184.439
						42.0802	9123	8911.98	211.015
						42.0969	8972	8913.43	58.5725
						42.1136	8911	8914.89	-3.88876
						42.1304	8845	8916.37	-71.3679
						42.1471	8767	8917.86	-150.864
						42.1638	8884	8919.38	-35.377
						42.1805	9009	8920.91	88.0943
						42.1972	8799	8922.45	-123.45
						42.2139	8889	8924.01	-35.0089
						42.2306	8809	8925.58	-116.582
						42.2473	8978	8927.17	50.8302
						42.2641	8837	8928.77	-91.7708
						42.2808	8858	8930.38	-72.3848
						42.2975	8749	8932.01	-183.011
						42.3142	8866	8933.65	-67.65
						42.3309	8847	8935.3	-88.3002
						42.3476	8844	8936.96	-92.9614
						42.3643	8880	8938.63	-58.633
						42.381	8961	8940.31	20.6859
						42.3978	9101	8942	158.996
						42.4145	8833	8943.7	-110.699
						42.4312	8963	8945.4	17.6031
						42.4479	9025	8947.07	77.9302
						42.4646	8958	8948.78	9.2164
						42.4813	8974	8950.54	23.4559
						42.498	8991	8952.31	38.6853
						42.5147	9158	8954.1	203.905
						42.5314	9035	8955.89	79.1148
						42.5481	9087	8957.68	129.315
						42.5649	8816	8959.49	-143.494
						42.5816	8947	8961.31	-14.3116
						42.5983	9205	8963.14	241.862
						42.615	9037	8964.97	72.0258
						42.6317	9074	8966.82	107.181
						42.6484	9151	8968.67	182.328
						42.6651	9087	8970.53	116.467
						42.6818	8932	8972.4	-40.4023
						42.6985	8946	8974.28	-28.28
						42.7153	8932	8976.17	-44.1656
						42.732	8974	8978.06	-4.0592
						42.7487	8882	8979.96	-97.9605
						42.7654	8870	8981.87	-111.87
						42.7821	8778	8983.79	-205.786
						42.7988	8899	8985.71	-86.7104
						42.8155	8975	8987.64	-12.6419
						42.8322	9063	8989.58	73.4192
						42.849	8811	8991.53	-180.527
						42.8657	8965	8993.48	-28.4804
						42.8824	8858	8995.44	-137.441
						42.8991	8906	8997.41	-91.4084
						42.9158	8902	8999.38	-97.3829
						42.9325	9024	9001.36	22.6356
						42.9492	8844	9003.35	-159.353
						42.9659	8874	9005.35	-131.348
						42.9826	8792	9007.35	-215.35
						42.9993	9033	9009.36	23.6413
						43.0161	8828	9011.37	-183.374
						43.0328	8980	9013.4	-33.3964
						43.0495	8876	9015.43	-139.425
						43.0662	8969	9017.46	-48.4608
						43.0829	8960	9019.5	-59.5029
						43.0996	9028	9021.55	6.44842
						43.1163	9109	9023.61	85.3932
						43.133	8836	9025.67	-189.669
						43.1497	8649	9027.74	-378.737
						43.1665	8949	9029.81	-80.812
						43.1832	8991	9031.89	-40.8935
						43.1999	8978	9033.98	-55.9816
						43.2166	8728	9036.08	-308.076
						43.2333	8959	9038.18	-79.1773
						43.25	9017	9040.29	-23.285
						43.2667	8995	9042.4	-47.3993
						43.2834	9121	9044.52	76.4798
						43.3002	9186	9046.65	139.352
						43.3169	9001	9048.78	-47.7818
						43.3336	9075	9050.92	24.0774
						43.3503	9170	9053.07	116.93
						43.367	9124	9055.22	68.7757
						43.3837	8969	9057.39	-88.3852
						43.4004	9070	9059.55	10.447
						43.4171	9005	9061.73	-56.7275
						43.4338	8888	9063.91	-175.909
						43.4506	8863	9066.1	-203.097
						43.4673	8973	9068.29	-95.2927
						43.484	8920	9070.5	-150.495
						43.5007	9126	9072.7	53.2955
						43.5174	9099	9074.92	24.0789
						43.5341	9008	9077.15	-69.1452
						43.5508	9072	9079.38	-7.37665
						43.5675	9031	9081.62	-50.6157
						43.5842	9035	9083.86	-48.8623
						43.601	8943	9086.12	-143.117
						43.6177	9224	9088.38	135.621
						43.6344	9164	9090.65	73.3502
						43.6511	9256	9092.93	163.071
						43.6678	9336	9095.22	240.783
						43.6845	9278	9097.52	180.485
						43.7012	9150	9099.83	50.1706
						43.7179	9337	9102.13	234.868
						43.7347	9127	9104.44	22.561
						43.7514	9183	9106.75	76.2509
						43.7681	9274	9109.06	164.938
						43.7848	9095	9111.38	-16.3777
						43.8015	9100	9113.7	-13.6951
						43.8182	8896	9116.01	-220.013
						43.8349	9142	9118.33	23.6681
						43.8516	9180	9120.65	59.3512
						43.8683	8967	9122.96	-155.962
						43.885	9068	9125.27	-57.2698
						43.9018	8881	9127.57	-246.567
						43.9185	9040	9129.85	-89.8474
						43.9352	8955	9132.1	-177.1
						43.9519	8992	9134.3	-142.302
						43.9686	8996	9136.39	-140.389
						43.9853	9056	9137.88	-81.881
						44.002	9234	9140.37	93.6298
						44.0187	9021	9142.87	-121.87
						44.0354	9045	9145.38	-100.38
						44.0522	8909	9147.9	-238.9
						44.0689	9095	9150.43	-55.4294
						44.0856	8973	9152.97	-179.969
						44.1023	8936	9155.52	-219.518
						44.119	9004	9158.08	-154.076
						44.1357	9207	9160.64	46.3551
						44.1524	9031	9163.22	-132.223
						44.1691	9095	9165.81	-70.8111
						44.1859	8775	9168.41	-393.408
						44.2026	9019	9171.01	-152.014
						44.2193	9150	9173.63	-23.6278
						44.236	9061	9176.25	-115.248
						44.2527	8909	9178.87	-269.873
						44.2694	8933	9181.5	-248.497
						44.2861	8972	9184.11	-212.111
						44.3028	8910	9186.68	-276.682
						44.3195	9040	9189.12	-149.125
						44.3362	9054	9191.89	-137.886
						44.353	8882	9194.66	-312.664
						44.3697	8966	9197.46	-231.46
						44.3864	9093	9200.27	-107.272
						44.4031	9128	9203.1	-75.1033
						44.4198	9195	9205.95	-10.9528
						44.4365	9216	9208.82	7.17867
						44.4532	9154	9211.71	-57.7081
						44.4699	8962	9214.61	-252.611
						44.4866	9080	9217.53	-137.53
						44.5034	8900	9220.46	-320.465
						44.5201	9010	9223.42	-213.416
						44.5368	9139	9226.38	-87.3839
						44.5535	9088	9229.37	-141.368
						44.5702	9138	9232.37	-94.3679
						44.5869	9095	9235.38	-140.383
						44.6036	9120	9238.41	-118.413
						44.6204	9101	9241.46	-140.456
						44.6371	9052	9244.51	-192.512
						44.6538	9158	9247.58	-89.5768
						44.6705	9050	9250.65	-200.645
						44.6872	9205	9253.71	-48.7066
						44.7039	9147	9256.74	-109.74
						44.7206	9116	9259.68	-143.682
						44.7373	9133	9262.05	-129.054
						44.754	9024	9265.45	-241.452
						44.7707	9305	9268.89	36.1061
						44.7875	9179	9272.39	-93.394
						44.8042	9072	9276.01	-204.006
						44.8209	9032	9279.53	-247.525
						44.8376	9236	9283.08	-47.0842
						44.8543	9221	9286.68	-65.6833
						44.871	9031	9290.32	-259.324
						44.8877	9221	9294.01	-73.0091
						44.9044	9098	9297.74	-199.74
						44.9211	8988	9301.52	-313.519
						44.9379	9412	9305.35	106.649
						44.9546	9123	9309.25	-186.248
						44.9713	9088	9313.25	-225.251
						44.988	9392	9317.2	74.8019
						45.0047	9265	9321.19	-56.1928
						45.0214	9267	9325.23	-58.2343
						45.0381	9448	9329.32	118.681
						45.0548	9680	9333.44	346.563
						45.0716	9511	9337.54	173.463
						45.0883	9430	9341.66	88.3409
						45.105	9635	9346.09	288.911
						45.1217	9543	9350.59	192.407
						45.1384	9546	9355.17	190.827
						45.1551	9569	9359.83	209.166
						45.1718	9492	9364.58	127.422
						45.1885	9403	9369.41	33.5904
						45.2052	9439	9374.33	64.6666
						45.2219	9453	9379.36	73.64
						45.2387	9492	9384.47	107.526
						45.2554	9411	9389.69	21.3124
						45.2721	9485	9395.01	89.9915
						45.2888	9369	9400.44	-31.4417
						45.3055	9598	9405.99	192.008
						45.3222	9503	9411.67	91.3343
						45.3389	9551	9417.47	133.532
						45.3556	9643	9423.4	219.595
						45.3723	9421	9429.48	-8.48341
						45.3891	9397	9435.71	-38.7103
						45.4058	9495	9442.09	52.9071
						45.4225	9498	9448.64	49.3609
						45.4392	9495	9455.36	39.6427
						45.4559	9570	9462.26	107.744
						45.4726	9629	9469.35	159.654
						45.4893	9586	9476.64	109.364
						45.506	9642	9484.14	157.863
						45.5228	9603	9491.86	111.139
						45.5395	9432	9499.82	-67.8198
						45.5562	9596	9508.03	87.9728
						45.5729	9688	9516.5	171.503
						45.5896	9531	9525.24	5.75511
						45.6063	9481	9534.29	-53.2866
						45.623	9646	9543.64	102.36
						45.6397	9685	9553.32	131.676
						45.6564	9710	9563.36	146.642
						45.6732	9738	9573.77	164.235
						45.6899	9480	9584.57	-104.569
						45.7066	9510	9595.79	-85.7947
						45.7233	9664	9607.47	56.5301
						45.74	9563	9619.62	-56.6249
						45.7567	9812	9632.29	179.708
						45.7734	9679	9645.51	33.4929
						45.7901	9686	9659.31	26.6917
						45.8068	9771	9673.74	97.2622
						45.8236	9801	9688.84	112.158
						45.8403	9671	9704.67	-33.6697
						45.857	9788	9721.28	66.7228
						45.8737	9721	9738.72	-17.7244
						45.8904	9534	9757.08	-223.078
						45.9071	9722	9776.41	-54.4098
						45.9238	9551	9796.8	-245.802
						45.9405	9607	9818.34	-211.342
						45.9573	9694	9841.13	-147.131
						45.974	9664	9865.28	-201.277
						45.9907	9927	9890.9	36.098
						46.0074	9793	9918.14	-125.143
						46.0241	9696	9947.15	-251.153
						46.0408	9972	9978.1	-6.10313
						46.0575	9731	10011.2	-280.186
						46.0742	9898	10046.6	-148.618
						46.0909	9869	10084.6	-215.648
						46.1076	10108	10125.6	-17.5535
						46.1244	10154	10169.7	-15.655
						46.1411	10028	10217.3	-189.318
						46.1578	10402	10269	133.039
						46.1745	10379	10325.1	53.93
						46.1912	10606	10386.2	219.793
						46.2079	10860	10453	406.975
						46.2246	10978	10526.3	451.705
						46.2413	11266	10606.9	659.081
						46.258	11636	10696	940.031
						46.2748	11902	10794.7	1107.27
						46.2915	12136	10904.7	1231.27
						46.3082	12730	11027.9	1702.15
						46.3249	13062	11166.4	1895.59
						46.3416	13827	11323.3	2503.68
						46.3583	14452	11502.3	2949.65
						46.375	14986	11708.5	3277.5
						46.3917	15354	11948.8	3405.25
						46.4085	15800	12232.6	3567.37
						46.4252	16349	12574	3774.95
						46.4419	16859	12992.5	3866.47
						46.4586	16971	13515	3456.02
						46.4753	17546	14177.2	3368.76
						46.492	18015	15024.8	2990.2
						46.5087	18531	16111.5	2419.48
						46.5254	19360	17495.5	1864.48
						46.5421	20598	19233.5	1364.49
						46.5588	22060	21379.9	680.068
						46.5756	23697	23993.8	-296.769
						46.5923	26218	27147.7	-929.729
						46.609	29264	30931.2	-1667.2
						46.6257	33361	35438.9	-2077.93
						46.6424	37922	40740.8	-2818.82
						46.6591	44228	46829.9	-2601.88
						46.6758	50820	53551.3	-2731.26
						46.6925	58403	60519.2	-2116.22
						46.7092	65339	67030.1	-1691.08
						46.726	70392	72011.5	-1619.47
						46.7427	73433	74189.7	-756.721
						46.7594	73055	72776.4	278.632
						46.7761	70349	68336.4	2012.57
						46.7928	66919	62554.2	4364.84
						46.8095	61637	56968.8	4668.25
						46.8262	57141	52268.3	4872.69
						46.8429	53566	48420.3	5145.66
						46.8597	49674	45014.2	4659.78
						46.8764	45473	41578.6	3894.36
						46.8931	41163	37856.9	3306.05
						46.9098	35609	33920.7	1688.33
						46.9265	31218	30040.8	1177.25
						46.9432	26347	26478.3	-131.341
						46.9599	22416	23383.4	-967.443
						46.9766	19266	20802	-1536
						46.9933	16557	18714.1	-2157.06
						47.0101	14948	17064.4	-2116.45
						47.0268	13648	15782.3	-2134.34
						47.0435	12930	14794.1	-1864.15
						47.0602	12221	14032	-1811.01
						47.0769	11917	13438.6	-1521.62
						47.0936	11580	12968.9	-1388.9
						47.1103	11406	12589.4	-1183.37
						47.127	10878	12276.2	-1398.21
						47.1437	11002	12012.9	-1010.87
						47.1605	10566	11788	-1221.96
						47.1772	10565	11593.5	-1028.52
						47.1939	10561	11423.8	-862.842
						47.2106	10723	11274.7	-551.698
						47.2273	10319	11142.8	-823.821
						47.244	10213	11025.6	-812.626
						47.2607	10355	10921	-566.018
						47.2774	10235	10827.3	-592.272
						47.2942	10240	10743	-502.954
						47.3109	10084	10666.9	-582.86
						47.3276	10082	10598	-515.974
						47.3443	10052	10535.4	-483.432
						47.361	9955	10478.5	-523.497
						47.3777	10205	10426.5	-221.534
						47.3944	9984	10379	-394.999
						47.4111	10069	10335.4	-266.418
						47.4278	9753	10295.4	-542.381
						47.4445	9954	10258.5	-304.528
						47.4613	9884	10224.5	-340.545
						47.478	9890	10193.2	-303.155
						47.4947	9770	10164.1	-394.116
						47.5114	9918	10137.2	-219.211
						47.5281	9782	10112.2	-330.248
						47.5448	9853	10089.1	-236.058
						47.5615	9720	10067.5	-347.488
						47.5782	9753	10047.4	-294.403
						47.5949	9927	10028.7	-101.68
						47.6117	9789	10011.2	-222.21
						47.6284	9884	9994.89	-110.893
						47.6451	9771	9979.64	-208.642
						47.6618	9879	9965.37	-86.3741
						47.6785	9787	9952.02	-165.017
						47.6952	9892	9939.5	-47.5048
						47.7119	9718	9927.78	-209.776
						47.7286	9736	9916.78	-180.776
						47.7454	9945	9906.45	38.5459
						47.7621	9826	9896.76	-70.7643
						47.7788	9727	9887.66	-160.664
						47.7955	9611	9879.12	-268.116
						47.8122	9927	9871.08	55.9175
						47.8289	9809	9863.53	-54.532
						47.8456	9775	9856.43	-81.4341
						47.8623	9740	9849.76	-109.761
						47.879	9970	9843.49	126.513
						47.8957	9780	9837.59	-57.5876
						47.9125	9804	9832.04	-28.0416
						47.9292	9877	9826.83	50.1719
						47.9459	9813	9821.93	-8.92831
						47.9626	9899	9817.32	81.6756
						47.9793	10008	9813	195
						47.996	9840	9808.94	31.06
						48.0127	9837	9805.13	31.8701
						48.0294	10067	9801.56	265.444
						48.0462	9650	9798.21	-148.207
						48.0629	9870	9795.07	74.9294
						48.0796	9817	9792.14	24.8642
						48.0963	9740	9789.39	-49.3924
						48.113	9898	9786.83	111.169
						48.1297	9778	9784.44	-6.44282
						48.1464	9850	9782.22	67.7808
						48.1631	9648	9780.15	-132.152
						48.1799	9874	9778.23	95.7654
						48.1966	9777	9776.46	0.54081
						48.2133	9904	9774.82	129.18
						48.23	9626	9773.31	-147.309
						48.2467	9677	9771.92	-94.9228
						48.2634	9890	9770.65	119.346
						48.2801	9883	9769.5	113.501
						48.2968	9617	9768.45	-151.451
						48.3135	9697	9767.51	-70.5068
						48.3302	9628	9766.66	-138.661
						48.347	9923	9765.91	157.089
						48.3637	9703	9765.25	-62.2505
						48.3804	9575	9764.68	-189.677
						48.3971	9695	9764.19	-69.1877
						48.4138	9613	9763.78	-150.778
						48.4305	9542	9763.45	-221.445
						48.4472	9701	9763.19	-62.1862
						48.4639	9605	9763	-157.998
						48.4806	9694	9762.88	-68.8781
						48.4974	9734	9762.82	-28.8236
						48.5141	9478	9762.83	-284.832
						48.5308	9522	9762.9	-240.901
						48.5475	9830	9763.03	66.9711
						48.5642	9719	9763.21	-44.2128
						48.5809	9754	9763.45	-9.45076
						48.5976	9882	9763.74	118.259
						48.6143	9861	9764.08	96.9185
						48.6311	9693	9764.47	-71.4706
						48.6478	9644	9764.91	-120.907
						48.6645	9787	9765.39	21.6122
						48.6812	9901	9765.91	135.087
						48.6979	9692	9766.48	-74.4797
						48.7146	9830	9767.09	62.9126
						48.7313	9808	9767.73	40.2654
						48.748	9787	9768.42	18.5801
						48.7647	9783	9769.14	13.8581
						48.7814	9535	9769.9	-234.9
						48.7982	9620	9770.69	-150.692
						48.8149	9826	9771.52	54.475
						48.8316	9660	9772.4	-112.399
						48.8483	9752	9773.31	-21.3146
						48.865	9747	9774.27	-27.2747
						48.8817	9807	9775.29	31.7149
						48.8984	9775	9776.36	-1.36301
						48.9151	9785	9777.53	7.47312
						48.9318	9586	9778.82	-192.822
						48.9486	9596	9780.57	-184.566
						48.9653	9859	9781.79	77.2063
						48.982	9816	9783.07	32.9283
						48.9987	9529	9784.46	-255.457
						49.0154	9787	9786.05	0.95379
						49.0321	9820	9788.3	31.705
						49.0488	9865	9789.51	75.4928
						49.0655	9678	9790.74	-112.741
						49.0823	9745	9792	-46.995
						49.099	9894	9793.27	100.73
						49.1157	9654	9794.57	-140.566
						49.1324	9706	9795.89	-89.8884
						49.1491	9567	9797.24	-230.238
						49.1658	9769	9798.62	-29.6171
						49.1825	9657	9800.03	-143.028
						49.1992	9706	9801.47	-95.4747
						49.2159	9729	9802.97	-73.9672
						49.2327	9742	9804.53	-62.526
						49.2494	9929	9806.23	122.765
						49.2661	9689	9808.07	-119.075
						49.2828	9771	9809.54	-38.5446
						49.2995	9655	9811.03	-156.03
						49.3162	9633	9812.53	-179.529
						49.3329	9965	9814.04	150.956
						49.3496	9706	9815.57	-109.572
						49.3663	9788	9817.11	-29.114
						49.3831	9743	9818.67	-75.6695
						49.3998	9720	9820.24	-100.238
						49.4165	9842	9821.82	20.18
						49.4332	9696	9823.41	-127.414
						49.4499	9776	9825.02	-49.0213
						49.4666	9827	9826.64	0.35951
						49.4833	9751	9828.27	-77.2716
						49.5	9829	9829.91	-0.9146
						49.5168	9634	9831.57	-197.569
						49.5335	9769	9833.24	-64.2351
						49.5502	9866	9834.91	31.0876
						49.5669	9706	9836.6	-130.601
						49.5836	9719	9838.3	-119.3
						49.6003	9710	9840.01	-130.01
						49.617	9664	9841.73	-177.73
						49.6337	9882	9843.46	38.5388
						49.6504	9936	9845.2	90.7974
						49.6671	9865	9846.95	18.0459
						49.6839	9859	9848.72	10.2843
						49.7006	9862	9850.49	11.5126
						49.7173	9702	9852.27	-150.269
						49.734	9836	9854.06	-18.0604
						49.7507	9727	9855.86	-128.862
						49.7674	9874	9857.67	16.3274
						49.7841	9902	9859.49	42.5069
						49.8008	9717	9861.32	-144.323
						49.8175	9854	9863.16	-9.16305
						49.8343	9648	9865.01	-217.012
						49.851	9906	9866.87	39.1288
						49.8677	9801	9868.74	-67.7396
						49.8844	9772	9870.62	-98.6176
						49.9011	9822	9872.51	-50.5051
						49.9178	9973	9874.4	98.5978
						49.9345	9984	9876.31	107.691
						49.9512	9899	9878.23	20.7744
						49.968	9883	9880.15	2.84803
						49.9847	10019	9882.09	136.912
						50.0014	9695	9884.03	-189.034
						50.0181	9852	9885.99	-33.9909
						50.0348	9873	9887.96	-14.9576
						50.0515	9924	9889.93	34.0652
						50.0682	9778	9891.92	-113.923
						50.0849	10002	9893.92	108.079
						50.1016	9810	9895.93	-85.931
						50.1183	9606	9897.95	-291.952
						50.1351	9839	9899.98	-60.985
						50.1518	9763	9902.03	-139.03
						50.1685	9825	9904.09	-79.087
						50.1852	9840	9906.16	-66.1569
						50.2019	9981	9908.24	72.7599
						50.2186	9953	9910.34	42.6629
						50.2353	9761	9912.45	-151.448
						50.252	9856	9914.57	-58.5744
						50.2687	9764	9916.72	-152.716
						50.2855	9728	9918.87	-190.874
						50.3022	9860	9921.05	-61.0493
						50.3189	9877	9923.24	-46.2427
						50.3356	9856	9925.46	-69.4551
						50.3523	9778	9927.69	-149.688
						50.369	9889	9929.94	-40.9422
						50.3857	9828	9932.22	-104.22
						50.4024	9763	9934.52	-171.522
						50.4192	9844	9936.85	-92.8502
						50.4359	9991	9939.21	51.7928
						50.4526	9973	9941.6	31.4049
						50.4693	10023	9944.02	78.9836
						50.486	10008	9946.47	61.5259
						50.5027	9574	9948.97	-374.972
						50.5194	10016	9951.51	64.4871
						50.5361	9937	9954.1	-17.1023
						50.5528	9929	9956.75	-27.745
						50.5696	10132	9959.45	172.553
						50.5863	9940	9962.22	-22.2153
						50.603	10054	9965.06	88.9422
						50.6197	10025	9967.98	57.0157
						50.6364	9961	9971.01	-10.0061
						50.6531	9803	9974.14	-171.138
						50.6698	10028	9977.4	50.5967
						50.6865	10095	9980.82	114.177
						50.7032	10221	9984.43	236.575
						50.72	10041	9988.25	52.7538
						50.7367	10060	9992.34	67.6633
						50.7534	10134	9996.78	137.225
						50.7701	10068	10001.7	66.3332
						50.7868	9977	10007.2	-30.1891
						50.8035	9915	10013.7	-98.701
						50.8202	10187	10020.6	166.421
						50.8369	10037	10028.7	8.32181
						50.8537	10084	10038.4	45.5832
						50.8704	10102	10050.4	51.6172
						50.8871	9948	10065.6	-117.622
						50.9038	10089	10083.1	5.86032
						50.9205	10122	10104.7	17.2763
						50.9372	10165	10131.1	33.9066
						50.9539	10282	10162.9	119.121
						50.9706	10144	10200.5	-56.5264
						50.9873	10164	10244.1	-80.1349
						51.004	10219	10293.2	-74.2194
						51.0208	10391	10346.4	44.5937
						51.0375	10431	10401.1	29.8947
						51.0542	10307	10453.2	-146.189
						51.0709	10362	10496.9	-134.852
						51.0876	10456	10525.2	-69.231
						51.1043	10235	10532.8	-297.763
						51.121	10351	10519	-168.042
						51.1377	10519	10489.7	29.3262
						51.1544	10272	10453.7	-181.657
						51.1712	10295	10418.5	-123.467
						51.1879	10234	10387.5	-153.541
						51.2046	10277	10361.1	-84.1199
						51.2213	10257	10337.6	-80.5738
						51.238	10175	10314.7	-139.716
						51.2547	10326	10291	35.0205
						51.2714	10304	10266.1	37.8943
						51.2881	10141	10241	-99.9908
						51.3049	10102	10217	-114.955
						51.3216	10165	10195.1	-30.0979
						51.3383	9959	10176.1	-217.069
						51.355	9876	10160.1	-284.111
						51.3717	10187	10147.2	39.8105
						51.3884	10134	10137.1	-3.09043
						51.4051	10095	10129.5	-34.4969
						51.4218	9978	10124	-146.043
						51.4385	10075	10120.4	-45.3545
						51.4552	9912	10118.1	-206.084
						51.472	10197	10116.9	80.0742
						51.4887	10205	10116.6	88.3687
						51.5054	10021	10117	-96.0042
						51.5221	10192	10117.9	74.1028
						51.5388	10164	10119.2	44.7966
						51.5555	10107	10120.8	-13.8467
						51.5722	10248	10122.8	125.227
						51.5889	9915	10124.9	-209.947
						51.6057	10027	10127.3	-100.34
						51.6224	10056	10129.9	-73.935
						51.6391	9866	10132.7	-266.719
						51.6558	10064	10135.7	-71.6834
						51.6725	10104	10138.8	-34.8224
						51.6892	10199	10142.1	56.8671
						51.7059	10126	10145.6	-19.614
						51.7226	10149	10149.3	-0.26685
						51.7394	9925	10153.1	-228.094
						51.7561	10190	10157.1	32.899
						51.7728	10188	10161.3	26.7066
						51.7895	10150	10165.7	-15.6795
						51.8062	10235	10170.3	64.7308
						51.8229	10209	10175.1	33.9257
						51.8396	10292	10180.1	111.898
						51.8563	10114	10185.4	-71.3623
						51.873	10282	10190.9	91.1294
						51.8897	10258	10196.6	61.3535
						51.9065	10395	10202.7	192.288
						51.9232	10243	10209.1	33.9087
						51.9399	10395	10215.8	179.188
						51.9566	10167	10222.9	-55.9044
						51.9733	10332	10230.4	101.598
						51.99	10333	10238.3	94.6616
						52.0067	10537	10246.7	290.253
						52.0234	10660	10255.7	404.348
						52.0401	10650	10265	385.001
						52.0569	10558	10274.1	283.891
						52.0736	10639	10285.3	353.73
						52.0903	10734	10298	435.992
						52.107	10845	10311.9	533.109
						52.1237	10718	10327.1	390.903
						52.1404	10633	10343.8	289.161
						52.1571	10842	10362.4	479.607
						52.1738	10806	10383.1	422.892
						52.1906	10980	10406.5	573.548
						52.2073	11055	10433.1	621.942
						52.224	11026	10463.8	562.205
						52.2407	11126	10499.9	626.136
						52.2574	11078	10542.9	535.078
						52.2741	11316	10595.2	720.782
						52.2908	11301	10659.8	641.241
						52.3075	11383	10740.5	642.531
						52.3242	11608	10842.3	765.701
						52.3409	11610	10971.2	638.767
						52.3577	11662	11134	527.955
						52.3744	11790	11337.7	452.251
						52.3911	12028	11588.8	439.238
						52.4078	12141	11891.9	249.104
						52.4245	12566	12249.2	316.836
						52.4412	12789	12658.3	130.733
						52.4579	13186	13110.7	75.2792
						52.4746	13203	13589.8	-386.754
						52.4913	13597	14068.2	-471.178
						52.5081	14110	14507	-396.964
						52.5248	14543	14857.3	-314.274
						52.5415	14691	15072	-380.972
						52.5582	14685	15130	-444.975
						52.5749	14727	15058.4	-331.432
						52.5916	14586	14924.9	-338.879
						52.6083	14797	14801.7	-4.69153
						52.625	14528	14737.2	-209.205
						52.6418	14802	14749.4	52.6053
						52.6585	15064	14831.8	232.162
						52.6752	15099	14961.7	137.278
						52.6919	15102	15107.3	-5.34963
						52.7086	15301	15234.2	66.7607
						52.7253	15211	15307.8	-96.765
						52.742	15239	15293.3	-54.3178
						52.7587	15242	15161.6	80.3775
						52.7754	15059	14904.8	154.24
						52.7922	14934	14550.2	383.793
						52.8089	14522	14151.4	370.566
						52.8256	13973	13760.5	212.525
						52.8423	13485	13408.9	76.1428
						52.859	13421	13105.8	315.224
						52.8757	12817	12844.7	-27.6561
						52.8924	12835	12611	224.023
						52.9091	12589	12389.7	199.291
						52.9258	12374	12171.4	202.593
						52.9426	11934	11954.7	-20.6843
						52.9593	11747	11744.2	2.83758
						52.976	11546	11546.3	-0.2656
						52.9927	11309	11366.1	-57.1154
						53.0094	10981	11206.5	-225.541
						53.0261	10848	11068.4	-220.364
						53.0428	10706	10951	-244.988
						53.0595	10513	10852.9	-339.888
						53.0763	10483	10772	-288.963
						53.093	10267	10705.8	-438.785
						53.1097	10256	10651.7	-395.691
						53.1264	10403	10607	-204.042
						53.1431	10331	10572.3	-241.263
						53.1598	10452	10543.9	-91.8665
						53.1765	10347	10520.4	-173.434
						53.1932	10338	10500.9	-162.856
						53.2099	10351	10484.3	-133.289
						53.2266	10399	10470.1	-71.1052
						53.2434	10252	10457.8	-205.84
						53.2601	10233	10447.2	-214.151
						53.2768	10389	10437.8	-48.78
						53.2935	10257	10429.5	-172.531
						53.3102	10366	10422.2	-56.2488
						53.3269	10437	10415.8	21.1897
						53.3436	10500	10410.1	89.8865
						53.3603	10466	10405.1	60.9273
						53.377	10229	10400.6	-171.615
						53.3938	10480	10396.7	83.3204
						53.4105	10286	10393.2	-107.211
[truncated: 1,291 more rows]
